# Supplementary material for: Identifying the plasma metabolome responsible for mediating immune cell action in severe COVID-19: a Mendelian randomization investigation
Source: Front Cell Infect Microbiol. 2024 Aug 19;14:1393432. doi: 10.3389/fcimb.2024.1393432 (PMC11366714; doi:10.3389/fcimb.2024.1393432)
Supplement: Supplementary File 1 — Characteristics of significant SNPs with genome-wide associations for immune cells on sCOVID-19. [file DataSheet1.csv]

pval.exposure	chr.exposure	pos.exposure	samplesize.exposure	beta.exposure	se.exposure	id.exposure	SNP	effect_allele.exposure	other_allele.exposure	eaf.exposure	exposure	mr_keep.exposure	pval_origin.exposure	data_source.exposure	R2	F
1.09E-06	1	233045963	3658	0.5864	0.1201	ebi-a-GCST90001391	rs72757888	T	C	0.01	IgD+ %B cell	TRUE	reported	igd	0.006474959	23.8267273
7.91E-06	2	238560295	3658	-0.2355	0.05263	ebi-a-GCST90001391	rs56209800	T	A	0.0547	IgD+ %B cell	TRUE	reported	igd	0.005443782	20.01140442
9.67E-06	2	66001846	3658	0.1829	0.04129	ebi-a-GCST90001391	rs7597061	G	T	0.0998	IgD+ %B cell	TRUE	reported	igd	0.005335444	19.61101768
2.99E-06	3	106834795	3658	1.402	0.2997	ebi-a-GCST90001391	rs138919897	G	A	0.0019	IgD+ %B cell	TRUE	reported	igd	0.00594687	21.87182525
6.10E-07	4	164344795	3658	0.9378	0.1877	ebi-a-GCST90001391	rs4691917	G	A	0.9956	IgD+ %B cell	TRUE	reported	igd	0.006777891	24.94907207
2.38E-08	5	144608340	3658	0.1542	0.02757	ebi-a-GCST90001391	rs17405603	T	A	0.284	IgD+ %B cell	TRUE	reported	igd	0.00847917	31.26494731
2.83E-06	6	114522609	3658	0.49	0.1045	ebi-a-GCST90001391	rs72952600	G	C	0.0142	IgD+ %B cell	TRUE	reported	igd	0.005974662	21.97465498
1.92E-06	6	31312892	3658	0.1454	0.03049	ebi-a-GCST90001391	rs9265870	G	A	0.4718	IgD+ %B cell	TRUE	reported	igd	0.006178438	22.72879702
1.00E-05	6	91791081	3658	0.2426	0.05485	ebi-a-GCST90001391	rs12204136	C	T	0.0522	IgD+ %B cell	TRUE	reported	igd	0.005319469	19.55198319
3.84E-06	7	68025695	3658	0.1184	0.0256	ebi-a-GCST90001391	rs10226722	C	T	0.6006	IgD+ %B cell	TRUE	reported	igd	0.005813633	21.37892974
1.65E-06	8	119323401	3658	-0.152	0.03167	ebi-a-GCST90001391	rs2450220	T	C	0.816	IgD+ %B cell	TRUE	reported	igd	0.006257791	23.02255584
2.43E-06	9	2570753	3658	0.4421	0.09364	ebi-a-GCST90001391	rs140191306	T	C	0.0179	IgD+ %B cell	TRUE	reported	igd	0.006056701	22.27823115
1.49E-06	12	110228055	3658	0.3904	0.08097	ebi-a-GCST90001391	rs11068290	T	C	0.0231	IgD+ %B cell	TRUE	reported	igd	0.006315044	23.23452645
8.75E-06	13	22879729	3658	-0.4199	0.09432	ebi-a-GCST90001391	rs11616703	T	G	0.0171	IgD+ %B cell	TRUE	reported	igd	0.005388822	19.80827474
9.63E-06	16	30744826	3658	0.1273	0.02872	ebi-a-GCST90001391	rs62057183	T	C	0.2508	IgD+ %B cell	TRUE	reported	igd	0.005342173	19.63588238
6.08E-07	17	77637123	3658	-0.174	0.03482	ebi-a-GCST90001391	rs73426855	C	T	0.1471	IgD+ %B cell	TRUE	reported	igd	0.006780202	24.95763615
4.75E-06	17	51092001	3658	-0.4088	0.08921	ebi-a-GCST90001391	rs148496020	A	T	0.0193	IgD+ %B cell	TRUE	reported	igd	0.005707751	20.98732952
8.94E-06	1	247700906	3656	0.1675	0.03766	ebi-a-GCST90001392	rs1919856	G	A	0.108	IgD+ CD38br AC	TRUE	reported	igd	0.005381697	19.77112343
4.44E-06	1	200858159	3656	0.6503	0.1415	ebi-a-GCST90001392	rs116285595	T	C	0.0068	IgD+ CD38br AC	TRUE	reported	igd	0.005743898	21.10945322
5.51E-06	1	214476260	3656	5.387	1.184	ebi-a-GCST90001392	rs116104104	T	C	4.00E-04	IgD+ CD38br AC	TRUE	reported	igd	0.005630309	20.68963849
2.71E-06	1	99149370	3656	0.3487	0.07421	ebi-a-GCST90001392	rs12036556	T	C	0.0265	IgD+ CD38br AC	TRUE	reported	igd	0.006002857	22.06690308
2.10E-07	1	233503875	3656	-0.1382	0.02658	ebi-a-GCST90001392	rs1294253	C	T	0.7254	IgD+ CD38br AC	TRUE	reported	igd	0.007340074	27.01895132
1.29E-06	1	167027268	3656	1.249	0.2574	ebi-a-GCST90001392	rs146959444	C	T	0.0023	IgD+ CD38br AC	TRUE	reported	igd	0.006399022	23.53261272
6.29E-06	2	128428350	3656	-0.3262	0.07211	ebi-a-GCST90001392	rs113965271	C	G	0.0286	IgD+ CD38br AC	TRUE	reported	igd	0.005566045	20.45216455
2.85E-07	2	16464227	3656	-0.1396	0.02714	ebi-a-GCST90001392	rs733555	T	G	0.2637	IgD+ CD38br AC	TRUE	reported	igd	0.007184779	26.44316932
1.80E-06	2	155636739	3656	1.533	0.3206	ebi-a-GCST90001392	rs78188887	G	A	0.0014	IgD+ CD38br AC	TRUE	reported	igd	0.006215034	22.8517587
1.57E-08	2	105587803	3656	-0.3568	0.06296	ebi-a-GCST90001392	rs140380950	C	T	0.0368	IgD+ CD38br AC	TRUE	reported	igd	0.008707945	32.09834264
3.02E-06	3	163801921	3656	0.6111	0.1307	ebi-a-GCST90001392	rs374727947	G	T	0.0098	IgD+ CD38br AC	TRUE	reported	igd	0.00594399	21.84921047
9.06E-06	3	4437358	3656	-0.1116	0.02511	ebi-a-GCST90001392	rs794185	C	T	0.3362	IgD+ CD38br AC	TRUE	reported	igd	0.005373888	19.74228057
1.09E-07	4	15915069	3656	-0.4579	0.08605	ebi-a-GCST90001392	rs76112278	A	G	0.0194	IgD+ CD38br AC	TRUE	reported	igd	0.007685685	28.30100732
2.36E-06	4	38379833	3656	-0.2956	0.06254	ebi-a-GCST90001392	rs7667070	C	T	0.0361	IgD+ CD38br AC	TRUE	reported	igd	0.00607353	22.32828987
6.16E-09	5	158276610	3656	-0.2576	0.04422	ebi-a-GCST90001392	rs80330977	A	G	0.0814	IgD+ CD38br AC	TRUE	reported	igd	0.009196773	33.91693482
4.39E-06	5	498773	3656	1.665	0.362	ebi-a-GCST90001392	rs78658073	A	G	0.001	IgD+ CD38br AC	TRUE	reported	igd	0.005753067	21.14334472
8.15E-06	5	18919526	3656	-0.1264	0.02828	ebi-a-GCST90001392	rs76660971	A	G	0.2299	IgD+ CD38br AC	TRUE	reported	igd	0.005434537	19.96630466
8.67E-06	7	48791017	3656	-0.4238	0.09514	ebi-a-GCST90001392	rs117772462	A	T	0.0159	IgD+ CD38br AC	TRUE	reported	igd	0.005398073	19.8316097
6.15E-06	7	187171	3656	-0.2229	0.04923	ebi-a-GCST90001392	rs10265656	G	A	0.9375	IgD+ CD38br AC	TRUE	reported	igd	0.00557604	20.48909714
1.42E-06	7	12847391	3656	-0.4626	0.09576	ebi-a-GCST90001392	rs143397127	C	T	0.0157	IgD+ CD38br AC	TRUE	reported	igd	0.006342689	23.32412381
2.06E-07	8	118255950	3656	-0.1256	0.02413	ebi-a-GCST90001392	rs1695681	A	C	0.5309	IgD+ CD38br AC	TRUE	reported	igd	0.007356172	27.07864888
1.23E-06	8	102770464	3656	0.4146	0.08532	ebi-a-GCST90001392	rs16868356	C	T	0.0198	IgD+ CD38br AC	TRUE	reported	igd	0.006417335	23.60039424
1.69E-06	8	130617819	3656	-0.1279	0.02666	ebi-a-GCST90001392	rs2395904	G	T	0.2657	IgD+ CD38br AC	TRUE	reported	igd	0.006255891	23.00292984
8.81E-06	10	63723909	3656	-0.1118	0.02511	ebi-a-GCST90001392	rs10821937	T	C	0.6458	IgD+ CD38br AC	TRUE	reported	igd	0.005393063	19.81310484
2.24E-06	11	15328898	3656	0.1453	0.03068	ebi-a-GCST90001392	rs61878035	A	G	0.1886	IgD+ CD38br AC	TRUE	reported	igd	0.006097588	22.41727781
5.55E-06	12	110228055	3656	0.3555	0.07815	ebi-a-GCST90001392	rs11068290	T	C	0.0231	IgD+ CD38br AC	TRUE	reported	igd	0.005628127	20.68157462
8.23E-06	12	78790468	3656	1.518	0.3399	ebi-a-GCST90001392	rs118090735	G	T	0.0011	IgD+ CD38br AC	TRUE	reported	igd	0.005425905	19.93441843
2.40E-06	14	81466662	3656	-0.1526	0.0323	ebi-a-GCST90001392	rs11159480	T	G	0.8166	IgD+ CD38br AC	TRUE	reported	igd	0.006068124	22.30829498
5.46E-06	15	56340896	3656	-0.2007	0.04408	ebi-a-GCST90001392	rs7169431	G	A	0.9219	IgD+ CD38br AC	TRUE	reported	igd	0.005638321	20.71924516
4.56E-06	16	55450479	3656	0.2489	0.05423	ebi-a-GCST90001392	rs76608654	C	T	0.0494	IgD+ CD38br AC	TRUE	reported	igd	0.005728873	21.05391864
3.47E-07	17	38038389	3656	-0.1364	0.02672	ebi-a-GCST90001392	rs12939565	T	A	0.4267	IgD+ CD38br AC	TRUE	reported	igd	0.007077259	26.04462982
7.14E-06	1	8009985	3657	0.3861	0.08587	ebi-a-GCST90001393	rs75766272	T	C	0.0201	IgD+ CD38dim %B cell	TRUE	reported	igd	0.005497907	20.20594183
6.02E-06	2	229232050	3657	-0.1211	0.02671	ebi-a-GCST90001393	rs7595353	C	T	0.3054	IgD+ CD38dim %B cell	TRUE	reported	igd	0.005589606	20.54484794
7.16E-06	3	7014131	3657	0.115	0.02558	ebi-a-GCST90001393	rs9865821	A	C	0.6459	IgD+ CD38dim %B cell	TRUE	reported	igd	0.005496371	20.20026289
1.79E-06	4	170328209	3657	0.1189	0.02486	ebi-a-GCST90001393	rs6835759	G	A	0.4701	IgD+ CD38dim %B cell	TRUE	reported	igd	0.006216249	22.86250859
2.94E-06	5	83420407	3657	-0.187	0.03994	ebi-a-GCST90001393	rs2301101	G	T	0.1097	IgD+ CD38dim %B cell	TRUE	reported	igd	0.005958632	21.909351
9.18E-06	6	166502048	3657	0.1101	0.02478	ebi-a-GCST90001393	rs9459562	C	G	0.4346	IgD+ CD38dim %B cell	TRUE	reported	igd	0.005369193	19.7303348
7.46E-06	8	61848028	3657	0.1204	0.02683	ebi-a-GCST90001393	rs6998850	G	A	0.3018	IgD+ CD38dim %B cell	TRUE	reported	igd	0.005476483	20.12676841
4.75E-06	8	4318676	3657	0.763	0.1665	ebi-a-GCST90001393	rs546147740	C	T	0.0051	IgD+ CD38dim %B cell	TRUE	reported	igd	0.005709642	20.98857827
6.80E-06	8	12518295	3657	-0.3635	0.08066	ebi-a-GCST90001393	rs62488766	G	A	0.0283	IgD+ CD38dim %B cell	TRUE	reported	igd	0.005522837	20.29807328
4.82E-06	12	1637126	3657	1.216	0.2655	ebi-a-GCST90001393	rs61912200	A	T	0.0022	IgD+ CD38dim %B cell	TRUE	reported	igd	0.005703338	20.96527291
2.34E-07	14	65673804	3657	-0.2771	0.05349	ebi-a-GCST90001393	rs78269238	T	C	0.0582	IgD+ CD38dim %B cell	TRUE	reported	igd	0.007284965	26.82194556
7.24E-06	17	8639905	3657	0.1107	0.02463	ebi-a-GCST90001393	rs60521331	A	G	0.5022	IgD+ CD38dim %B cell	TRUE	reported	igd	0.005493499	20.18965227
7.23E-07	17	49200947	3657	0.1327	0.02673	ebi-a-GCST90001393	rs34157595	C	T	0.3154	IgD+ CD38dim %B cell	TRUE	reported	igd	0.00669425	24.63237849
2.90E-07	19	53070617	3657	-0.1265	0.02461	ebi-a-GCST90001393	rs329966	G	A	0.5425	IgD+ CD38dim %B cell	TRUE	reported	igd	0.007173092	26.4070717
3.13E-07	20	48839604	3657	0.1261	0.02461	ebi-a-GCST90001393	rs4811007	G	A	0.4837	IgD+ CD38dim %B cell	TRUE	reported	igd	0.007128123	26.24033449
7.39E-06	20	49554764	3657	0.2092	0.0466	ebi-a-GCST90001393	rs73909843	C	T	0.0764	IgD+ CD38dim %B cell	TRUE	reported	igd	0.005480747	20.1425267
7.22E-07	21	39363957	3657	0.2934	0.0591	ebi-a-GCST90001393	rs78958229	T	C	0.044	IgD+ CD38dim %B cell	TRUE	reported	igd	0.00669427	24.63245387
9.05E-06	1	166598682	3656	1.476	0.332	ebi-a-GCST90001394	rs72691696	T	C	0.0014	IgD+ CD38dim AC	TRUE	reported	igd	0.005377109	19.75417531
7.72E-06	4	91412392	3656	0.5256	0.1173	ebi-a-GCST90001394	rs7690529	G	A	0.0115	IgD+ CD38dim AC	TRUE	reported	igd	0.005461727	20.06675022
1.78E-06	5	128786753	3656	0.6732	0.1407	ebi-a-GCST90001394	rs147207149	G	A	0.0075	IgD+ CD38dim AC	TRUE	reported	igd	0.006222758	22.88033483
5.37E-07	5	158285953	3656	-0.2225	0.04431	ebi-a-GCST90001394	rs17056318	C	T	0.081	IgD+ CD38dim AC	TRUE	reported	igd	0.006849602	25.20106454
3.57E-06	5	118216738	3656	-0.1966	0.04234	ebi-a-GCST90001394	rs1510970	A	G	0.087	IgD+ CD38dim AC	TRUE	reported	igd	0.005862805	21.54902751
9.63E-06	5	146138788	3656	2.534	0.5718	ebi-a-GCST90001394	rs115150472	T	C	4.00E-04	IgD+ CD38dim AC	TRUE	reported	igd	0.005343084	19.62850735
3.49E-06	5	166970737	3656	1.849	0.3979	ebi-a-GCST90001394	rs141880653	T	C	0.001	IgD+ CD38dim AC	TRUE	reported	igd	0.005871678	21.58183163
9.25E-06	6	52336715	3656	0.2476	0.05577	ebi-a-GCST90001394	rs115951641	T	A	0.049	IgD+ CD38dim AC	TRUE	reported	igd	0.005362394	19.69982407
5.96E-07	6	100821460	3656	2.216	0.4431	ebi-a-GCST90001394	rs12197153	A	G	7.00E-04	IgD+ CD38dim AC	TRUE	reported	igd	0.006794678	24.99760309
2.38E-06	7	12847391	3656	-0.4549	0.09626	ebi-a-GCST90001394	rs143397127	C	T	0.0157	IgD+ CD38dim AC	TRUE	reported	igd	0.006071404	22.32042784
8.89E-06	7	87868543	3656	0.327	0.07351	ebi-a-GCST90001394	rs190448231	G	T	0.028	IgD+ CD38dim AC	TRUE	reported	igd	0.005383345	19.77720958
3.03E-06	8	130617819	3656	-0.1253	0.0268	ebi-a-GCST90001394	rs2395904	G	T	0.2657	IgD+ CD38dim AC	TRUE	reported	igd	0.005943434	21.84715601
1.13E-06	8	70193536	3656	0.1175	0.02409	ebi-a-GCST90001394	rs283340	C	T	0.5621	IgD+ CD38dim AC	TRUE	reported	igd	0.006465157	23.77740686
5.88E-06	8	2044843	3656	-0.1942	0.0428	ebi-a-GCST90001394	rs150663332	T	C	0.084	IgD+ CD38dim AC	TRUE	reported	igd	0.005599716	20.5765836
5.63E-06	9	138747854	3656	0.3801	0.0836	ebi-a-GCST90001394	rs139801247	C	T	0.0208	IgD+ CD38dim AC	TRUE	reported	igd	0.005622485	20.6607242
1.64E-06	10	33792014	3656	-0.4319	0.08996	ebi-a-GCST90001394	rs116851238	T	C	0.0176	IgD+ CD38dim AC	TRUE	reported	igd	0.006265155	23.03720943
1.99E-06	11	119980729	3656	0.13	0.0273	ebi-a-GCST90001394	rs12799241	A	G	0.2619	IgD+ CD38dim AC	TRUE	reported	igd	0.006164103	22.66333229
2.09E-07	13	72428296	3656	0.5528	0.1063	ebi-a-GCST90001394	rs75474045	A	G	0.0126	IgD+ CD38dim AC	TRUE	reported	igd	0.007342816	27.02911933
3.91E-06	15	37177413	3656	0.1764	0.03817	ebi-a-GCST90001394	rs12906621	A	G	0.1091	IgD+ CD38dim AC	TRUE	reported	igd	0.005807871	21.34593574
6.93E-06	16	55449193	3656	0.2458	0.0546	ebi-a-GCST90001394	rs117518951	C	T	0.049	IgD+ CD38dim AC	TRUE	reported	igd	0.00551279	20.25540017
1.19E-06	16	84305239	3656	1.912	0.3929	ebi-a-GCST90001394	rs143176410	C	G	0.001	IgD+ CD38dim AC	TRUE	reported	igd	0.006435784	23.66868197
6.01E-06	17	79265701	3656	-0.1385	0.03056	ebi-a-GCST90001394	rs8076302	T	C	0.185	IgD+ CD38dim AC	TRUE	reported	igd	0.005586677	20.5284048
5.31E-08	17	38038390	3656	-0.1486	0.02725	ebi-a-GCST90001394	rs12939566	T	A	0.4148	IgD+ CD38dim AC	TRUE	reported	igd	0.008068266	29.72124253
4.42E-06	17	14931234	3656	0.1093	0.02377	ebi-a-GCST90001394	rs4792571	T	G	0.4699	IgD+ CD38dim AC	TRUE	reported	igd	0.005750046	21.13218074
7.70E-07	19	53039110	3656	0.1183	0.0239	ebi-a-GCST90001394	rs655580	A	G	0.4571	IgD+ CD38dim AC	TRUE	reported	igd	0.00665682	24.48702605
3.31E-06	20	59926554	3656	-0.2175	0.04671	ebi-a-GCST90001394	rs34764986	C	T	0.0699	IgD+ CD38dim AC	TRUE	reported	igd	0.005895554	21.6701114
5.94E-06	1	111914431	3657	-0.1408	0.03104	ebi-a-GCST90001395	rs12122084	A	G	0.1916	IgD+ CD38- %B cell	TRUE	reported	igd	0.005595002	20.56479125
2.07E-07	3	188624425	3657	0.202	0.03882	ebi-a-GCST90001395	rs1512044	A	G	0.1084	IgD+ CD38- %B cell	TRUE	reported	igd	0.007349589	27.06163909
7.21E-06	4	109408667	3657	0.4948	0.1101	ebi-a-GCST90001395	rs76376526	T	C	0.0133	IgD+ CD38- %B cell	TRUE	reported	igd	0.005492472	20.18585573
3.88E-06	5	136421498	3657	-0.4914	0.1063	ebi-a-GCST90001395	rs78009119	G	T	0.0137	IgD+ CD38- %B cell	TRUE	reported	igd	0.005809629	21.35827609
6.81E-06	5	90267368	3657	0.308	0.06835	ebi-a-GCST90001395	rs34843244	T	A	0.033	IgD+ CD38- %B cell	TRUE	reported	igd	0.005521977	20.29489535
7.76E-06	6	5380890	3657	-0.4129	0.0922	ebi-a-GCST90001395	rs115802369	G	A	0.0175	IgD+ CD38- %B cell	TRUE	reported	igd	0.005454159	20.04427464
2.13E-06	6	32768285	3657	0.1498	0.03155	ebi-a-GCST90001395	rs2621369	T	C	0.2901	IgD+ CD38- %B cell	TRUE	reported	igd	0.006126761	22.53135553
3.91E-08	6	161871755	3657	0.1793	0.03256	ebi-a-GCST90001395	rs113398446	C	A	0.1687	IgD+ CD38- %B cell	TRUE	reported	igd	0.00822395	30.30778569
3.09E-06	6	32384933	3657	0.2539	0.05434	ebi-a-GCST90001395	rs80032720	A	G	0.0734	IgD+ CD38- %B cell	TRUE	reported	igd	0.005934392	21.81968892
4.40E-06	7	119564205	3657	0.1333	0.02899	ebi-a-GCST90001395	rs10254361	T	G	0.2404	IgD+ CD38- %B cell	TRUE	reported	igd	0.005748245	21.13130357
5.74E-06	8	14671281	3657	0.1168	0.02572	ebi-a-GCST90001395	rs2251199	G	A	0.628	IgD+ CD38- %B cell	TRUE	reported	igd	0.005607594	20.61133766
8.58E-06	8	28265475	3657	0.1209	0.02712	ebi-a-GCST90001395	rs62502412	T	A	0.2759	IgD+ CD38- %B cell	TRUE	reported	igd	0.005404986	19.86257967
7.72E-06	8	79595404	3657	-0.1169	0.02611	ebi-a-GCST90001395	rs10111625	G	A	0.5384	IgD+ CD38- %B cell	TRUE	reported	igd	0.005451503	20.0344627
6.25E-06	8	29631839	3657	0.1407	0.0311	ebi-a-GCST90001395	rs7012048	C	T	0.1874	IgD+ CD38- %B cell	TRUE	reported	igd	0.005565684	20.4564297
7.01E-06	9	37982527	3657	-2.911	0.6469	ebi-a-GCST90001395	rs148952274	T	C	4.00E-04	IgD+ CD38- %B cell	TRUE	reported	igd	0.005506644	20.23823011
6.84E-06	12	66341509	3657	0.9733	0.216	ebi-a-GCST90001395	rs79870102	G	A	0.0033	IgD+ CD38- %B cell	TRUE	reported	igd	0.005521491	20.29309859
9.81E-06	14	20673865	3657	0.112	0.02529	ebi-a-GCST90001395	rs1959342	T	A	0.3589	IgD+ CD38- %B cell	TRUE	reported	igd	0.00533446	19.60201908
4.10E-09	14	96205838	3657	0.3388	0.05748	ebi-a-GCST90001395	rs77762131	C	G	0.045	IgD+ CD38- %B cell	TRUE	reported	igd	0.009410701	34.72287727
4.35E-07	15	44517689	3657	-0.4608	0.09102	ebi-a-GCST90001395	rs10444793	A	G	0.018	IgD+ CD38- %B cell	TRUE	reported	igd	0.006959743	25.61614067
8.78E-06	15	40195637	3657	-2.756	0.6192	ebi-a-GCST90001395	rs147135384	C	T	4.00E-04	IgD+ CD38- %B cell	TRUE	reported	igd	0.005387971	19.7997156
1.78E-06	16	81986583	3657	-0.1169	0.02444	ebi-a-GCST90001395	rs11150426	C	G	0.5386	IgD+ CD38- %B cell	TRUE	reported	igd	0.006217176	22.86593898
1.73E-06	16	52294553	3657	-0.5276	0.1101	ebi-a-GCST90001395	rs181771926	A	G	0.0126	IgD+ CD38- %B cell	TRUE	reported	igd	0.006240098	22.95077507
3.63E-07	19	53070617	3657	0.1246	0.02445	ebi-a-GCST90001395	rs329966	G	A	0.5425	IgD+ CD38- %B cell	TRUE	reported	igd	0.007051478	25.95618009
4.01E-06	20	49554764	3657	-0.2138	0.04629	ebi-a-GCST90001395	rs73909843	C	T	0.0764	IgD+ CD38- %B cell	TRUE	reported	igd	0.005799493	21.32079827
7.54E-06	20	8003880	3657	0.3463	0.07724	ebi-a-GCST90001395	rs35050775	T	G	0.0268	IgD+ CD38- %B cell	TRUE	reported	igd	0.00546657	20.09013587
5.43E-06	1	85945660	3656	-0.1336	0.02933	ebi-a-GCST90001396	rs10493766	G	A	0.233	IgD+ CD38- AC	TRUE	reported	igd	0.005643192	20.73724918
5.85E-06	3	44741083	3656	-0.3526	0.07768	ebi-a-GCST90001396	rs149701635	G	C	0.0263	IgD+ CD38- AC	TRUE	reported	igd	0.005604016	20.59247456
2.74E-06	3	96406408	3656	0.1854	0.03946	ebi-a-GCST90001396	rs79207264	A	G	0.1184	IgD+ CD38- AC	TRUE	reported	igd	0.006001844	22.06315692
8.09E-06	4	178658413	3656	-0.278	0.0622	ebi-a-GCST90001396	rs71615254	C	A	0.0406	IgD+ CD38- AC	TRUE	reported	igd	0.005434207	19.96508568
2.59E-06	5	502938	3656	0.3025	0.06424	ebi-a-GCST90001396	rs146127735	A	G	0.0383	IgD+ CD38- AC	TRUE	reported	igd	0.006028475	22.16164784
4.88E-06	6	32758761	3656	0.174	0.03801	ebi-a-GCST90001396	rs1158784	T	A	0.1554	IgD+ CD38- AC	TRUE	reported	igd	0.005699206	20.94426447
2.99E-06	6	130514590	3656	-0.1686	0.03603	ebi-a-GCST90001396	rs12216018	T	C	0.1415	IgD+ CD38- AC	TRUE	reported	igd	0.005953701	21.88512202
5.07E-06	7	96302607	3656	-0.2247	0.04918	ebi-a-GCST90001396	rs7809268	C	T	0.0687	IgD+ CD38- AC	TRUE	reported	igd	0.005677409	20.86370589
8.70E-06	7	7871676	3656	0.6074	0.1364	ebi-a-GCST90001396	rs144625305	T	C	0.0086	IgD+ CD38- AC	TRUE	reported	igd	0.005394677	19.8190663
6.49E-06	8	5127400	3656	-0.1114	0.02467	ebi-a-GCST90001396	rs10866982	A	G	0.4751	IgD+ CD38- AC	TRUE	reported	igd	0.00554639	20.37954289
6.38E-06	10	85447519	3656	0.1258	0.02784	ebi-a-GCST90001396	rs12763172	C	T	0.7213	IgD+ CD38- AC	TRUE	reported	igd	0.005553898	20.40728249
8.79E-06	10	32174610	3656	-0.165	0.03707	ebi-a-GCST90001396	rs7909504	A	G	0.1358	IgD+ CD38- AC	TRUE	reported	igd	0.00538976	19.80090647
4.77E-06	11	125619694	3656	-0.3372	0.07361	ebi-a-GCST90001396	rs146687492	T	G	0.0291	IgD+ CD38- AC	TRUE	reported	igd	0.005707024	20.97315915
3.42E-07	13	108993494	3656	0.1363	0.02669	ebi-a-GCST90001396	rs12874404	G	A	0.3256	IgD+ CD38- AC	TRUE	reported	igd	0.007082742	26.06495143
2.85E-08	14	96205838	3656	0.3229	0.05806	ebi-a-GCST90001396	rs77762131	C	G	0.045	IgD+ CD38- AC	TRUE	reported	igd	0.008389134	30.91322985
8.84E-06	15	44517689	3656	-0.4107	0.09229	ebi-a-GCST90001396	rs10444793	A	G	0.0181	IgD+ CD38- AC	TRUE	reported	igd	0.005387507	19.79258277
3.21E-06	19	11164067	3656	0.1176	0.02521	ebi-a-GCST90001396	rs1529727	G	T	0.5581	IgD+ CD38- AC	TRUE	reported	igd	0.005916781	21.74860011
8.58E-07	21	41083050	3656	0.4628	0.09388	ebi-a-GCST90001396	rs62235484	A	G	0.0175	IgD+ CD38- AC	TRUE	reported	igd	0.00660324	24.28862304
7.81E-06	1	150860471	3657	-0.1152	0.02573	ebi-a-GCST90001397	rs7412746	T	C	0.5153	Unsw mem %B cell	TRUE	reported	igd	0.00545163	20.03492895
4.87E-06	1	236060214	3657	1.017	0.2222	ebi-a-GCST90001397	rs146430312	T	G	0.0027	Unsw mem %B cell	TRUE	reported	igd	0.005695714	20.93708507
4.15E-07	1	8009985	3657	-0.4409	0.08695	ebi-a-GCST90001397	rs75766272	T	C	0.0201	Unsw mem %B cell	TRUE	reported	igd	0.006981894	25.69824386
5.45E-06	1	45867753	3657	0.1254	0.02755	ebi-a-GCST90001397	rs72686460	A	T	0.2961	Unsw mem %B cell	TRUE	reported	igd	0.005633437	20.70686192
4.39E-06	2	157311822	3657	0.2907	0.06322	ebi-a-GCST90001397	rs77201712	C	T	0.0392	Unsw mem %B cell	TRUE	reported	igd	0.005748472	21.13214108
4.98E-06	2	28304630	3657	-0.1728	0.03779	ebi-a-GCST90001397	rs17006489	G	A	0.1354	Unsw mem %B cell	TRUE	reported	igd	0.005685029	20.89758563
2.31E-06	2	138420154	3657	0.2054	0.04341	ebi-a-GCST90001397	rs72844588	A	G	0.0913	Unsw mem %B cell	TRUE	reported	igd	0.006084791	22.37606566
2.81E-06	2	73679013	3657	0.294	0.06266	ebi-a-GCST90001397	rs45608038	G	A	0.0421	Unsw mem %B cell	TRUE	reported	igd	0.005983873	22.00271638
8.19E-06	3	16414269	3657	-0.2606	0.05834	ebi-a-GCST90001397	rs73041424	G	A	0.0488	Unsw mem %B cell	TRUE	reported	igd	0.005426601	19.94244459
7.53E-06	4	27108645	3657	-0.1978	0.04411	ebi-a-GCST90001397	rs183471524	G	A	0.0905	Unsw mem %B cell	TRUE	reported	igd	0.005468548	20.09744644
5.23E-06	5	97611924	3657	0.9467	0.2075	ebi-a-GCST90001397	rs116525939	C	T	0.0036	Unsw mem %B cell	TRUE	reported	igd	0.005659768	20.80419774
5.78E-06	5	58050530	3657	-0.1186	0.02612	ebi-a-GCST90001397	rs895377	A	G	0.3683	Unsw mem %B cell	TRUE	reported	igd	0.005606045	20.60560896
1.85E-06	6	169456830	3657	0.1675	0.03506	ebi-a-GCST90001397	rs73032183	C	T	0.1509	Unsw mem %B cell	TRUE	reported	igd	0.00620267	22.81225514
2.03E-06	6	170426027	3657	-0.1204	0.0253	ebi-a-GCST90001397	rs4710879	T	C	0.5621	Unsw mem %B cell	TRUE	reported	igd	0.006154684	22.63467966
2.47E-06	7	25971860	3657	-0.5404	0.1145	ebi-a-GCST90001397	rs12539793	T	C	0.0115	Unsw mem %B cell	TRUE	reported	igd	0.00605421	22.26292013
8.41E-06	8	9063027	3657	-0.1402	0.03143	ebi-a-GCST90001397	rs11779181	T	C	0.4003	Unsw mem %B cell	TRUE	reported	igd	0.0054116	19.88701889
9.97E-07	9	22206987	3657	-0.1252	0.02555	ebi-a-GCST90001397	rs1679013	T	C	0.5945	Unsw mem %B cell	TRUE	reported	igd	0.006523184	23.99878582
3.55E-06	9	93297086	3657	-0.137	0.0295	ebi-a-GCST90001397	rs1930922	G	A	0.2419	Unsw mem %B cell	TRUE	reported	igd	0.00586298	21.55557059
5.76E-06	9	7639660	3657	-0.5815	0.128	ebi-a-GCST90001397	rs12380223	A	T	0.0096	Unsw mem %B cell	TRUE	reported	igd	0.005611907	20.62727791
2.09E-06	12	109368119	3657	0.5187	0.1092	ebi-a-GCST90001397	rs143553941	C	G	0.013	Unsw mem %B cell	TRUE	reported	igd	0.006131843	22.55016065
6.24E-06	12	20322449	3657	0.1229	0.02717	ebi-a-GCST90001397	rs11519226	T	A	0.299	Unsw mem %B cell	TRUE	reported	igd	0.005563863	20.44969852
2.61E-06	13	51370899	3657	-0.1256	0.02669	ebi-a-GCST90001397	rs7322292	T	C	0.3275	Unsw mem %B cell	TRUE	reported	igd	0.00601915	22.13321752
7.31E-10	13	50212885	3657	0.5551	0.08989	ebi-a-GCST90001397	rs73192651	T	C	0.02	Unsw mem %B cell	TRUE	reported	igd	0.010320231	38.11378807
8.72E-06	13	24826051	3657	-0.1335	0.02997	ebi-a-GCST90001397	rs2793491	T	C	0.2052	Unsw mem %B cell	TRUE	reported	igd	0.005396523	19.83131288
7.48E-06	13	70177578	3657	0.2174	0.04847	ebi-a-GCST90001397	rs73518104	A	G	0.0708	Unsw mem %B cell	TRUE	reported	igd	0.005470985	20.10645291
9.53E-06	14	97702226	3657	0.4523	0.102	ebi-a-GCST90001397	rs117004076	G	A	0.0146	Unsw mem %B cell	TRUE	reported	igd	0.005348093	19.65238452
1.46E-07	14	96205838	3657	0.3067	0.05822	ebi-a-GCST90001397	rs77762131	C	G	0.045	Unsw mem %B cell	TRUE	reported	igd	0.007531387	27.73611126
1.96E-06	14	77579227	3657	0.2759	0.0579	ebi-a-GCST90001397	rs143666202	A	G	0.0503	Unsw mem %B cell	TRUE	reported	igd	0.006170681	22.69387688
5.34E-06	17	260039	3657	0.2459	0.05396	ebi-a-GCST90001397	rs150839591	G	T	0.0552	Unsw mem %B cell	TRUE	reported	igd	0.005646625	20.75561453
3.06E-06	18	7993103	3657	0.1208	0.02585	ebi-a-GCST90001397	rs1596383	A	G	0.6259	Unsw mem %B cell	TRUE	reported	igd	0.005936112	21.82605246
4.24E-06	20	44746982	3657	-0.1236	0.02682	ebi-a-GCST90001397	rs1883832	C	T	0.6318	Unsw mem %B cell	TRUE	reported	igd	0.005774037	21.22666742
4.94E-06	20	56790125	3657	-1.906	0.4167	ebi-a-GCST90001397	rs138380722	A	G	7.00E-04	Unsw mem %B cell	TRUE	reported	igd	0.005688481	20.91034569
9.66E-06	22	32003463	3657	0.852	0.1923	ebi-a-GCST90001397	rs146720368	T	C	0.0042	Unsw mem %B cell	TRUE	reported	igd	0.005339132	19.61927895
8.58E-06	1	8009985	3656	-0.3814	0.08558	ebi-a-GCST90001398	rs75766272	T	C	0.0201	Unsw mem AC	TRUE	reported	igd	0.005403282	19.85085281
7.43E-06	4	55923201	3656	-0.2347	0.05231	ebi-a-GCST90001398	rs11737576	T	C	0.0584	Unsw mem AC	TRUE	reported	igd	0.00547603	20.11958855
8.29E-06	6	40981212	3656	0.3026	0.06778	ebi-a-GCST90001398	rs79831025	G	C	0.0334	Unsw mem AC	TRUE	reported	igd	0.005422098	19.92035503
9.73E-07	6	167859623	3656	-0.1331	0.02714	ebi-a-GCST90001398	rs4076316	A	T	0.3005	Unsw mem AC	TRUE	reported	igd	0.006535556	24.03802488
8.70E-06	7	7871676	3656	0.5999	0.1347	ebi-a-GCST90001398	rs144625305	T	C	0.0086	Unsw mem AC	TRUE	reported	igd	0.005395933	19.82370784
6.41E-06	8	103767171	3656	0.2056	0.04549	ebi-a-GCST90001398	rs2436878	G	A	0.077	Unsw mem AC	TRUE	reported	igd	0.005556334	20.41628422
4.00E-06	8	89432719	3656	-0.2912	0.06306	ebi-a-GCST90001398	rs118092259	G	T	0.0414	Unsw mem AC	TRUE	reported	igd	0.005798863	21.31263584
5.42E-06	9	808529	3656	0.1114	0.02446	ebi-a-GCST90001398	rs11794578	G	T	0.4521	Unsw mem AC	TRUE	reported	igd	0.005641496	20.73097998
2.19E-06	12	119727983	3656	-0.1468	0.03096	ebi-a-GCST90001398	rs112839090	A	G	0.1972	Unsw mem AC	TRUE	reported	igd	0.006111974	22.47049104
8.62E-09	13	108993494	3656	0.1523	0.02639	ebi-a-GCST90001398	rs12874404	G	A	0.3256	Unsw mem AC	TRUE	reported	igd	0.009027684	33.28766883
6.09E-07	13	46224092	3656	1.924	0.3849	ebi-a-GCST90001398	rs557577736	G	A	0.001	Unsw mem AC	TRUE	reported	igd	0.006788128	24.97334226
3.43E-06	13	70325772	3656	0.4126	0.08871	ebi-a-GCST90001398	rs145371905	T	G	0.0194	Unsw mem AC	TRUE	reported	igd	0.00588227	21.62099343
2.09E-08	13	50212885	3656	0.4968	0.08845	ebi-a-GCST90001398	rs73192651	T	C	0.02	Unsw mem AC	TRUE	reported	igd	0.008555194	31.53042726
8.87E-08	14	96205838	3656	0.3067	0.05723	ebi-a-GCST90001398	rs77762131	C	G	0.045	Unsw mem AC	TRUE	reported	igd	0.007794273	28.70399965
2.71E-06	14	77579227	3656	0.268	0.05703	ebi-a-GCST90001398	rs143666202	A	G	0.0502	Unsw mem AC	TRUE	reported	igd	0.006004008	22.07116212
6.71E-07	14	94936964	3656	-0.123	0.02471	ebi-a-GCST90001398	rs8014978	C	T	0.5737	Unsw mem AC	TRUE	reported	igd	0.006731706	24.76435882
6.63E-06	16	8963504	3656	-0.1813	0.04019	ebi-a-GCST90001398	rs880311	T	C	0.1034	Unsw mem AC	TRUE	reported	igd	0.00553532	20.33864199
4.21E-06	17	2714118	3656	-0.1112	0.02412	ebi-a-GCST90001398	rs11657118	C	T	0.475	Unsw mem AC	TRUE	reported	igd	0.005780045	21.24307212
2.95E-06	19	14885525	3656	0.1184	0.02528	ebi-a-GCST90001398	rs12461001	A	G	0.6291	Unsw mem AC	TRUE	reported	igd	0.005964103	21.92358747
7.43E-06	19	14993354	3656	-0.2602	0.05799	ebi-a-GCST90001398	rs7254039	A	G	0.0435	Unsw mem AC	TRUE	reported	igd	0.005476677	20.12198046
3.66E-07	20	44730245	3656	-0.1345	0.02641	ebi-a-GCST90001398	rs6032660	A	G	0.6359	Unsw mem AC	TRUE	reported	igd	0.007044197	25.92209645
5.76E-06	22	22613458	3656	0.214	0.04712	ebi-a-GCST90001398	rs55712190	T	C	0.074	Unsw mem AC	TRUE	reported	igd	0.00561006	20.61481013
6.61E-06	1	233049739	3657	-0.6497	0.144	ebi-a-GCST90001399	rs76625665	T	G	0.0068	IgD- CD27- %B cell	TRUE	reported	igd	0.005535604	20.34525654
3.14E-06	2	147859010	3657	0.3455	0.07401	ebi-a-GCST90001399	rs116473015	T	C	0.029	IgD- CD27- %B cell	TRUE	reported	igd	0.00592393	21.78099503
6.97E-06	3	125931267	3657	-0.1134	0.02519	ebi-a-GCST90001399	rs9842571	A	G	0.554	IgD- CD27- %B cell	TRUE	reported	igd	0.005511182	20.25499755
5.92E-11	3	32533246	3657	-0.3526	0.05371	ebi-a-GCST90001399	rs35574803	C	T	0.0562	IgD- CD27- %B cell	TRUE	reported	igd	0.011647725	43.07415159
3.81E-06	4	25037515	3657	0.7602	0.1642	ebi-a-GCST90001399	rs79430021	A	G	0.006	IgD- CD27- %B cell	TRUE	reported	igd	0.005827019	21.42258358
4.73E-06	7	44284783	3657	0.1158	0.02527	ebi-a-GCST90001399	rs35661323	T	C	0.5505	IgD- CD27- %B cell	TRUE	reported	igd	0.005709459	20.98790336
2.13E-09	12	6553016	3657	0.1466	0.02442	ebi-a-GCST90001399	rs2250246	G	A	0.5339	IgD- CD27- %B cell	TRUE	reported	igd	0.009758716	36.019613
2.61E-06	17	38075426	3657	-0.1297	0.02756	ebi-a-GCST90001399	rs7224129	A	G	0.4751	IgD- CD27- %B cell	TRUE	reported	igd	0.006019693	22.1352253
2.77E-06	17	80484139	3657	-0.1678	0.03574	ebi-a-GCST90001399	rs11658240	G	A	0.1362	IgD- CD27- %B cell	TRUE	reported	igd	0.00599156	22.03115356
9.41E-06	17	8030165	3657	-0.12	0.02705	ebi-a-GCST90001399	rs7209088	G	C	0.2786	IgD- CD27- %B cell	TRUE	reported	igd	0.00535269	19.66936657
1.70E-06	18	37553257	3657	0.4671	0.09743	ebi-a-GCST90001399	rs72897237	C	T	0.0161	IgD- CD27- %B cell	TRUE	reported	igd	0.006245804	22.97189119
5.52E-06	19	14389948	3657	-0.1226	0.02695	ebi-a-GCST90001399	rs645554	A	G	0.2811	IgD- CD27- %B cell	TRUE	reported	igd	0.00562714	20.68358533
7.20E-50	20	44747947	3657	0.3898	0.02585	ebi-a-GCST90001399	rs4810485	G	T	0.6314	IgD- CD27- %B cell	TRUE	reported	igd	0.058538321	227.2610431
2.21E-06	20	42024537	3657	0.1776	0.03746	ebi-a-GCST90001399	rs6073079	A	G	0.12	IgD- CD27- %B cell	TRUE	reported	igd	0.006108917	22.46532976
2.37E-07	20	44511627	3657	-0.1811	0.03498	ebi-a-GCST90001399	rs11086984	T	C	0.1514	IgD- CD27- %B cell	TRUE	reported	igd	0.007276136	26.78919795
8.39E-06	21	38699025	3657	0.2217	0.0497	ebi-a-GCST90001399	rs62223906	T	C	0.0649	IgD- CD27- %B cell	TRUE	reported	igd	0.005411741	19.88753833
7.40E-07	4	178658413	3657	-0.3043	0.06135	ebi-a-GCST90001400	rs71615254	C	A	0.0406	IgD+ AC	TRUE	reported	igd	0.006682484	24.58879191
3.74E-06	6	100821460	3657	2.08	0.4491	ebi-a-GCST90001400	rs12197153	A	G	7.00E-04	IgD+ AC	TRUE	reported	igd	0.005831437	21.4389238
4.39E-06	6	67039330	3657	0.1254	0.02726	ebi-a-GCST90001400	rs9354413	C	T	0.2963	IgD+ AC	TRUE	reported	igd	0.005753241	21.14977692
6.22E-06	7	21321670	3657	-0.2583	0.05708	ebi-a-GCST90001400	rs2390504	A	G	0.0485	IgD+ AC	TRUE	reported	igd	0.005568405	20.46648702
5.73E-06	7	106139682	3657	-0.3853	0.08481	ebi-a-GCST90001400	rs146233710	G	C	0.0221	IgD+ AC	TRUE	reported	igd	0.00561222	20.6284365
1.28E-07	8	2044843	3657	-0.2314	0.04374	ebi-a-GCST90001400	rs150663332	T	C	0.0839	IgD+ AC	TRUE	reported	igd	0.007595093	27.9725187
5.12E-06	8	102068804	3657	0.1185	0.02595	ebi-a-GCST90001400	rs3019260	A	C	0.3173	IgD+ AC	TRUE	reported	igd	0.005669799	20.84128043
2.71E-06	10	102955294	3657	0.1309	0.02785	ebi-a-GCST90001400	rs701839	G	A	0.7123	IgD+ AC	TRUE	reported	igd	0.006004658	22.07960578
1.15E-06	10	125485345	3657	0.8269	0.1697	ebi-a-GCST90001400	rs189761842	T	C	0.0055	IgD+ AC	TRUE	reported	igd	0.006450699	23.7303815
8.43E-06	13	100023905	3657	-0.9845	0.2207	ebi-a-GCST90001400	rs116906133	G	A	0.0037	IgD+ AC	TRUE	reported	igd	0.005411842	19.88791227
1.53E-07	13	108960188	3657	0.1284	0.02442	ebi-a-GCST90001400	rs4145212	A	T	0.5405	IgD+ AC	TRUE	reported	igd	0.007503138	27.63128925
6.86E-07	14	22954777	3657	-0.1332	0.02679	ebi-a-GCST90001400	rs3811215	T	G	0.3033	IgD+ AC	TRUE	reported	igd	0.006714477	24.70730881
3.47E-06	15	25171150	3657	0.1525	0.03281	ebi-a-GCST90001400	rs11638959	A	G	0.1557	IgD+ AC	TRUE	reported	igd	0.005872787	21.59183971
5.76E-06	16	84305239	3657	1.831	0.4032	ebi-a-GCST90001400	rs143176410	C	G	0.001	IgD+ AC	TRUE	reported	igd	0.00560749	20.61095251
7.77E-07	17	2716535	3657	-0.1212	0.02449	ebi-a-GCST90001400	rs11653761	T	G	0.5919	IgD+ AC	TRUE	reported	igd	0.00665279	24.4787981
5.12E-09	17	38038391	3657	-0.1669	0.0285	ebi-a-GCST90001400	rs62067029	T	A	0.4148	IgD+ AC	TRUE	reported	igd	0.009290611	34.27562434
9.10E-06	17	74280991	3657	0.2021	0.04547	ebi-a-GCST90001400	rs67017503	A	C	0.0759	IgD+ AC	TRUE	reported	igd	0.005373014	19.7444545
3.43E-06	19	14885525	3657	0.1175	0.02527	ebi-a-GCST90001400	rs12461001	A	G	0.6292	IgD+ AC	TRUE	reported	igd	0.005877333	21.60865175
8.15E-06	20	56359017	3657	0.522	0.1168	ebi-a-GCST90001400	rs77110486	T	C	0.0107	IgD+ AC	TRUE	reported	igd	0.005432063	19.96262927
4.45E-06	1	29035758	3656	-0.1238	0.02692	ebi-a-GCST90001401	rs61786059	T	G	0.3135	IgD- CD27- AC	TRUE	reported	igd	0.005751484	21.1374958
3.21E-06	1	217233446	3656	0.2278	0.04884	ebi-a-GCST90001401	rs7518494	A	G	0.9334	IgD- CD27- AC	TRUE	reported	igd	0.005915253	21.74295089
4.89E-06	1	113524501	3656	-0.3205	0.07004	ebi-a-GCST90001401	rs185621536	T	C	0.0312	IgD- CD27- AC	TRUE	reported	igd	0.005694785	20.92792397
7.36E-06	1	10083709	3656	-0.1387	0.0309	ebi-a-GCST90001401	rs12129123	T	C	0.2221	IgD- CD27- AC	TRUE	reported	igd	0.005480787	20.13716457
4.18E-06	1	41379583	3656	0.2313	0.05018	ebi-a-GCST90001401	rs72953104	G	C	0.0643	IgD- CD27- AC	TRUE	reported	igd	0.005777862	21.23500206
8.21E-06	1	160254955	3656	-0.2567	0.05748	ebi-a-GCST90001401	rs113442137	A	G	0.0472	IgD- CD27- AC	TRUE	reported	igd	0.005425619	19.93336294
1.24E-06	2	64865804	3656	-0.1216	0.02504	ebi-a-GCST90001401	rs11688492	C	T	0.5196	IgD- CD27- AC	TRUE	reported	igd	0.006409142	23.57006915
6.15E-06	2	56616595	3656	-0.1375	0.03037	ebi-a-GCST90001401	rs7606024	A	T	0.7882	IgD- CD27- AC	TRUE	reported	igd	0.00557547	20.48699061
1.03E-06	2	66709035	3656	-0.2787	0.05695	ebi-a-GCST90001401	rs114551034	A	G	0.0509	IgD- CD27- AC	TRUE	reported	igd	0.006507957	23.93584901
2.02E-07	3	32533246	3656	-0.2808	0.05393	ebi-a-GCST90001401	rs35574803	C	T	0.0562	IgD- CD27- AC	TRUE	reported	igd	0.007360692	27.09540971
9.96E-06	3	60476875	3656	-0.263	0.05944	ebi-a-GCST90001401	rs13099360	G	A	0.0466	IgD- CD27- AC	TRUE	reported	igd	0.005326333	19.56663986
8.37E-06	4	38152090	3656	0.173	0.03878	ebi-a-GCST90001401	rs59951351	T	A	0.1171	IgD- CD27- AC	TRUE	reported	igd	0.005413932	19.89019096
5.96E-06	5	22936562	3656	0.6631	0.1462	ebi-a-GCST90001401	rs74356874	A	G	0.0066	IgD- CD27- AC	TRUE	reported	igd	0.00559526	20.56012101
1.62E-06	8	96356983	3656	0.3826	0.07964	ebi-a-GCST90001401	rs144306835	A	G	0.0234	IgD- CD27- AC	TRUE	reported	igd	0.006273187	23.06692931
5.77E-07	9	4162626	3656	0.2796	0.05583	ebi-a-GCST90001401	rs112432445	A	G	0.0528	IgD- CD27- AC	TRUE	reported	igd	0.006813398	25.06694652
9.28E-06	9	25294308	3656	-0.3304	0.07442	ebi-a-GCST90001401	rs78763642	A	G	0.0279	IgD- CD27- AC	TRUE	reported	igd	0.005362403	19.69985828
6.19E-06	10	28340929	3656	0.6463	0.1428	ebi-a-GCST90001401	rs117493606	G	T	0.009	IgD- CD27- AC	TRUE	reported	igd	0.005571591	20.47265901
8.65E-06	12	77551907	3656	-0.1795	0.0403	ebi-a-GCST90001401	rs117833074	C	T	0.1146	IgD- CD27- AC	TRUE	reported	igd	0.005397123	19.82810315
6.50E-06	12	6649099	3656	-0.1467	0.03249	ebi-a-GCST90001401	rs1047792	T	G	0.176	IgD- CD27- AC	TRUE	reported	igd	0.005545485	20.37619841
3.13E-08	12	6553016	3656	0.1359	0.02451	ebi-a-GCST90001401	rs2250246	G	A	0.5341	IgD- CD27- AC	TRUE	reported	igd	0.008338912	30.72660991
8.20E-06	13	47527957	3656	-0.1109	0.02482	ebi-a-GCST90001401	rs11843493	C	A	0.4944	IgD- CD27- AC	TRUE	reported	igd	0.005431105	19.95362904
3.97E-06	17	63135589	3656	-0.2897	0.0627	ebi-a-GCST90001401	rs421516	A	C	0.9583	IgD- CD27- AC	TRUE	reported	igd	0.005805333	21.33655329
5.04E-06	18	60852258	3656	-0.1204	0.02636	ebi-a-GCST90001401	rs11661511	C	T	0.6704	IgD- CD27- AC	TRUE	reported	igd	0.005673941	20.8508862
5.33E-06	19	1930174	3656	-0.2296	0.05036	ebi-a-GCST90001401	rs72977632	A	T	0.0643	IgD- CD27- AC	TRUE	reported	igd	0.005653325	20.77469615
3.39E-06	19	16409903	3656	0.1135	0.0244	ebi-a-GCST90001401	rs406298	G	C	0.5327	IgD- CD27- AC	TRUE	reported	igd	0.0058836	21.62591175
1.95E-06	20	47313887	3656	0.3825	0.08026	ebi-a-GCST90001401	rs77126700	C	T	0.0239	IgD- CD27- AC	TRUE	reported	igd	0.00617403	22.70005577
1.64E-27	20	44749251	3656	0.2841	0.02593	ebi-a-GCST90001401	rs4239702	C	T	0.6002	IgD- CD27- AC	TRUE	reported	igd	0.031790729	119.9774949
9.36E-06	22	50710633	3656	-0.1107	0.02495	ebi-a-GCST90001401	rs909692	G	C	0.4683	IgD- CD27- AC	TRUE	reported	igd	0.005355694	19.67507959
6.95E-07	22	48376963	3656	-0.1733	0.03486	ebi-a-GCST90001401	rs9615714	G	A	0.1421	IgD- CD27- AC	TRUE	reported	igd	0.006714448	24.70044149
2.37E-06	1	233045963	3657	-0.5733	0.1213	ebi-a-GCST90001402	rs72757888	T	C	0.01	Sw mem %B cell	TRUE	reported	igd	0.006071173	22.32568037
3.59E-06	1	150958133	3657	0.1189	0.02561	ebi-a-GCST90001402	rs11204752	C	T	0.5387	Sw mem %B cell	TRUE	reported	igd	0.005859591	21.54303928
7.14E-06	2	136974257	3657	0.1327	0.02951	ebi-a-GCST90001402	rs1519529	G	C	0.2363	Sw mem %B cell	TRUE	reported	igd	0.005499	20.20997832
8.49E-06	3	106834795	3657	-1.348	0.3023	ebi-a-GCST90001402	rs138919897	G	A	0.0019	Sw mem %B cell	TRUE	reported	igd	0.005407837	19.87311341
1.75E-06	4	164291862	3657	1.008	0.2105	ebi-a-GCST90001402	rs55658041	T	G	0.0037	Sw mem %B cell	TRUE	reported	igd	0.006231279	22.91813561
4.40E-07	5	144608340	3657	-0.1414	0.02795	ebi-a-GCST90001402	rs17405603	T	A	0.2841	Sw mem %B cell	TRUE	reported	igd	0.006949945	25.57982773
6.85E-06	5	165597506	3657	-0.1286	0.02855	ebi-a-GCST90001402	rs830682	C	T	0.7383	Sw mem %B cell	TRUE	reported	igd	0.005517494	20.27832751
1.10E-06	6	31313054	3657	-0.1543	0.0316	ebi-a-GCST90001402	rs9265880	C	T	0.4717	Sw mem %B cell	TRUE	reported	igd	0.006477545	23.82978411
2.25E-06	8	119323401	3657	0.1522	0.03212	ebi-a-GCST90001402	rs2450220	T	C	0.816	Sw mem %B cell	TRUE	reported	igd	0.00610232	22.44091975
1.11E-06	9	2570753	3657	-0.4624	0.09477	ebi-a-GCST90001402	rs140191306	T	C	0.0179	Sw mem %B cell	TRUE	reported	igd	0.006467716	23.7933893
6.11E-06	11	90592716	3657	-0.1181	0.02607	ebi-a-GCST90001402	rs2105800	A	G	0.4881	Sw mem %B cell	TRUE	reported	igd	0.005580363	20.51068448
7.31E-07	12	110228055	3657	-0.407	0.08203	ebi-a-GCST90001402	rs11068290	T	C	0.0231	Sw mem %B cell	TRUE	reported	igd	0.006686591	24.60400555
3.74E-06	17	51764168	3657	0.1985	0.04285	ebi-a-GCST90001402	rs114917376	G	A	0.0958	Sw mem %B cell	TRUE	reported	igd	0.005833825	21.44775256
5.43E-07	17	77637123	3657	0.1769	0.03524	ebi-a-GCST90001402	rs73426855	C	T	0.1471	Sw mem %B cell	TRUE	reported	igd	0.006843474	25.18525122
5.51E-06	1	165680636	3656	-0.2707	0.05949	ebi-a-GCST90001403	rs142587763	T	C	0.0435	Sw mem AC	TRUE	reported	igd	0.005631573	20.69430901
2.20E-06	2	36720835	3656	0.3537	0.07458	ebi-a-GCST90001403	rs115414430	G	C	0.0286	Sw mem AC	TRUE	reported	igd	0.006114424	22.4795554
1.35E-06	2	136967396	3656	0.1511	0.03122	ebi-a-GCST90001403	rs1519526	C	T	0.1957	Sw mem AC	TRUE	reported	igd	0.006366244	23.41129768
3.02E-06	2	238554657	3656	0.1458	0.03118	ebi-a-GCST90001403	rs7595246	C	T	0.1893	Sw mem AC	TRUE	reported	igd	0.005945207	21.85371033
6.66E-06	3	186485863	3656	0.1794	0.03978	ebi-a-GCST90001403	rs73185679	C	T	0.1041	Sw mem AC	TRUE	reported	igd	0.005532225	20.32720541
5.91E-06	3	8492010	3656	0.3583	0.07898	ebi-a-GCST90001403	rs141352577	T	C	0.0235	Sw mem AC	TRUE	reported	igd	0.005597773	20.56940425
4.61E-06	3	104146883	3656	-1.838	0.4006	ebi-a-GCST90001403	rs115218350	A	T	8.00E-04	Sw mem AC	TRUE	reported	igd	0.005724921	21.03930939
1.88E-06	4	94935625	3656	0.481	0.1008	ebi-a-GCST90001403	rs80076964	C	G	0.0141	Sw mem AC	TRUE	reported	igd	0.006189655	22.75786121
7.07E-06	4	25771115	3656	0.1212	0.02695	ebi-a-GCST90001403	rs4697617	A	G	0.7103	Sw mem AC	TRUE	reported	igd	0.005501557	20.21389738
9.50E-06	5	11308990	3656	0.1223	0.02758	ebi-a-GCST90001403	rs452973	T	G	0.2705	Sw mem AC	TRUE	reported	igd	0.00534969	19.65290462
4.54E-06	6	167859623	3656	-0.1251	0.02725	ebi-a-GCST90001403	rs4076316	A	T	0.3005	Sw mem AC	TRUE	reported	igd	0.005731642	21.06415113
8.87E-06	6	50598963	3656	0.1297	0.02914	ebi-a-GCST90001403	rs1161387	G	C	0.286	Sw mem AC	TRUE	reported	igd	0.005389491	19.79990987
3.37E-06	7	40554169	3656	-0.1161	0.02496	ebi-a-GCST90001403	rs60508745	C	T	0.5137	Sw mem AC	TRUE	reported	igd	0.005883104	21.6240797
6.83E-07	8	144986103	3656	-0.1238	0.02489	ebi-a-GCST90001403	rs11777835	C	T	0.5715	Sw mem AC	TRUE	reported	igd	0.006721348	24.72599927
2.15E-06	8	118851954	3656	-0.2543	0.05357	ebi-a-GCST90001403	rs62521107	T	C	0.058	Sw mem AC	TRUE	reported	igd	0.006125966	22.52225045
1.02E-06	10	53764740	3656	-0.1356	0.02771	ebi-a-GCST90001403	rs2454536	C	T	0.283	Sw mem AC	TRUE	reported	igd	0.006507359	23.9336361
7.87E-07	13	42337460	3656	0.7964	0.161	ebi-a-GCST90001403	rs192544457	A	G	0.006	Sw mem AC	TRUE	reported	igd	0.006648254	24.4553063
1.78E-06	13	47809629	3656	0.16	0.03344	ebi-a-GCST90001403	rs73178168	T	C	0.1703	Sw mem AC	TRUE	reported	igd	0.006222863	22.88072512
7.43E-08	13	108957063	3656	0.1323	0.02454	ebi-a-GCST90001403	rs9520836	G	A	0.5044	Sw mem AC	TRUE	reported	igd	0.007887247	29.04911645
2.65E-07	17	2716535	3656	-0.1273	0.02469	ebi-a-GCST90001403	rs11653761	T	G	0.592	Sw mem AC	TRUE	reported	igd	0.00721875	26.56910857
3.03E-06	17	63135589	3656	-0.2923	0.06252	ebi-a-GCST90001403	rs421516	A	C	0.9583	Sw mem AC	TRUE	reported	igd	0.005943259	21.846509
7.28E-06	18	46442174	3656	0.9179	0.2043	ebi-a-GCST90001403	rs117605782	A	G	0.0034	Sw mem AC	TRUE	reported	igd	0.005491064	20.17513096
5.05E-06	21	14412199	3656	-0.7487	0.1638	ebi-a-GCST90001403	rs149462070	C	A	0.0056	Sw mem AC	TRUE	reported	igd	0.005682075	20.88094875
9.03E-07	21	42362418	3656	-0.5466	0.1111	ebi-a-GCST90001403	rs77741094	G	C	0.0126	Sw mem AC	TRUE	reported	igd	0.00657717	24.19209575
6.52E-06	22	32570873	3656	-0.1828	0.04049	ebi-a-GCST90001403	rs5994482	G	C	0.103	Sw mem AC	TRUE	reported	igd	0.005544165	20.37132067
2.52E-06	1	242186219	3658	-0.9069	0.1924	ebi-a-GCST90001404	rs187723151	A	G	0.004	PB/PC %B cell	TRUE	reported	igd	0.006037194	22.20604187
3.15E-07	1	213100225	3658	-0.1287	0.02511	ebi-a-GCST90001404	rs2792563	A	G	0.5671	PB/PC %B cell	TRUE	reported	igd	0.007130372	26.25585434
6.01E-06	2	235278654	3658	-1.507	0.3325	ebi-a-GCST90001404	rs150152228	G	A	0.0012	PB/PC %B cell	TRUE	reported	igd	0.005584284	20.53079144
4.45E-06	4	143873369	3658	0.4869	0.1059	ebi-a-GCST90001404	rs79423067	T	A	0.0149	PB/PC %B cell	TRUE	reported	igd	0.00574568	21.12759751
3.47E-06	4	144419847	3658	0.3286	0.07069	ebi-a-GCST90001404	rs78804535	T	C	0.0316	PB/PC %B cell	TRUE	reported	igd	0.005872426	21.59641383
4.75E-06	5	148927495	3658	0.1711	0.03733	ebi-a-GCST90001404	rs140642786	A	G	0.1223	PB/PC %B cell	TRUE	reported	igd	0.005710226	20.99648157
3.16E-06	5	163177849	3658	-0.1749	0.03747	ebi-a-GCST90001404	rs2019885	C	T	0.1211	PB/PC %B cell	TRUE	reported	igd	0.005920924	21.77583006
5.95E-06	5	148172599	3658	0.1159	0.02556	ebi-a-GCST90001404	rs193552	T	A	0.6506	PB/PC %B cell	TRUE	reported	igd	0.005589426	20.54980281
1.31E-06	5	60527506	3658	-0.2427	0.05008	ebi-a-GCST90001404	rs34629	A	G	0.0633	PB/PC %B cell	TRUE	reported	igd	0.006379516	23.4732594
4.85E-06	6	5266557	3658	0.5	0.1092	ebi-a-GCST90001404	rs61294310	G	A	0.0124	PB/PC %B cell	TRUE	reported	igd	0.005698612	20.95353095
8.67E-06	6	145631063	3658	0.2127	0.04774	ebi-a-GCST90001404	rs11754551	C	T	0.0681	PB/PC %B cell	TRUE	reported	igd	0.005397294	19.83958742
3.54E-06	7	71338898	3658	0.5592	0.1204	ebi-a-GCST90001404	rs78370279	G	A	0.0104	PB/PC %B cell	TRUE	reported	igd	0.005862517	21.55975581
4.69E-06	8	24549984	3658	0.3429	0.07479	ebi-a-GCST90001404	rs74326785	C	T	0.0279	PB/PC %B cell	TRUE	reported	igd	0.005713677	21.00924229
3.71E-08	8	16074805	3658	0.3534	0.06406	ebi-a-GCST90001404	rs138542577	C	G	0.0376	PB/PC %B cell	TRUE	reported	igd	0.008251202	30.41737329
3.10E-06	8	118447297	3658	-0.1199	0.02567	ebi-a-GCST90001404	rs4458909	A	G	0.3324	PB/PC %B cell	TRUE	reported	igd	0.005928713	21.80464974
6.49E-06	9	92219945	3658	-0.2223	0.04922	ebi-a-GCST90001404	rs3138500	T	C	0.0678	PB/PC %B cell	TRUE	reported	igd	0.005545452	20.3872286
3.78E-07	10	130483163	3658	-0.1669	0.0328	ebi-a-GCST90001404	rs12412378	A	C	0.1607	PB/PC %B cell	TRUE	reported	igd	0.007028426	25.87780714
4.23E-06	10	73504848	3658	-0.257	0.05578	ebi-a-GCST90001404	rs185836310	C	T	0.051	PB/PC %B cell	TRUE	reported	igd	0.005769691	21.21640088
6.25E-06	11	129797755	3658	-0.4648	0.1027	ebi-a-GCST90001404	rs76195952	T	C	0.0142	PB/PC %B cell	TRUE	reported	igd	0.0055683	20.47169665
7.61E-07	11	117526440	3658	1.708	0.3449	ebi-a-GCST90001404	rs55728331	A	G	0.0015	PB/PC %B cell	TRUE	reported	igd	0.006659533	24.51048077
3.02E-06	12	6409619	3658	0.1576	0.0337	ebi-a-GCST90001404	rs10849436	A	G	0.1595	PB/PC %B cell	TRUE	reported	igd	0.005943197	21.85823599
4.52E-06	15	34006114	3658	0.2879	0.06268	ebi-a-GCST90001404	rs62012610	C	G	0.0381	PB/PC %B cell	TRUE	reported	igd	0.005734349	21.08569111
5.43E-06	16	82103595	3658	-0.2036	0.0447	ebi-a-GCST90001404	rs8191161	C	G	0.0832	PB/PC %B cell	TRUE	reported	igd	0.005639501	20.73494974
4.57E-07	16	59861376	3658	-0.1407	0.02784	ebi-a-GCST90001404	rs12709039	A	C	0.7365	PB/PC %B cell	TRUE	reported	igd	0.006934005	25.52773124
7.46E-06	17	52836239	3658	0.4702	0.1048	ebi-a-GCST90001404	rs80148662	A	G	0.0137	PB/PC %B cell	TRUE	reported	igd	0.005472876	20.11894346
1.80E-06	19	56065534	3658	0.154	0.03221	ebi-a-GCST90001404	rs186329	C	T	0.1706	PB/PC %B cell	TRUE	reported	igd	0.006210274	22.84664734
7.74E-06	21	16916284	3658	-0.1288	0.02877	ebi-a-GCST90001404	rs8132059	T	C	0.2243	PB/PC %B cell	TRUE	reported	igd	0.005449231	20.0315469
6.52E-07	22	19729361	3658	0.1338	0.02685	ebi-a-GCST90001404	rs11089305	G	A	0.2881	PB/PC %B cell	TRUE	reported	igd	0.006742821	24.81910593
1.91E-06	1	102294391	3657	1.467	0.3075	ebi-a-GCST90001405	rs80297308	T	C	0.0015	PB/PC AC	TRUE	reported	igd	0.006185154	22.74743373
5.95E-06	1	199586940	3657	0.1124	0.02479	ebi-a-GCST90001405	rs10800645	A	G	0.5844	PB/PC AC	TRUE	reported	igd	0.005590106	20.54669574
2.90E-06	2	121699864	3657	2.692	0.5745	ebi-a-GCST90001405	rs74458303	A	G	4.00E-04	PB/PC AC	TRUE	reported	igd	0.005968227	21.94484239
3.03E-06	2	187165335	3657	2.566	0.5486	ebi-a-GCST90001405	rs148362575	T	A	8.00E-04	PB/PC AC	TRUE	reported	igd	0.005946841	21.86573692
7.02E-06	3	188082431	3657	0.7633	0.1696	ebi-a-GCST90001405	rs148389014	T	C	0.0051	PB/PC AC	TRUE	reported	igd	0.005508268	20.2442294
5.68E-06	3	117331256	3657	1.671	0.3677	ebi-a-GCST90001405	rs116540222	T	C	0.0011	PB/PC AC	TRUE	reported	igd	0.005615585	20.64087297
7.45E-06	3	957228	3657	-0.2902	0.06467	ebi-a-GCST90001405	rs149048155	C	A	0.036	PB/PC AC	TRUE	reported	igd	0.0054762	20.12572412
3.53E-06	4	168102710	3657	0.3653	0.07865	ebi-a-GCST90001405	rs62353585	C	T	0.0227	PB/PC AC	TRUE	reported	igd	0.005864386	21.56077222
4.06E-06	5	179574693	3657	-0.1773	0.03843	ebi-a-GCST90001405	rs76709581	C	T	0.1061	PB/PC AC	TRUE	reported	igd	0.005786705	21.2735086
7.10E-06	5	1297918	3657	0.1236	0.02749	ebi-a-GCST90001405	rs7449190	C	T	0.7401	PB/PC AC	TRUE	reported	igd	0.00549754	20.20458259
1.74E-06	6	5266557	3657	0.5137	0.1072	ebi-a-GCST90001405	rs61294310	G	A	0.0124	PB/PC AC	TRUE	reported	igd	0.006240022	22.95049103
8.54E-06	6	8860293	3657	-0.1344	0.03016	ebi-a-GCST90001405	rs4506076	C	A	0.8043	PB/PC AC	TRUE	reported	igd	0.005400811	19.84715603
5.43E-06	8	39638049	3657	0.4466	0.09807	ebi-a-GCST90001405	rs149559870	T	C	0.0157	PB/PC AC	TRUE	reported	igd	0.005638769	20.72657336
2.10E-06	8	24520468	3657	0.4919	0.1035	ebi-a-GCST90001405	rs74565954	T	C	0.0135	PB/PC AC	TRUE	reported	igd	0.006138663	22.57539545
2.79E-06	8	118376967	3657	-0.1239	0.02639	ebi-a-GCST90001405	rs62519719	A	G	0.2815	PB/PC AC	TRUE	reported	igd	0.00599141	22.03059635
7.19E-07	10	130483163	3657	-0.16	0.03222	ebi-a-GCST90001405	rs12412378	A	C	0.1608	PB/PC AC	TRUE	reported	igd	0.006698002	24.64627637
6.62E-06	14	23098304	3657	0.1086	0.02407	ebi-a-GCST90001405	rs1681588	C	T	0.5559	PB/PC AC	TRUE	reported	igd	0.005535689	20.34557138
1.34E-06	16	65999760	3657	-0.3422	0.07069	ebi-a-GCST90001405	rs17765677	C	T	0.0304	PB/PC AC	TRUE	reported	igd	0.006367149	23.42105576
6.56E-06	16	59859266	3657	-0.1228	0.02721	ebi-a-GCST90001405	rs7185719	G	C	0.732	PB/PC AC	TRUE	reported	igd	0.005538633	20.35645132
7.58E-06	17	52797903	3657	0.3865	0.0862	ebi-a-GCST90001405	rs112471525	G	A	0.0189	PB/PC AC	TRUE	reported	igd	0.005467371	20.09309723
8.82E-06	18	24475181	3657	0.1932	0.04342	ebi-a-GCST90001405	rs72883992	C	G	0.0807	PB/PC AC	TRUE	reported	igd	0.00538474	19.78777789
7.79E-06	19	3443405	3657	-0.1145	0.02557	ebi-a-GCST90001405	rs4806937	A	C	0.3229	PB/PC AC	TRUE	reported	igd	0.005453179	20.04065622
4.30E-06	20	53613034	3657	-0.1186	0.02577	ebi-a-GCST90001405	rs6014246	A	G	0.3112	PB/PC AC	TRUE	reported	igd	0.005758475	21.16912766
1.19E-06	22	21022887	3657	0.1172	0.02408	ebi-a-GCST90001405	rs4820558	G	C	0.466	PB/PC AC	TRUE	reported	igd	0.006435957	23.6758009
8.86E-06	22	35861208	3657	-0.1141	0.02564	ebi-a-GCST90001405	rs28652751	A	T	0.3179	PB/PC AC	TRUE	reported	igd	0.005385982	19.79236394
6.60E-08	1	8009985	3657	-0.468	0.08646	ebi-a-GCST90001406	rs75766272	T	C	0.0201	Memory B cell %B cell	TRUE	reported	igd	0.007948234	29.28354597
1.73E-07	1	89814066	3657	-0.1354	0.02587	ebi-a-GCST90001406	rs4658141	C	T	0.3805	Memory B cell %B cell	TRUE	reported	igd	0.007434957	27.37832611
7.99E-06	1	16668240	3657	-1.002	0.224	ebi-a-GCST90001406	rs149876490	T	C	0.0027	Memory B cell %B cell	TRUE	reported	igd	0.005441826	19.99870284
6.03E-08	1	150860471	3657	-0.138	0.02542	ebi-a-GCST90001406	rs7412746	T	C	0.5153	Memory B cell %B cell	TRUE	reported	igd	0.007994589	29.4557104
5.45E-09	2	73868977	3657	0.3572	0.06109	ebi-a-GCST90001406	rs72635970	G	T	0.0444	Memory B cell %B cell	TRUE	reported	igd	0.009262248	34.17000726
9.69E-06	2	183843344	3657	0.426	0.09616	ebi-a-GCST90001406	rs116391651	A	G	0.0161	Memory B cell %B cell	TRUE	reported	igd	0.005338028	19.61519861
4.67E-07	2	138420154	3657	0.2178	0.04314	ebi-a-GCST90001406	rs72844588	A	G	0.0913	Memory B cell %B cell	TRUE	reported	igd	0.006921719	25.4752169
4.12E-06	3	16416145	3657	-0.1745	0.03783	ebi-a-GCST90001406	rs55710170	A	G	0.1181	Memory B cell %B cell	TRUE	reported	igd	0.005784605	21.26574495
6.30E-06	4	47914545	3657	0.1306	0.02887	ebi-a-GCST90001406	rs60515154	T	C	0.7517	Memory B cell %B cell	TRUE	reported	igd	0.005564733	20.4529147
3.10E-06	4	11590243	3657	-0.2768	0.05925	ebi-a-GCST90001406	rs35698683	G	A	0.0447	Memory B cell %B cell	TRUE	reported	igd	0.005932617	21.81312475
7.27E-07	4	36385921	3657	-0.6233	0.1256	ebi-a-GCST90001406	rs77312528	G	T	0.0107	Memory B cell %B cell	TRUE	reported	igd	0.006689215	24.61372794
2.13E-07	5	58050530	3657	-0.1351	0.02599	ebi-a-GCST90001406	rs895377	A	G	0.3683	Memory B cell %B cell	TRUE	reported	igd	0.007334594	27.00601845
2.44E-06	5	40183220	3657	0.1701	0.03602	ebi-a-GCST90001406	rs690488	A	C	0.8588	Memory B cell %B cell	TRUE	reported	igd	0.006061162	22.28864316
8.61E-07	5	119742816	3657	0.9926	0.2014	ebi-a-GCST90001406	rs115405874	G	A	0.0037	Memory B cell %B cell	TRUE	reported	igd	0.006598262	24.27683297
1.28E-06	6	37585447	3657	0.1256	0.0259	ebi-a-GCST90001406	rs62398379	C	T	0.4032	Memory B cell %B cell	TRUE	reported	igd	0.00638956	23.50402128
4.80E-06	6	32560667	3657	-0.1488	0.03249	ebi-a-GCST90001406	rs9270558	A	G	0.5249	Memory B cell %B cell	TRUE	reported	igd	0.005702925	20.96374463
2.75E-07	6	129409652	3657	0.3141	0.06101	ebi-a-GCST90001406	rs9492229	C	T	0.9556	Memory B cell %B cell	TRUE	reported	igd	0.007195691	26.49087136
7.96E-06	8	12933368	3657	0.115	0.02571	ebi-a-GCST90001406	rs633090	T	A	0.3414	Memory B cell %B cell	TRUE	reported	igd	0.005441229	19.9964982
8.96E-06	9	2570753	3657	-0.4176	0.09392	ebi-a-GCST90001406	rs140191306	T	C	0.0179	Memory B cell %B cell	TRUE	reported	igd	0.005376979	19.75910336
1.49E-06	10	26959594	3657	-1.082	0.2244	ebi-a-GCST90001406	rs145123647	T	C	0.003	Memory B cell %B cell	TRUE	reported	igd	0.006317301	23.23652805
6.93E-06	11	132156175	3657	-0.1775	0.03942	ebi-a-GCST90001406	rs10750504	A	C	0.1135	Memory B cell %B cell	TRUE	reported	igd	0.005513627	20.26403355
6.72E-06	11	111318165	3657	0.1294	0.0287	ebi-a-GCST90001406	rs61896866	A	G	0.2428	Memory B cell %B cell	TRUE	reported	igd	0.005528055	20.31735552
3.63E-06	12	2866164	3657	-0.4739	0.1022	ebi-a-GCST90001406	rs112570989	T	C	0.0149	Memory B cell %B cell	TRUE	reported	igd	0.005845217	21.48988279
1.75E-06	13	98901269	3657	0.3691	0.07708	ebi-a-GCST90001406	rs9584780	C	T	0.0257	Memory B cell %B cell	TRUE	reported	igd	0.006231106	22.91749258
1.14E-06	13	50147180	3657	0.4292	0.08807	ebi-a-GCST90001406	rs76477280	G	A	0.0206	Memory B cell %B cell	TRUE	reported	igd	0.006452487	23.73700137
2.26E-08	14	65713895	3657	0.2839	0.05066	ebi-a-GCST90001406	rs116844769	A	G	0.0662	Memory B cell %B cell	TRUE	reported	igd	0.008514552	31.38794154
2.73E-06	14	96205838	3657	0.2733	0.05819	ebi-a-GCST90001406	rs77762131	C	G	0.045	Memory B cell %B cell	TRUE	reported	igd	0.005995782	22.04676993
6.45E-06	18	54422995	3657	0.4209	0.09317	ebi-a-GCST90001406	rs72914692	A	G	0.018	Memory B cell %B cell	TRUE	reported	igd	0.005549627	20.39708386
8.73E-06	19	53070617	3657	0.1104	0.02479	ebi-a-GCST90001406	rs329966	G	A	0.5425	Memory B cell %B cell	TRUE	reported	igd	0.005394003	19.82200194
3.45E-06	2	181050023	3656	0.538	0.1157	ebi-a-GCST90001407	rs16867231	A	G	0.0108	Memory B cell AC	TRUE	reported	igd	0.005879369	21.61026982
8.09E-06	4	120657899	3656	0.1198	0.0268	ebi-a-GCST90001407	rs10018308	G	A	0.3441	Memory B cell AC	TRUE	reported	igd	0.00543589	19.97130315
1.68E-06	5	148410250	3656	2.504	0.522	ebi-a-GCST90001407	rs17708396	A	C	5.00E-04	Memory B cell AC	TRUE	reported	igd	0.006254558	22.99799626
5.39E-06	6	130514590	3656	-0.1641	0.03601	ebi-a-GCST90001407	rs12216018	T	C	0.1415	Memory B cell AC	TRUE	reported	igd	0.005648132	20.7555036
7.27E-06	7	81370578	3656	0.1371	0.03052	ebi-a-GCST90001407	rs74565175	A	G	0.2009	Memory B cell AC	TRUE	reported	igd	0.005489201	20.16824958
8.97E-06	9	129171041	3656	0.1235	0.02777	ebi-a-GCST90001407	rs77643931	G	T	0.2798	Memory B cell AC	TRUE	reported	igd	0.005380627	19.76717065
6.27E-06	10	85447519	3656	0.1259	0.02783	ebi-a-GCST90001407	rs12763172	C	T	0.7213	Memory B cell AC	TRUE	reported	igd	0.005566658	20.45443103
2.84E-06	10	53757050	3656	-0.1301	0.02775	ebi-a-GCST90001407	rs2879633	A	G	0.2884	Memory B cell AC	TRUE	reported	igd	0.005976119	21.96802298
5.81E-06	11	29448646	3656	0.305	0.06718	ebi-a-GCST90001407	rs36072728	T	C	0.0356	Memory B cell AC	TRUE	reported	igd	0.005606243	20.60070275
2.69E-06	13	46224092	3656	1.829	0.3891	ebi-a-GCST90001407	rs557577736	G	A	0.001	Memory B cell AC	TRUE	reported	igd	0.006007336	22.08346948
9.14E-11	13	108993494	3656	0.173	0.02661	ebi-a-GCST90001407	rs12874404	G	A	0.3256	Memory B cell AC	TRUE	reported	igd	0.011428893	42.24397852
1.36E-06	14	104600920	3656	-0.2972	0.06141	ebi-a-GCST90001407	rs61997631	G	C	0.0432	Memory B cell AC	TRUE	reported	igd	0.006365607	23.40894123
2.95E-06	14	96205838	3656	0.2713	0.05795	ebi-a-GCST90001407	rs77762131	C	G	0.045	Memory B cell AC	TRUE	reported	igd	0.005959238	21.90559545
1.90E-06	15	24733764	3656	1.204	0.2523	ebi-a-GCST90001407	rs139196765	G	A	0.0025	Memory B cell AC	TRUE	reported	igd	0.006190354	22.76044919
2.94E-06	17	2716535	3656	-0.1161	0.02478	ebi-a-GCST90001407	rs11653761	T	G	0.592	Memory B cell AC	TRUE	reported	igd	0.005968372	21.93937197
4.46E-07	22	45164171	3656	0.6102	0.1207	ebi-a-GCST90001407	rs144295598	A	G	0.0103	Memory B cell AC	TRUE	reported	igd	0.006942217	25.54419509
1.22E-06	22	44688150	3656	-0.4235	0.08713	ebi-a-GCST90001407	rs9614226	G	T	0.9792	Memory B cell AC	TRUE	reported	igd	0.006420485	23.61205343
1.28E-07	1	89814066	3657	0.1371	0.0259	ebi-a-GCST90001408	rs4658141	C	T	0.3805	Naive-mature B cell %B cell	TRUE	reported	igd	0.007603884	28.0051435
2.75E-07	1	150860471	3657	0.1312	0.02547	ebi-a-GCST90001408	rs7412746	T	C	0.5153	Naive-mature B cell %B cell	TRUE	reported	igd	0.007203525	26.51991948
9.55E-08	1	8009985	3657	0.463	0.0866	ebi-a-GCST90001408	rs75766272	T	C	0.0201	Naive-mature B cell %B cell	TRUE	reported	igd	0.00775568	28.56857767
6.31E-06	1	16668240	3657	1.014	0.2243	ebi-a-GCST90001408	rs149876490	T	C	0.0027	Naive-mature B cell %B cell	TRUE	reported	igd	0.005557406	20.42583333
8.50E-07	2	138420154	3657	-0.2131	0.04321	ebi-a-GCST90001408	rs72844588	A	G	0.0913	Naive-mature B cell %B cell	TRUE	reported	igd	0.006606852	24.30864704
3.62E-06	2	169182294	3657	0.2616	0.05638	ebi-a-GCST90001408	rs13421263	T	C	0.0528	Naive-mature B cell %B cell	TRUE	reported	igd	0.005852631	21.51729912
3.01E-08	2	73868977	3657	-0.3399	0.06121	ebi-a-GCST90001408	rs72635970	G	T	0.0444	Naive-mature B cell %B cell	TRUE	reported	igd	0.008361534	30.81910278
9.81E-06	3	16416145	3657	0.1678	0.03789	ebi-a-GCST90001408	rs55710170	A	G	0.1181	Naive-mature B cell %B cell	TRUE	reported	igd	0.005334415	19.60185279
6.17E-06	4	11590243	3657	0.2687	0.05935	ebi-a-GCST90001408	rs35698683	G	A	0.0447	Naive-mature B cell %B cell	TRUE	reported	igd	0.005573674	20.48595938
1.68E-06	4	36385921	3657	0.6035	0.1258	ebi-a-GCST90001408	rs77312528	G	T	0.0107	Naive-mature B cell %B cell	TRUE	reported	igd	0.006253797	23.00147505
5.37E-07	5	119742816	3657	-1.013	0.2016	ebi-a-GCST90001408	rs115405874	G	A	0.0037	Naive-mature B cell %B cell	TRUE	reported	igd	0.006856851	25.23482261
3.99E-06	5	40183220	3657	-0.1667	0.03608	ebi-a-GCST90001408	rs690488	A	C	0.8588	Naive-mature B cell %B cell	TRUE	reported	igd	0.005803439	21.33538887
4.65E-07	5	58050530	3657	0.1314	0.02603	ebi-a-GCST90001408	rs895377	A	G	0.3683	Naive-mature B cell %B cell	TRUE	reported	igd	0.00691993	25.4685849
1.46E-06	6	37585447	3657	-0.1251	0.02593	ebi-a-GCST90001408	rs62398379	C	T	0.4032	Naive-mature B cell %B cell	TRUE	reported	igd	0.006324544	23.26333672
8.68E-07	6	129409652	3657	-0.3012	0.06111	ebi-a-GCST90001408	rs9492229	C	T	0.9556	Naive-mature B cell %B cell	TRUE	reported	igd	0.006599104	24.27995003
6.89E-06	6	32561093	3657	0.1477	0.03279	ebi-a-GCST90001408	rs9270578	A	G	0.5261	Naive-mature B cell %B cell	TRUE	reported	igd	0.005517601	20.27872185
6.46E-06	8	12933368	3657	-0.1163	0.02575	ebi-a-GCST90001408	rs633090	T	A	0.3414	Naive-mature B cell %B cell	TRUE	reported	igd	0.005547077	20.38766006
1.72E-06	10	26959594	3657	1.077	0.2247	ebi-a-GCST90001408	rs145123647	T	C	0.003	Naive-mature B cell %B cell	TRUE	reported	igd	0.006242817	22.96083527
5.66E-06	11	111318165	3657	-0.1306	0.02874	ebi-a-GCST90001408	rs61896866	A	G	0.2428	Naive-mature B cell %B cell	TRUE	reported	igd	0.005614906	20.63836302
4.91E-06	11	132133144	3657	0.1801	0.03937	ebi-a-GCST90001408	rs2334904	A	G	0.114	Naive-mature B cell %B cell	TRUE	reported	igd	0.005689755	20.91505529
2.19E-06	12	2866164	3657	0.4852	0.1023	ebi-a-GCST90001408	rs112570989	T	C	0.0149	Naive-mature B cell %B cell	TRUE	reported	igd	0.006113671	22.48292118
1.76E-06	13	50147180	3657	-0.4222	0.08821	ebi-a-GCST90001408	rs76477280	G	A	0.0206	Naive-mature B cell %B cell	TRUE	reported	igd	0.00622535	22.89619076
5.20E-07	13	98901269	3657	-0.388	0.07717	ebi-a-GCST90001408	rs9584780	C	T	0.0257	Naive-mature B cell %B cell	TRUE	reported	igd	0.006865145	25.26555668
9.30E-06	13	102612226	3657	0.1119	0.02521	ebi-a-GCST90001408	rs2476213	T	C	0.5659	Naive-mature B cell %B cell	TRUE	reported	igd	0.005358658	19.69141398
3.10E-06	14	96205838	3657	-0.2722	0.05828	ebi-a-GCST90001408	rs77762131	C	G	0.045	Naive-mature B cell %B cell	TRUE	reported	igd	0.005929653	21.80216271
4.08E-06	14	63009549	3657	-0.1154	0.025	ebi-a-GCST90001408	rs974368	A	G	0.5141	Naive-mature B cell %B cell	TRUE	reported	igd	0.005792734	21.29580303
1.42E-07	14	65713895	3657	-0.2677	0.05076	ebi-a-GCST90001408	rs116844769	A	G	0.0662	Naive-mature B cell %B cell	TRUE	reported	igd	0.007548107	27.79815272
5.72E-06	18	54422995	3657	-0.4239	0.0933	ebi-a-GCST90001408	rs72914692	A	G	0.018	Naive-mature B cell %B cell	TRUE	reported	igd	0.005612987	20.63127019
6.42E-06	22	44674143	3657	-2.179	0.4823	ebi-a-GCST90001408	rs9614418	G	C	5.00E-04	Naive-mature B cell %B cell	TRUE	reported	igd	0.005550571	20.40057261
4.37E-06	2	132741527	3656	-0.1159	0.02519	ebi-a-GCST90001409	rs139077655	T	C	0.382	Naive-mature B cell AC	TRUE	reported	igd	0.005757009	21.15791621
6.01E-06	4	152777207	3656	-0.2134	0.04708	ebi-a-GCST90001409	rs76981518	T	C	0.0744	Naive-mature B cell AC	TRUE	reported	igd	0.005588252	20.53422317
5.91E-06	5	146138788	3656	2.627	0.579	ebi-a-GCST90001409	rs115150472	T	C	4.00E-04	Naive-mature B cell AC	TRUE	reported	igd	0.005599101	20.57431449
7.40E-06	5	58278611	3656	0.233	0.05192	ebi-a-GCST90001409	rs10042327	A	G	0.0613	Naive-mature B cell AC	TRUE	reported	igd	0.005478359	20.12819496
2.36E-07	5	158285953	3656	-0.2366	0.0457	ebi-a-GCST90001409	rs17056318	C	T	0.081	Naive-mature B cell AC	TRUE	reported	igd	0.007278108	26.78918099
7.30E-06	6	67039330	3656	0.1232	0.02743	ebi-a-GCST90001409	rs9354413	C	T	0.2964	Naive-mature B cell AC	TRUE	reported	igd	0.005487492	20.1619325
3.71E-06	7	67653879	3656	0.1584	0.03419	ebi-a-GCST90001409	rs35607968	T	C	0.1536	Naive-mature B cell AC	TRUE	reported	igd	0.005836651	21.45233197
3.51E-06	7	21321670	3656	-0.2668	0.05743	ebi-a-GCST90001409	rs2390504	A	G	0.0486	Naive-mature B cell AC	TRUE	reported	igd	0.005868561	21.57030937
3.30E-06	7	12847391	3656	-0.4624	0.09926	ebi-a-GCST90001409	rs143397127	C	T	0.0157	Naive-mature B cell AC	TRUE	reported	igd	0.005900797	21.68949623
1.74E-07	8	130617819	3656	-0.1445	0.02761	ebi-a-GCST90001409	rs2395904	G	T	0.2657	Naive-mature B cell AC	TRUE	reported	igd	0.007436269	27.37570025
4.60E-07	8	70193536	3656	0.1251	0.02477	ebi-a-GCST90001409	rs283340	C	T	0.5621	Naive-mature B cell AC	TRUE	reported	igd	0.006928464	25.49323575
3.92E-06	10	125485345	3656	0.7902	0.1709	ebi-a-GCST90001409	rs189761842	T	C	0.0055	Naive-mature B cell AC	TRUE	reported	igd	0.005813685	21.36742957
8.13E-06	10	33779474	3656	-0.4129	0.09241	ebi-a-GCST90001409	rs117344365	A	G	0.0178	Naive-mature B cell AC	TRUE	reported	igd	0.005431009	19.95327468
9.07E-07	11	119980729	3656	0.138	0.02805	ebi-a-GCST90001409	rs12799241	A	G	0.2619	Naive-mature B cell AC	TRUE	reported	igd	0.006576889	24.19105437
8.96E-06	12	6499533	3656	0.1183	0.0266	ebi-a-GCST90001409	rs2286599	A	G	0.32	Naive-mature B cell AC	TRUE	reported	igd	0.005380923	19.7682658
2.84E-06	12	67638132	3656	0.1702	0.0363	ebi-a-GCST90001409	rs58114937	G	A	0.1302	Naive-mature B cell AC	TRUE	reported	igd	0.005977176	21.97193054
3.63E-06	13	71534535	3656	-0.1163	0.02507	ebi-a-GCST90001409	rs9564767	G	A	0.6075	Naive-mature B cell AC	TRUE	reported	igd	0.005851883	21.50864826
5.33E-06	14	22954777	3656	-0.1229	0.02697	ebi-a-GCST90001409	rs3811215	T	G	0.3032	Naive-mature B cell AC	TRUE	reported	igd	0.005647756	20.75411548
5.34E-06	15	60878804	3656	-0.1886	0.04138	ebi-a-GCST90001409	rs76263497	A	G	0.0989	Naive-mature B cell AC	TRUE	reported	igd	0.005649832	20.76178838
7.65E-06	16	84305239	3656	1.819	0.4058	ebi-a-GCST90001409	rs143176410	C	G	0.001	Naive-mature B cell AC	TRUE	reported	igd	0.005465814	20.08184768
4.34E-06	17	7316027	3656	-0.3088	0.06711	ebi-a-GCST90001409	rs77983244	A	G	0.0325	Naive-mature B cell AC	TRUE	reported	igd	0.005757926	21.16130573
2.35E-08	17	38038391	3656	-0.1605	0.02868	ebi-a-GCST90001409	rs62067029	T	A	0.4148	Naive-mature B cell AC	TRUE	reported	igd	0.008493393	31.30070615
3.31E-06	19	53848484	3656	0.1382	0.02968	ebi-a-GCST90001409	rs62115322	G	C	0.2083	Naive-mature B cell AC	TRUE	reported	igd	0.005895412	21.66958773
1.08E-06	20	59926554	3656	-0.2347	0.04805	ebi-a-GCST90001409	rs34764986	C	T	0.0699	Naive-mature B cell AC	TRUE	reported	igd	0.006483482	23.84524292
1.49E-08	1	213100225	3657	-0.1407	0.02479	ebi-a-GCST90001410	rs2792563	A	G	0.567	IgD- CD38br %B cell	TRUE	reported	igd	0.008731752	32.19567704
7.79E-06	2	216542855	3657	-0.1078	0.02407	ebi-a-GCST90001410	rs1250061	A	T	0.5554	IgD- CD38br %B cell	TRUE	reported	igd	0.005454876	20.04692484
9.61E-07	3	125894785	3657	0.1185	0.02414	ebi-a-GCST90001410	rs12636371	A	G	0.4619	IgD- CD38br %B cell	TRUE	reported	igd	0.006546134	24.0837766
1.88E-06	3	11244825	3657	0.3884	0.08136	ebi-a-GCST90001410	rs12493961	G	A	0.0219	IgD- CD38br %B cell	TRUE	reported	igd	0.006193178	22.77712911
8.56E-06	3	28830276	3657	0.1247	0.02799	ebi-a-GCST90001410	rs13075403	G	A	0.7616	IgD- CD38br %B cell	TRUE	reported	igd	0.00539823	19.83761836
6.10E-06	4	55386841	3657	0.3165	0.06988	ebi-a-GCST90001410	rs11938966	A	C	0.0294	IgD- CD38br %B cell	TRUE	reported	igd	0.005578114	20.50236954
3.22E-06	5	92965344	3657	0.4094	0.08778	ebi-a-GCST90001410	rs76912165	G	A	0.0209	IgD- CD38br %B cell	TRUE	reported	igd	0.005912947	21.74037068
3.40E-06	6	107939307	3657	-0.5032	0.1082	ebi-a-GCST90001410	rs139843122	T	A	0.0123	IgD- CD38br %B cell	TRUE	reported	igd	0.005879506	21.6166885
2.04E-07	7	106306631	3657	-0.3437	0.06603	ebi-a-GCST90001410	rs148377259	C	T	0.034	IgD- CD38br %B cell	TRUE	reported	igd	0.007354375	27.07939085
5.46E-06	7	57550983	3657	-0.1235	0.02712	ebi-a-GCST90001410	rs13235778	A	G	0.2801	IgD- CD38br %B cell	TRUE	reported	igd	0.005638633	20.72607025
1.39E-06	7	68026886	3657	-0.118	0.0244	ebi-a-GCST90001410	rs10270812	C	T	0.5103	IgD- CD38br %B cell	TRUE	reported	igd	0.006354638	23.37473968
7.33E-06	8	15730211	3657	0.44	0.098	ebi-a-GCST90001410	rs188550599	G	A	0.0142	IgD- CD38br %B cell	TRUE	reported	igd	0.005482023	20.14724291
3.64E-07	8	16074805	3657	0.3227	0.06331	ebi-a-GCST90001410	rs138542577	C	G	0.0376	IgD- CD38br %B cell	TRUE	reported	igd	0.007054299	25.96663807
2.76E-06	8	109663198	3657	-0.6636	0.1413	ebi-a-GCST90001410	rs137930158	C	G	0.007	IgD- CD38br %B cell	TRUE	reported	igd	0.005995039	22.04402282
8.53E-06	11	97765784	3657	0.2024	0.04541	ebi-a-GCST90001410	rs113087021	A	T	0.0766	IgD- CD38br %B cell	TRUE	reported	igd	0.005403065	19.85548197
6.44E-07	11	127827727	3657	0.1745	0.03499	ebi-a-GCST90001410	rs478251	C	A	0.1333	IgD- CD38br %B cell	TRUE	reported	igd	0.00675514	24.85795506
4.40E-06	11	113975210	3657	-0.1152	0.02506	ebi-a-GCST90001410	rs238926	A	G	0.369	IgD- CD38br %B cell	TRUE	reported	igd	0.005745337	21.12055109
4.44E-06	16	59859266	3657	-0.1257	0.02735	ebi-a-GCST90001410	rs7185719	G	C	0.732	IgD- CD38br %B cell	TRUE	reported	igd	0.005742879	21.11146225
3.95E-06	22	45016637	3657	0.1701	0.0368	ebi-a-GCST90001410	rs11705673	G	C	0.12	IgD- CD38br %B cell	TRUE	reported	igd	0.005808421	21.3538118
1.99E-07	1	8009985	3657	-0.4552	0.08737	ebi-a-GCST90001411	rs75766272	T	C	0.0201	IgD+ CD24+ %B cell	TRUE	reported	igd	0.007367891	27.12952915
9.70E-06	1	230130712	3657	-0.1336	0.03015	ebi-a-GCST90001411	rs11584183	C	T	0.2311	IgD+ CD24+ %B cell	TRUE	reported	igd	0.005340571	19.62459507
9.25E-06	2	73679013	3657	0.2797	0.063	ebi-a-GCST90001411	rs45608038	G	A	0.0421	IgD+ CD24+ %B cell	TRUE	reported	igd	0.005360982	19.7000013
7.49E-06	3	4408435	3657	0.3685	0.08216	ebi-a-GCST90001411	rs6781675	C	G	0.0235	IgD+ CD24+ %B cell	TRUE	reported	igd	0.005470748	20.10557714
8.46E-06	5	175234476	3657	-0.1214	0.02723	ebi-a-GCST90001411	rs11134931	A	G	0.6924	IgD+ CD24+ %B cell	TRUE	reported	igd	0.005405838	19.86572923
1.52E-06	6	32553200	3657	0.4368	0.09069	ebi-a-GCST90001411	rs34418535	G	A	0.064	IgD+ CD24+ %B cell	TRUE	reported	igd	0.006303406	23.18509483
5.28E-06	6	133003242	3657	-0.1674	0.0367	ebi-a-GCST90001411	rs45575344	C	T	0.1333	IgD+ CD24+ %B cell	TRUE	reported	igd	0.00565705	20.79415131
7.05E-06	6	169106376	3657	-0.2834	0.06299	ebi-a-GCST90001411	rs147867176	T	A	0.0418	IgD+ CD24+ %B cell	TRUE	reported	igd	0.005504707	20.23107202
3.92E-06	6	42013868	3657	-0.1237	0.02675	ebi-a-GCST90001411	rs9369326	C	T	0.3121	IgD+ CD24+ %B cell	TRUE	reported	igd	0.005813461	21.37244694
7.63E-06	7	66493985	3657	-0.1289	0.02875	ebi-a-GCST90001411	rs7457479	C	T	0.2762	IgD+ CD24+ %B cell	TRUE	reported	igd	0.005466691	20.09058384
2.51E-06	9	21576571	3657	-0.4312	0.09145	ebi-a-GCST90001411	rs62562996	A	G	0.0172	IgD+ CD24+ %B cell	TRUE	reported	igd	0.006042725	22.22043239
3.24E-06	12	2866164	3657	-0.4808	0.1031	ebi-a-GCST90001411	rs112570989	T	C	0.0149	IgD+ CD24+ %B cell	TRUE	reported	igd	0.005911689	21.73571888
1.20E-06	13	108993494	3657	0.1313	0.027	ebi-a-GCST90001411	rs12874404	G	A	0.3257	IgD+ CD24+ %B cell	TRUE	reported	igd	0.006425066	23.63547555
4.79E-07	13	51367583	3657	-0.1353	0.02683	ebi-a-GCST90001411	rs7988851	T	C	0.3266	IgD+ CD24+ %B cell	TRUE	reported	igd	0.006905891	25.41655404
1.08E-07	13	50147180	3657	0.4747	0.08918	ebi-a-GCST90001411	rs76477280	G	A	0.0206	IgD+ CD24+ %B cell	TRUE	reported	igd	0.007688236	28.3182198
5.50E-06	13	70325772	3657	0.4126	0.09065	ebi-a-GCST90001411	rs145371905	T	G	0.0194	IgD+ CD24+ %B cell	TRUE	reported	igd	0.005633062	20.70547754
1.57E-06	14	96205838	3657	0.2816	0.05855	ebi-a-GCST90001411	rs77762131	C	G	0.045	IgD+ CD24+ %B cell	TRUE	reported	igd	0.00628562	23.11925968
7.15E-06	14	65673804	3657	0.2453	0.05457	ebi-a-GCST90001411	rs78269238	T	C	0.0582	IgD+ CD24+ %B cell	TRUE	reported	igd	0.005495019	20.19526749
9.00E-06	14	93256694	3657	-0.1204	0.02707	ebi-a-GCST90001411	rs35130455	A	T	0.704	IgD+ CD24+ %B cell	TRUE	reported	igd	0.005380325	19.7714665
4.73E-06	16	4127619	3657	0.1207	0.02634	ebi-a-GCST90001411	rs17256322	A	T	0.3234	IgD+ CD24+ %B cell	TRUE	reported	igd	0.00570915	20.98676115
6.54E-06	18	23575118	3657	0.2862	0.06339	ebi-a-GCST90001411	rs144479315	T	A	0.0418	IgD+ CD24+ %B cell	TRUE	reported	igd	0.005543177	20.37324352
1.17E-06	2	237195419	3656	-0.1868	0.03837	ebi-a-GCST90001412	rs7586359	G	T	0.8907	IgD+ CD24+ AC	TRUE	reported	igd	0.006441064	23.68822401
7.52E-06	3	182760073	3656	0.1323	0.0295	ebi-a-GCST90001412	rs10513789	G	T	0.2261	IgD+ CD24+ AC	TRUE	reported	igd	0.005471253	20.10194185
3.30E-06	4	156739300	3656	-0.1191	0.02557	ebi-a-GCST90001412	rs13132141	A	G	0.6385	IgD+ CD24+ AC	TRUE	reported	igd	0.005899108	21.68325229
1.51E-06	5	148456360	3656	-0.3012	0.06251	ebi-a-GCST90001412	rs147556975	T	C	0.039	IgD+ CD24+ AC	TRUE	reported	igd	0.00631038	23.20455762
3.08E-06	5	4700587	3656	0.197	0.04215	ebi-a-GCST90001412	rs4702913	C	A	0.9123	IgD+ CD24+ AC	TRUE	reported	igd	0.005939419	21.83230804
7.86E-06	5	74257985	3656	0.1176	0.02628	ebi-a-GCST90001412	rs10942726	G	A	0.3155	IgD+ CD24+ AC	TRUE	reported	igd	0.005447353	20.01364895
9.71E-06	7	63248560	3656	0.2175	0.0491	ebi-a-GCST90001412	rs144607178	T	C	0.0636	IgD+ CD24+ AC	TRUE	reported	igd	0.005338566	19.61181981
6.47E-06	10	85446387	3656	-0.1304	0.02887	ebi-a-GCST90001412	rs10749417	T	A	0.2247	IgD+ CD24+ AC	TRUE	reported	igd	0.005549306	20.39031669
5.67E-06	12	23968609	3656	-0.1831	0.04029	ebi-a-GCST90001412	rs11047113	C	A	0.1027	IgD+ CD24+ AC	TRUE	reported	igd	0.005617325	20.64165475
2.14E-07	13	108710731	3656	0.3121	0.06005	ebi-a-GCST90001412	rs183466766	A	G	0.0402	IgD+ CD24+ AC	TRUE	reported	igd	0.007334295	26.99751989
5.23E-07	13	108488351	3656	0.3005	0.05978	ebi-a-GCST90001412	rs139981802	C	T	0.0418	IgD+ CD24+ AC	TRUE	reported	igd	0.006864038	25.25454144
1.92E-06	13	46224092	3656	1.819	0.3815	ebi-a-GCST90001412	rs557577736	G	A	0.001	IgD+ CD24+ AC	TRUE	reported	igd	0.00617985	22.72158741
1.02E-06	13	70325772	3656	0.4292	0.08767	ebi-a-GCST90001412	rs145371905	T	G	0.0194	IgD+ CD24+ AC	TRUE	reported	igd	0.006512886	23.9540951
3.93E-06	13	114873368	3656	-0.1608	0.03478	ebi-a-GCST90001412	rs9314892	G	A	0.8553	IgD+ CD24+ AC	TRUE	reported	igd	0.005812661	21.36364189
5.62E-14	13	108993494	3656	0.1963	0.02601	ebi-a-GCST90001412	rs12874404	G	A	0.3256	IgD+ CD24+ AC	TRUE	reported	igd	0.015340509	56.92751819
4.05E-07	13	50212885	3656	0.4428	0.08724	ebi-a-GCST90001412	rs73192651	T	C	0.02	IgD+ CD24+ AC	TRUE	reported	igd	0.006997263	25.74816399
3.57E-06	14	94936964	3656	-0.1136	0.02446	ebi-a-GCST90001412	rs8014978	C	T	0.5737	IgD+ CD24+ AC	TRUE	reported	igd	0.0058652	21.55788314
3.22E-07	14	96205838	3656	0.291	0.05685	ebi-a-GCST90001412	rs77762131	C	G	0.045	IgD+ CD24+ AC	TRUE	reported	igd	0.007115698	26.18709935
5.80E-06	15	63290645	3656	-0.1118	0.02462	ebi-a-GCST90001412	rs12595433	A	G	0.4579	IgD+ CD24+ AC	TRUE	reported	igd	0.005608654	20.60961438
4.68E-06	16	8963501	3656	-0.1821	0.03971	ebi-a-GCST90001412	rs880312	A	G	0.1034	IgD+ CD24+ AC	TRUE	reported	igd	0.005719039	21.01756859
2.83E-07	17	2716535	3656	-0.125	0.02429	ebi-a-GCST90001412	rs11653761	T	G	0.592	IgD+ CD24+ AC	TRUE	reported	igd	0.007191579	26.46837947
8.81E-06	19	14993354	3656	-0.2566	0.05765	ebi-a-GCST90001412	rs7254039	A	G	0.0435	IgD+ CD24+ AC	TRUE	reported	igd	0.005389661	19.8005401
1.47E-06	22	44688150	3656	-0.4122	0.08546	ebi-a-GCST90001412	rs9614226	G	T	0.9792	IgD+ CD24+ AC	TRUE	reported	igd	0.006323088	23.25158451
2.81E-06	1	163272701	3657	1.055	0.2248	ebi-a-GCST90001413	rs111237501	C	T	0.003	IgD- CD24- %B cell	TRUE	reported	igd	0.005986591	22.01277155
5.25E-06	2	128660247	3657	0.1136	0.0249	ebi-a-GCST90001413	rs11887461	G	A	0.4754	IgD- CD24- %B cell	TRUE	reported	igd	0.005659371	20.80273274
1.29E-06	2	217809198	3657	-2.752	0.5674	ebi-a-GCST90001413	rs13020544	A	G	4.00E-04	IgD- CD24- %B cell	TRUE	reported	igd	0.006391584	23.51151515
1.09E-06	2	215618238	3657	-2.77	0.5672	ebi-a-GCST90001413	rs145137909	A	G	4.00E-04	IgD- CD24- %B cell	TRUE	reported	igd	0.006479463	23.83688574
2.76E-06	4	83018399	3657	-0.6384	0.136	ebi-a-GCST90001413	rs114209430	C	T	0.0085	IgD- CD24- %B cell	TRUE	reported	igd	0.005989272	22.02268976
2.26E-06	4	113331648	3657	0.3561	0.07517	ebi-a-GCST90001413	rs17044633	G	A	0.0286	IgD- CD24- %B cell	TRUE	reported	igd	0.006099201	22.42937995
2.25E-06	5	62072324	3657	-1.841	0.3885	ebi-a-GCST90001413	rs183821560	A	G	0.0016	IgD- CD24- %B cell	TRUE	reported	igd	0.00610298	22.44336392
1.27E-06	6	107155687	3657	0.2678	0.0552	ebi-a-GCST90001413	rs9398107	G	A	0.0555	IgD- CD24- %B cell	TRUE	reported	igd	0.006394872	23.52368801
9.04E-06	7	2651996	3657	-0.1605	0.03611	ebi-a-GCST90001413	rs73045003	T	C	0.1396	IgD- CD24- %B cell	TRUE	reported	igd	0.005373167	19.74501725
3.76E-06	8	112881828	3657	-0.3971	0.08574	ebi-a-GCST90001413	rs76377003	G	A	0.0219	IgD- CD24- %B cell	TRUE	reported	igd	0.005831334	21.43854152
2.97E-06	10	28462184	3657	0.4712	0.1007	ebi-a-GCST90001413	rs112898282	C	T	0.0152	IgD- CD24- %B cell	TRUE	reported	igd	0.005951606	21.88336194
1.43E-07	12	103731395	3657	0.1908	0.03619	ebi-a-GCST90001413	rs7966251	A	G	0.1349	IgD- CD24- %B cell	TRUE	reported	igd	0.007543383	27.78062393
8.84E-06	14	103946237	3657	0.466	0.1047	ebi-a-GCST90001413	rs142305616	C	A	0.0148	IgD- CD24- %B cell	TRUE	reported	igd	0.005387748	19.7988922
5.38E-06	16	6107421	3657	0.146	0.03204	ebi-a-GCST90001413	rs7198605	T	C	0.182	IgD- CD24- %B cell	TRUE	reported	igd	0.005645947	20.75310664
5.36E-06	18	29387367	3657	0.1597	0.03505	ebi-a-GCST90001413	rs35192093	T	C	0.1593	IgD- CD24- %B cell	TRUE	reported	igd	0.005644823	20.74895404
4.27E-06	19	19073798	3657	-0.2029	0.04406	ebi-a-GCST90001413	rs8109503	A	T	0.0919	IgD- CD24- %B cell	TRUE	reported	igd	0.005765526	21.19520051
8.16E-07	20	41777449	3657	-0.3098	0.06272	ebi-a-GCST90001413	rs6073000	C	T	0.959	IgD- CD24- %B cell	TRUE	reported	igd	0.006627321	24.38446034
7.96E-06	22	27642688	3657	-0.2776	0.06207	ebi-a-GCST90001413	rs115218594	A	G	0.0421	IgD- CD24- %B cell	TRUE	reported	igd	0.005439783	19.99115349
4.20E-06	1	41379583	3656	0.2344	0.05087	ebi-a-GCST90001414	rs72953104	G	C	0.0643	IgD- CD24- AC	TRUE	reported	igd	0.005773919	21.22042587
3.35E-06	1	163272701	3656	1.052	0.2261	ebi-a-GCST90001414	rs111237501	C	T	0.003	IgD- CD24- AC	TRUE	reported	igd	0.00588654	21.63678407
5.51E-06	2	79806712	3656	0.2343	0.05149	ebi-a-GCST90001414	rs114114265	A	G	0.0647	IgD- CD24- AC	TRUE	reported	igd	0.005631705	20.69479599
8.85E-06	3	29345411	3656	0.1425	0.03201	ebi-a-GCST90001414	rs7615875	C	T	0.1956	IgD- CD24- AC	TRUE	reported	igd	0.005391435	19.8070928
6.77E-06	3	191888629	3656	0.2069	0.04589	ebi-a-GCST90001414	rs76499400	T	G	0.0792	IgD- CD24- AC	TRUE	reported	igd	0.005529307	20.31642185
3.53E-06	4	25767183	3656	0.1246	0.02682	ebi-a-GCST90001414	rs4697616	A	G	0.6779	IgD- CD24- AC	TRUE	reported	igd	0.005868891	21.57152723
5.62E-06	4	113331648	3656	0.3458	0.07605	ebi-a-GCST90001414	rs17044633	G	A	0.0286	IgD- CD24- AC	TRUE	reported	igd	0.005623365	20.66397639
8.66E-06	4	31594004	3656	-0.1924	0.0432	ebi-a-GCST90001414	rs76225955	C	T	0.0909	IgD- CD24- AC	TRUE	reported	igd	0.005396182	19.82462576
4.74E-06	5	22936562	3656	0.6821	0.1488	ebi-a-GCST90001414	rs74356874	A	G	0.0066	IgD- CD24- AC	TRUE	reported	igd	0.005714721	21.00161016
4.47E-06	6	1238442	3656	-0.9851	0.2144	ebi-a-GCST90001414	rs145638783	A	G	0.0033	IgD- CD24- AC	TRUE	reported	igd	0.005741222	21.09956161
6.28E-06	10	28462184	3656	0.4601	0.1017	ebi-a-GCST90001414	rs112898282	C	T	0.0152	IgD- CD24- AC	TRUE	reported	igd	0.005567136	20.4561979
9.47E-06	13	55229646	3656	0.2658	0.05994	ebi-a-GCST90001414	rs75453701	G	A	0.0464	IgD- CD24- AC	TRUE	reported	igd	0.005349838	19.65345153
1.07E-06	13	71376322	3656	-0.1482	0.03033	ebi-a-GCST90001414	rs7982713	G	A	0.2157	IgD- CD24- AC	TRUE	reported	igd	0.006488114	23.86239018
4.14E-06	14	31505138	3656	0.3337	0.07236	ebi-a-GCST90001414	rs191543445	G	A	0.031	IgD- CD24- AC	TRUE	reported	igd	0.005783491	21.25580968
5.69E-07	15	54695686	3656	0.1331	0.02656	ebi-a-GCST90001414	rs496760	A	G	0.6422	IgD- CD24- AC	TRUE	reported	igd	0.006822143	25.09934138
4.54E-06	17	63135589	3656	-0.2921	0.06361	ebi-a-GCST90001414	rs421516	A	C	0.9583	IgD- CD24- AC	TRUE	reported	igd	0.00573467	21.07534432
5.75E-06	19	1930174	3656	-0.2323	0.05115	ebi-a-GCST90001414	rs72977632	A	T	0.0643	IgD- CD24- AC	TRUE	reported	igd	0.005609934	20.61434307
8.52E-07	19	16412842	3656	-0.146	0.0296	ebi-a-GCST90001414	rs451367	C	T	0.7674	IgD- CD24- AC	TRUE	reported	igd	0.006610521	24.31558068
1.08E-06	1	105159724	3657	-0.1946	0.03983	ebi-a-GCST90001415	rs11184230	T	C	0.1095	IgD+ CD24- %B cell	TRUE	reported	igd	0.006485067	23.85763994
1.11E-06	1	150860471	3657	0.1263	0.02588	ebi-a-GCST90001415	rs7412746	T	C	0.5153	IgD+ CD24- %B cell	TRUE	reported	igd	0.006470443	23.80348678
3.86E-08	1	8009985	3657	0.483	0.08768	ebi-a-GCST90001415	rs75766272	T	C	0.0201	IgD+ CD24- %B cell	TRUE	reported	igd	0.008229612	30.32882605
3.85E-06	2	73679013	3657	-0.2927	0.06326	ebi-a-GCST90001415	rs45608038	G	A	0.0421	IgD+ CD24- %B cell	TRUE	reported	igd	0.005820055	21.39683268
8.84E-06	2	4082267	3657	-0.6051	0.136	ebi-a-GCST90001415	rs12465275	C	T	0.009	IgD+ CD24- %B cell	TRUE	reported	igd	0.005384024	19.78513009
4.84E-06	3	106579815	3657	-0.1728	0.03773	ebi-a-GCST90001415	rs56335940	A	G	0.1326	IgD+ CD24- %B cell	TRUE	reported	igd	0.005703022	20.9641031
6.89E-06	4	47951945	3657	-0.1408	0.03125	ebi-a-GCST90001415	rs1972883	A	G	0.7849	IgD+ CD24- %B cell	TRUE	reported	igd	0.005520471	20.28932913
5.36E-06	4	11590243	3657	0.2735	0.06003	ebi-a-GCST90001415	rs35698683	G	A	0.0447	IgD+ CD24- %B cell	TRUE	reported	igd	0.005644102	20.74628767
5.71E-06	6	166531345	3657	0.1159	0.0255	ebi-a-GCST90001415	rs6910508	A	G	0.4199	IgD+ CD24- %B cell	TRUE	reported	igd	0.005617139	20.64661845
4.43E-06	8	75515052	3657	0.3029	0.06589	ebi-a-GCST90001415	rs533239981	C	G	0.0387	IgD+ CD24- %B cell	TRUE	reported	igd	0.005745557	21.12136358
8.69E-06	8	119323401	3657	-0.1439	0.03231	ebi-a-GCST90001415	rs2450220	T	C	0.816	IgD+ CD24- %B cell	TRUE	reported	igd	0.005394776	19.82485834
2.97E-06	9	8660693	3657	-0.142	0.03034	ebi-a-GCST90001415	rs7870388	G	C	0.7737	IgD+ CD24- %B cell	TRUE	reported	igd	0.005954248	21.89313509
3.80E-06	9	2570753	3657	0.4404	0.09513	ebi-a-GCST90001415	rs140191306	T	C	0.0179	IgD+ CD24- %B cell	TRUE	reported	igd	0.005826355	21.42012733
7.68E-06	10	26959594	3657	1.016	0.2269	ebi-a-GCST90001415	rs145123647	T	C	0.003	IgD+ CD24- %B cell	TRUE	reported	igd	0.005452791	20.03922147
7.30E-08	14	65713895	3657	-0.2773	0.0514	ebi-a-GCST90001415	rs116844769	A	G	0.0662	IgD+ CD24- %B cell	TRUE	reported	igd	0.007895975	29.0894776
5.85E-06	14	54016223	3657	1.363	0.3003	ebi-a-GCST90001415	rs182854545	T	C	0.0018	IgD+ CD24- %B cell	TRUE	reported	igd	0.005601657	20.58938944
4.14E-06	17	77637123	3657	-0.1632	0.03539	ebi-a-GCST90001415	rs73426855	C	T	0.1471	IgD+ CD24- %B cell	TRUE	reported	igd	0.005781441	21.25404543
2.37E-06	17	49451837	3657	-0.1247	0.02639	ebi-a-GCST90001415	rs2159343	G	A	0.6266	IgD+ CD24- %B cell	TRUE	reported	igd	0.006068559	22.31601001
6.74E-06	21	39363957	3657	0.2723	0.06041	ebi-a-GCST90001415	rs78958229	T	C	0.044	IgD+ CD24- %B cell	TRUE	reported	igd	0.00552518	20.30673176
7.53E-06	22	44492562	3657	-0.3021	0.06737	ebi-a-GCST90001415	rs58706313	T	C	0.0343	IgD+ CD24- %B cell	TRUE	reported	igd	0.005468421	20.09697891
1.21E-06	4	178658413	3656	-0.2989	0.06147	ebi-a-GCST90001416	rs71615254	C	A	0.0406	IgD+ CD24- AC	TRUE	reported	igd	0.006425687	23.63130795
3.99E-06	5	158285953	3656	-0.2103	0.04553	ebi-a-GCST90001416	rs17056318	C	T	0.081	IgD+ CD24- AC	TRUE	reported	igd	0.005801631	21.32286713
5.31E-06	5	21916806	3656	1.503	0.3297	ebi-a-GCST90001416	rs141108367	A	G	0.0012	IgD+ CD24- AC	TRUE	reported	igd	0.005652131	20.77028343
5.73E-06	5	146138788	3656	2.619	0.5765	ebi-a-GCST90001416	rs115150472	T	C	4.00E-04	IgD+ CD24- AC	TRUE	reported	igd	0.005613342	20.6269364
2.63E-06	6	100821460	3656	2.118	0.4501	ebi-a-GCST90001416	rs12197153	A	G	7.00E-04	IgD+ CD24- AC	TRUE	reported	igd	0.006020122	22.13075558
4.42E-07	6	67039330	3656	0.138	0.02729	ebi-a-GCST90001416	rs9354413	C	T	0.2964	IgD+ CD24- AC	TRUE	reported	igd	0.00694573	25.55721094
6.51E-06	7	12847391	3656	-0.4464	0.09885	ebi-a-GCST90001416	rs143397127	C	T	0.0157	IgD+ CD24- AC	TRUE	reported	igd	0.00554719	20.38249669
8.65E-06	7	87868543	3656	0.3363	0.07548	ebi-a-GCST90001416	rs190448231	G	T	0.028	IgD+ CD24- AC	TRUE	reported	igd	0.005400476	19.84048607
2.94E-06	7	77469688	3656	-0.2677	0.05716	ebi-a-GCST90001416	rs34910780	T	A	0.048	IgD+ CD24- AC	TRUE	reported	igd	0.005963599	21.9217216
1.26E-06	8	130617819	3656	-0.1335	0.0275	ebi-a-GCST90001416	rs2395904	G	T	0.2657	IgD+ CD24- AC	TRUE	reported	igd	0.006404725	23.55371955
5.03E-06	8	2044843	3656	-0.2005	0.04387	ebi-a-GCST90001416	rs150663332	T	C	0.084	IgD+ CD24- AC	TRUE	reported	igd	0.005680847	20.87641113
3.64E-07	8	75563339	3656	0.4148	0.08139	ebi-a-GCST90001416	rs117190494	A	G	0.022	IgD+ CD24- AC	TRUE	reported	igd	0.007054313	25.95958554
5.63E-06	10	102955294	3656	0.1269	0.02791	ebi-a-GCST90001416	rs701839	G	A	0.7124	IgD+ CD24- AC	TRUE	reported	igd	0.005622747	20.66169409
6.72E-06	10	125485345	3656	0.7675	0.1702	ebi-a-GCST90001416	rs189761842	T	C	0.0055	IgD+ CD24- AC	TRUE	reported	igd	0.005531241	20.32357071
2.39E-06	11	119980729	3656	0.132	0.02794	ebi-a-GCST90001416	rs12799241	A	G	0.2619	IgD+ CD24- AC	TRUE	reported	igd	0.006068	22.30783455
4.44E-06	12	14302579	3656	-0.3693	0.08033	ebi-a-GCST90001416	rs34771848	T	C	0.023	IgD+ CD24- AC	TRUE	reported	igd	0.005747692	21.12347852
5.74E-06	13	105214810	3656	0.3166	0.0697	ebi-a-GCST90001416	rs76578043	A	G	0.0298	IgD+ CD24- AC	TRUE	reported	igd	0.00561185	20.62142252
6.25E-06	13	72428296	3656	0.4915	0.1086	ebi-a-GCST90001416	rs75474045	A	G	0.0126	IgD+ CD24- AC	TRUE	reported	igd	0.005571278	20.47150396
2.60E-06	14	22954777	3656	-0.1264	0.02685	ebi-a-GCST90001416	rs3811215	T	G	0.3032	IgD+ CD24- AC	TRUE	reported	igd	0.006025245	22.14970384
7.18E-06	16	84305239	3656	1.816	0.404	ebi-a-GCST90001416	rs143176410	C	G	0.001	IgD+ CD24- AC	TRUE	reported	igd	0.005496284	20.19441673
3.10E-06	17	77637123	3656	-0.1616	0.03458	ebi-a-GCST90001416	rs73426855	C	T	0.1469	IgD+ CD24- AC	TRUE	reported	igd	0.005937998	21.8270524
5.23E-06	17	7316027	3656	-0.3049	0.06682	ebi-a-GCST90001416	rs77983244	A	G	0.0325	IgD+ CD24- AC	TRUE	reported	igd	0.005662776	20.80962538
2.61E-08	17	38038391	3656	-0.1593	0.02856	ebi-a-GCST90001416	rs62067029	T	A	0.4148	IgD+ CD24- AC	TRUE	reported	igd	0.008437794	31.09406495
6.70E-06	20	59926554	3656	-0.2158	0.04786	ebi-a-GCST90001416	rs34764986	C	T	0.0699	IgD+ CD24- AC	TRUE	reported	igd	0.005530226	20.31981961
5.91E-06	1	83678678	3657	-0.56	0.1234	ebi-a-GCST90001417	rs145208372	A	G	0.0097	CD24+ CD27+ %B cell	TRUE	reported	igd	0.005599921	20.58297543
3.41E-07	1	150860471	3657	-0.1301	0.02547	ebi-a-GCST90001417	rs7412746	T	C	0.5153	CD24+ CD27+ %B cell	TRUE	reported	igd	0.007084092	26.0770899
3.67E-06	1	207087053	3657	-0.2365	0.05101	ebi-a-GCST90001417	rs72758947	G	A	0.0641	CD24+ CD27+ %B cell	TRUE	reported	igd	0.005843612	21.48394659
1.01E-06	1	89814066	3657	-0.1269	0.02592	ebi-a-GCST90001417	rs4658141	C	T	0.3805	CD24+ CD27+ %B cell	TRUE	reported	igd	0.00651165	23.95607537
2.05E-08	1	8009985	3657	-0.4865	0.08656	ebi-a-GCST90001417	rs75766272	T	C	0.0201	CD24+ CD27+ %B cell	TRUE	reported	igd	0.008563888	31.57138357
9.92E-06	2	178116262	3657	0.4657	0.1052	ebi-a-GCST90001417	rs72944931	G	A	0.0138	CD24+ CD27+ %B cell	TRUE	reported	igd	0.005330096	19.58589479
1.71E-08	2	73679013	3657	0.3527	0.0624	ebi-a-GCST90001417	rs45608038	G	A	0.0421	CD24+ CD27+ %B cell	TRUE	reported	igd	0.008660425	31.93038543
1.83E-06	2	138420154	3657	0.2066	0.04322	ebi-a-GCST90001417	rs72844588	A	G	0.0913	CD24+ CD27+ %B cell	TRUE	reported	igd	0.006209562	22.83776134
7.48E-06	3	7831627	3657	-0.737	0.1643	ebi-a-GCST90001417	rs62233948	T	C	0.006	CD24+ CD27+ %B cell	TRUE	reported	igd	0.005472073	20.11047228
1.15E-06	3	186702869	3657	-0.2083	0.04276	ebi-a-GCST90001417	rs145442262	A	G	0.0906	CD24+ CD27+ %B cell	TRUE	reported	igd	0.00644717	23.71731752
6.71E-06	3	16416145	3657	-0.1708	0.03788	ebi-a-GCST90001417	rs55710170	A	G	0.1181	CD24+ CD27+ %B cell	TRUE	reported	igd	0.005528701	20.3197431
8.18E-07	4	11590243	3657	-0.293	0.05931	ebi-a-GCST90001417	rs35698683	G	A	0.0447	CD24+ CD27+ %B cell	TRUE	reported	igd	0.006629271	24.39168561
3.93E-06	5	119742816	3657	0.9325	0.2017	ebi-a-GCST90001417	rs115405874	G	A	0.0037	CD24+ CD27+ %B cell	TRUE	reported	igd	0.005810721	21.36231455
3.52E-06	5	140636323	3657	0.9614	0.207	ebi-a-GCST90001417	rs681014	C	T	0.9966	CD24+ CD27+ %B cell	TRUE	reported	igd	0.005863925	21.55906717
9.28E-06	6	129409652	3657	0.2715	0.06115	ebi-a-GCST90001417	rs9492229	C	T	0.9556	CD24+ CD27+ %B cell	TRUE	reported	igd	0.005361509	19.70194789
7.60E-06	6	100574892	3657	0.9264	0.2067	ebi-a-GCST90001417	rs148702078	C	G	0.0034	CD24+ CD27+ %B cell	TRUE	reported	igd	0.005462761	20.07606349
6.15E-06	7	56242182	3657	0.3676	0.08119	ebi-a-GCST90001417	rs62459310	C	G	0.022	CD24+ CD27+ %B cell	TRUE	reported	igd	0.005574338	20.48841411
9.38E-06	8	124662104	3657	-0.1852	0.04175	ebi-a-GCST90001417	rs10505439	T	C	0.0941	CD24+ CD27+ %B cell	TRUE	reported	igd	0.005351968	19.66669697
2.21E-06	11	11033950	3657	-0.1205	0.02541	ebi-a-GCST90001417	rs10743163	A	G	0.4035	CD24+ CD27+ %B cell	TRUE	reported	igd	0.006111915	22.47642237
9.30E-06	12	130112732	3657	0.1143	0.02575	ebi-a-GCST90001417	rs265612	T	C	0.3411	CD24+ CD27+ %B cell	TRUE	reported	igd	0.005358946	19.69248009
7.44E-06	12	123744082	3657	1.249	0.2784	ebi-a-GCST90001417	rs112294465	A	C	0.0021	CD24+ CD27+ %B cell	TRUE	reported	igd	0.005473659	20.11633391
3.03E-08	13	50147180	3657	0.4892	0.08811	ebi-a-GCST90001417	rs76477280	G	A	0.0206	CD24+ CD27+ %B cell	TRUE	reported	igd	0.008358956	30.80951879
8.56E-06	14	97702226	3657	0.4553	0.1022	ebi-a-GCST90001417	rs117004076	G	A	0.0146	CD24+ CD27+ %B cell	TRUE	reported	igd	0.005397815	19.8360836
4.60E-06	14	96205838	3657	0.2675	0.05828	ebi-a-GCST90001417	rs77762131	C	G	0.045	CD24+ CD27+ %B cell	TRUE	reported	igd	0.005727813	21.05575931
1.06E-06	14	65713895	3657	0.2482	0.05078	ebi-a-GCST90001417	rs116844769	A	G	0.0662	CD24+ CD27+ %B cell	TRUE	reported	igd	0.006490308	23.87704524
4.30E-06	17	76979729	3657	-0.1563	0.03395	ebi-a-GCST90001417	rs7221794	A	G	0.1574	CD24+ CD27+ %B cell	TRUE	reported	igd	0.005762403	21.18365134
2.57E-06	1	8009985	3656	-0.4055	0.08609	ebi-a-GCST90001418	rs75766272	T	C	0.0201	CD24+ CD27+ AC	TRUE	reported	igd	0.00603174	22.17372502
8.98E-06	2	181050023	3656	0.5129	0.1154	ebi-a-GCST90001418	rs16867231	A	G	0.0108	CD24+ CD27+ AC	TRUE	reported	igd	0.00537412	19.74313597
8.47E-06	3	96406408	3656	0.1752	0.0393	ebi-a-GCST90001418	rs79207264	A	G	0.1184	CD24+ CD27+ AC	TRUE	reported	igd	0.005406578	19.86302819
7.48E-06	3	176029498	3656	-0.1111	0.02476	ebi-a-GCST90001418	rs7640784	A	C	0.4714	CD24+ CD27+ AC	TRUE	reported	igd	0.005476909	20.12283625
6.67E-06	4	110550623	3656	-0.4318	0.09574	ebi-a-GCST90001418	rs149085540	T	C	0.0167	CD24+ CD27+ AC	TRUE	reported	igd	0.005533025	20.33015949
1.09E-06	5	148410250	3656	2.539	0.5201	ebi-a-GCST90001418	rs17708396	A	C	5.00E-04	CD24+ CD27+ AC	TRUE	reported	igd	0.006476252	23.81848039
8.93E-06	5	74257985	3656	0.1188	0.02672	ebi-a-GCST90001418	rs10942726	G	A	0.3155	CD24+ CD27+ AC	TRUE	reported	igd	0.00537789	19.7570605
6.18E-06	5	26412301	3656	0.1344	0.02969	ebi-a-GCST90001418	rs35057381	C	T	0.2211	CD24+ CD27+ AC	TRUE	reported	igd	0.005573712	20.48049732
3.23E-06	6	41084740	3656	0.312	0.06692	ebi-a-GCST90001418	rs56033406	T	C	0.0349	CD24+ CD27+ AC	TRUE	reported	igd	0.005910397	21.72499471
2.84E-07	6	167859623	3656	-0.1404	0.02729	ebi-a-GCST90001418	rs4076316	A	T	0.3005	CD24+ CD27+ AC	TRUE	reported	igd	0.00718767	26.45388737
5.75E-06	7	7871676	3656	0.6162	0.1357	ebi-a-GCST90001418	rs144625305	T	C	0.0086	CD24+ CD27+ AC	TRUE	reported	igd	0.005608348	20.60848415
8.56E-06	8	124255582	3656	1.162	0.2608	ebi-a-GCST90001418	rs184496770	T	C	0.0021	CD24+ CD27+ AC	TRUE	reported	igd	0.005400564	19.84081181
4.98E-06	8	89432719	3656	-0.2901	0.06345	ebi-a-GCST90001418	rs118092259	G	T	0.0414	CD24+ CD27+ AC	TRUE	reported	igd	0.005685254	20.89269964
9.51E-06	9	8855603	3656	0.1133	0.02556	ebi-a-GCST90001418	rs10759006	C	T	0.6198	CD24+ CD27+ AC	TRUE	reported	igd	0.005345694	19.63814565
6.09E-07	10	53790461	3656	0.1488	0.02978	ebi-a-GCST90001418	rs10762541	T	C	0.772	CD24+ CD27+ AC	TRUE	reported	igd	0.006782575	24.95277391
3.11E-06	12	11634360	3656	-0.4374	0.09365	ebi-a-GCST90001418	rs138329462	A	G	0.0174	CD24+ CD27+ AC	TRUE	reported	igd	0.005931331	21.80240235
2.87E-06	13	46224092	3656	1.818	0.3878	ebi-a-GCST90001418	rs557577736	G	A	0.001	CD24+ CD27+ AC	TRUE	reported	igd	0.005975347	21.96516673
2.04E-10	13	108993494	3656	0.1691	0.02653	ebi-a-GCST90001418	rs12874404	G	A	0.3256	CD24+ CD27+ AC	TRUE	reported	igd	0.010990238	40.60458454
7.38E-07	13	50212885	3656	0.4411	0.08893	ebi-a-GCST90001418	rs73192651	T	C	0.02	CD24+ CD27+ AC	TRUE	reported	igd	0.006684341	24.58894451
5.54E-06	13	70167316	3656	0.283	0.06219	ebi-a-GCST90001418	rs76552872	T	G	0.042	CD24+ CD27+ AC	TRUE	reported	igd	0.00563213	20.69636683
1.13E-06	14	96205838	3656	0.2815	0.05774	ebi-a-GCST90001418	rs77762131	C	G	0.045	CD24+ CD27+ AC	TRUE	reported	igd	0.006459259	23.75557764
1.84E-06	17	2716535	3656	-0.118	0.0247	ebi-a-GCST90001418	rs11653761	T	G	0.592	CD24+ CD27+ AC	TRUE	reported	igd	0.006203849	22.81037705
8.75E-06	17	62258665	3656	0.1546	0.03472	ebi-a-GCST90001418	rs11649808	A	G	0.8487	CD24+ CD27+ AC	TRUE	reported	igd	0.00539392	19.8162696
8.64E-06	19	14993354	3656	-0.2606	0.0585	ebi-a-GCST90001418	rs7254039	A	G	0.0435	CD24+ CD27+ AC	TRUE	reported	igd	0.005398585	19.83350393
7.09E-06	22	45400116	3656	-0.1712	0.03808	ebi-a-GCST90001418	rs728776	G	A	0.121	CD24+ CD27+ AC	TRUE	reported	igd	0.005498105	20.20114552
2.60E-06	22	45164171	3656	0.5664	0.1203	ebi-a-GCST90001418	rs144295598	A	G	0.0103	CD24+ CD27+ AC	TRUE	reported	igd	0.006026758	22.15529773
1.01E-06	1	11620068	3658	-0.4047	0.08262	ebi-a-GCST90001419	rs529500582	A	G	0.0254	CD20- %B cell	TRUE	reported	igd	0.006516479	23.98051543
1.08E-06	1	242186219	3658	-0.9447	0.1934	ebi-a-GCST90001419	rs187723151	A	G	0.004	CD20- %B cell	TRUE	reported	igd	0.006480486	23.84719907
6.20E-06	2	221466858	3658	0.3316	0.07326	ebi-a-GCST90001419	rs112180455	T	C	0.0299	CD20- %B cell	TRUE	reported	igd	0.005569624	20.47659313
2.08E-06	3	154090291	3658	0.1401	0.02947	ebi-a-GCST90001419	rs58352426	A	G	0.2246	CD20- %B cell	TRUE	reported	igd	0.006140409	22.58803671
5.11E-06	3	187638796	3658	0.3083	0.06752	ebi-a-GCST90001419	rs75951284	T	C	0.0316	CD20- %B cell	TRUE	reported	igd	0.005667222	20.83745467
6.61E-06	4	90909176	3658	0.2235	0.04952	ebi-a-GCST90001419	rs74786971	C	G	0.0645	CD20- %B cell	TRUE	reported	igd	0.005537814	20.35899186
3.97E-06	5	93014071	3658	0.2993	0.06479	ebi-a-GCST90001419	rs316122	C	G	0.0372	CD20- %B cell	TRUE	reported	igd	0.005799994	21.32848264
2.10E-06	6	32572202	3658	0.1364	0.02871	ebi-a-GCST90001419	rs9270911	T	C	0.6083	CD20- %B cell	TRUE	reported	igd	0.006132635	22.55925958
7.46E-06	6	17249496	3658	-0.1917	0.04273	ebi-a-GCST90001419	rs9477367	C	T	0.9097	CD20- %B cell	TRUE	reported	igd	0.005472071	20.11596753
8.60E-06	7	137173666	3658	0.2453	0.05506	ebi-a-GCST90001419	rs111761453	T	G	0.0524	CD20- %B cell	TRUE	reported	igd	0.005396707	19.83741908
6.42E-06	7	150969808	3658	0.2118	0.04687	ebi-a-GCST90001419	rs75368642	T	C	0.073	CD20- %B cell	TRUE	reported	igd	0.005551376	20.40912993
5.83E-06	9	9023522	3658	0.1137	0.02506	ebi-a-GCST90001419	rs7875273	C	T	0.3779	CD20- %B cell	TRUE	reported	igd	0.005596003	20.57412064
1.03E-06	11	17687837	3658	-0.2663	0.0544	ebi-a-GCST90001419	rs118084343	G	A	0.0547	CD20- %B cell	TRUE	reported	igd	0.006508263	23.95008281
5.84E-06	12	92375948	3658	0.2407	0.05303	ebi-a-GCST90001419	rs3885787	C	A	0.9422	CD20- %B cell	TRUE	reported	igd	0.005600491	20.59071428
2.67E-06	15	39319915	3658	-0.1233	0.02622	ebi-a-GCST90001419	rs4244568	G	T	0.3414	CD20- %B cell	TRUE	reported	igd	0.006008963	22.10157709
1.64E-06	15	80306120	3658	-1.694	0.3528	ebi-a-GCST90001419	rs140134875	A	C	0.0011	CD20- %B cell	TRUE	reported	igd	0.006263215	23.04263523
7.06E-06	16	81747602	3658	-0.1372	0.03051	ebi-a-GCST90001419	rs4889373	G	A	0.7989	CD20- %B cell	TRUE	reported	igd	0.005497761	20.21092979
4.18E-06	16	74140113	3658	0.2021	0.04383	ebi-a-GCST90001419	rs2107459	A	C	0.0853	CD20- %B cell	TRUE	reported	igd	0.005778685	21.2496691
2.36E-06	20	6103341	3658	-0.2182	0.04616	ebi-a-GCST90001419	rs7265879	G	C	0.0778	CD20- %B cell	TRUE	reported	igd	0.006071407	22.33265609
5.65E-06	20	46686437	3658	0.4562	0.1004	ebi-a-GCST90001419	rs57840701	C	A	0.015	CD20- %B cell	TRUE	reported	igd	0.005612484	20.63505459
6.33E-07	1	168227395	3656	-0.6197	0.1242	ebi-a-GCST90001420	rs115156019	T	C	0.0081	IgD- CD38br AC	TRUE	reported	igd	0.006763419	24.88182072
9.60E-06	1	213100225	3656	-0.108	0.02437	ebi-a-GCST90001420	rs2792563	A	G	0.5671	IgD- CD38br AC	TRUE	reported	igd	0.005343226	19.62902863
2.33E-06	2	204476635	3656	-1.339	0.2832	ebi-a-GCST90001420	rs138158989	A	G	0.0018	IgD- CD38br AC	TRUE	reported	igd	0.006077445	22.34276985
7.82E-06	2	237823477	3656	0.5637	0.1259	ebi-a-GCST90001420	rs114044800	C	G	0.0086	IgD- CD38br AC	TRUE	reported	igd	0.005453353	20.0358128
1.64E-06	2	187165335	3656	2.541	0.5292	ebi-a-GCST90001420	rs148362575	T	A	8.00E-04	IgD- CD38br AC	TRUE	reported	igd	0.00626662	23.04262834
7.43E-07	3	20980398	3656	-0.1466	0.02957	ebi-a-GCST90001420	rs66491584	A	G	0.1991	IgD- CD38br AC	TRUE	reported	igd	0.006678042	24.56561536
6.99E-06	3	149265655	3656	0.3828	0.08506	ebi-a-GCST90001420	rs141490841	A	G	0.02	IgD- CD38br AC	TRUE	reported	igd	0.005509189	20.24209494
8.48E-06	4	168102710	3656	0.3438	0.07709	ebi-a-GCST90001420	rs62353585	C	T	0.0227	IgD- CD38br AC	TRUE	reported	igd	0.005410697	19.87824364
8.27E-06	5	36474634	3656	0.3462	0.07754	ebi-a-GCST90001420	rs3105149	T	A	0.0239	IgD- CD38br AC	TRUE	reported	igd	0.00542294	19.92346585
8.03E-06	7	105792831	3656	-0.1707	0.03819	ebi-a-GCST90001420	rs78678130	A	G	0.1076	IgD- CD38br AC	TRUE	reported	igd	0.00543494	19.96779372
4.47E-06	7	132571443	3656	-0.6658	0.1449	ebi-a-GCST90001420	rs138058221	T	C	0.0068	IgD- CD38br AC	TRUE	reported	igd	0.005741744	21.10149215
2.76E-06	9	8537763	3656	0.2526	0.0538	ebi-a-GCST90001420	rs10815908	T	G	0.0511	IgD- CD38br AC	TRUE	reported	igd	0.005993564	22.03253644
2.16E-06	10	7484185	3656	-2.494	0.5255	ebi-a-GCST90001420	rs912755	C	G	0.9996	IgD- CD38br AC	TRUE	reported	igd	0.006123135	22.51177884
5.16E-06	11	19547027	3656	0.1457	0.03191	ebi-a-GCST90001420	rs11605946	A	G	0.1637	IgD- CD38br AC	TRUE	reported	igd	0.005670088	20.83664781
6.69E-06	11	97756814	3656	0.1973	0.04374	ebi-a-GCST90001420	rs79801395	C	G	0.0799	IgD- CD38br AC	TRUE	reported	igd	0.005534522	20.33569263
8.86E-07	11	127827727	3656	0.1689	0.03431	ebi-a-GCST90001420	rs478251	C	A	0.1332	IgD- CD38br AC	TRUE	reported	igd	0.006584798	24.22033909
3.92E-06	11	111211623	3656	-0.5657	0.1224	ebi-a-GCST90001420	rs147319637	A	G	0.0094	IgD- CD38br AC	TRUE	reported	igd	0.005808625	21.3487218
7.11E-06	12	14317207	3656	-0.1355	0.03014	ebi-a-GCST90001420	rs11609248	G	A	0.1916	IgD- CD38br AC	TRUE	reported	igd	0.005497834	20.2001433
4.91E-06	12	106098314	3656	-0.3311	0.07236	ebi-a-GCST90001420	rs17037450	A	G	0.0264	IgD- CD38br AC	TRUE	reported	igd	0.00569423	20.92587376
4.15E-06	12	31092966	3656	-0.1142	0.02477	ebi-a-GCST90001420	rs2075365	A	G	0.6518	IgD- CD38br AC	TRUE	reported	igd	0.005780379	21.24430611
2.87E-06	15	47631034	3656	0.1928	0.04113	ebi-a-GCST90001420	rs74011406	A	G	0.093	IgD- CD38br AC	TRUE	reported	igd	0.005974314	21.96134811
8.31E-06	16	81821361	3656	0.3465	0.07762	ebi-a-GCST90001420	rs72834736	C	G	0.0248	IgD- CD38br AC	TRUE	reported	igd	0.00542116	19.91689148
6.32E-06	2	205623497	3657	0.3592	0.07943	ebi-a-GCST90001421	rs6712095	T	G	0.0246	CD20- AC	TRUE	reported	igd	0.005561049	20.43929688
1.48E-07	2	75536553	3657	-0.1546	0.02937	ebi-a-GCST90001421	rs57641238	C	G	0.2252	CD20- AC	TRUE	reported	igd	0.007519829	27.69322327
8.03E-06	3	146097919	3657	-0.1694	0.03789	ebi-a-GCST90001421	rs34625183	T	C	0.1154	CD20- AC	TRUE	reported	igd	0.005436074	19.97744862
4.11E-06	3	133253719	3657	0.1193	0.02587	ebi-a-GCST90001421	rs36123742	T	A	0.6555	CD20- AC	TRUE	reported	igd	0.005781558	21.25447837
2.03E-06	4	90909176	3657	0.2348	0.04935	ebi-a-GCST90001421	rs74786971	C	G	0.0645	CD20- AC	TRUE	reported	igd	0.006152008	22.62477621
3.24E-06	5	142419461	3657	-0.2732	0.05861	ebi-a-GCST90001421	rs116699251	A	G	0.0446	CD20- AC	TRUE	reported	igd	0.005906365	21.71602676
6.26E-06	5	9688280	3657	1.728	0.3819	ebi-a-GCST90001421	rs41494	T	A	0.999	CD20- AC	TRUE	reported	igd	0.005567223	20.4621178
8.31E-08	6	128553518	3657	1.508	0.2808	ebi-a-GCST90001421	rs7773849	G	A	0.0018	CD20- AC	TRUE	reported	igd	0.007824776	28.82510494
3.17E-07	6	32614025	3657	0.177	0.03455	ebi-a-GCST90001421	rs9273241	T	C	0.5975	CD20- AC	TRUE	reported	igd	0.007125573	26.23087937
9.78E-06	7	56828069	3657	0.1274	0.02877	ebi-a-GCST90001421	rs2102662	A	G	0.7447	CD20- AC	TRUE	reported	igd	0.005333492	19.59844223
5.77E-06	7	137173666	3657	0.249	0.05482	ebi-a-GCST90001421	rs111761453	T	G	0.0524	CD20- AC	TRUE	reported	igd	0.005609866	20.61973373
3.21E-06	7	15900650	3657	-0.1541	0.03305	ebi-a-GCST90001421	rs38182	T	C	0.1693	CD20- AC	TRUE	reported	igd	0.00590967	21.72825106
4.35E-06	8	19139514	3657	-0.1182	0.02568	ebi-a-GCST90001421	rs6586822	C	T	0.6508	CD20- AC	TRUE	reported	igd	0.005759851	21.17421582
9.72E-06	10	25320223	3657	-0.1128	0.02546	ebi-a-GCST90001421	rs6482467	G	A	0.3646	CD20- AC	TRUE	reported	igd	0.005338897	19.61841068
3.50E-06	11	19531128	3657	0.1881	0.04049	ebi-a-GCST90001421	rs16936840	T	C	0.102	CD20- AC	TRUE	reported	igd	0.005866805	21.56971757
6.08E-06	11	88131197	3657	-0.1412	0.03117	ebi-a-GCST90001421	rs2212443	G	T	0.8048	CD20- AC	TRUE	reported	igd	0.005580083	20.50964814
6.51E-06	13	21076875	3657	-0.1127	0.02495	ebi-a-GCST90001421	rs12146943	A	G	0.3704	CD20- AC	TRUE	reported	igd	0.00554837	20.39243812
3.52E-06	13	24882401	3657	-0.1249	0.0269	ebi-a-GCST90001421	rs77553819	C	G	0.2863	CD20- AC	TRUE	reported	igd	0.005860608	21.54679788
3.49E-06	14	95266847	3657	-0.1932	0.04158	ebi-a-GCST90001421	rs71431666	C	G	0.0946	CD20- AC	TRUE	reported	igd	0.005868998	21.57782642
6.61E-06	16	29232967	3657	0.1091	0.02419	ebi-a-GCST90001421	rs252298	A	G	0.5643	CD20- AC	TRUE	reported	igd	0.005531512	20.33013139
5.92E-06	16	87840577	3657	-0.1465	0.03231	ebi-a-GCST90001421	rs56736306	G	C	0.1719	CD20- AC	TRUE	reported	igd	0.005590385	20.54772545
3.75E-06	17	32078878	3657	-0.1164	0.02513	ebi-a-GCST90001421	rs2637364	C	T	0.6221	CD20- AC	TRUE	reported	igd	0.005832511	21.44289428
3.23E-06	20	39267990	3657	0.3071	0.06585	ebi-a-GCST90001421	rs6029245	C	T	0.0358	CD20- AC	TRUE	reported	igd	0.005912183	21.73754506
5.17E-06	20	4944838	3657	-0.1123	0.0246	ebi-a-GCST90001421	rs6052993	G	C	0.4371	CD20- AC	TRUE	reported	igd	0.00566626	20.82819904
9.67E-06	22	48837650	3657	-0.1147	0.02589	ebi-a-GCST90001421	rs6008703	C	G	0.3131	CD20- AC	TRUE	reported	igd	0.005338425	19.61666411
1.93E-06	2	34491589	3659	-0.2476	0.05192	ebi-a-GCST90001422	rs75839951	G	T	0.0585	CD20- CD38- %B cell	TRUE	reported	igd	0.006177013	22.72973979
6.54E-06	2	17752538	3659	0.127	0.02814	ebi-a-GCST90001422	rs4832496	A	G	0.236	CD20- CD38- %B cell	TRUE	reported	igd	0.005535871	20.3573764
8.62E-06	3	63492195	3659	-0.4902	0.11	ebi-a-GCST90001422	rs141595421	G	T	0.0127	CD20- CD38- %B cell	TRUE	reported	igd	0.005398189	19.84832188
6.00E-06	4	163553861	3659	0.1157	0.02552	ebi-a-GCST90001422	rs396692	A	G	0.6682	CD20- CD38- %B cell	TRUE	reported	igd	0.005586119	20.54319217
2.01E-06	4	113092883	3659	0.6255	0.1314	ebi-a-GCST90001422	rs182720746	T	C	0.0089	CD20- CD38- %B cell	TRUE	reported	igd	0.006154889	22.64782228
3.07E-06	4	25065221	3659	0.524	0.1121	ebi-a-GCST90001422	rs2215848	A	G	0.0118	CD20- CD38- %B cell	TRUE	reported	igd	0.005936128	21.83805219
9.86E-06	4	74145187	3659	-0.1398	0.03159	ebi-a-GCST90001422	rs62311900	T	C	0.1735	CD20- CD38- %B cell	TRUE	reported	igd	0.005323955	19.57391247
3.12E-07	5	173070505	3659	-0.1471	0.0287	ebi-a-GCST90001422	rs2339996	A	G	0.7803	CD20- CD38- %B cell	TRUE	reported	igd	0.007128403	26.25573031
9.12E-06	5	42353044	3659	0.2113	0.04756	ebi-a-GCST90001422	rs13176237	G	A	0.0696	CD20- CD38- %B cell	TRUE	reported	igd	0.005365576	19.72776351
4.19E-07	6	32509333	3659	0.2125	0.04192	ebi-a-GCST90001422	rs72492305	T	C	0.6663	CD20- CD38- %B cell	TRUE	reported	igd	0.006973866	25.682534
5.72E-06	6	90013983	3659	0.1557	0.03428	ebi-a-GCST90001422	rs56284619	T	C	0.1469	CD20- CD38- %B cell	TRUE	reported	igd	0.005606495	20.61855139
6.77E-06	9	132193568	3659	0.1351	0.02998	ebi-a-GCST90001422	rs10988372	C	G	0.2044	CD20- CD38- %B cell	TRUE	reported	igd	0.005519267	20.29597839
5.45E-06	9	19948908	3659	0.2799	0.06148	ebi-a-GCST90001422	rs118073973	A	T	0.0402	CD20- CD38- %B cell	TRUE	reported	igd	0.005632776	20.71574851
9.20E-06	9	22099416	3659	-1.505	0.3389	ebi-a-GCST90001422	rs72652459	T	C	0.0012	CD20- CD38- %B cell	TRUE	reported	igd	0.005360842	19.71026272
2.90E-06	10	17048435	3659	-0.1463	0.03122	ebi-a-GCST90001422	rs55767134	C	G	0.1838	CD20- CD38- %B cell	TRUE	reported	igd	0.005965706	21.94751758
1.46E-06	11	123385425	3659	0.1355	0.02809	ebi-a-GCST90001422	rs34666228	T	G	0.2346	CD20- CD38- %B cell	TRUE	reported	igd	0.006319164	23.25614159
1.42E-06	12	82233392	3659	-1.069	0.2213	ebi-a-GCST90001422	rs78301150	A	G	0.0033	CD20- CD38- %B cell	TRUE	reported	igd	0.006336791	23.32142768
3.73E-06	12	261706	3659	-1.342	0.2897	ebi-a-GCST90001422	rs55897487	T	C	0.0016	CD20- CD38- %B cell	TRUE	reported	igd	0.005830504	21.44719953
2.48E-08	14	31993501	3659	-0.8348	0.1494	ebi-a-GCST90001422	rs117308259	C	T	0.0066	CD20- CD38- %B cell	TRUE	reported	igd	0.008460795	31.20514728
3.09E-06	14	33254318	3659	-0.2409	0.05156	ebi-a-GCST90001422	rs17099538	C	T	0.0559	CD20- CD38- %B cell	TRUE	reported	igd	0.005930647	21.81776871
8.79E-06	14	28669022	3659	-0.2551	0.05732	ebi-a-GCST90001422	rs77911577	C	A	0.05	CD20- CD38- %B cell	TRUE	reported	igd	0.005383957	19.79571099
9.10E-06	15	60895636	3659	0.1278	0.02875	ebi-a-GCST90001422	rs2113943	G	A	0.2288	CD20- CD38- %B cell	TRUE	reported	igd	0.005371364	19.74915691
8.60E-06	16	5488091	3659	0.1332	0.0299	ebi-a-GCST90001422	rs35639639	C	T	0.2062	CD20- CD38- %B cell	TRUE	reported	igd	0.005394541	19.83483645
2.57E-06	17	52971060	3659	0.293	0.06221	ebi-a-GCST90001422	rs16955339	T	G	0.0377	CD20- CD38- %B cell	TRUE	reported	igd	0.006025977	22.17059706
8.08E-06	20	765164	3659	0.1488	0.03329	ebi-a-GCST90001422	rs36071180	A	G	0.1596	CD20- CD38- %B cell	TRUE	reported	igd	0.005430639	19.96828759
1.55E-06	20	46576714	3659	-0.1186	0.02463	ebi-a-GCST90001422	rs6125184	A	G	0.5914	CD20- CD38- %B cell	TRUE	reported	igd	0.006297015	23.1741122
5.38E-06	4	113092883	3658	0.6026	0.1323	ebi-a-GCST90001423	rs182720746	T	C	0.0089	CD20- CD38- AC	TRUE	reported	igd	0.005639476	20.73485737
1.34E-06	4	74145187	3658	-0.1537	0.03175	ebi-a-GCST90001423	rs62311900	T	C	0.1736	CD20- CD38- AC	TRUE	reported	igd	0.006365656	23.42193448
6.60E-07	5	173070505	3658	-0.1438	0.02887	ebi-a-GCST90001423	rs2339996	A	G	0.7802	CD20- CD38- AC	TRUE	reported	igd	0.006736664	24.79628905
4.25E-07	6	32509333	3658	0.2112	0.04169	ebi-a-GCST90001423	rs72492305	T	C	0.6662	CD20- CD38- AC	TRUE	reported	igd	0.006966971	25.64995003
3.29E-06	6	85038851	3658	0.1893	0.04063	ebi-a-GCST90001423	rs6906886	A	T	0.903	CD20- CD38- AC	TRUE	reported	igd	0.005899216	21.69552027
2.27E-06	8	17516564	3658	-0.1548	0.03269	ebi-a-GCST90001423	rs11203884	T	C	0.1643	CD20- CD38- AC	TRUE	reported	igd	0.006092762	22.41168746
4.09E-06	9	132193568	3658	0.139	0.03012	ebi-a-GCST90001423	rs10988372	C	G	0.2045	CD20- CD38- AC	TRUE	reported	igd	0.00578835	21.28541644
2.87E-06	9	19948908	3658	0.2899	0.06184	ebi-a-GCST90001423	rs118073973	A	T	0.0402	CD20- CD38- AC	TRUE	reported	igd	0.005971899	21.96443088
3.45E-06	11	97639659	3658	-0.3072	0.06608	ebi-a-GCST90001423	rs75609575	A	G	0.0349	CD20- CD38- AC	TRUE	reported	igd	0.005873545	21.60055152
4.63E-06	11	88142031	3658	-0.1305	0.02844	ebi-a-GCST90001423	rs308820	C	T	0.7571	CD20- CD38- AC	TRUE	reported	igd	0.005723023	21.04380773
3.99E-07	11	123384801	3658	0.1435	0.02825	ebi-a-GCST90001423	rs61906277	G	A	0.2347	CD20- CD38- AC	TRUE	reported	igd	0.007004393	25.78869606
4.40E-06	14	31993501	3658	-0.6917	0.1504	ebi-a-GCST90001423	rs117308259	C	T	0.0066	CD20- CD38- AC	TRUE	reported	igd	0.005748999	21.13987255
7.67E-07	17	52971060	3658	0.3095	0.06249	ebi-a-GCST90001423	rs16955339	T	G	0.0377	CD20- CD38- AC	TRUE	reported	igd	0.006661223	24.51674124
6.74E-06	18	34838106	3658	-0.2548	0.05651	ebi-a-GCST90001423	rs77510701	A	C	0.0484	CD20- CD38- AC	TRUE	reported	igd	0.005527102	20.31939246
8.02E-06	19	53396009	3658	-0.2131	0.04766	ebi-a-GCST90001423	rs80339814	C	T	0.0794	CD20- CD38- AC	TRUE	reported	igd	0.005435607	19.98118815
9.60E-06	20	46576714	3658	-0.1099	0.02479	ebi-a-GCST90001423	rs6125184	A	G	0.5914	CD20- CD38- AC	TRUE	reported	igd	0.005344062	19.64286434
7.70E-06	20	765164	3658	0.1498	0.03344	ebi-a-GCST90001423	rs36071180	A	G	0.1597	CD20- CD38- AC	TRUE	reported	igd	0.005455963	20.05642737
3.27E-06	1	40387371	3657	2.746	0.5892	ebi-a-GCST90001424	rs143109147	C	T	4.00E-04	IgD+ %Lymphocyte	TRUE	reported	igd	0.005904441	21.70890961
7.43E-07	2	206655953	3657	-0.2827	0.05702	ebi-a-GCST90001424	rs16837671	G	T	0.0494	IgD+ %Lymphocyte	TRUE	reported	igd	0.006676715	24.56742348
6.97E-06	4	46715880	3657	0.614	0.1364	ebi-a-GCST90001424	rs141070091	T	G	0.0081	IgD+ %Lymphocyte	TRUE	reported	igd	0.005510402	20.25211676
4.76E-06	5	115785493	3657	-0.3021	0.06594	ebi-a-GCST90001424	rs76845048	C	A	0.0357	IgD+ %Lymphocyte	TRUE	reported	igd	0.005706806	20.97809201
6.78E-07	6	31240635	3657	-0.2101	0.04223	ebi-a-GCST90001424	rs4361609	C	G	0.1131	IgD+ %Lymphocyte	TRUE	reported	igd	0.006722881	24.73844303
4.85E-06	7	20106029	3657	-0.1651	0.03606	ebi-a-GCST90001424	rs73078428	A	T	0.1318	IgD+ %Lymphocyte	TRUE	reported	igd	0.005699482	20.95101765
5.20E-06	7	121332400	3657	0.2879	0.06309	ebi-a-GCST90001424	rs111830700	A	G	0.0377	IgD+ %Lymphocyte	TRUE	reported	igd	0.005662019	20.81252133
1.25E-06	7	77469688	3657	-0.2739	0.05642	ebi-a-GCST90001424	rs34910780	T	A	0.0481	IgD+ %Lymphocyte	TRUE	reported	igd	0.006403289	23.55484885
2.24E-06	8	130617819	3657	-0.1285	0.02712	ebi-a-GCST90001424	rs2395904	G	T	0.2657	IgD+ %Lymphocyte	TRUE	reported	igd	0.006101603	22.43826671
8.16E-06	8	75515052	3657	0.2839	0.06355	ebi-a-GCST90001424	rs533239981	C	G	0.0387	IgD+ %Lymphocyte	TRUE	reported	igd	0.005427641	19.9462885
3.11E-06	10	7188484	3657	0.1101	0.02357	ebi-a-GCST90001424	rs1977295	A	G	0.5273	IgD+ %Lymphocyte	TRUE	reported	igd	0.00593126	21.80810321
6.84E-06	12	110312229	3657	0.3546	0.0787	ebi-a-GCST90001424	rs75319860	C	T	0.0249	IgD+ %Lymphocyte	TRUE	reported	igd	0.005520759	20.29039113
2.22E-06	13	100023905	3657	-1.032	0.2178	ebi-a-GCST90001424	rs116906133	G	A	0.0037	IgD+ %Lymphocyte	TRUE	reported	igd	0.006101837	22.43913259
3.43E-13	13	108993494	3657	0.1898	0.02599	ebi-a-GCST90001424	rs12874404	G	A	0.3257	IgD+ %Lymphocyte	TRUE	reported	igd	0.014373654	53.30184943
2.10E-06	14	95373465	3657	0.1596	0.03359	ebi-a-GCST90001424	rs2402519	C	G	0.1523	IgD+ %Lymphocyte	TRUE	reported	igd	0.006135472	22.56358936
5.52E-10	17	2731370	3657	-0.1468	0.0236	ebi-a-GCST90001424	rs11657531	T	C	0.4882	IgD+ %Lymphocyte	TRUE	reported	igd	0.010469652	38.67145621
2.45E-07	17	38038389	3657	-0.142	0.02747	ebi-a-GCST90001424	rs12939565	T	A	0.4267	IgD+ %Lymphocyte	TRUE	reported	igd	0.007253917	26.70679611
8.75E-06	17	70210257	3657	-0.2576	0.05786	ebi-a-GCST90001424	rs75956343	G	A	0.0469	IgD+ %Lymphocyte	TRUE	reported	igd	0.005390913	19.81058406
3.24E-06	19	14873284	3657	0.1165	0.02499	ebi-a-GCST90001424	rs55658072	G	A	0.6218	IgD+ %Lymphocyte	TRUE	reported	igd	0.005907736	21.72109722
2.47E-06	20	44724305	3657	-0.1212	0.02568	ebi-a-GCST90001424	rs6131010	G	A	0.6172	IgD+ %Lymphocyte	TRUE	reported	igd	0.006054147	22.26268912
1.65E-06	1	213101844	3656	-0.1191	0.02482	ebi-a-GCST90001425	rs970081	A	G	0.6517	IgD- CD38br %lymphocyte	TRUE	reported	igd	0.006258743	23.01348153
2.60E-06	1	63802723	3656	0.192	0.04079	ebi-a-GCST90001425	rs78196740	C	T	0.0929	IgD- CD38br %lymphocyte	TRUE	reported	igd	0.006023721	22.14406781
1.93E-06	2	187165335	3656	2.567	0.5384	ebi-a-GCST90001425	rs148362575	T	A	8.00E-04	IgD- CD38br %lymphocyte	TRUE	reported	igd	0.006179359	22.71977316
6.13E-06	2	136941539	3656	0.1297	0.02865	ebi-a-GCST90001425	rs62160934	A	T	0.2133	IgD- CD38br %lymphocyte	TRUE	reported	igd	0.005574383	20.48297597
2.50E-06	2	204476635	3656	-1.324	0.2808	ebi-a-GCST90001425	rs138158989	A	G	0.0018	IgD- CD38br %lymphocyte	TRUE	reported	igd	0.006044253	22.22000331
1.98E-06	3	20980398	3656	-0.1404	0.02948	ebi-a-GCST90001425	rs66491584	A	G	0.1991	IgD- CD38br %lymphocyte	TRUE	reported	igd	0.006165766	22.66948287
7.48E-06	3	117331256	3656	1.619	0.361	ebi-a-GCST90001425	rs116540222	T	C	0.0011	IgD- CD38br %lymphocyte	TRUE	reported	igd	0.005471299	20.10211021
4.16E-06	3	157649504	3656	0.3801	0.08244	ebi-a-GCST90001425	rs79812543	A	G	0.0197	IgD- CD38br %lymphocyte	TRUE	reported	igd	0.005780903	21.24624225
2.32E-06	3	11712287	3656	0.2925	0.06183	ebi-a-GCST90001425	rs151009998	A	G	0.0379	IgD- CD38br %lymphocyte	TRUE	reported	igd	0.006084105	22.36740512
9.29E-06	4	55386841	3656	0.3028	0.06821	ebi-a-GCST90001425	rs11938966	A	C	0.0294	IgD- CD38br %lymphocyte	TRUE	reported	igd	0.005361358	19.69599832
8.89E-06	4	61089291	3656	-0.6902	0.1551	ebi-a-GCST90001425	rs114428590	A	T	0.0059	IgD- CD38br %lymphocyte	TRUE	reported	igd	0.005387337	19.79195388
8.96E-06	5	89585751	3656	1.582	0.3557	ebi-a-GCST90001425	rs79264549	A	C	0.001	IgD- CD38br %lymphocyte	TRUE	reported	igd	0.005381404	19.77004163
5.92E-06	5	1297258	3656	0.1238	0.0273	ebi-a-GCST90001425	rs6554754	C	T	0.7503	IgD- CD38br %lymphocyte	TRUE	reported	igd	0.005593373	20.55314808
8.62E-06	6	31274174	3656	-0.4998	0.1122	ebi-a-GCST90001425	rs139101653	T	C	0.0129	IgD- CD38br %lymphocyte	TRUE	reported	igd	0.005398211	19.83212019
3.53E-06	6	41935797	3656	-2.09	0.45	ebi-a-GCST90001425	rs76624801	C	A	7.00E-04	IgD- CD38br %lymphocyte	TRUE	reported	igd	0.00586552	21.55906394
8.32E-07	6	40333488	3656	-1.987	0.4026	ebi-a-GCST90001425	rs187459109	A	G	8.00E-04	IgD- CD38br %lymphocyte	TRUE	reported	igd	0.006618477	24.34504317
2.48E-06	7	127285830	3656	0.3296	0.06986	ebi-a-GCST90001425	rs75346886	T	G	0.0294	IgD- CD38br %lymphocyte	TRUE	reported	igd	0.006051665	22.24741722
8.26E-06	7	132571443	3656	-0.6459	0.1447	ebi-a-GCST90001425	rs138058221	T	C	0.0068	IgD- CD38br %lymphocyte	TRUE	reported	igd	0.005420345	19.91387895
1.47E-06	7	106306631	3656	-0.311	0.06449	ebi-a-GCST90001425	rs148377259	C	T	0.0341	IgD- CD38br %lymphocyte	TRUE	reported	igd	0.006320858	23.24333171
1.91E-06	9	8531036	3656	0.2558	0.05361	ebi-a-GCST90001425	rs12340211	G	C	0.0518	IgD- CD38br %lymphocyte	TRUE	reported	igd	0.00618881	22.75473708
8.62E-06	11	97765784	3656	0.1975	0.04432	ebi-a-GCST90001425	rs113087021	A	T	0.0766	IgD- CD38br %lymphocyte	TRUE	reported	igd	0.005402266	19.84709975
5.11E-06	11	127827727	3656	0.1561	0.03419	ebi-a-GCST90001425	rs478251	C	A	0.1332	IgD- CD38br %lymphocyte	TRUE	reported	igd	0.005669337	20.83387051
6.51E-06	12	10496783	3656	-0.1069	0.02367	ebi-a-GCST90001425	rs6488283	G	A	0.4229	IgD- CD38br %lymphocyte	TRUE	reported	igd	0.005548001	20.38549449
1.09E-06	12	52932031	3656	0.1168	0.02391	ebi-a-GCST90001425	rs7294591	T	C	0.5412	IgD- CD38br %lymphocyte	TRUE	reported	igd	0.006484774	23.85002778
1.65E-06	12	14317207	3656	-0.1438	0.02996	ebi-a-GCST90001425	rs11609248	G	A	0.1916	IgD- CD38br %lymphocyte	TRUE	reported	igd	0.006261811	23.02483412
7.68E-06	12	106098314	3656	-0.3233	0.07216	ebi-a-GCST90001425	rs17037450	A	G	0.0264	IgD- CD38br %lymphocyte	TRUE	reported	igd	0.005460522	20.06229981
1.64E-06	14	22129890	3656	0.2941	0.06126	ebi-a-GCST90001425	rs72686093	T	C	0.0382	IgD- CD38br %lymphocyte	TRUE	reported	igd	0.006264705	23.0355412
7.15E-06	15	74539114	3656	-0.1167	0.02595	ebi-a-GCST90001425	rs2627305	A	G	0.2986	IgD- CD38br %lymphocyte	TRUE	reported	igd	0.005501296	20.21293334
1.92E-07	16	59885737	3656	-0.1289	0.02471	ebi-a-GCST90001425	rs4785074	T	C	0.635	IgD- CD38br %lymphocyte	TRUE	reported	igd	0.007388115	27.19710637
4.12E-06	16	81821361	3656	0.3562	0.07723	ebi-a-GCST90001425	rs72834736	C	G	0.0248	IgD- CD38br %lymphocyte	TRUE	reported	igd	0.005784822	21.26072727
1.75E-06	22	31013921	3656	0.3941	0.0823	ebi-a-GCST90001425	rs76348547	T	G	0.0207	IgD- CD38br %lymphocyte	TRUE	reported	igd	0.006232921	22.9179388
9.55E-06	1	41075209	3656	-0.1164	0.02625	ebi-a-GCST90001426	rs500586	T	C	0.7061	IgD- CD38dim %lymphocyte	TRUE	reported	igd	0.005349481	19.65213329
7.80E-06	1	119873920	3656	0.556	0.1242	ebi-a-GCST90001426	rs72691171	T	A	0.0105	IgD- CD38dim %lymphocyte	TRUE	reported	igd	0.005451627	20.02943725
4.55E-06	1	19500582	3656	1.034	0.2251	ebi-a-GCST90001426	rs143785715	T	C	0.0027	IgD- CD38dim %lymphocyte	TRUE	reported	igd	0.005738318	21.08882794
8.16E-07	1	89286072	3656	0.516	0.1044	ebi-a-GCST90001426	rs10922490	C	T	0.0164	IgD- CD38dim %lymphocyte	TRUE	reported	igd	0.006637431	24.41522674
4.86E-08	2	136926146	3656	0.1644	0.03007	ebi-a-GCST90001426	rs11687597	G	A	0.2069	IgD- CD38dim %lymphocyte	TRUE	reported	igd	0.008109504	29.8743955
2.51E-07	2	238554657	3656	0.1571	0.03041	ebi-a-GCST90001426	rs7595246	C	T	0.1893	IgD- CD38dim %lymphocyte	TRUE	reported	igd	0.007246939	26.67361545
2.94E-06	4	100279851	3656	0.5092	0.1088	ebi-a-GCST90001426	rs71612685	G	A	0.0126	IgD- CD38dim %lymphocyte	TRUE	reported	igd	0.005955506	21.89179412
9.93E-06	4	1628280	3656	0.1691	0.03822	ebi-a-GCST90001426	rs1867929	A	C	0.1104	IgD- CD38dim %lymphocyte	TRUE	reported	igd	0.005325747	19.56447533
6.81E-06	5	89545035	3656	2.925	0.6491	ebi-a-GCST90001426	rs114839471	G	A	5.00E-04	IgD- CD38dim %lymphocyte	TRUE	reported	igd	0.005523532	20.29508518
2.28E-06	5	144608340	3656	-0.1275	0.02694	ebi-a-GCST90001426	rs17405603	T	A	0.2842	IgD- CD38dim %lymphocyte	TRUE	reported	igd	0.006089286	22.38656924
1.66E-06	6	41401285	3656	1.843	0.3841	ebi-a-GCST90001426	rs146936090	T	C	8.00E-04	IgD- CD38dim %lymphocyte	TRUE	reported	igd	0.006257913	23.01041292
1.74E-06	7	22048853	3656	-0.1185	0.02475	ebi-a-GCST90001426	rs6972846	T	G	0.3885	IgD- CD38dim %lymphocyte	TRUE	reported	igd	0.006231111	22.91124292
4.78E-06	7	154618679	3656	0.2746	0.05995	ebi-a-GCST90001426	rs78027513	T	G	0.0414	IgD- CD38dim %lymphocyte	TRUE	reported	igd	0.005705994	20.96935378
8.25E-09	8	144984956	3656	-0.1408	0.02438	ebi-a-GCST90001426	rs7840395	G	A	0.5715	IgD- CD38dim %lymphocyte	TRUE	reported	igd	0.0090404	33.33498492
6.89E-06	8	40734662	3656	0.1383	0.03071	ebi-a-GCST90001426	rs2137277	G	A	0.1882	IgD- CD38dim %lymphocyte	TRUE	reported	igd	0.005516658	20.26968891
2.24E-06	10	22940992	3656	0.4384	0.09254	ebi-a-GCST90001426	rs72816858	C	G	0.0172	IgD- CD38dim %lymphocyte	TRUE	reported	igd	0.006101239	22.43078417
6.51E-07	12	54786414	3656	-0.2055	0.04122	ebi-a-GCST90001426	rs12298227	C	T	0.1013	IgD- CD38dim %lymphocyte	TRUE	reported	igd	0.006752413	24.84105483
6.31E-06	12	53022961	3656	-0.1218	0.02694	ebi-a-GCST90001426	rs593370	T	C	0.7001	IgD- CD38dim %lymphocyte	TRUE	reported	igd	0.005559962	20.42968873
1.05E-07	13	108957063	3656	0.1281	0.02404	ebi-a-GCST90001426	rs9520836	G	A	0.5044	IgD- CD38dim %lymphocyte	TRUE	reported	igd	0.007706608	28.37864719
4.61E-06	15	76646870	3656	0.38	0.08281	ebi-a-GCST90001426	rs118086652	G	A	0.0213	IgD- CD38dim %lymphocyte	TRUE	reported	igd	0.005726658	21.0457293
1.93E-07	17	2716535	3656	-0.1257	0.02411	ebi-a-GCST90001426	rs11653761	T	G	0.592	IgD- CD38dim %lymphocyte	TRUE	reported	igd	0.007379943	27.16680032
6.64E-06	18	61418402	3656	0.4981	0.1104	ebi-a-GCST90001426	rs145744014	T	C	0.0116	IgD- CD38dim %lymphocyte	TRUE	reported	igd	0.005537036	20.34498119
7.05E-06	19	36290177	3656	-0.1194	0.02653	ebi-a-GCST90001426	rs652344	C	T	0.2946	IgD- CD38dim %lymphocyte	TRUE	reported	igd	0.005509707	20.24400843
6.04E-06	20	18194427	3656	0.1091	0.02407	ebi-a-GCST90001426	rs2328245	T	C	0.5678	IgD- CD38dim %lymphocyte	TRUE	reported	igd	0.005588014	20.53334369
5.86E-06	22	27421843	3656	0.3766	0.08299	ebi-a-GCST90001426	rs134927	T	C	0.0215	IgD- CD38dim %lymphocyte	TRUE	reported	igd	0.005600975	20.58123626
1.84E-07	1	84127219	3656	0.1517	0.02904	ebi-a-GCST90001427	rs61790670	A	C	0.23	IgD- CD38- %lymphocyte	TRUE	reported	igd	0.007408703	27.27346352
9.95E-06	1	178417994	3656	-0.2855	0.06453	ebi-a-GCST90001427	rs116661843	A	G	0.0387	IgD- CD38- %lymphocyte	TRUE	reported	igd	0.00532554	19.56371155
3.17E-06	1	59700800	3656	0.1428	0.0306	ebi-a-GCST90001427	rs12128328	C	T	0.2113	IgD- CD38- %lymphocyte	TRUE	reported	igd	0.00592145	21.76586433
7.37E-06	2	119468602	3656	0.1358	0.03024	ebi-a-GCST90001427	rs12624265	G	A	0.2082	IgD- CD38- %lymphocyte	TRUE	reported	igd	0.00548581	20.15572026
6.94E-06	2	232313158	3656	-0.1296	0.02879	ebi-a-GCST90001427	rs12992631	T	C	0.2408	IgD- CD38- %lymphocyte	TRUE	reported	igd	0.005512137	20.25298445
7.22E-06	2	47117185	3656	-0.1193	0.02656	ebi-a-GCST90001427	rs2084194	A	G	0.677	IgD- CD38- %lymphocyte	TRUE	reported	igd	0.005488182	20.16448348
2.84E-07	2	238550072	3656	0.1403	0.02729	ebi-a-GCST90001427	rs6723786	G	A	0.2924	IgD- CD38- %lymphocyte	TRUE	reported	igd	0.007177508	26.41621719
1.87E-06	2	66709035	3656	-0.2723	0.05703	ebi-a-GCST90001427	rs114551034	A	G	0.0509	IgD- CD38- %lymphocyte	TRUE	reported	igd	0.006197016	22.78509772
6.07E-06	3	191905058	3656	0.2178	0.04807	ebi-a-GCST90001427	rs75524570	C	T	0.0673	IgD- CD38- %lymphocyte	TRUE	reported	igd	0.005583796	20.51775608
6.27E-06	4	133090875	3656	-0.853	0.1886	ebi-a-GCST90001427	rs150378941	C	G	0.0045	IgD- CD38- %lymphocyte	TRUE	reported	igd	0.005563977	20.44452579
4.86E-06	4	134727496	3656	-1.231	0.2689	ebi-a-GCST90001427	rs72942964	T	C	0.0021	IgD- CD38- %lymphocyte	TRUE	reported	igd	0.00569962	20.94579542
6.41E-06	4	56547047	3656	0.1731	0.0383	ebi-a-GCST90001427	rs7676571	T	C	0.8835	IgD- CD38- %lymphocyte	TRUE	reported	igd	0.005556108	20.41544937
8.37E-06	4	25771115	3656	0.1211	0.02714	ebi-a-GCST90001427	rs4697617	A	G	0.7103	IgD- CD38- %lymphocyte	TRUE	reported	igd	0.005416313	19.89898642
7.97E-06	4	186920475	3656	-0.165	0.03688	ebi-a-GCST90001427	rs72711540	C	G	0.1325	IgD- CD38- %lymphocyte	TRUE	reported	igd	0.005445135	20.00545437
1.89E-06	5	144608340	3656	-0.1322	0.0277	ebi-a-GCST90001427	rs17405603	T	A	0.2842	IgD- CD38- %lymphocyte	TRUE	reported	igd	0.006191557	22.76489902
6.50E-06	7	7871676	3656	0.617	0.1366	ebi-a-GCST90001427	rs144625305	T	C	0.0086	IgD- CD38- %lymphocyte	TRUE	reported	igd	0.005549399	20.3906601
6.83E-07	8	144986103	3656	-0.1246	0.02505	ebi-a-GCST90001427	rs11777835	C	T	0.5715	IgD- CD38- %lymphocyte	TRUE	reported	igd	0.006721796	24.7276577
3.59E-07	8	55620993	3656	0.391	0.07669	ebi-a-GCST90001427	rs190799514	C	T	0.0272	IgD- CD38- %lymphocyte	TRUE	reported	igd	0.007059809	25.97995504
6.00E-06	8	55914981	3656	0.3985	0.08792	ebi-a-GCST90001427	rs75116337	C	T	0.0208	IgD- CD38- %lymphocyte	TRUE	reported	igd	0.005587809	20.53258591
4.40E-06	8	9936753	3656	0.204	0.04436	ebi-a-GCST90001427	rs814418	T	C	0.0907	IgD- CD38- %lymphocyte	TRUE	reported	igd	0.005751301	21.13681839
8.39E-06	11	12544361	3656	-0.1119	0.02508	ebi-a-GCST90001427	rs4756916	C	T	0.5685	IgD- CD38- %lymphocyte	TRUE	reported	igd	0.005415525	19.89607753
9.03E-06	11	23667143	3656	-0.3825	0.08604	ebi-a-GCST90001427	rs17234595	A	G	0.0207	IgD- CD38- %lymphocyte	TRUE	reported	igd	0.005376684	19.75260738
4.95E-06	12	54797571	3656	-0.1952	0.04268	ebi-a-GCST90001427	rs12426629	G	C	0.0989	IgD- CD38- %lymphocyte	TRUE	reported	igd	0.005688882	20.90610663
1.44E-06	13	109144845	3656	0.1207	0.025	ebi-a-GCST90001427	rs9514859	C	G	0.4402	IgD- CD38- %lymphocyte	TRUE	reported	igd	0.006335315	23.29683259
1.38E-07	13	108993494	3656	0.1408	0.02668	ebi-a-GCST90001427	rs12874404	G	A	0.3256	IgD- CD38- %lymphocyte	TRUE	reported	igd	0.007560172	27.83530697
5.63E-06	16	85313662	3656	0.1116	0.02456	ebi-a-GCST90001427	rs4474666	A	G	0.5167	IgD- CD38- %lymphocyte	TRUE	reported	igd	0.005615904	20.63640394
2.78E-06	17	2716535	3656	-0.1169	0.0249	ebi-a-GCST90001427	rs11653761	T	G	0.592	IgD- CD38- %lymphocyte	TRUE	reported	igd	0.005992579	22.02889354
9.61E-06	17	49200947	3656	-0.1195	0.02696	ebi-a-GCST90001427	rs34157595	C	T	0.3155	IgD- CD38- %lymphocyte	TRUE	reported	igd	0.005345179	19.63624268
3.33E-06	18	60947111	3656	0.1163	0.02497	ebi-a-GCST90001427	rs7236090	C	T	0.5922	IgD- CD38- %lymphocyte	TRUE	reported	igd	0.005898572	21.68126915
1.24E-06	21	42362418	3656	-0.5436	0.1119	ebi-a-GCST90001427	rs77741094	G	C	0.0126	IgD- CD38- %lymphocyte	TRUE	reported	igd	0.006413546	23.58636848
3.85E-06	1	214958496	3657	0.1953	0.04221	ebi-a-GCST90001428	rs112904733	T	G	0.0956	IgD- CD38dim %B cell	TRUE	reported	igd	0.005819878	21.39617805
9.31E-06	1	40387371	3657	-2.636	0.5937	ebi-a-GCST90001428	rs143109147	C	T	4.00E-04	IgD- CD38dim %B cell	TRUE	reported	igd	0.005361631	19.70240014
7.23E-06	1	232094153	3657	-0.7345	0.1635	ebi-a-GCST90001428	rs12118242	T	C	0.0055	IgD- CD38dim %B cell	TRUE	reported	igd	0.005488239	20.17021406
2.81E-07	1	233050029	3657	-0.5857	0.1138	ebi-a-GCST90001428	rs9424499	C	G	0.0109	IgD- CD38dim %B cell	TRUE	reported	igd	0.007191286	26.47453524
2.49E-06	2	136864703	3657	0.1484	0.03147	ebi-a-GCST90001428	rs16832731	A	G	0.1987	IgD- CD38dim %B cell	TRUE	reported	igd	0.00604389	22.22474246
6.06E-06	3	106834795	3657	-1.341	0.296	ebi-a-GCST90001428	rs138919897	G	A	0.0019	IgD- CD38dim %B cell	TRUE	reported	igd	0.005581084	20.51334832
2.82E-06	3	106275239	3657	0.3323	0.07083	ebi-a-GCST90001428	rs73205209	C	T	0.0334	IgD- CD38dim %B cell	TRUE	reported	igd	0.005982672	21.99827465
4.41E-06	3	8695105	3657	-0.2872	0.06245	ebi-a-GCST90001428	rs111854570	A	G	0.0388	IgD- CD38dim %B cell	TRUE	reported	igd	0.005750089	21.13812232
6.22E-06	5	89545035	3657	3.03	0.6695	ebi-a-GCST90001428	rs114839471	G	A	5.00E-04	IgD- CD38dim %B cell	TRUE	reported	igd	0.005569721	20.4713515
1.51E-06	5	144609363	3657	-0.1389	0.02884	ebi-a-GCST90001428	rs17405749	T	C	0.2374	IgD- CD38dim %B cell	TRUE	reported	igd	0.006302938	23.18336113
6.50E-06	5	11638274	3657	-0.3593	0.07955	ebi-a-GCST90001428	rs80088375	T	C	0.0247	IgD- CD38dim %B cell	TRUE	reported	igd	0.005547447	20.38902636
3.46E-07	6	125594743	3657	0.6398	0.1253	ebi-a-GCST90001428	rs75273600	A	G	0.0093	IgD- CD38dim %B cell	TRUE	reported	igd	0.007079067	26.05846025
9.41E-06	7	28192280	3657	-0.1154	0.02601	ebi-a-GCST90001428	rs849133	T	C	0.5576	IgD- CD38dim %B cell	TRUE	reported	igd	0.005353953	19.67403022
8.36E-06	9	75147206	3657	-0.4565	0.1023	ebi-a-GCST90001428	rs146267894	T	C	0.0148	IgD- CD38dim %B cell	TRUE	reported	igd	0.005415605	19.90181648
1.41E-06	10	132983821	3657	-0.136	0.02815	ebi-a-GCST90001428	rs2397752	T	C	0.248	IgD- CD38dim %B cell	TRUE	reported	igd	0.006342098	23.32831867
8.23E-06	10	10573290	3657	-0.246	0.05509	ebi-a-GCST90001428	rs117987395	G	T	0.0524	IgD- CD38dim %B cell	TRUE	reported	igd	0.005422982	19.92907265
3.31E-07	11	128322602	3657	-0.3698	0.07231	ebi-a-GCST90001428	rs80216562	A	G	0.029	IgD- CD38dim %B cell	TRUE	reported	igd	0.007100963	26.13963455
4.11E-06	11	11033950	3657	-0.1167	0.02529	ebi-a-GCST90001428	rs10743163	A	G	0.4035	IgD- CD38dim %B cell	TRUE	reported	igd	0.005788922	21.28170772
9.93E-06	12	121343559	3657	0.321	0.07254	ebi-a-GCST90001428	rs61946381	C	A	0.0305	IgD- CD38dim %B cell	TRUE	reported	igd	0.005326117	19.57119677
8.82E-06	12	57302799	3657	-0.1293	0.02904	ebi-a-GCST90001428	rs1846398	C	A	0.7518	IgD- CD38dim %B cell	TRUE	reported	igd	0.005391765	19.81373028
3.36E-06	13	19499423	3657	0.1177	0.02529	ebi-a-GCST90001428	rs4038038	A	G	0.359	IgD- CD38dim %B cell	TRUE	reported	igd	0.005887971	21.64799545
7.42E-06	15	77402748	3657	0.651	0.1451	ebi-a-GCST90001428	rs117227598	G	C	0.0078	IgD- CD38dim %B cell	TRUE	reported	igd	0.00547417	20.11822094
3.48E-06	16	81916912	3657	-0.1701	0.0366	ebi-a-GCST90001428	rs11548656	G	A	0.1288	IgD- CD38dim %B cell	TRUE	reported	igd	0.005871701	21.58782443
2.74E-06	17	49605668	3657	0.2621	0.05581	ebi-a-GCST90001428	rs75659776	T	C	0.0515	IgD- CD38dim %B cell	TRUE	reported	igd	0.005994786	22.04308716
8.89E-06	17	41946947	3657	-0.2358	0.05299	ebi-a-GCST90001428	rs117541917	C	A	0.0593	IgD- CD38dim %B cell	TRUE	reported	igd	0.005385544	19.79074684
6.22E-06	20	6688542	3657	0.887	0.196	ebi-a-GCST90001428	rs113530462	C	G	0.0038	IgD- CD38dim %B cell	TRUE	reported	igd	0.005569097	20.46904204
5.73E-06	1	247700906	3656	0.1734	0.03817	ebi-a-GCST90001429	rs1919856	G	A	0.108	IgD+ CD38br %lymphocyte	TRUE	reported	igd	0.005613104	20.62605742
9.11E-07	2	16464977	3656	-0.1278	0.02599	ebi-a-GCST90001429	rs11682311	C	T	0.3243	IgD+ CD38br %lymphocyte	TRUE	reported	igd	0.006570223	24.16637468
9.60E-06	2	97558150	3656	-0.1658	0.03741	ebi-a-GCST90001429	rs4907205	C	T	0.1232	IgD+ CD38br %lymphocyte	TRUE	reported	igd	0.005343925	19.63161335
2.07E-08	2	105587803	3656	-0.3597	0.06402	ebi-a-GCST90001429	rs140380950	C	T	0.0368	IgD+ CD38br %lymphocyte	TRUE	reported	igd	0.008560704	31.55091016
6.67E-06	3	183195708	3656	0.3352	0.07432	ebi-a-GCST90001429	rs2686423	G	A	0.9739	IgD+ CD38br %lymphocyte	TRUE	reported	igd	0.005533255	20.33101093
1.26E-06	4	15915069	3656	-0.4243	0.08741	ebi-a-GCST90001429	rs76112278	A	G	0.0194	IgD+ CD38br %lymphocyte	TRUE	reported	igd	0.006403651	23.54974338
8.56E-06	4	38379833	3656	-0.283	0.06349	ebi-a-GCST90001429	rs7667070	C	T	0.0361	IgD+ CD38br %lymphocyte	TRUE	reported	igd	0.005405082	19.85750007
1.01E-06	5	498773	3656	1.792	0.3659	ebi-a-GCST90001429	rs78658073	A	G	0.001	IgD+ CD38br %lymphocyte	TRUE	reported	igd	0.006517861	23.97251216
2.47E-07	5	158276610	3656	-0.2327	0.04501	ebi-a-GCST90001429	rs80330977	A	G	0.0814	IgD+ CD38br %lymphocyte	TRUE	reported	igd	0.007257801	26.71388774
2.03E-06	5	18919526	3656	-0.1368	0.02874	ebi-a-GCST90001429	rs76660971	A	G	0.2299	IgD+ CD38br %lymphocyte	TRUE	reported	igd	0.006158989	22.6444107
6.07E-06	6	31562150	3656	-0.1653	0.03649	ebi-a-GCST90001429	rs2857599	A	G	0.1722	IgD+ CD38br %lymphocyte	TRUE	reported	igd	0.005581629	20.50974857
1.59E-06	7	48791017	3656	-0.4644	0.09659	ebi-a-GCST90001429	rs117772462	A	T	0.0159	IgD+ CD38br %lymphocyte	TRUE	reported	igd	0.006283137	23.10374837
2.96E-06	7	190115	3656	-0.2347	0.05014	ebi-a-GCST90001429	rs11185560	A	G	0.9375	IgD+ CD38br %lymphocyte	TRUE	reported	igd	0.005957394	21.89877775
2.99E-06	8	130602281	3656	0.126	0.02692	ebi-a-GCST90001429	rs10103048	C	A	0.7321	IgD+ CD38br %lymphocyte	TRUE	reported	igd	0.005956487	21.89542276
7.76E-07	8	118255950	3656	-0.1213	0.02451	ebi-a-GCST90001429	rs1695681	A	C	0.5309	IgD+ CD38br %lymphocyte	TRUE	reported	igd	0.006654708	24.47920646
7.75E-06	9	115678594	3656	0.1232	0.02752	ebi-a-GCST90001429	rs13300113	T	A	0.2789	IgD+ CD38br %lymphocyte	TRUE	reported	igd	0.005451854	20.03027503
5.66E-06	10	63723909	3656	-0.116	0.02553	ebi-a-GCST90001429	rs10821937	T	C	0.6458	IgD+ CD38br %lymphocyte	TRUE	reported	igd	0.005615167	20.63368066
3.74E-06	11	15377699	3656	0.1495	0.03227	ebi-a-GCST90001429	rs10832409	A	G	0.1722	IgD+ CD38br %lymphocyte	TRUE	reported	igd	0.005836281	21.45096382
1.09E-06	12	110228055	3656	0.3875	0.07937	ebi-a-GCST90001429	rs11068290	T	C	0.0231	IgD+ CD38br %lymphocyte	TRUE	reported	igd	0.006477422	23.82281121
1.89E-06	12	75564449	3656	-0.4624	0.09688	ebi-a-GCST90001429	rs59879144	A	C	0.0161	IgD+ CD38br %lymphocyte	TRUE	reported	igd	0.006192464	22.76825499
6.49E-06	12	61758121	3656	0.1102	0.02441	ebi-a-GCST90001429	rs10877626	G	C	0.4739	IgD+ CD38br %lymphocyte	TRUE	reported	igd	0.005543794	20.36995109
7.93E-06	12	27184482	3656	-0.4731	0.1058	ebi-a-GCST90001429	rs17408660	G	A	0.0129	IgD+ CD38br %lymphocyte	TRUE	reported	igd	0.005439507	19.98466703
7.07E-06	14	43915569	3656	-0.5382	0.1197	ebi-a-GCST90001429	rs75589249	T	C	0.0107	IgD+ CD38br %lymphocyte	TRUE	reported	igd	0.005499181	20.20512037
2.50E-06	14	22499870	3656	0.1771	0.03756	ebi-a-GCST90001429	rs3811315	A	T	0.1157	IgD+ CD38br %lymphocyte	TRUE	reported	igd	0.006044311	22.22021778
8.88E-07	16	84759446	3656	-0.1525	0.03097	ebi-a-GCST90001429	rs2216762	C	T	0.8141	IgD+ CD38br %lymphocyte	TRUE	reported	igd	0.006588405	24.23369472
1.86E-06	17	8639905	3656	0.1158	0.02425	ebi-a-GCST90001429	rs60521331	A	G	0.5022	IgD+ CD38br %lymphocyte	TRUE	reported	igd	0.006198507	22.79061207
8.59E-06	21	16767346	3656	-0.3886	0.0872	ebi-a-GCST90001429	rs55708924	G	A	0.0185	IgD+ CD38br %lymphocyte	TRUE	reported	igd	0.005402735	19.84883304
4.28E-07	1	40387371	3656	2.959	0.5843	ebi-a-GCST90001430	rs143109147	C	T	4.00E-04	IgD+ CD38dim %lymphocyte	TRUE	reported	igd	0.006965882	25.6318831
9.69E-06	2	12243809	3656	0.1449	0.0327	ebi-a-GCST90001430	rs55877424	A	G	0.1607	IgD+ CD38dim %lymphocyte	TRUE	reported	igd	0.005342061	19.62472689
8.94E-06	3	41659628	3656	0.6348	0.1427	ebi-a-GCST90001430	rs149290264	T	C	0.007	IgD+ CD38dim %lymphocyte	TRUE	reported	igd	0.005383631	19.77826748
9.59E-06	3	80085882	3656	2.439	0.5502	ebi-a-GCST90001430	rs182174914	A	T	4.00E-04	IgD+ CD38dim %lymphocyte	TRUE	reported	igd	0.005346237	19.64014928
5.62E-06	3	193840329	3656	-0.1262	0.02775	ebi-a-GCST90001430	rs10933716	T	C	0.2486	IgD+ CD38dim %lymphocyte	TRUE	reported	igd	0.005625183	20.67069557
4.74E-06	3	115393238	3656	0.1411	0.0308	ebi-a-GCST90001430	rs28399382	T	C	0.1982	IgD+ CD38dim %lymphocyte	TRUE	reported	igd	0.005707691	20.97562695
7.89E-06	4	61631854	3656	0.1272	0.02842	ebi-a-GCST90001430	rs28654727	A	C	0.2433	IgD+ CD38dim %lymphocyte	TRUE	reported	igd	0.005449376	20.02112289
2.42E-06	4	170331972	3656	0.1165	0.02467	ebi-a-GCST90001430	rs6831487	G	T	0.4702	IgD+ CD38dim %lymphocyte	TRUE	reported	igd	0.006062704	22.28824678
5.32E-06	5	158317602	3656	-0.2112	0.04633	ebi-a-GCST90001430	rs75512885	A	T	0.0788	IgD+ CD38dim %lymphocyte	TRUE	reported	igd	0.005651913	20.76947808
5.29E-06	5	118216796	3656	-0.2012	0.04413	ebi-a-GCST90001430	rs1510971	A	T	0.0826	IgD+ CD38dim %lymphocyte	TRUE	reported	igd	0.005653529	20.77545069
3.75E-06	5	160198880	3656	0.1502	0.03243	ebi-a-GCST90001430	rs12516105	C	T	0.1737	IgD+ CD38dim %lymphocyte	TRUE	reported	igd	0.005833095	21.43918757
7.93E-06	6	31240635	3656	-0.1912	0.04275	ebi-a-GCST90001430	rs4361609	C	G	0.1131	IgD+ CD38dim %lymphocyte	TRUE	reported	igd	0.005441613	19.99244425
7.12E-06	6	166502048	3656	0.1106	0.0246	ebi-a-GCST90001430	rs9459562	C	G	0.4346	IgD+ CD38dim %lymphocyte	TRUE	reported	igd	0.005498438	20.20237348
7.26E-06	7	77469688	3656	-0.2544	0.05663	ebi-a-GCST90001430	rs34910780	T	A	0.048	IgD+ CD38dim %lymphocyte	TRUE	reported	igd	0.005489644	20.16988614
1.42E-06	7	123275484	3656	0.2018	0.04179	ebi-a-GCST90001430	rs62474511	T	A	0.0927	IgD+ CD38dim %lymphocyte	TRUE	reported	igd	0.006337679	23.30558117
5.97E-06	7	155224134	3656	-0.3385	0.07465	ebi-a-GCST90001430	rs4716961	C	T	0.0265	IgD+ CD38dim %lymphocyte	TRUE	reported	igd	0.005592627	20.55039046
3.96E-07	8	130582787	3656	-0.1537	0.03026	ebi-a-GCST90001430	rs7840067	C	T	0.1978	IgD+ CD38dim %lymphocyte	TRUE	reported	igd	0.007007285	25.78530327
2.32E-06	8	75515052	3656	0.3011	0.06365	ebi-a-GCST90001430	rs533239981	C	G	0.0387	IgD+ CD38dim %lymphocyte	TRUE	reported	igd	0.006083707	22.36593462
1.91E-06	8	60077245	3656	-0.4228	0.08863	ebi-a-GCST90001430	rs60953943	A	G	0.0204	IgD+ CD38dim %lymphocyte	TRUE	reported	igd	0.006185964	22.7442078
4.30E-06	10	56638876	3656	0.2233	0.0485	ebi-a-GCST90001430	rs76400856	C	A	0.0639	IgD+ CD38dim %lymphocyte	TRUE	reported	igd	0.005764703	21.18635889
1.09E-06	10	97801073	3656	0.348	0.07127	ebi-a-GCST90001430	rs74151247	A	C	0.0302	IgD+ CD38dim %lymphocyte	TRUE	reported	igd	0.006479116	23.8290828
3.91E-06	12	110312229	3656	0.3651	0.07896	ebi-a-GCST90001430	rs75319860	C	T	0.0249	IgD+ CD38dim %lymphocyte	TRUE	reported	igd	0.005813944	21.3683871
6.69E-06	13	104519594	3656	1.581	0.3506	ebi-a-GCST90001430	rs139695291	G	A	0.0011	IgD+ CD38dim %lymphocyte	TRUE	reported	igd	0.00553127	20.32367645
3.13E-06	13	72428296	3656	0.503	0.1077	ebi-a-GCST90001430	rs75474045	A	G	0.0126	IgD+ CD38dim %lymphocyte	TRUE	reported	igd	0.005930823	21.80052335
1.90E-07	13	108993494	3656	0.1366	0.02617	ebi-a-GCST90001430	rs12874404	G	A	0.3256	IgD+ CD38dim %lymphocyte	TRUE	reported	igd	0.007397131	27.23054349
2.40E-06	14	65713895	3656	-0.2347	0.04969	ebi-a-GCST90001430	rs116844769	A	G	0.0662	IgD+ CD38dim %lymphocyte	TRUE	reported	igd	0.006065127	22.2972109
4.78E-07	16	84754964	3656	0.1233	0.02445	ebi-a-GCST90001430	rs16974449	A	C	0.4851	IgD+ CD38dim %lymphocyte	TRUE	reported	igd	0.00690799	25.41738002
6.26E-07	17	8639905	3656	0.1214	0.02433	ebi-a-GCST90001430	rs60521331	A	G	0.5022	IgD+ CD38dim %lymphocyte	TRUE	reported	igd	0.006763935	24.88373179
8.84E-07	17	2731370	3656	-0.1167	0.0237	ebi-a-GCST90001430	rs11657531	T	C	0.4884	IgD+ CD38dim %lymphocyte	TRUE	reported	igd	0.006588221	24.23301081
9.57E-06	19	11508177	3656	0.1953	0.04406	ebi-a-GCST90001430	rs2291516	A	G	0.0793	IgD+ CD38dim %lymphocyte	TRUE	reported	igd	0.005345417	19.63712284
2.19E-07	19	53039110	3656	0.1258	0.02423	ebi-a-GCST90001430	rs655580	A	G	0.4571	IgD+ CD38dim %lymphocyte	TRUE	reported	igd	0.007319104	26.94119218
4.95E-06	20	44724305	3656	-0.1184	0.02588	ebi-a-GCST90001430	rs6131010	G	A	0.6172	IgD+ CD38dim %lymphocyte	TRUE	reported	igd	0.005692322	20.91882163
1.40E-06	21	16767346	3656	-0.4222	0.08736	ebi-a-GCST90001430	rs55708924	G	A	0.0185	IgD+ CD38dim %lymphocyte	TRUE	reported	igd	0.006348035	23.34390801
7.21E-06	21	36295623	3656	-0.4492	0.09996	ebi-a-GCST90001430	rs143518319	A	C	0.015	IgD+ CD38dim %lymphocyte	TRUE	reported	igd	0.00549324	20.18316898
2.72E-06	21	47606966	3656	0.2463	0.05243	ebi-a-GCST90001430	rs142838362	T	C	0.0577	IgD+ CD38dim %lymphocyte	TRUE	reported	igd	0.005999973	22.05623926
5.08E-06	3	44741083	3656	-0.3548	0.07767	ebi-a-GCST90001431	rs149701635	G	C	0.0263	IgD+ CD38- %lymphocyte	TRUE	reported	igd	0.00567522	20.85561341
2.16E-06	3	8847483	3656	-0.1352	0.02849	ebi-a-GCST90001431	rs35088452	A	C	0.7471	IgD+ CD38- %lymphocyte	TRUE	reported	igd	0.006122029	22.50768563
3.30E-06	5	114821667	3656	-0.199	0.04272	ebi-a-GCST90001431	rs6895553	C	T	0.0946	IgD+ CD38- %lymphocyte	TRUE	reported	igd	0.00590021	21.68732665
2.50E-06	5	136421498	3656	-0.5085	0.1078	ebi-a-GCST90001431	rs78009119	G	T	0.0137	IgD+ CD38- %lymphocyte	TRUE	reported	igd	0.006049271	22.23856443
3.36E-06	5	157655991	3656	-0.2682	0.05762	ebi-a-GCST90001431	rs77055472	A	T	0.0495	IgD+ CD38- %lymphocyte	TRUE	reported	igd	0.005891133	21.6537638
4.75E-06	6	130521070	3656	-0.1427	0.03115	ebi-a-GCST90001431	rs12197754	C	T	0.2014	IgD+ CD38- %lymphocyte	TRUE	reported	igd	0.00570742	20.97462477
6.90E-06	7	7871676	3656	0.6141	0.1364	ebi-a-GCST90001431	rs144625305	T	C	0.0086	IgD+ CD38- %lymphocyte	TRUE	reported	igd	0.005513687	20.25871105
5.05E-06	10	85447519	3656	0.1272	0.02784	ebi-a-GCST90001431	rs12763172	C	T	0.7213	IgD+ CD38- %lymphocyte	TRUE	reported	igd	0.005677496	20.86402607
4.66E-06	11	21411891	3656	0.1892	0.04126	ebi-a-GCST90001431	rs12146653	C	T	0.0964	IgD+ CD38- %lymphocyte	TRUE	reported	igd	0.005718564	21.01581191
1.34E-06	12	129349167	3656	-0.2515	0.05194	ebi-a-GCST90001431	rs12829274	G	A	0.0618	IgD+ CD38- %lymphocyte	TRUE	reported	igd	0.006372203	23.43335351
1.66E-06	12	69228178	3656	-0.1789	0.03729	ebi-a-GCST90001431	rs3730631	C	T	0.1288	IgD+ CD38- %lymphocyte	TRUE	reported	igd	0.006256107	23.00373047
1.39E-10	13	108993494	3656	0.1714	0.02663	ebi-a-GCST90001431	rs12874404	G	A	0.3256	IgD+ CD38- %lymphocyte	TRUE	reported	igd	0.011204171	41.40393883
6.25E-06	13	34506073	3656	3.09	0.683	ebi-a-GCST90001431	rs112782756	G	A	3.00E-04	IgD+ CD38- %lymphocyte	TRUE	reported	igd	0.005567302	20.45680981
8.77E-06	13	21566923	3656	-0.1589	0.0357	ebi-a-GCST90001431	rs2003291	T	C	0.1413	IgD+ CD38- %lymphocyte	TRUE	reported	igd	0.00538962	19.8003888
1.25E-09	14	96205838	3656	0.3532	0.058	ebi-a-GCST90001431	rs77762131	C	G	0.045	IgD+ CD38- %lymphocyte	TRUE	reported	igd	0.010041445	37.06361352
1.98E-06	14	94852219	3656	0.448	0.09406	ebi-a-GCST90001431	rs72706301	A	G	0.0179	IgD+ CD38- %lymphocyte	TRUE	reported	igd	0.006166709	22.67297114
8.36E-06	14	52536948	3656	-0.9621	0.2156	ebi-a-GCST90001431	rs149731447	T	C	0.0036	IgD+ CD38- %lymphocyte	TRUE	reported	igd	0.005417235	19.90239183
2.89E-06	15	44517689	3656	-0.4323	0.09225	ebi-a-GCST90001431	rs10444793	A	G	0.0181	IgD+ CD38- %lymphocyte	TRUE	reported	igd	0.005970775	21.94825905
2.77E-06	17	2728777	3656	-0.1135	0.02418	ebi-a-GCST90001431	rs28594458	G	C	0.4918	IgD+ CD38- %lymphocyte	TRUE	reported	igd	0.005990506	22.02122559
7.14E-07	21	41083050	3656	0.4662	0.09386	ebi-a-GCST90001431	rs62235484	A	G	0.0175	IgD+ CD38- %lymphocyte	TRUE	reported	igd	0.006702803	24.65731564
4.81E-06	22	45666517	3656	-0.3003	0.06556	ebi-a-GCST90001431	rs78007261	T	C	0.0379	IgD+ CD38- %lymphocyte	TRUE	reported	igd	0.005706126	20.96984066
3.52E-06	1	8009985	3656	-0.3961	0.08527	ebi-a-GCST90001432	rs75766272	T	C	0.0201	Unsw Mem %lymphocyte	TRUE	reported	igd	0.005867529	21.56649231
6.30E-06	3	32512523	3656	0.1461	0.0323	ebi-a-GCST90001432	rs56326639	G	A	0.1761	Unsw Mem %lymphocyte	TRUE	reported	igd	0.005565006	20.44832519
3.62E-06	6	150197022	3656	-0.1494	0.03221	ebi-a-GCST90001432	rs6557137	T	C	0.1838	Unsw Mem %lymphocyte	TRUE	reported	igd	0.005850129	21.5021606
8.30E-06	7	7871676	3656	0.5993	0.1343	ebi-a-GCST90001432	rs144625305	T	C	0.0086	Unsw Mem %lymphocyte	TRUE	reported	igd	0.005417156	19.90209917
1.47E-06	8	1552537	3656	-0.3254	0.06746	ebi-a-GCST90001432	rs2956955	C	T	0.9661	Unsw Mem %lymphocyte	TRUE	reported	igd	0.006323843	23.25438077
3.35E-06	8	144986071	3656	-0.3185	0.06842	ebi-a-GCST90001432	rs141247883	G	A	0.0319	Unsw Mem %lymphocyte	TRUE	reported	igd	0.005892234	21.65783744
5.68E-06	9	37390411	3656	-0.1601	0.03523	ebi-a-GCST90001432	rs57757402	G	A	0.1435	Unsw Mem %lymphocyte	TRUE	reported	igd	0.005617006	20.64047718
1.12E-06	9	808529	3656	0.1189	0.02437	ebi-a-GCST90001432	rs11794578	G	T	0.4521	Unsw Mem %lymphocyte	TRUE	reported	igd	0.006468863	23.79112653
9.91E-06	9	16899526	3656	0.3622	0.08185	ebi-a-GCST90001432	rs10119513	A	G	0.9784	Unsw Mem %lymphocyte	TRUE	reported	igd	0.005327622	19.57139943
7.88E-06	11	10437096	3656	-0.1182	0.02642	ebi-a-GCST90001432	rs10840410	C	T	0.3087	Unsw Mem %lymphocyte	TRUE	reported	igd	0.005444926	20.0046834
9.00E-06	11	132159459	3656	-0.1638	0.03684	ebi-a-GCST90001432	rs10894530	A	C	0.1296	Unsw Mem %lymphocyte	TRUE	reported	igd	0.005378242	19.75836062
2.96E-06	12	109368119	3656	0.501	0.107	ebi-a-GCST90001432	rs143553941	C	G	0.013	Unsw Mem %lymphocyte	TRUE	reported	igd	0.005960809	21.91140632
7.31E-07	12	129349167	3656	-0.2536	0.0511	ebi-a-GCST90001432	rs12829274	G	A	0.0618	Unsw Mem %lymphocyte	TRUE	reported	igd	0.006691671	24.61608904
6.54E-10	13	50212885	3656	0.5455	0.08807	ebi-a-GCST90001432	rs73192651	T	C	0.02	Unsw Mem %lymphocyte	TRUE	reported	igd	0.010384695	38.34386378
4.02E-12	13	108993494	3656	0.1827	0.02625	ebi-a-GCST90001432	rs12874404	G	A	0.3256	Unsw Mem %lymphocyte	TRUE	reported	igd	0.013076627	48.41510022
2.86E-06	13	46224092	3656	1.799	0.3838	ebi-a-GCST90001432	rs557577736	G	A	0.001	Unsw Mem %lymphocyte	TRUE	reported	igd	0.005973709	21.95911038
8.75E-09	14	96205838	3656	0.3287	0.05701	ebi-a-GCST90001432	rs77762131	C	G	0.045	Unsw Mem %lymphocyte	TRUE	reported	igd	0.009010732	33.22459396
1.08E-06	14	94936964	3656	-0.1203	0.02463	ebi-a-GCST90001432	rs8014978	C	T	0.5737	Unsw Mem %lymphocyte	TRUE	reported	igd	0.006482934	23.84321346
2.57E-06	16	86794463	3656	0.416	0.08833	ebi-a-GCST90001432	rs112135308	G	C	0.0174	Unsw Mem %lymphocyte	TRUE	reported	igd	0.006030276	22.16830849
1.16E-07	17	2715961	3656	-0.1271	0.02394	ebi-a-GCST90001432	rs11657759	C	A	0.4903	Unsw Mem %lymphocyte	TRUE	reported	igd	0.0076507	28.1711882
3.21E-06	19	14993354	3656	-0.2695	0.05778	ebi-a-GCST90001432	rs7254039	A	G	0.0435	Unsw Mem %lymphocyte	TRUE	reported	igd	0.005915339	21.74326806
7.20E-09	20	44730245	3656	-0.1525	0.02629	ebi-a-GCST90001432	rs6032660	A	G	0.6359	Unsw Mem %lymphocyte	TRUE	reported	igd	0.009119554	33.62953568
7.92E-06	20	10454080	3656	-0.3702	0.08274	ebi-a-GCST90001432	rs76762356	G	A	0.0228	Unsw Mem %lymphocyte	TRUE	reported	igd	0.00544583	20.00802179
1.47E-06	22	22613458	3656	0.2264	0.04694	ebi-a-GCST90001432	rs55712190	T	C	0.074	Unsw Mem %lymphocyte	TRUE	reported	igd	0.006322747	23.25032513
3.33E-07	1	217179038	3656	-0.2462	0.04816	ebi-a-GCST90001433	rs2789568	C	T	0.0706	IgD- CD27- %lymphocyte	TRUE	reported	igd	0.00709747	26.11953834
1.97E-06	1	160254955	3656	-0.2734	0.0574	ebi-a-GCST90001433	rs113442137	A	G	0.0472	IgD- CD27- %lymphocyte	TRUE	reported	igd	0.006167092	22.67438892
3.80E-06	1	113524501	3656	-0.3248	0.07016	ebi-a-GCST90001433	rs185621536	T	C	0.0312	IgD- CD27- %lymphocyte	TRUE	reported	igd	0.005827849	21.41979137
1.42E-06	2	56616595	3656	-0.1469	0.03041	ebi-a-GCST90001433	rs7606024	A	T	0.7882	IgD- CD27- %lymphocyte	TRUE	reported	igd	0.006342221	23.32239289
1.83E-08	3	32533246	3656	-0.3044	0.05397	ebi-a-GCST90001433	rs35574803	C	T	0.0562	IgD- CD27- %lymphocyte	TRUE	reported	igd	0.008626125	31.79412051
1.45E-06	4	99437210	3656	0.4221	0.08746	ebi-a-GCST90001433	rs78756830	C	T	0.0194	IgD- CD27- %lymphocyte	TRUE	reported	igd	0.006330638	23.27952498
3.31E-06	5	84064142	3656	-0.2241	0.04812	ebi-a-GCST90001433	rs12654363	T	C	0.9301	IgD- CD27- %lymphocyte	TRUE	reported	igd	0.005897358	21.67678308
4.87E-06	6	4201348	3656	-0.3731	0.08152	ebi-a-GCST90001433	rs191610741	T	C	0.0257	IgD- CD27- %lymphocyte	TRUE	reported	igd	0.00569685	20.93555662
7.13E-06	6	164610887	3656	0.114	0.02536	ebi-a-GCST90001433	rs807894	G	T	0.5868	IgD- CD27- %lymphocyte	TRUE	reported	igd	0.005496816	20.19638124
9.39E-06	7	38757409	3656	-0.113	0.02548	ebi-a-GCST90001433	rs1978170	G	A	0.6033	IgD- CD27- %lymphocyte	TRUE	reported	igd	0.005350838	19.65714293
3.97E-06	9	25294308	3656	-0.3442	0.07449	ebi-a-GCST90001433	rs78763642	A	G	0.0279	IgD- CD27- %lymphocyte	TRUE	reported	igd	0.005806182	21.33969163
7.13E-08	12	6553016	3656	0.1325	0.02454	ebi-a-GCST90001433	rs2250246	G	A	0.5341	IgD- CD27- %lymphocyte	TRUE	reported	igd	0.007910922	29.13701085
8.42E-06	16	7452768	3656	-0.239	0.05358	ebi-a-GCST90001433	rs77114347	T	A	0.0543	IgD- CD27- %lymphocyte	TRUE	reported	igd	0.005412863	19.88624288
1.20E-06	18	60857029	3656	-0.1285	0.02642	ebi-a-GCST90001433	rs4941188	A	G	0.6726	IgD- CD27- %lymphocyte	TRUE	reported	igd	0.006428852	23.64302191
1.87E-06	19	8814367	3656	-0.1612	0.03377	ebi-a-GCST90001433	rs111407982	T	C	0.1551	IgD- CD27- %lymphocyte	TRUE	reported	igd	0.006193889	22.7735277
2.50E-06	19	15011442	3656	-0.2227	0.04722	ebi-a-GCST90001433	rs7260348	C	T	0.0722	IgD- CD27- %lymphocyte	TRUE	reported	igd	0.006047113	22.23058158
4.23E-06	20	47313887	3656	0.3695	0.08021	ebi-a-GCST90001433	rs77126700	C	T	0.0239	IgD- CD27- %lymphocyte	TRUE	reported	igd	0.005771013	21.20968452
4.98E-33	20	44747947	3656	0.317	0.02622	ebi-a-GCST90001433	rs4810485	G	T	0.6313	IgD- CD27- %lymphocyte	TRUE	reported	igd	0.038443402	146.0883237
8.92E-08	2	238554657	3656	0.1684	0.03143	ebi-a-GCST90001434	rs7595246	C	T	0.1893	Sw mem %lymphocyte	TRUE	reported	igd	0.007790985	28.69179824
1.34E-07	2	136967396	3656	0.1674	0.03168	ebi-a-GCST90001434	rs1519526	C	T	0.1957	Sw mem %lymphocyte	TRUE	reported	igd	0.007579319	27.90634233
3.54E-06	3	32533010	3656	0.1649	0.0355	ebi-a-GCST90001434	rs7640978	T	C	0.1493	Sw mem %lymphocyte	TRUE	reported	igd	0.005867092	21.5648758
7.56E-06	4	100572746	3656	0.3178	0.07088	ebi-a-GCST90001434	rs17029267	T	C	0.03	Sw mem %lymphocyte	TRUE	reported	igd	0.005468556	20.09197939
6.23E-06	5	165581566	3656	0.1313	0.02902	ebi-a-GCST90001434	rs62382785	A	G	0.2492	Sw mem %lymphocyte	TRUE	reported	igd	0.005568055	20.45959309
1.44E-06	5	144608340	3656	-0.1343	0.02781	ebi-a-GCST90001434	rs17405603	T	A	0.2842	Sw mem %lymphocyte	TRUE	reported	igd	0.00633844	23.30839684
2.20E-06	8	55620993	3656	0.3656	0.07711	ebi-a-GCST90001434	rs190799514	C	T	0.0272	Sw mem %lymphocyte	TRUE	reported	igd	0.006111145	22.4674262
1.21E-08	8	144984956	3656	-0.1437	0.02516	ebi-a-GCST90001434	rs7840395	G	A	0.5715	Sw mem %lymphocyte	TRUE	reported	igd	0.008843583	32.60277889
9.68E-06	8	9936753	3656	0.199	0.04491	ebi-a-GCST90001434	rs814418	T	C	0.0907	Sw mem %lymphocyte	TRUE	reported	igd	0.005341801	19.6237679
1.08E-06	11	94589940	3656	1.115	0.2283	ebi-a-GCST90001434	rs118076634	T	C	0.0025	Sw mem %lymphocyte	TRUE	reported	igd	0.006481977	23.83967156
4.52E-07	12	54797571	3656	-0.2182	0.04316	ebi-a-GCST90001434	rs12426629	G	C	0.0989	Sw mem %lymphocyte	TRUE	reported	igd	0.006942483	25.54518054
6.36E-06	13	109151489	3656	0.1133	0.02505	ebi-a-GCST90001434	rs726449	T	C	0.4387	Sw mem %lymphocyte	TRUE	reported	igd	0.005564355	20.44592274
2.91E-10	13	108957063	3656	0.1567	0.02479	ebi-a-GCST90001434	rs9520836	G	A	0.5044	Sw mem %lymphocyte	TRUE	reported	igd	0.010810807	39.93441211
2.30E-09	17	2716535	3656	-0.1491	0.02489	ebi-a-GCST90001434	rs11653761	T	G	0.592	Sw mem %lymphocyte	TRUE	reported	igd	0.009719802	35.86475345
6.92E-06	18	61418402	3656	0.5148	0.1143	ebi-a-GCST90001434	rs145744014	T	C	0.0116	Sw mem %lymphocyte	TRUE	reported	igd	0.00551792	20.2743515
8.78E-06	19	14698416	3656	0.311	0.06986	ebi-a-GCST90001434	rs138728953	A	C	0.0319	Sw mem %lymphocyte	TRUE	reported	igd	0.0053915	19.80733156
6.95E-06	19	652628	3656	0.17	0.03776	ebi-a-GCST90001434	rs117231919	T	C	0.1219	Sw mem %lymphocyte	TRUE	reported	igd	0.00551349	20.25798417
8.80E-06	19	645485	3656	-0.7635	0.1715	ebi-a-GCST90001434	rs377621503	T	C	0.0049	Sw mem %lymphocyte	TRUE	reported	igd	0.005391824	19.80852737
2.79E-06	1	102236814	3657	2.328	0.4961	ebi-a-GCST90001435	rs141365416	T	C	5.00E-04	PB/PC %lymphocyte	TRUE	reported	igd	0.005985429	22.00847339
2.47E-06	2	187165335	3657	2.608	0.5526	ebi-a-GCST90001435	rs148362575	T	A	8.00E-04	PB/PC %lymphocyte	TRUE	reported	igd	0.006053845	22.26157226
2.92E-06	3	117331256	3657	1.756	0.3749	ebi-a-GCST90001435	rs116540222	T	C	0.0011	PB/PC %lymphocyte	TRUE	reported	igd	0.005963422	21.92706799
3.67E-06	5	1297918	3657	0.1298	0.028	ebi-a-GCST90001435	rs7449190	C	T	0.7401	PB/PC %lymphocyte	TRUE	reported	igd	0.00584203	21.47809422
1.65E-06	6	5266557	3657	0.5223	0.1088	ebi-a-GCST90001435	rs61294310	G	A	0.0124	PB/PC %lymphocyte	TRUE	reported	igd	0.006262231	23.03269103
4.70E-06	7	151002534	3657	0.2681	0.05848	ebi-a-GCST90001435	rs13244540	T	G	0.0447	PB/PC %lymphocyte	TRUE	reported	igd	0.005714327	21.00590132
5.98E-06	8	118376967	3657	-0.1218	0.02685	ebi-a-GCST90001435	rs62519719	A	G	0.2815	PB/PC %lymphocyte	TRUE	reported	igd	0.005595567	20.56688016
2.65E-06	8	24549984	3657	0.351	0.07464	ebi-a-GCST90001435	rs74326785	C	T	0.0279	PB/PC %lymphocyte	TRUE	reported	igd	0.006010737	22.10209251
2.62E-06	9	92219945	3657	-0.2314	0.04918	ebi-a-GCST90001435	rs3138500	T	C	0.0678	PB/PC %lymphocyte	TRUE	reported	igd	0.006017326	22.12646736
9.04E-08	10	130483163	3657	-0.1755	0.03276	ebi-a-GCST90001435	rs12412378	A	C	0.1608	PB/PC %lymphocyte	TRUE	reported	igd	0.007786577	28.68328422
9.27E-06	11	69277078	3657	-0.158	0.03558	ebi-a-GCST90001435	rs1938685	A	G	0.1359	PB/PC %lymphocyte	TRUE	reported	igd	0.005363419	19.70900535
8.57E-06	11	91973528	3657	-0.1183	0.02654	ebi-a-GCST90001435	rs897989	G	T	0.3001	PB/PC %lymphocyte	TRUE	reported	igd	0.005403679	19.85775157
2.91E-06	11	117526440	3657	1.624	0.3466	ebi-a-GCST90001435	rs55728331	A	G	0.0015	PB/PC %lymphocyte	TRUE	reported	igd	0.005967474	21.94205776
7.12E-06	12	6409619	3657	0.1516	0.03371	ebi-a-GCST90001435	rs10849436	A	G	0.1596	PB/PC %lymphocyte	TRUE	reported	igd	0.005499975	20.21358376
9.94E-06	13	93740906	3657	0.1167	0.02638	ebi-a-GCST90001435	rs1838357	A	G	0.3142	PB/PC %lymphocyte	TRUE	reported	igd	0.005322912	19.55935597
4.62E-08	16	59885737	3657	-0.1403	0.02562	ebi-a-GCST90001435	rs4785074	T	C	0.6349	PB/PC %lymphocyte	TRUE	reported	igd	0.008133646	29.97226144
4.95E-06	19	49529379	3657	-0.1601	0.035	ebi-a-GCST90001435	rs7255292	C	T	0.853	PB/PC %lymphocyte	TRUE	reported	igd	0.005689103	20.91264649
7.04E-06	21	16916284	3657	-0.1294	0.02876	ebi-a-GCST90001435	rs8132059	T	C	0.2244	PB/PC %lymphocyte	TRUE	reported	igd	0.00550514	20.23267056
1.45E-06	22	19729361	3657	0.1295	0.02684	ebi-a-GCST90001435	rs11089305	G	A	0.2882	PB/PC %lymphocyte	TRUE	reported	igd	0.006325483	23.2668149
8.20E-06	1	39385714	3656	0.2864	0.06412	ebi-a-GCST90001436	rs75414548	A	G	0.0354	Memory B cell %lymphocyte	TRUE	reported	igd	0.005427369	19.93982562
3.46E-06	1	8009985	3656	-0.3971	0.08543	ebi-a-GCST90001436	rs75766272	T	C	0.0201	Memory B cell %lymphocyte	TRUE	reported	igd	0.005875079	21.59440873
6.74E-06	1	150547747	3656	-0.1135	0.02517	ebi-a-GCST90001436	rs878471	A	G	0.5429	Memory B cell %lymphocyte	TRUE	reported	igd	0.005531085	20.32299208
2.98E-06	3	147613080	3656	0.1242	0.02655	ebi-a-GCST90001436	rs12636848	G	T	0.3031	Memory B cell %lymphocyte	TRUE	reported	igd	0.005949989	21.87139564
4.79E-06	4	142016471	3656	-0.5299	0.1157	ebi-a-GCST90001436	rs143003356	A	G	0.0115	Memory B cell %lymphocyte	TRUE	reported	igd	0.005704667	20.96445019
1.41E-06	5	148410250	3656	2.518	0.5212	ebi-a-GCST90001436	rs17708396	A	C	5.00E-04	Memory B cell %lymphocyte	TRUE	reported	igd	0.006343555	23.32732787
7.88E-06	5	114821667	3656	-0.1889	0.04221	ebi-a-GCST90001436	rs6895553	C	T	0.0946	Memory B cell %lymphocyte	TRUE	reported	igd	0.005448217	20.01684229
6.39E-06	6	107001456	3656	-0.1473	0.0326	ebi-a-GCST90001436	rs1770731	T	A	0.8254	Memory B cell %lymphocyte	TRUE	reported	igd	0.00555323	20.40481443
3.08E-07	6	101891742	3656	-0.2033	0.03964	ebi-a-GCST90001436	rs74505387	C	T	0.1057	Memory B cell %lymphocyte	TRUE	reported	igd	0.00714312	26.28874305
7.39E-06	6	1163541	3656	-0.144	0.03208	ebi-a-GCST90001436	rs410173	G	A	0.8222	Memory B cell %lymphocyte	TRUE	reported	igd	0.005481042	20.13810593
5.31E-06	7	7871676	3656	0.6141	0.1347	ebi-a-GCST90001436	rs144625305	T	C	0.0086	Memory B cell %lymphocyte	TRUE	reported	igd	0.005652946	20.7732936
5.25E-06	8	1626220	3656	-0.2635	0.05776	ebi-a-GCST90001436	rs6558507	T	C	0.9547	Memory B cell %lymphocyte	TRUE	reported	igd	0.005660248	20.80028214
1.24E-06	8	145158607	3656	0.1453	0.02991	ebi-a-GCST90001436	rs34173062	A	G	0.2153	Memory B cell %lymphocyte	TRUE	reported	igd	0.006413541	23.58635107
1.64E-06	10	85447519	3656	0.132	0.02749	ebi-a-GCST90001436	rs12763172	C	T	0.7213	Memory B cell %lymphocyte	TRUE	reported	igd	0.006267032	23.0441524
4.28E-06	11	132145598	3656	-0.1793	0.03894	ebi-a-GCST90001436	rs10791220	G	A	0.1134	Memory B cell %lymphocyte	TRUE	reported	igd	0.005765689	21.1900041
5.86E-06	11	102043400	3656	0.1112	0.0245	ebi-a-GCST90001436	rs11225155	A	G	0.5364	Memory B cell %lymphocyte	TRUE	reported	igd	0.005603133	20.58921372
8.92E-06	13	107914821	3656	1.357	0.3052	ebi-a-GCST90001436	rs74839056	T	C	0.0015	Memory B cell %lymphocyte	TRUE	reported	igd	0.005378267	19.75845548
3.11E-06	13	46224092	3656	1.799	0.3851	ebi-a-GCST90001436	rs557577736	G	A	0.001	Memory B cell %lymphocyte	TRUE	reported	igd	0.005933685	21.81110384
3.31E-17	13	108993494	3656	0.2221	0.0262	ebi-a-GCST90001436	rs12874404	G	A	0.3256	Memory B cell %lymphocyte	TRUE	reported	igd	0.019276794	71.82190008
5.93E-06	13	109144845	3656	0.112	0.02469	ebi-a-GCST90001436	rs9514859	C	G	0.4402	Memory B cell %lymphocyte	TRUE	reported	igd	0.005596933	20.5663026
5.44E-07	13	50212885	3656	0.442	0.08807	ebi-a-GCST90001436	rs73192651	T	C	0.02	Memory B cell %lymphocyte	TRUE	reported	igd	0.006842276	25.17392314
1.13E-07	14	96205838	3656	0.3049	0.05737	ebi-a-GCST90001436	rs77762131	C	G	0.045	Memory B cell %lymphocyte	TRUE	reported	igd	0.007666491	28.22978073
4.17E-06	14	63009549	3656	0.1136	0.02464	ebi-a-GCST90001436	rs974368	A	G	0.5141	Memory B cell %lymphocyte	TRUE	reported	igd	0.005780314	21.24406452
7.49E-07	15	24733764	3656	1.237	0.2495	ebi-a-GCST90001436	rs139196765	G	A	0.0025	Memory B cell %lymphocyte	TRUE	reported	igd	0.006678546	24.5674825
3.17E-08	17	2716535	3656	-0.1359	0.02451	ebi-a-GCST90001436	rs11653761	T	G	0.592	Memory B cell %lymphocyte	TRUE	reported	igd	0.008338912	30.72660991
4.68E-06	19	14993354	3656	-0.2668	0.05819	ebi-a-GCST90001436	rs7254039	A	G	0.0435	Memory B cell %lymphocyte	TRUE	reported	igd	0.005717138	21.01054375
3.62E-06	19	1157330	3656	-0.5751	0.124	ebi-a-GCST90001436	rs551529415	T	C	0.01	Memory B cell %lymphocyte	TRUE	reported	igd	0.005849106	21.49837929
4.24E-06	20	3207749	3656	-0.1132	0.02457	ebi-a-GCST90001436	rs3810559	G	T	0.5444	Memory B cell %lymphocyte	TRUE	reported	igd	0.005772476	21.21509089
4.01E-06	22	45387786	3656	0.1493	0.03234	ebi-a-GCST90001436	rs4640493	T	A	0.83	Memory B cell %lymphocyte	TRUE	reported	igd	0.005795742	21.30109554
8.81E-06	22	44688150	3656	-0.3841	0.08631	ebi-a-GCST90001436	rs9614226	G	T	0.9792	Memory B cell %lymphocyte	TRUE	reported	igd	0.005387831	19.79377991
9.18E-06	4	162634026	3656	0.271	0.06102	ebi-a-GCST90001437	rs11937214	G	A	0.0465	Naive-mature B cell %lymphocyte	TRUE	reported	igd	0.005366008	19.7131729
6.34E-06	5	115785493	3656	-0.3046	0.06737	ebi-a-GCST90001437	rs76845048	C	A	0.0357	Naive-mature B cell %lymphocyte	TRUE	reported	igd	0.005560309	20.43097344
3.27E-06	5	135756457	3656	-0.479	0.1028	ebi-a-GCST90001437	rs115204570	T	G	0.0161	Naive-mature B cell %lymphocyte	TRUE	reported	igd	0.005903467	21.69937142
8.39E-07	5	158285953	3656	-0.2266	0.04592	ebi-a-GCST90001437	rs17056318	C	T	0.081	Naive-mature B cell %lymphocyte	TRUE	reported	igd	0.006616477	24.33763694
9.12E-06	6	31240635	3656	-0.1954	0.04397	ebi-a-GCST90001437	rs4361609	C	G	0.1131	Naive-mature B cell %lymphocyte	TRUE	reported	igd	0.005372673	19.73779089
2.83E-06	7	67653879	3656	0.1611	0.03434	ebi-a-GCST90001437	rs35607968	T	C	0.1536	Naive-mature B cell %lymphocyte	TRUE	reported	igd	0.00598381	21.99646313
6.51E-06	7	121332400	3656	0.2916	0.06457	ebi-a-GCST90001437	rs111830700	A	G	0.0377	Naive-mature B cell %lymphocyte	TRUE	reported	igd	0.005547424	20.38336223
4.94E-06	7	108191234	3656	0.4648	0.1016	ebi-a-GCST90001437	rs140197720	T	C	0.0153	Naive-mature B cell %lymphocyte	TRUE	reported	igd	0.005691931	20.91737483
6.15E-08	8	130617819	3656	-0.1504	0.02772	ebi-a-GCST90001437	rs2395904	G	T	0.2657	Naive-mature B cell %lymphocyte	TRUE	reported	igd	0.00798767	29.42195837
6.97E-06	8	132657435	3656	0.3335	0.07409	ebi-a-GCST90001437	rs4361743	C	T	0.9725	Naive-mature B cell %lymphocyte	TRUE	reported	igd	0.005511453	20.25045767
2.50E-07	8	75515052	3656	0.3348	0.06479	ebi-a-GCST90001437	rs533239981	C	G	0.0387	Naive-mature B cell %lymphocyte	TRUE	reported	igd	0.007250839	26.68807778
1.85E-06	8	35485504	3656	0.1509	0.0316	ebi-a-GCST90001437	rs2978582	C	T	0.1969	Naive-mature B cell %lymphocyte	TRUE	reported	igd	0.006198658	22.79117261
4.39E-06	10	97801073	3656	0.3341	0.07265	ebi-a-GCST90001437	rs74151247	A	C	0.0302	Naive-mature B cell %lymphocyte	TRUE	reported	igd	0.00575136	21.13703517
6.48E-06	11	43575416	3656	0.1156	0.02559	ebi-a-GCST90001437	rs56097028	C	G	0.3832	Naive-mature B cell %lymphocyte	TRUE	reported	igd	0.005550748	20.39564538
1.68E-06	12	25018659	3656	-0.3176	0.06621	ebi-a-GCST90001437	rs74397782	A	G	0.0343	Naive-mature B cell %lymphocyte	TRUE	reported	igd	0.00625436	22.99726384
1.42E-06	12	107821321	3656	0.2756	0.05706	ebi-a-GCST90001437	rs78433555	A	C	0.0501	Naive-mature B cell %lymphocyte	TRUE	reported	igd	0.00634054	23.31617186
3.92E-06	14	65713895	3656	-0.2342	0.05066	ebi-a-GCST90001437	rs116844769	A	G	0.0662	Naive-mature B cell %lymphocyte	TRUE	reported	igd	0.005811736	21.36022222
1.46E-06	14	103229069	3656	0.3445	0.07141	ebi-a-GCST90001437	rs112850074	G	A	0.031	Naive-mature B cell %lymphocyte	TRUE	reported	igd	0.00632555	23.26069797
5.42E-06	17	38038389	3656	-0.1308	0.02872	ebi-a-GCST90001437	rs12939565	T	A	0.4267	Naive-mature B cell %lymphocyte	TRUE	reported	igd	0.005641356	20.73046161
6.17E-06	17	2716535	3656	-0.1122	0.02478	ebi-a-GCST90001437	rs11653761	T	G	0.592	Naive-mature B cell %lymphocyte	TRUE	reported	igd	0.005576329	20.49016548
1.42E-06	19	33468482	3656	-0.1599	0.03309	ebi-a-GCST90001437	rs4805840	G	A	0.823	Naive-mature B cell %lymphocyte	TRUE	reported	igd	0.006346469	23.33811358
9.63E-06	19	14873284	3656	0.1132	0.02554	ebi-a-GCST90001437	rs55658072	G	A	0.6219	Naive-mature B cell %lymphocyte	TRUE	reported	igd	0.005344628	19.63420964
5.88E-06	20	42078615	3656	-0.1135	0.02501	ebi-a-GCST90001437	rs7270264	C	T	0.4132	Naive-mature B cell %lymphocyte	TRUE	reported	igd	0.005601683	20.58385413
8.24E-06	21	16767346	3656	-0.3974	0.08899	ebi-a-GCST90001437	rs55708924	G	A	0.0185	Naive-mature B cell %lymphocyte	TRUE	reported	igd	0.005425061	19.93130192
9.04E-07	1	61251434	3656	0.405	0.08232	ebi-a-GCST90001438	rs77848220	T	C	0.0219	IgD- CD38dim AC	TRUE	reported	igd	0.006576993	24.19143768
4.09E-06	2	238554657	3656	0.14	0.03035	ebi-a-GCST90001438	rs7595246	C	T	0.1893	IgD- CD38dim AC	TRUE	reported	igd	0.00578645	21.26674563
3.29E-06	2	36720835	3656	0.3388	0.07271	ebi-a-GCST90001438	rs115414430	G	C	0.0286	IgD- CD38dim AC	TRUE	reported	igd	0.005903653	21.70005677
1.12E-06	2	136934125	3656	0.141	0.02892	ebi-a-GCST90001438	rs1519524	A	T	0.2246	IgD- CD38dim AC	TRUE	reported	igd	0.006459827	23.75767867
1.96E-06	3	8492010	3656	0.3656	0.07671	ebi-a-GCST90001438	rs141352577	T	C	0.0235	IgD- CD38dim AC	TRUE	reported	igd	0.006174649	22.70234737
9.56E-06	3	186485863	3656	0.1715	0.0387	ebi-a-GCST90001438	rs73185679	C	T	0.1041	IgD- CD38dim AC	TRUE	reported	igd	0.005342857	19.62766671
1.85E-07	8	144984956	3656	-0.1267	0.02425	ebi-a-GCST90001438	rs7840395	G	A	0.5715	IgD- CD38dim AC	TRUE	reported	igd	0.007411274	27.28299854
1.56E-06	10	53772842	3656	-0.1298	0.02698	ebi-a-GCST90001438	rs16925715	C	T	0.2824	IgD- CD38dim AC	TRUE	reported	igd	0.006290983	23.13278121
3.84E-06	11	67523715	3656	-0.1579	0.03413	ebi-a-GCST90001438	rs149006488	G	C	0.1496	IgD- CD38dim AC	TRUE	reported	igd	0.005820367	21.39213051
1.79E-06	11	130557122	3656	0.3355	0.07014	ebi-a-GCST90001438	rs61910510	T	C	0.0295	IgD- CD38dim AC	TRUE	reported	igd	0.006219249	22.86735226
3.63E-06	11	130360402	3656	0.3309	0.07134	ebi-a-GCST90001438	rs4936106	G	C	0.0289	IgD- CD38dim AC	TRUE	reported	igd	0.00585023	21.50253584
7.15E-06	13	109119262	3656	-0.1927	0.04286	ebi-a-GCST90001438	rs79407211	T	C	0.0886	IgD- CD38dim AC	TRUE	reported	igd	0.005498678	20.20325995
1.24E-06	13	47809629	3656	0.1583	0.03258	ebi-a-GCST90001438	rs73178168	T	C	0.1703	IgD- CD38dim AC	TRUE	reported	igd	0.006415908	23.59511105
5.92E-08	13	42337460	3656	0.8492	0.1563	ebi-a-GCST90001438	rs192544457	A	G	0.006	IgD- CD38dim AC	TRUE	reported	igd	0.008009462	29.50287715
3.14E-06	13	108957063	3656	0.1117	0.02394	ebi-a-GCST90001438	rs9520836	G	A	0.5044	IgD- CD38dim AC	TRUE	reported	igd	0.005919343	21.75807202
7.64E-06	15	69123222	3656	0.1277	0.02849	ebi-a-GCST90001438	rs60035843	G	A	0.2382	IgD- CD38dim AC	TRUE	reported	igd	0.005465258	20.07979395
3.29E-06	17	2716535	3656	-0.1121	0.02405	ebi-a-GCST90001438	rs11653761	T	G	0.592	IgD- CD38dim AC	TRUE	reported	igd	0.005907472	21.71417931
7.49E-06	18	46442174	3656	0.8913	0.1987	ebi-a-GCST90001438	rs117605782	A	G	0.0034	IgD- CD38dim AC	TRUE	reported	igd	0.005473464	20.11010947
5.45E-06	19	16411841	3656	-0.119	0.02614	ebi-a-GCST90001438	rs533086	G	A	0.7021	IgD- CD38dim AC	TRUE	reported	igd	0.005636658	20.71310049
3.48E-06	20	36100011	3656	0.6139	0.1321	ebi-a-GCST90001438	rs78893742	A	G	0.0081	IgD- CD38dim AC	TRUE	reported	igd	0.005872534	21.58499674
6.86E-06	1	60020239	3656	-0.2606	0.05786	ebi-a-GCST90001439	rs61788860	A	G	0.0475	IgD+ CD24+ %lymphocyte	TRUE	reported	igd	0.005518013	20.27469455
1.82E-06	1	8009985	3656	-0.4103	0.08583	ebi-a-GCST90001439	rs75766272	T	C	0.0201	IgD+ CD24+ %lymphocyte	TRUE	reported	igd	0.006211729	22.83953012
1.87E-06	2	237150166	3656	-0.1746	0.03658	ebi-a-GCST90001439	rs2015983	C	A	0.8771	IgD+ CD24+ %lymphocyte	TRUE	reported	igd	0.006192941	22.77002107
6.68E-06	3	4408435	3656	0.3639	0.08068	ebi-a-GCST90001439	rs6781675	C	G	0.0235	IgD+ CD24+ %lymphocyte	TRUE	reported	igd	0.005533708	20.33268292
7.14E-06	6	153645785	3656	0.1127	0.02506	ebi-a-GCST90001439	rs1382818	A	G	0.3734	IgD+ CD24+ %lymphocyte	TRUE	reported	igd	0.005501532	20.21380421
9.36E-06	11	132141201	3656	-0.1736	0.03911	ebi-a-GCST90001439	rs4937689	G	A	0.1134	IgD+ CD24+ %lymphocyte	TRUE	reported	igd	0.00536023	19.69183399
8.90E-07	13	108710731	3656	0.2998	0.06089	ebi-a-GCST90001439	rs183466766	A	G	0.0402	IgD+ CD24+ %lymphocyte	TRUE	reported	igd	0.00658711	24.22889818
1.09E-18	13	108993494	3656	0.2335	0.02632	ebi-a-GCST90001439	rs12874404	G	A	0.3256	IgD+ CD24+ %lymphocyte	TRUE	reported	igd	0.021073938	78.66188618
6.71E-06	13	109038407	3656	0.2109	0.04678	ebi-a-GCST90001439	rs141107540	T	C	0.0777	IgD+ CD24+ %lymphocyte	TRUE	reported	igd	0.005528646	20.3139828
6.07E-08	13	50212885	3656	0.4819	0.08877	ebi-a-GCST90001439	rs73192651	T	C	0.02	IgD+ CD24+ %lymphocyte	TRUE	reported	igd	0.00799629	29.45396516
8.52E-08	14	96205838	3656	0.3082	0.05742	ebi-a-GCST90001439	rs77762131	C	G	0.045	IgD+ CD24+ %lymphocyte	TRUE	reported	igd	0.007818507	28.79395015
9.60E-06	14	94936964	3656	-0.11	0.02481	ebi-a-GCST90001439	rs8014978	C	T	0.5737	IgD+ CD24+ %lymphocyte	TRUE	reported	igd	0.005348066	19.64690738
3.70E-09	17	2714118	3656	-0.1428	0.02416	ebi-a-GCST90001439	rs11657118	C	T	0.475	IgD+ CD24+ %lymphocyte	TRUE	reported	igd	0.00946512	34.91603426
6.40E-06	19	14993354	3656	-0.263	0.05818	ebi-a-GCST90001439	rs7254039	A	G	0.0435	IgD+ CD24+ %lymphocyte	TRUE	reported	igd	0.005558239	20.42332362
7.52E-06	20	3207749	3656	-0.1107	0.02469	ebi-a-GCST90001439	rs3810559	G	T	0.5444	IgD+ CD24+ %lymphocyte	TRUE	reported	igd	0.005468465	20.09164138
5.57E-06	1	35281308	3656	0.1339	0.02945	ebi-a-GCST90001440	rs6687573	A	C	0.2311	IgD- CD24- %lymphocyte	TRUE	reported	igd	0.00562258	20.66107488
2.22E-06	1	59740965	3656	0.1417	0.0299	ebi-a-GCST90001440	rs55756125	C	T	0.2289	IgD- CD24- %lymphocyte	TRUE	reported	igd	0.006105642	22.44707098
9.47E-06	1	163272701	3656	1.002	0.226	ebi-a-GCST90001440	rs111237501	C	T	0.003	IgD- CD24- %lymphocyte	TRUE	reported	igd	0.005347904	19.64630675
8.30E-06	2	60125363	3656	0.2499	0.05599	ebi-a-GCST90001440	rs11674994	C	T	0.0553	IgD- CD24- %lymphocyte	TRUE	reported	igd	0.005419328	19.91012255
1.93E-06	2	238526279	3656	0.1576	0.03306	ebi-a-GCST90001440	rs72990172	A	G	0.1711	IgD- CD24- %lymphocyte	TRUE	reported	igd	0.006177452	22.71271669
9.30E-06	4	31594004	3656	-0.1917	0.04317	ebi-a-GCST90001440	rs76225955	C	T	0.0909	IgD- CD24- %lymphocyte	TRUE	reported	igd	0.005364606	19.70799686
6.45E-06	4	113331648	3656	0.3433	0.076	ebi-a-GCST90001440	rs17044633	G	A	0.0286	IgD- CD24- %lymphocyte	TRUE	reported	igd	0.005550053	20.3930779
7.05E-06	5	62072324	3656	-1.768	0.393	ebi-a-GCST90001440	rs183821560	A	G	0.0016	IgD- CD24- %lymphocyte	TRUE	reported	igd	0.005505233	20.22747982
3.00E-06	6	164610887	3656	0.1202	0.02568	ebi-a-GCST90001440	rs807894	G	T	0.5868	IgD- CD24- %lymphocyte	TRUE	reported	igd	0.005956867	21.89683029
1.36E-06	6	107155687	3656	0.2699	0.05578	ebi-a-GCST90001440	rs9398107	G	A	0.0555	IgD- CD24- %lymphocyte	TRUE	reported	igd	0.006363122	23.39974395
3.94E-06	6	19788226	3656	-0.328	0.07098	ebi-a-GCST90001440	rs75464772	T	C	0.0325	IgD- CD24- %lymphocyte	TRUE	reported	igd	0.005806846	21.34214437
5.20E-06	8	145050345	3656	-0.1156	0.02534	ebi-a-GCST90001440	rs6991364	A	G	0.5149	IgD- CD24- %lymphocyte	TRUE	reported	igd	0.005660191	20.80007031
6.60E-06	11	94920856	3656	-1.07	0.2371	ebi-a-GCST90001440	rs146221269	C	T	0.0029	IgD- CD24- %lymphocyte	TRUE	reported	igd	0.005539693	20.35479831
1.58E-06	12	11974332	3656	0.2673	0.05558	ebi-a-GCST90001440	rs73277142	T	C	0.0555	IgD- CD24- %lymphocyte	TRUE	reported	igd	0.006286599	23.11655903
9.09E-06	12	112802224	3656	-0.1184	0.02664	ebi-a-GCST90001440	rs11066272	T	A	0.557	IgD- CD24- %lymphocyte	TRUE	reported	igd	0.005373888	19.74228057
5.58E-06	12	54727027	3656	-0.2174	0.0478	ebi-a-GCST90001440	rs139509958	A	G	0.0788	IgD- CD24- %lymphocyte	TRUE	reported	igd	0.005626092	20.67405381
7.02E-06	14	31505138	3656	0.3254	0.07232	ebi-a-GCST90001440	rs191543445	G	A	0.031	IgD- CD24- %lymphocyte	TRUE	reported	igd	0.005506984	20.23394747
6.28E-06	14	65283958	3656	0.2573	0.05689	ebi-a-GCST90001440	rs17102161	A	G	0.0506	IgD- CD24- %lymphocyte	TRUE	reported	igd	0.005563888	20.44419717
8.15E-06	15	54695686	3656	0.1187	0.02657	ebi-a-GCST90001440	rs496760	A	G	0.6422	IgD- CD24- %lymphocyte	TRUE	reported	igd	0.005429349	19.94714226
4.05E-06	16	49238584	3656	-0.2581	0.05593	ebi-a-GCST90001440	rs75150138	A	T	0.0517	IgD- CD24- %lymphocyte	TRUE	reported	igd	0.005791057	21.28377829
2.46E-06	16	81239867	3656	0.4267	0.09042	ebi-a-GCST90001440	rs11862268	A	G	0.0187	IgD- CD24- %lymphocyte	TRUE	reported	igd	0.006054422	22.25761553
2.72E-06	16	3463156	3656	-0.1174	0.02499	ebi-a-GCST90001440	rs58904842	A	C	0.4768	IgD- CD24- %lymphocyte	TRUE	reported	igd	0.006000448	22.05799518
3.31E-06	16	14342183	3656	-0.4244	0.09112	ebi-a-GCST90001440	rs30146	C	T	0.0198	IgD- CD24- %lymphocyte	TRUE	reported	igd	0.005898585	21.68131825
2.24E-06	18	60857793	3656	-0.1264	0.02668	ebi-a-GCST90001440	rs8098848	T	C	0.6704	IgD- CD24- %lymphocyte	TRUE	reported	igd	0.006101803	22.43287071
9.51E-06	19	16412842	3656	-0.1313	0.0296	ebi-a-GCST90001440	rs451367	C	T	0.7674	IgD- CD24- %lymphocyte	TRUE	reported	igd	0.005353142	19.66565364
3.95E-06	2	206655953	3656	-0.2649	0.05732	ebi-a-GCST90001441	rs16837671	G	T	0.0494	IgD+ CD24- %lymphocyte	TRUE	reported	igd	0.005807854	21.3458724
9.49E-06	3	187559064	3656	-0.1136	0.02562	ebi-a-GCST90001441	rs520786	A	T	0.3489	IgD+ CD24- %lymphocyte	TRUE	reported	igd	0.005348882	19.64991915
1.45E-06	3	1814140	3656	0.1567	0.03246	ebi-a-GCST90001441	rs34712193	T	A	0.1644	IgD+ CD24- %lymphocyte	TRUE	reported	igd	0.006333959	23.29181425
8.14E-06	5	158285953	3656	-0.2015	0.04509	ebi-a-GCST90001441	rs17056318	C	T	0.081	IgD+ CD24- %lymphocyte	TRUE	reported	igd	0.005432724	19.95960702
6.99E-06	5	115785493	3656	-0.2982	0.06626	ebi-a-GCST90001441	rs76845048	C	A	0.0357	IgD+ CD24- %lymphocyte	TRUE	reported	igd	0.005509433	20.24299515
5.09E-06	5	135756457	3656	-0.4604	0.1008	ebi-a-GCST90001441	rs115204570	T	G	0.0161	IgD+ CD24- %lymphocyte	TRUE	reported	igd	0.005673777	20.85028145
4.58E-06	6	16887609	3656	0.1447	0.03153	ebi-a-GCST90001441	rs140523784	T	C	0.1864	IgD+ CD24- %lymphocyte	TRUE	reported	igd	0.005727805	21.04996978
3.44E-06	6	67039330	3656	0.1258	0.02705	ebi-a-GCST90001441	rs9354413	C	T	0.2964	IgD+ CD24- %lymphocyte	TRUE	reported	igd	0.005881104	21.61668526
3.57E-07	6	31240635	3656	-0.2163	0.04242	ebi-a-GCST90001441	rs4361609	C	G	0.1131	IgD+ CD24- %lymphocyte	TRUE	reported	igd	0.007061353	25.98567883
3.86E-06	7	121332400	3656	0.2933	0.0634	ebi-a-GCST90001441	rs111830700	A	G	0.0377	IgD+ CD24- %lymphocyte	TRUE	reported	igd	0.005819753	21.38986119
7.03E-07	7	77469688	3656	-0.282	0.05676	ebi-a-GCST90001441	rs34910780	T	A	0.048	IgD+ CD24- %lymphocyte	TRUE	reported	igd	0.00670633	24.67037773
2.72E-07	8	130594761	3656	-0.1572	0.03051	ebi-a-GCST90001441	rs12542190	C	A	0.1943	IgD+ CD24- %lymphocyte	TRUE	reported	igd	0.007208955	26.53279638
6.34E-06	8	35485504	3656	0.1404	0.03106	ebi-a-GCST90001441	rs2978582	C	T	0.1969	IgD+ CD24- %lymphocyte	TRUE	reported	igd	0.005557822	20.42178355
8.20E-08	8	75515052	3656	0.3428	0.06378	ebi-a-GCST90001441	rs533239981	C	G	0.0387	IgD+ CD24- %lymphocyte	TRUE	reported	igd	0.0078395	28.8718726
6.90E-06	10	83763586	3656	0.6298	0.1399	ebi-a-GCST90001441	rs71483382	A	G	0.0078	IgD+ CD24- %lymphocyte	TRUE	reported	igd	0.005512682	20.25499963
8.62E-06	12	110312229	3656	0.3524	0.07909	ebi-a-GCST90001441	rs75319860	C	T	0.0249	IgD+ CD24- %lymphocyte	TRUE	reported	igd	0.005400954	19.84225398
2.90E-06	13	105214810	3656	0.3251	0.06938	ebi-a-GCST90001441	rs76578043	A	G	0.0298	IgD+ CD24- %lymphocyte	TRUE	reported	igd	0.005969786	21.94460176
3.38E-06	14	95363646	3656	0.1312	0.02819	ebi-a-GCST90001441	rs2994690	C	G	0.2462	IgD+ CD24- %lymphocyte	TRUE	reported	igd	0.005889872	21.64910139
3.28E-06	14	65713895	3656	-0.232	0.04979	ebi-a-GCST90001441	rs116844769	A	G	0.0662	IgD+ CD24- %lymphocyte	TRUE	reported	igd	0.005903561	21.69971716
4.06E-06	17	2717218	3656	-0.1133	0.02454	ebi-a-GCST90001441	rs9900847	C	T	0.6041	IgD+ CD24- %lymphocyte	TRUE	reported	igd	0.005796685	21.30458402
1.87E-06	17	38038389	3656	-0.1318	0.02761	ebi-a-GCST90001441	rs12939565	T	A	0.4267	IgD+ CD24- %lymphocyte	TRUE	reported	igd	0.006194315	22.77510371
6.68E-06	17	77637123	3656	-0.1549	0.03435	ebi-a-GCST90001441	rs73426855	C	T	0.1469	IgD+ CD24- %lymphocyte	TRUE	reported	igd	0.00553139	20.32411805
2.86E-06	19	33468482	3656	-0.152	0.03242	ebi-a-GCST90001441	rs4805840	G	A	0.823	IgD+ CD24- %lymphocyte	TRUE	reported	igd	0.005976564	21.96966885
6.64E-07	20	44724305	3656	-0.1285	0.0258	ebi-a-GCST90001441	rs6131010	G	A	0.6172	IgD+ CD24- %lymphocyte	TRUE	reported	igd	0.006739441	24.79300679
5.73E-07	1	8009985	3656	-0.4263	0.08511	ebi-a-GCST90001442	rs75766272	T	C	0.0201	CD24+ CD27+ %lymphocyte	TRUE	reported	igd	0.00681543	25.07447451
5.46E-06	2	222274805	3656	1.557	0.3419	ebi-a-GCST90001442	rs76720471	T	C	0.0011	CD24+ CD27+ %lymphocyte	TRUE	reported	igd	0.005640483	20.72723539
7.23E-06	2	136934125	3656	0.1322	0.02942	ebi-a-GCST90001442	rs1519524	A	T	0.2246	CD24+ CD27+ %lymphocyte	TRUE	reported	igd	0.005492618	20.18087208
3.73E-06	2	4031340	3656	0.6143	0.1326	ebi-a-GCST90001442	rs112542522	A	G	0.0082	CD24+ CD27+ %lymphocyte	TRUE	reported	igd	0.005836141	21.45044659
3.03E-06	3	147613080	3656	0.1237	0.02646	ebi-a-GCST90001442	rs12636848	G	T	0.3031	CD24+ CD27+ %lymphocyte	TRUE	reported	igd	0.005942444	21.84349238
3.51E-06	4	4392393	3656	-0.1241	0.02671	ebi-a-GCST90001442	rs4689417	A	C	0.2961	CD24+ CD27+ %lymphocyte	TRUE	reported	igd	0.005869928	21.57536457
1.32E-06	5	148410250	3656	2.517	0.5195	ebi-a-GCST90001442	rs17708396	A	C	5.00E-04	CD24+ CD27+ %lymphocyte	TRUE	reported	igd	0.006379836	23.46160308
7.92E-06	5	26412301	3656	0.1315	0.02938	ebi-a-GCST90001442	rs35057381	C	T	0.2211	CD24+ CD27+ %lymphocyte	TRUE	reported	igd	0.005449649	20.02213009
1.96E-06	6	167859623	3656	-0.1287	0.027	ebi-a-GCST90001442	rs4076316	A	T	0.3005	CD24+ CD27+ %lymphocyte	TRUE	reported	igd	0.006176361	22.70868162
3.48E-06	6	101891742	3656	-0.1838	0.03954	ebi-a-GCST90001442	rs74505387	C	T	0.1057	CD24+ CD27+ %lymphocyte	TRUE	reported	igd	0.0058756	21.59633423
2.95E-06	7	7871676	3656	0.6284	0.1342	ebi-a-GCST90001442	rs144625305	T	C	0.0086	CD24+ CD27+ %lymphocyte	TRUE	reported	igd	0.00596162	21.91440467
2.41E-06	8	140978857	3656	0.1127	0.02386	ebi-a-GCST90001442	rs6997704	G	A	0.4707	CD24+ CD27+ %lymphocyte	TRUE	reported	igd	0.006065388	22.29817448
5.48E-06	9	9503477	3656	-0.1323	0.02906	ebi-a-GCST90001442	rs1332199	C	T	0.7592	CD24+ CD27+ %lymphocyte	TRUE	reported	igd	0.005637248	20.71528079
5.68E-06	10	53795073	3656	-0.1445	0.03179	ebi-a-GCST90001442	rs144440894	A	G	0.1885	CD24+ CD27+ %lymphocyte	TRUE	reported	igd	0.005619543	20.64985442
7.94E-06	11	9594690	3656	-0.1102	0.02464	ebi-a-GCST90001442	rs6486433	G	T	0.5003	CD24+ CD27+ %lymphocyte	TRUE	reported	igd	0.005441342	19.99144277
2.70E-06	12	11698759	3656	0.3787	0.08058	ebi-a-GCST90001442	rs4763704	A	G	0.9772	CD24+ CD27+ %lymphocyte	TRUE	reported	igd	0.006005015	22.07488451
1.24E-07	12	129349167	3656	-0.2708	0.05111	ebi-a-GCST90001442	rs12829274	G	A	0.0618	CD24+ CD27+ %lymphocyte	TRUE	reported	igd	0.007620042	28.05743168
8.09E-16	13	108993494	3656	0.2114	0.02614	ebi-a-GCST90001442	rs12874404	G	A	0.3256	CD24+ CD27+ %lymphocyte	TRUE	reported	igd	0.017574868	65.36739161
2.37E-06	13	46224092	3656	1.814	0.3838	ebi-a-GCST90001442	rs557577736	G	A	0.001	CD24+ CD27+ %lymphocyte	TRUE	reported	igd	0.006073134	22.32682563
8.75E-09	13	50212885	3656	0.5056	0.08768	ebi-a-GCST90001442	rs73192651	T	C	0.02	CD24+ CD27+ %lymphocyte	TRUE	reported	igd	0.009013112	33.23344817
8.99E-06	13	34506073	3656	2.99	0.6726	ebi-a-GCST90001442	rs112782756	G	A	3.00E-04	CD24+ CD27+ %lymphocyte	TRUE	reported	igd	0.005376273	19.75108721
2.49E-06	13	23613190	3656	-0.1323	0.02804	ebi-a-GCST90001442	rs9578529	G	A	0.2676	CD24+ CD27+ %lymphocyte	TRUE	reported	igd	0.006052308	22.2497956
8.06E-08	14	96205838	3656	0.3074	0.05717	ebi-a-GCST90001442	rs77762131	C	G	0.045	CD24+ CD27+ %lymphocyte	TRUE	reported	igd	0.007845927	28.89573181
1.81E-08	17	2715961	3656	-0.1352	0.02397	ebi-a-GCST90001442	rs11657759	C	A	0.4903	CD24+ CD27+ %lymphocyte	TRUE	reported	igd	0.008626772	31.79652588
2.40E-06	19	14993354	3656	-0.2739	0.05798	ebi-a-GCST90001442	rs7254039	A	G	0.0435	CD24+ CD27+ %lymphocyte	TRUE	reported	igd	0.006067063	22.30437193
4.71E-06	2	205623497	3657	0.3643	0.07946	ebi-a-GCST90001443	rs6712095	T	G	0.0246	CD20- %lymphocyte	TRUE	reported	igd	0.005714881	21.0079484
7.91E-06	3	146097919	3657	-0.1695	0.03789	ebi-a-GCST90001443	rs34625183	T	C	0.1154	CD20- %lymphocyte	TRUE	reported	igd	0.005442459	20.00104171
6.12E-06	3	187638796	3657	0.3067	0.06772	ebi-a-GCST90001443	rs75951284	T	C	0.0316	CD20- %lymphocyte	TRUE	reported	igd	0.005577501	20.50010446
3.97E-06	4	2029089	3657	0.4826	0.1045	ebi-a-GCST90001443	rs186229706	T	G	0.0142	CD20- %lymphocyte	TRUE	reported	igd	0.005798179	21.31593932
7.83E-06	4	185570032	3657	0.1097	0.02451	ebi-a-GCST90001443	rs4647601	A	C	0.4584	CD20- %lymphocyte	TRUE	reported	igd	0.005447901	20.02115158
7.85E-06	5	108070072	3657	0.5621	0.1256	ebi-a-GCST90001443	rs72791978	T	A	0.01	CD20- %lymphocyte	TRUE	reported	igd	0.005446919	20.01752192
1.61E-07	6	32614025	3657	0.179	0.0341	ebi-a-GCST90001443	rs9273241	T	C	0.5975	CD20- %lymphocyte	TRUE	reported	igd	0.007478462	27.53973297
5.81E-08	6	128553518	3657	1.534	0.2821	ebi-a-GCST90001443	rs7773849	G	A	0.0018	CD20- %lymphocyte	TRUE	reported	igd	0.008020882	29.55336706
6.38E-06	7	151002534	3657	0.2658	0.0588	ebi-a-GCST90001443	rs13244540	T	G	0.0447	CD20- %lymphocyte	TRUE	reported	igd	0.005556616	20.42291463
8.97E-06	7	15911408	3657	-0.1242	0.02794	ebi-a-GCST90001443	rs38201	A	T	0.2594	CD20- %lymphocyte	TRUE	reported	igd	0.005374339	19.74935012
5.40E-06	8	84919811	3657	-0.1598	0.03507	ebi-a-GCST90001443	rs34313582	A	C	0.138	CD20- %lymphocyte	TRUE	reported	igd	0.005645447	20.75125844
1.38E-06	10	62909955	3657	0.513	0.1061	ebi-a-GCST90001443	rs72825207	A	T	0.0149	CD20- %lymphocyte	TRUE	reported	igd	0.006352016	23.36503217
3.02E-06	12	82008771	3657	-0.7403	0.1583	ebi-a-GCST90001443	rs147937648	T	C	0.0059	CD20- %lymphocyte	TRUE	reported	igd	0.005944827	21.85828529
3.00E-06	13	24882401	3657	-0.1257	0.02688	ebi-a-GCST90001443	rs77553819	C	G	0.2863	CD20- %lymphocyte	TRUE	reported	igd	0.00594426	21.8561895
4.57E-06	14	49052782	3657	-0.1712	0.0373	ebi-a-GCST90001443	rs12432015	C	T	0.118	CD20- %lymphocyte	TRUE	reported	igd	0.005727569	21.05485612
1.99E-06	15	39319915	3657	-0.1244	0.02611	ebi-a-GCST90001443	rs4244568	G	T	0.3414	CD20- %lymphocyte	TRUE	reported	igd	0.006168998	22.68764604
8.41E-06	16	29235533	3657	0.1079	0.02418	ebi-a-GCST90001443	rs252294	C	G	0.5648	CD20- %lymphocyte	TRUE	reported	igd	0.005415605	19.90181648
3.15E-06	16	85477299	3657	0.4085	0.0875	ebi-a-GCST90001443	rs4782702	G	A	0.9802	CD20- %lymphocyte	TRUE	reported	igd	0.005924645	21.78363927
6.52E-06	18	74434633	3657	0.1453	0.03219	ebi-a-GCST90001443	rs11662133	C	T	0.1705	CD20- %lymphocyte	TRUE	reported	igd	0.005540531	20.36346583
8.27E-06	20	46615708	3657	0.6312	0.1414	ebi-a-GCST90001443	rs186355283	T	C	0.0077	CD20- %lymphocyte	TRUE	reported	igd	0.005419387	19.91579203
4.25E-06	20	4944838	3657	-0.1132	0.02459	ebi-a-GCST90001443	rs6052993	G	C	0.4371	CD20- %lymphocyte	TRUE	reported	igd	0.005761577	21.18059798
2.38E-06	2	34491589	3658	-0.2457	0.05199	ebi-a-GCST90001444	rs75839951	G	T	0.0585	CD20- CD38- %lymphocyte	TRUE	reported	igd	0.006068529	22.3220031
8.78E-06	3	18674644	3658	0.1217	0.02734	ebi-a-GCST90001444	rs4619804	C	A	0.6963	CD20- CD38- %lymphocyte	TRUE	reported	igd	0.005387587	19.80371291
6.04E-06	3	191447446	3658	0.1135	0.02504	ebi-a-GCST90001444	rs709082	C	A	0.3682	CD20- CD38- %lymphocyte	TRUE	reported	igd	0.005585305	20.53456749
7.41E-06	4	25065221	3658	0.5046	0.1124	ebi-a-GCST90001444	rs2215848	A	G	0.0118	CD20- CD38- %lymphocyte	TRUE	reported	igd	0.005479387	20.14300942
1.89E-06	4	113092883	3658	0.6295	0.1319	ebi-a-GCST90001444	rs182720746	T	C	0.0089	CD20- CD38- %lymphocyte	TRUE	reported	igd	0.006188171	22.7648275
9.44E-06	4	74145187	3658	-0.1405	0.03168	ebi-a-GCST90001444	rs62311900	T	C	0.1736	CD20- CD38- %lymphocyte	TRUE	reported	igd	0.005348225	19.65824705
3.12E-07	5	173070505	3658	-0.1476	0.02879	ebi-a-GCST90001444	rs2339996	A	G	0.7802	CD20- CD38- %lymphocyte	TRUE	reported	igd	0.007134052	26.2695039
1.22E-06	6	32509333	3658	0.2022	0.0416	ebi-a-GCST90001444	rs72492305	T	C	0.6662	CD20- CD38- %lymphocyte	TRUE	reported	igd	0.00641706	23.61229102
8.55E-06	6	85038851	3658	0.1807	0.04053	ebi-a-GCST90001444	rs6906886	A	T	0.903	CD20- CD38- %lymphocyte	TRUE	reported	igd	0.005404628	19.86669313
6.54E-06	7	9851008	3658	0.4968	0.1101	ebi-a-GCST90001444	rs10279688	T	C	0.0115	CD20- CD38- %lymphocyte	TRUE	reported	igd	0.005535212	20.34937253
6.84E-06	8	17516564	3658	-0.1469	0.03262	ebi-a-GCST90001444	rs11203884	T	C	0.1643	CD20- CD38- %lymphocyte	TRUE	reported	igd	0.005513544	20.26927263
2.21E-06	9	19948908	3658	0.2924	0.06168	ebi-a-GCST90001444	rs118073973	A	T	0.0402	CD20- CD38- %lymphocyte	TRUE	reported	igd	0.006106078	22.4609692
4.19E-06	10	17048435	3658	-0.1443	0.03132	ebi-a-GCST90001444	rs55767134	C	G	0.1837	CD20- CD38- %lymphocyte	TRUE	reported	igd	0.005769425	21.21542036
8.97E-06	11	88142031	3658	-0.1261	0.02837	ebi-a-GCST90001444	rs308820	C	T	0.7571	CD20- CD38- %lymphocyte	TRUE	reported	igd	0.005371907	19.74576607
8.46E-08	11	123385425	3658	0.1512	0.02817	ebi-a-GCST90001444	rs34666228	T	G	0.2346	CD20- CD38- %lymphocyte	TRUE	reported	igd	0.007814105	28.79336179
3.85E-06	12	82233392	3658	-1.031	0.2228	ebi-a-GCST90001444	rs78301150	A	G	0.0033	CD20- CD38- %lymphocyte	TRUE	reported	igd	0.005819804	21.40175773
4.02E-07	14	31993501	3658	-0.7613	0.1499	ebi-a-GCST90001444	rs117308259	C	T	0.0066	CD20- CD38- %lymphocyte	TRUE	reported	igd	0.007001855	25.77928571
6.72E-06	16	5488091	3658	0.1354	0.03002	ebi-a-GCST90001444	rs35639639	C	T	0.2063	CD20- CD38- %lymphocyte	TRUE	reported	igd	0.005530491	20.33192218
7.01E-06	17	52847291	3658	0.2263	0.05029	ebi-a-GCST90001444	rs111737298	G	A	0.0596	CD20- CD38- %lymphocyte	TRUE	reported	igd	0.005505093	20.23803407
8.46E-07	17	52971060	3658	0.3075	0.06234	ebi-a-GCST90001444	rs16955339	T	G	0.0377	CD20- CD38- %lymphocyte	TRUE	reported	igd	0.006607449	24.31751152
3.92E-06	18	34838106	3658	-0.2605	0.05636	ebi-a-GCST90001444	rs77510701	A	C	0.0484	CD20- CD38- %lymphocyte	TRUE	reported	igd	0.005806318	21.35187274
2.08E-06	19	53396009	3658	-0.2259	0.04752	ebi-a-GCST90001444	rs80339814	C	T	0.0794	CD20- CD38- %lymphocyte	TRUE	reported	igd	0.006139898	22.58614354
2.61E-06	20	46576714	3658	-0.1164	0.02472	ebi-a-GCST90001444	rs6125184	A	G	0.5914	CD20- CD38- %lymphocyte	TRUE	reported	igd	0.006024776	22.16008969
5.54E-06	20	38334734	3658	-0.2517	0.05532	ebi-a-GCST90001444	rs59902361	A	G	0.0496	CD20- CD38- %lymphocyte	TRUE	reported	igd	0.005627397	20.69019454
3.19E-06	20	765164	3658	0.1556	0.03334	ebi-a-GCST90001444	rs36071180	A	G	0.1597	CD20- CD38- %lymphocyte	TRUE	reported	igd	0.00591924	21.76960155
7.45E-06	1	84127219	3657	0.1305	0.02908	ebi-a-GCST90001445	rs61790670	A	C	0.2301	IgD- CD38- %B cell	TRUE	reported	igd	0.005476741	20.12772267
7.96E-06	4	156996644	3657	-0.4062	0.09082	ebi-a-GCST90001445	rs115576360	A	G	0.0194	IgD- CD38- %B cell	TRUE	reported	igd	0.005440299	19.99305975
2.53E-06	4	164351901	3657	-0.9757	0.207	ebi-a-GCST90001445	rs4691920	C	G	0.9962	IgD- CD38- %B cell	TRUE	reported	igd	0.006038603	22.20518215
2.65E-06	5	116807553	3657	-0.1903	0.04045	ebi-a-GCST90001445	rs7726548	G	T	0.103	IgD- CD38- %B cell	TRUE	reported	igd	0.006015823	22.1209078
3.47E-07	5	144608340	3657	-0.1414	0.02769	ebi-a-GCST90001445	rs17405603	T	A	0.2841	IgD- CD38- %B cell	TRUE	reported	igd	0.007080145	26.06245536
2.82E-06	6	91779902	3657	-0.2629	0.05605	ebi-a-GCST90001445	rs62417843	C	T	0.0502	IgD- CD38- %B cell	TRUE	reported	igd	0.005979985	21.98833573
3.98E-06	6	31312747	3657	-0.1444	0.03125	ebi-a-GCST90001445	rs9265864	T	C	0.4642	IgD- CD38- %B cell	TRUE	reported	igd	0.005804717	21.34011542
1.61E-07	8	119323401	3657	0.1668	0.03177	ebi-a-GCST90001445	rs2450220	T	C	0.816	IgD- CD38- %B cell	TRUE	reported	igd	0.007481203	27.54990362
2.10E-06	9	2570753	3657	-0.4466	0.09399	ebi-a-GCST90001445	rs140191306	T	C	0.0179	IgD- CD38- %B cell	TRUE	reported	igd	0.006135871	22.56506346
8.75E-06	9	4744416	3657	-0.5468	0.1228	ebi-a-GCST90001445	rs138977782	G	A	0.0096	IgD- CD38- %B cell	TRUE	reported	igd	0.005392462	19.81630596
4.21E-06	12	110228055	3657	-0.3746	0.0813	ebi-a-GCST90001445	rs11068290	T	C	0.0231	IgD- CD38- %B cell	TRUE	reported	igd	0.005771857	21.21860733
4.95E-06	13	111083495	3657	-0.1137	0.02485	ebi-a-GCST90001445	rs7994585	C	G	0.4839	IgD- CD38- %B cell	TRUE	reported	igd	0.00569199	20.92331841
1.78E-06	17	78261805	3657	0.1743	0.03642	ebi-a-GCST90001445	rs7215243	G	A	0.1328	IgD- CD38- %B cell	TRUE	reported	igd	0.006224126	22.89166134
4.82E-06	1	178195174	3656	-0.2726	0.05953	ebi-a-GCST90001446	rs77146037	G	A	0.0472	IgD- CD38- AC	TRUE	reported	igd	0.005702824	20.95763604
1.41E-06	1	84127219	3656	0.142	0.0294	ebi-a-GCST90001446	rs61790670	A	C	0.23	IgD- CD38- AC	TRUE	reported	igd	0.006340354	23.31548124
4.08E-07	2	66709035	3656	-0.2926	0.05767	ebi-a-GCST90001446	rs114551034	A	G	0.0509	IgD- CD38- AC	TRUE	reported	igd	0.006991902	25.72830033
3.41E-06	3	104146883	3656	-1.898	0.408	ebi-a-GCST90001446	rs115218350	A	T	8.00E-04	IgD- CD38- AC	TRUE	reported	igd	0.005884408	21.62890066
9.57E-06	3	73697496	3656	0.6003	0.1354	ebi-a-GCST90001446	rs112964950	C	G	0.0083	IgD- CD38- AC	TRUE	reported	igd	0.005347668	19.64543791
8.82E-06	3	191905058	3656	0.2161	0.04856	ebi-a-GCST90001446	rs75524570	C	T	0.0673	IgD- CD38- AC	TRUE	reported	igd	0.005387656	19.79313257
7.04E-07	4	134733663	3656	-1.445	0.2907	ebi-a-GCST90001446	rs56741207	G	C	0.0018	IgD- CD38- AC	TRUE	reported	igd	0.006712962	24.69494064
3.39E-07	4	25771115	3656	0.1401	0.02742	ebi-a-GCST90001446	rs4697617	A	G	0.7103	IgD- CD38- AC	TRUE	reported	igd	0.007089981	26.09178106
8.96E-06	7	7871676	3656	0.6143	0.1381	ebi-a-GCST90001446	rs144625305	T	C	0.0086	IgD- CD38- AC	TRUE	reported	igd	0.005382987	19.77588962
8.91E-07	8	118851954	3656	-0.2685	0.05455	ebi-a-GCST90001446	rs62521107	T	C	0.058	IgD- CD38- AC	TRUE	reported	igd	0.006583009	24.21371499
6.02E-06	10	20380753	3656	0.7592	0.1675	ebi-a-GCST90001446	rs118121266	T	C	0.0055	IgD- CD38- AC	TRUE	reported	igd	0.005587828	20.53265604
6.39E-06	12	6775503	3656	-0.4181	0.0925	ebi-a-GCST90001446	rs79416092	C	T	0.0197	IgD- CD38- AC	TRUE	reported	igd	0.00555713	20.41922363
8.60E-07	17	63135589	3656	-0.3138	0.06366	ebi-a-GCST90001446	rs421516	A	C	0.9583	IgD- CD38- AC	TRUE	reported	igd	0.006602214	24.28482431
3.14E-08	21	42362418	3656	-0.627	0.1131	ebi-a-GCST90001446	rs77741094	G	C	0.0126	IgD- CD38- AC	TRUE	reported	igd	0.0083362	30.71653532
3.78E-06	22	45164171	3656	0.5677	0.1226	ebi-a-GCST90001446	rs144295598	A	G	0.0103	IgD- CD38- AC	TRUE	reported	igd	0.005830571	21.4298536
1.79E-06	1	218429679	3657	0.2307	0.04822	ebi-a-GCST90001447	rs74907325	T	A	0.0666	IgD+ CD38br %B cell	TRUE	reported	igd	0.006220223	22.87721733
9.38E-06	2	16114539	3657	0.2748	0.06192	ebi-a-GCST90001447	rs76084861	T	G	0.0368	IgD+ CD38br %B cell	TRUE	reported	igd	0.005356904	19.68493488
1.60E-06	2	181050023	3657	-0.547	0.1138	ebi-a-GCST90001447	rs16867231	A	G	0.0108	IgD+ CD38br %B cell	TRUE	reported	igd	0.006278126	23.0915215
9.31E-08	2	105587803	3657	-0.3401	0.06356	ebi-a-GCST90001447	rs140380950	C	T	0.0368	IgD+ CD38br %B cell	TRUE	reported	igd	0.007768436	28.61593283
2.27E-06	4	15915069	3657	-0.4136	0.08735	ebi-a-GCST90001447	rs76112278	A	G	0.0194	IgD+ CD38br %B cell	TRUE	reported	igd	0.006093347	22.40771966
4.25E-06	4	157437839	3657	0.3089	0.06706	ebi-a-GCST90001447	rs28393044	G	C	0.0334	IgD+ CD38br %B cell	TRUE	reported	igd	0.005768611	21.20660462
4.16E-06	5	498773	3657	1.714	0.3719	ebi-a-GCST90001447	rs78658073	A	G	0.001	IgD+ CD38br %B cell	TRUE	reported	igd	0.005774696	21.2291057
4.69E-06	5	78010341	3657	0.6715	0.1465	ebi-a-GCST90001447	rs139996875	T	A	0.0063	IgD+ CD38br %B cell	TRUE	reported	igd	0.005712207	20.99806161
6.72E-07	6	44643196	3657	-0.2113	0.04244	ebi-a-GCST90001447	rs13196511	A	G	0.0913	IgD+ CD38br %B cell	TRUE	reported	igd	0.006732702	24.77482894
8.30E-06	7	48791017	3657	-0.4299	0.0963	ebi-a-GCST90001447	rs117772462	A	T	0.0159	IgD+ CD38br %B cell	TRUE	reported	igd	0.005419973	19.91795455
9.46E-06	8	9957457	3657	0.8693	0.196	ebi-a-GCST90001447	rs17739715	C	A	0.0037	IgD+ CD38br %B cell	TRUE	reported	igd	0.00535023	19.66027723
6.50E-06	8	120047880	3657	-0.188	0.04163	ebi-a-GCST90001447	rs17771512	A	C	0.0928	IgD+ CD38br %B cell	TRUE	reported	igd	0.005545781	20.38286827
6.42E-06	9	93109339	3657	0.4342	0.0961	ebi-a-GCST90001447	rs57998613	A	T	0.0156	IgD+ CD38br %B cell	TRUE	reported	igd	0.005551244	20.40305893
8.88E-06	9	41980474	3657	0.1803	0.04053	ebi-a-GCST90001447	rs28491938	T	C	0.1922	IgD+ CD38br %B cell	TRUE	reported	igd	0.005382319	19.77883315
6.53E-06	10	81145177	3657	-1.169	0.2589	ebi-a-GCST90001447	rs11002952	A	G	0.0023	IgD+ CD38br %B cell	TRUE	reported	igd	0.005544029	20.3763946
1.14E-06	10	125560687	3657	-0.2556	0.05243	ebi-a-GCST90001447	rs2362966	C	G	0.0556	IgD+ CD38br %B cell	TRUE	reported	igd	0.006456895	23.75332465
1.28E-06	10	132636158	3657	-0.1953	0.04025	ebi-a-GCST90001447	rs35060907	T	G	0.1036	IgD+ CD38br %B cell	TRUE	reported	igd	0.00639677	23.53071578
8.44E-06	11	15343532	3657	0.1564	0.03506	ebi-a-GCST90001447	rs61880664	G	A	0.1389	IgD+ CD38br %B cell	TRUE	reported	igd	0.005412126	19.88896094
7.13E-06	12	110228055	3657	0.3556	0.07908	ebi-a-GCST90001447	rs11068290	T	C	0.0231	IgD+ CD38br %B cell	TRUE	reported	igd	0.005498833	20.20936205
1.40E-06	12	75564449	3657	-0.4658	0.09637	ebi-a-GCST90001447	rs59879144	A	C	0.0161	IgD+ CD38br %B cell	TRUE	reported	igd	0.006347821	23.34950464
5.78E-07	14	81485149	3657	-0.1368	0.02733	ebi-a-GCST90001447	rs4903967	A	G	0.6906	IgD+ CD38br %B cell	TRUE	reported	igd	0.006804601	25.04121242
8.60E-06	14	44595691	3657	-0.676	0.1517	ebi-a-GCST90001447	rs17278914	C	T	0.0057	IgD+ CD38br %B cell	TRUE	reported	igd	0.005400643	19.84653303
5.42E-06	14	54814017	3657	0.3538	0.07769	ebi-a-GCST90001447	rs76840770	A	C	0.0246	IgD+ CD38br %B cell	TRUE	reported	igd	0.005639032	20.7275435
8.88E-07	14	43717096	3657	-0.6854	0.1392	ebi-a-GCST90001447	rs79487320	G	C	0.0074	IgD+ CD38br %B cell	TRUE	reported	igd	0.006585899	24.23104536
7.21E-06	16	54686774	3657	0.517	0.115	ebi-a-GCST90001447	rs147226531	C	T	0.0115	IgD+ CD38br %B cell	TRUE	reported	igd	0.005496255	20.19983521
2.26E-06	16	84759446	3657	-0.1464	0.03092	ebi-a-GCST90001447	rs2216762	C	T	0.8141	IgD+ CD38br %B cell	TRUE	reported	igd	0.0060929	22.40606564
2.29E-06	16	81603001	3657	-0.122	0.02577	ebi-a-GCST90001447	rs8059803	A	G	0.6504	IgD+ CD38br %B cell	TRUE	reported	igd	0.006091333	22.40026959
1.24E-06	18	51760939	3657	-0.33	0.06793	ebi-a-GCST90001447	rs72927038	T	C	0.0335	IgD+ CD38br %B cell	TRUE	reported	igd	0.00641189	23.58669393
4.06E-06	1	161500712	3020	-0.1756	0.03803	ebi-a-GCST90001448	rs114693598	T	G	0.1422	CD11c+ monocyte AC	TRUE	reported	igd	0.007010261	21.30633076
2.98E-07	1	224272792	3020	0.1562	0.03041	ebi-a-GCST90001448	rs2404849	G	T	0.7464	CD11c+ monocyte AC	TRUE	reported	igd	0.008660534	26.36583387
1.95E-06	1	89327063	3020	0.9648	0.2024	ebi-a-GCST90001448	rs72724781	G	A	0.0041	CD11c+ monocyte AC	TRUE	reported	igd	0.007467775	22.70731924
3.98E-06	2	79926958	3020	-0.1552	0.03359	ebi-a-GCST90001448	rs3040901	T	C	0.2225	CD11c+ monocyte AC	TRUE	reported	igd	0.007019356	21.33416839
7.77E-06	3	172744541	3020	0.5582	0.1246	ebi-a-GCST90001448	rs74610143	T	C	0.0124	CD11c+ monocyte AC	TRUE	reported	igd	0.006601764	20.05653345
9.01E-06	4	173569449	3020	0.6966	0.1566	ebi-a-GCST90001448	rs13104041	A	G	0.0073	CD11c+ monocyte AC	TRUE	reported	igd	0.006509389	19.77405407
9.05E-06	5	167349999	3020	0.2511	0.05647	ebi-a-GCST90001448	rs72835655	T	G	0.0594	CD11c+ monocyte AC	TRUE	reported	igd	0.006504543	19.75923573
9.65E-06	6	47216562	3020	0.1506	0.03397	ebi-a-GCST90001448	rs2295270	A	G	0.1901	CD11c+ monocyte AC	TRUE	reported	igd	0.006465984	19.64134131
5.92E-06	7	20995778	3020	-0.3546	0.07814	ebi-a-GCST90001448	rs151194174	A	G	0.0305	CD11c+ monocyte AC	TRUE	reported	igd	0.006772863	20.57988489
4.55E-06	10	72515785	3020	-0.1429	0.0311	ebi-a-GCST90001448	rs2587473	T	C	0.2432	CD11c+ monocyte AC	TRUE	reported	igd	0.006942424	21.09871336
5.74E-06	10	85138481	3020	0.8103	0.1783	ebi-a-GCST90001448	rs72830905	G	C	0.0058	CD11c+ monocyte AC	TRUE	reported	igd	0.006792382	20.63960036
9.77E-06	12	115758242	3020	-0.1256	0.02836	ebi-a-GCST90001448	rs34936922	G	T	0.3124	CD11c+ monocyte AC	TRUE	reported	igd	0.006452803	19.60104015
8.05E-06	12	69766606	3020	0.2681	0.05996	ebi-a-GCST90001448	rs113800324	T	C	0.05	CD11c+ monocyte AC	TRUE	reported	igd	0.006576546	19.97941059
3.38E-06	17	45778747	3020	-0.3991	0.08574	ebi-a-GCST90001448	rs9894233	A	T	0.0268	CD11c+ monocyte AC	TRUE	reported	igd	0.007123359	21.65253702
2.17E-06	17	9975038	3020	-0.2994	0.06307	ebi-a-GCST90001448	rs113451095	C	T	0.0472	CD11c+ monocyte AC	TRUE	reported	igd	0.007406659	22.52009522
5.93E-06	18	46954097	3020	-0.4778	0.1053	ebi-a-GCST90001448	rs73445777	G	T	0.0151	CD11c+ monocyte AC	TRUE	reported	igd	0.00677139	20.57537887
8.62E-06	19	27851156	3020	-0.2321	0.05209	ebi-a-GCST90001448	rs8175830	A	G	0.0919	CD11c+ monocyte AC	TRUE	reported	igd	0.006531138	19.84055692
1.60E-06	21	46373171	3020	0.25	0.05201	ebi-a-GCST90001448	rs150248455	A	G	0.0674	CD11c+ monocyte AC	TRUE	reported	igd	0.00759258	23.08971659
7.01E-08	1	46613239	3043	0.4346	0.08042	ebi-a-GCST90001449	rs191730825	G	A	0.0292	CD11c+ monocyte %monocyte	TRUE	reported	igd	0.009506074	29.18540835
3.11E-06	3	101915678	3043	0.4772	0.1021	ebi-a-GCST90001449	rs115058278	A	T	0.0168	CD11c+ monocyte %monocyte	TRUE	reported	igd	0.00712756	21.83050859
3.37E-07	3	172744541	3043	0.6366	0.1245	ebi-a-GCST90001449	rs74610143	T	C	0.0125	CD11c+ monocyte %monocyte	TRUE	reported	igd	0.008518774	26.12817243
8.53E-06	3	65576520	3043	0.1661	0.03726	ebi-a-GCST90001449	rs11921245	C	T	0.1456	CD11c+ monocyte %monocyte	TRUE	reported	igd	0.006488206	19.85948726
1.77E-06	4	182768743	3043	-0.2147	0.04484	ebi-a-GCST90001449	rs35237330	A	G	0.0971	CD11c+ monocyte %monocyte	TRUE	reported	igd	0.007477754	22.91117427
7.00E-06	5	59111915	3043	-0.1934	0.04296	ebi-a-GCST90001449	rs13186506	T	A	0.104	CD11c+ monocyte %monocyte	TRUE	reported	igd	0.006616062	20.25344299
6.05E-06	5	176914227	3043	0.545	0.1202	ebi-a-GCST90001449	rs75256410	T	C	0.0122	CD11c+ monocyte %monocyte	TRUE	reported	igd	0.006710547	20.54464007
4.95E-06	7	153684820	3043	-0.28	0.06121	ebi-a-GCST90001449	rs13241407	G	A	0.0483	CD11c+ monocyte %monocyte	TRUE	reported	igd	0.006829566	20.91152818
4.23E-06	7	22775663	3043	0.591	0.1283	ebi-a-GCST90001449	rs11766273	A	G	0.0115	CD11c+ monocyte %monocyte	TRUE	reported	igd	0.006924714	21.20489454
7.71E-06	7	122075261	3043	0.1214	0.0271	ebi-a-GCST90001449	rs10227905	G	T	0.3971	CD11c+ monocyte %monocyte	TRUE	reported	igd	0.006551522	20.05456561
2.38E-06	7	23486970	3043	0.4148	0.08775	ebi-a-GCST90001449	rs73073066	T	C	0.023	CD11c+ monocyte %monocyte	TRUE	reported	igd	0.007289603	22.33046223
9.30E-06	8	94037230	3043	-0.575	0.1295	ebi-a-GCST90001449	rs17689291	C	G	0.0107	CD11c+ monocyte %monocyte	TRUE	reported	igd	0.00643709	19.70201386
7.22E-06	8	19326303	3043	0.1211	0.02694	ebi-a-GCST90001449	rs4922033	T	C	0.3899	CD11c+ monocyte %monocyte	TRUE	reported	igd	0.006596549	20.19331274
6.73E-06	10	26889823	3043	-0.1616	0.03583	ebi-a-GCST90001449	rs703009	T	C	0.1687	CD11c+ monocyte %monocyte	TRUE	reported	igd	0.006640391	20.32841716
4.53E-06	12	27966210	3043	-0.124	0.02698	ebi-a-GCST90001449	rs11610005	G	C	0.4358	CD11c+ monocyte %monocyte	TRUE	reported	igd	0.006893714	21.10930561
4.67E-07	12	42973243	3043	0.3158	0.06253	ebi-a-GCST90001449	rs57566659	C	G	0.0462	CD11c+ monocyte %monocyte	TRUE	reported	igd	0.008312284	25.489532
6.82E-07	14	31160823	3043	-0.4763	0.0957	ebi-a-GCST90001449	rs76968110	A	G	0.0189	CD11c+ monocyte %monocyte	TRUE	reported	igd	0.008074477	24.754363
1.81E-06	14	29918210	3043	-0.6761	0.1414	ebi-a-GCST90001449	rs117909439	T	C	0.0089	CD11c+ monocyte %monocyte	TRUE	reported	igd	0.007457107	22.8474387
5.51E-06	15	37200279	3043	0.1924	0.04225	ebi-a-GCST90001449	rs62002392	G	A	0.1119	CD11c+ monocyte %monocyte	TRUE	reported	igd	0.006768698	20.72388514
9.62E-06	16	53934556	3043	-0.1936	0.04368	ebi-a-GCST90001449	rs16952634	A	G	0.1032	CD11c+ monocyte %monocyte	TRUE	reported	igd	0.006414294	19.63179066
8.11E-07	17	45062476	3043	0.1465	0.02963	ebi-a-GCST90001449	rs8065103	G	A	0.7212	CD11c+ monocyte %monocyte	TRUE	reported	igd	0.007969572	24.43016579
7.20E-06	20	52655304	3043	-0.1569	0.0349	ebi-a-GCST90001449	rs1381984	A	G	0.1661	CD11c+ monocyte %monocyte	TRUE	reported	igd	0.006598088	20.1980527
1.80E-06	20	5421681	3043	0.1579	0.03301	ebi-a-GCST90001449	rs35149557	C	T	0.198	CD11c+ monocyte %monocyte	TRUE	reported	igd	0.007463077	22.86586732
1.22E-08	1	169701466	3019	-0.3696	0.0647	ebi-a-GCST90001450	rs4656708	C	A	0.0459	CD62L- monocyte AC	TRUE	reported	igd	0.010693579	32.61125865
3.61E-15	1	169662742	3019	0.2378	0.03006	ebi-a-GCST90001450	rs4987369	T	G	0.2774	CD62L- monocyte AC	TRUE	reported	igd	0.020308231	62.54000984
3.48E-06	2	56524393	3019	-0.347	0.07464	ebi-a-GCST90001450	rs62167331	A	G	0.0341	CD62L- monocyte AC	TRUE	reported	igd	0.007108116	21.59871358
4.62E-06	3	74703663	3019	0.269	0.05861	ebi-a-GCST90001450	rs13068785	T	C	0.0581	CD62L- monocyte AC	TRUE	reported	igd	0.006929123	21.05102827
5.45E-06	4	4859590	3019	0.1274	0.02798	ebi-a-GCST90001450	rs1907980	T	G	0.3596	CD62L- monocyte AC	TRUE	reported	igd	0.006820373	20.7183723
3.50E-07	4	136447876	3019	0.1842	0.03607	ebi-a-GCST90001450	rs11935230	C	G	0.1686	CD62L- monocyte AC	TRUE	reported	igd	0.008564232	26.06148535
6.87E-06	4	40461712	3019	0.1235	0.02741	ebi-a-GCST90001450	rs278949	A	G	0.5561	CD62L- monocyte AC	TRUE	reported	igd	0.006679472	20.28747704
6.96E-06	4	63361327	3019	-0.2033	0.04515	ebi-a-GCST90001450	rs17082777	A	G	0.1014	CD62L- monocyte AC	TRUE	reported	igd	0.006670974	20.26149306
7.66E-09	5	177033794	3019	-0.1525	0.02632	ebi-a-GCST90001450	rs11249570	A	G	0.4581	CD62L- monocyte AC	TRUE	reported	igd	0.010997706	33.54904133
1.05E-06	5	6308011	3019	1.724	0.3525	ebi-a-GCST90001450	rs79930588	G	T	0.0015	CD62L- monocyte AC	TRUE	reported	igd	0.007860783	23.90388427
2.75E-06	7	41362245	3019	0.859	0.1829	ebi-a-GCST90001450	rs528135834	G	T	0.0056	CD62L- monocyte AC	TRUE	reported	igd	0.007253277	22.04302097
4.37E-06	8	66059237	3019	-0.1386	0.03012	ebi-a-GCST90001450	rs4484736	A	G	0.7173	CD62L- monocyte AC	TRUE	reported	igd	0.00696495	21.16063629
6.13E-07	9	135337621	3019	0.1627	0.03256	ebi-a-GCST90001450	rs530377	C	T	0.2211	CD62L- monocyte AC	TRUE	reported	igd	0.008202874	24.95275547
4.12E-07	9	76145588	3019	2.05	0.4039	ebi-a-GCST90001450	rs143153359	T	C	0.0013	CD62L- monocyte AC	TRUE	reported	igd	0.00846071	25.74377393
9.30E-06	10	89954638	3019	0.352	0.07927	ebi-a-GCST90001450	rs77287889	A	G	0.0301	CD62L- monocyte AC	TRUE	reported	igd	0.006488991	19.70515284
9.33E-06	11	111990120	3019	0.3974	0.0895	ebi-a-GCST90001450	rs116691483	A	G	0.0235	CD62L- monocyte AC	TRUE	reported	igd	0.006488131	19.7025234
5.12E-06	12	69744014	3019	0.222	0.04861	ebi-a-GCST90001450	rs1800973	A	C	0.083	CD62L- monocyte AC	TRUE	reported	igd	0.006861223	20.84332037
1.21E-06	14	69321561	3019	0.139	0.02858	ebi-a-GCST90001450	rs4899265	C	A	0.3475	CD62L- monocyte AC	TRUE	reported	igd	0.007774144	23.63836034
8.44E-06	16	31775655	3019	0.4639	0.104	ebi-a-GCST90001450	rs146793376	G	T	0.0171	CD62L- monocyte AC	TRUE	reported	igd	0.006547359	19.88356547
6.08E-06	19	2993427	3019	-0.1417	0.03127	ebi-a-GCST90001450	rs435806	C	T	0.2448	CD62L- monocyte AC	TRUE	reported	igd	0.006755801	20.5208873
1.43E-06	20	15302488	3019	0.295	0.06108	ebi-a-GCST90001450	rs149543954	T	G	0.0517	CD62L- monocyte AC	TRUE	reported	igd	0.00766726	23.31085336
4.37E-29	1	169664867	3042	0.3359	0.02969	ebi-a-GCST90001451	rs4987360	G	A	0.2763	CD62L- monocyte %monocyte	TRUE	reported	igd	0.040377625	127.9127943
3.93E-07	1	169701466	3042	-0.3294	0.06481	ebi-a-GCST90001451	rs4656708	C	A	0.0457	CD62L- monocyte %monocyte	TRUE	reported	igd	0.008420377	25.81532047
9.03E-06	1	99082513	3042	0.3492	0.07853	ebi-a-GCST90001451	rs141287837	C	T	0.0306	CD62L- monocyte %monocyte	TRUE	reported	igd	0.006458092	19.76021425
9.35E-06	2	356029	3042	0.5758	0.1297	ebi-a-GCST90001451	rs11694457	C	T	0.0113	CD62L- monocyte %monocyte	TRUE	reported	igd	0.006437237	19.69598672
5.66E-06	3	174360449	3042	-0.1976	0.04346	ebi-a-GCST90001451	rs9824107	A	C	0.106	CD62L- monocyte %monocyte	TRUE	reported	igd	0.006749846	20.65897692
6.40E-06	3	16446085	3042	0.228	0.05043	ebi-a-GCST90001451	rs62236339	A	T	0.0769	CD62L- monocyte %monocyte	TRUE	reported	igd	0.006674582	20.42707256
4.89E-08	3	31661754	3042	0.227	0.04151	ebi-a-GCST90001451	rs9859349	A	G	0.1205	CD62L- monocyte %monocyte	TRUE	reported	igd	0.009735056	29.88550656
2.34E-06	4	32848987	3042	-0.1512	0.03196	ebi-a-GCST90001451	rs36141595	G	A	0.2516	CD62L- monocyte %monocyte	TRUE	reported	igd	0.007303772	22.36682887
7.77E-07	4	56771414	3042	0.1467	0.02962	ebi-a-GCST90001451	rs1816932	A	G	0.2855	CD62L- monocyte %monocyte	TRUE	reported	igd	0.007999134	24.51345313
5.02E-07	5	110456263	3042	-0.2904	0.05766	ebi-a-GCST90001451	rs17624563	G	C	0.0569	CD62L- monocyte %monocyte	TRUE	reported	igd	0.008269484	25.34885352
6.30E-07	5	177033794	3042	-0.1315	0.02634	ebi-a-GCST90001451	rs11249570	A	G	0.4578	CD62L- monocyte %monocyte	TRUE	reported	igd	0.008126751	24.90774084
1.37E-06	5	5737796	3042	-0.1315	0.02718	ebi-a-GCST90001451	rs2399610	G	A	0.4988	CD62L- monocyte %monocyte	TRUE	reported	igd	0.007635973	23.3919795
7.02E-06	7	17644035	3042	0.4905	0.109	ebi-a-GCST90001451	rs76717104	T	C	0.0155	CD62L- monocyte %monocyte	TRUE	reported	igd	0.006612785	20.23668639
7.45E-06	7	14032498	3042	-0.3108	0.06924	ebi-a-GCST90001451	rs717824	T	C	0.0396	CD62L- monocyte %monocyte	TRUE	reported	igd	0.006579935	20.13549339
6.39E-06	8	14941111	3042	-0.4256	0.09413	ebi-a-GCST90001451	rs2124027	G	C	0.0212	CD62L- monocyte %monocyte	TRUE	reported	igd	0.006675428	20.42967675
7.28E-07	9	135337621	3042	0.1614	0.03252	ebi-a-GCST90001451	rs530377	C	T	0.2206	CD62L- monocyte %monocyte	TRUE	reported	igd	0.00803238	24.6161631
9.82E-06	11	2024995	3042	0.2982	0.06733	ebi-a-GCST90001451	rs117765367	T	C	0.0403	CD62L- monocyte %monocyte	TRUE	reported	igd	0.006406892	19.60254336
4.96E-08	13	109976273	3042	0.2947	0.0539	ebi-a-GCST90001451	rs7139370	T	C	0.0676	CD62L- monocyte %monocyte	TRUE	reported	igd	0.009731427	29.87425717
2.07E-06	14	31030304	3042	0.5719	0.1203	ebi-a-GCST90001451	rs117309559	G	A	0.013	CD62L- monocyte %monocyte	TRUE	reported	igd	0.007374543	22.58516732
1.28E-06	14	71667863	3042	-0.1913	0.03943	ebi-a-GCST90001451	rs4899389	A	G	0.132	CD62L- monocyte %monocyte	TRUE	reported	igd	0.00767838	23.52289445
3.74E-08	14	30153119	3042	0.6623	0.1201	ebi-a-GCST90001451	rs45487297	A	T	0.0135	CD62L- monocyte %monocyte	TRUE	reported	igd	0.009897927	30.39050167
9.95E-07	14	58316355	3042	-0.1787	0.03646	ebi-a-GCST90001451	rs7150584	T	C	0.1624	CD62L- monocyte %monocyte	TRUE	reported	igd	0.007835026	24.00657203
2.34E-07	17	76108637	3042	-0.2057	0.0397	ebi-a-GCST90001451	rs9807014	T	C	0.1333	CD62L- monocyte %monocyte	TRUE	reported	igd	0.008748073	26.82884298
5.31E-06	18	60116421	3042	0.1341	0.0294	ebi-a-GCST90001451	rs9944612	A	C	0.283	CD62L- monocyte %monocyte	TRUE	reported	igd	0.006792718	20.7910905
8.94E-06	22	37139371	3042	0.2127	0.04782	ebi-a-GCST90001451	rs55859756	C	G	0.0866	CD62L- monocyte %monocyte	TRUE	reported	igd	0.006461618	19.77107166
3.60E-07	1	224272792	3017	0.1532	0.03003	ebi-a-GCST90001452	rs2404849	G	T	0.7463	CD11c+ CD62L- monocyte AC	TRUE	reported	igd	0.00855266	26.00871361
9.81E-06	1	86940820	3017	0.201	0.04538	ebi-a-GCST90001452	rs1407142	C	T	0.9123	CD11c+ CD62L- monocyte AC	TRUE	reported	igd	0.006460601	19.6053743
4.95E-09	1	161515326	3017	-0.1809	0.03084	ebi-a-GCST90001452	rs55971447	T	C	0.231	CD11c+ CD62L- monocyte AC	TRUE	reported	igd	0.011275823	34.38431694
3.61E-06	1	34019363	3017	-0.2006	0.04321	ebi-a-GCST90001452	rs72660177	T	C	0.1018	CD11c+ CD62L- monocyte AC	TRUE	reported	igd	0.007092945	21.53799794
2.47E-06	1	89327063	3017	0.9448	0.2002	ebi-a-GCST90001452	rs72724781	G	A	0.0041	CD11c+ CD62L- monocyte AC	TRUE	reported	igd	0.007327943	22.25684643
2.81E-06	2	79926958	3017	-0.1559	0.03322	ebi-a-GCST90001452	rs3040901	T	C	0.2224	CD11c+ CD62L- monocyte AC	TRUE	reported	igd	0.00724701	22.00923667
5.50E-06	4	173569449	3017	0.7057	0.155	ebi-a-GCST90001452	rs13104041	A	G	0.0073	CD11c+ CD62L- monocyte AC	TRUE	reported	igd	0.006823824	20.71518637
9.11E-06	5	167349999	3017	0.2484	0.05589	ebi-a-GCST90001452	rs72835655	T	G	0.0595	CD11c+ CD62L- monocyte AC	TRUE	reported	igd	0.006504673	19.7399919
2.95E-06	6	81660130	3017	-1.36	0.2904	ebi-a-GCST90001452	rs75220521	G	T	0.002	CD11c+ CD62L- monocyte AC	TRUE	reported	igd	0.007217114	21.9177818
4.02E-06	7	23594922	3017	0.225	0.04872	ebi-a-GCST90001452	rs11772116	C	G	0.0766	CD11c+ CD62L- monocyte AC	TRUE	reported	igd	0.007019656	21.31387838
5.51E-06	10	80852378	3017	0.117	0.02571	ebi-a-GCST90001452	rs1268974	G	A	0.5486	CD11c+ CD62L- monocyte AC	TRUE	reported	igd	0.00681744	20.69567409
8.13E-06	11	109986288	3017	0.3583	0.08017	ebi-a-GCST90001452	rs11213272	G	A	0.027	CD11c+ CD62L- monocyte AC	TRUE	reported	igd	0.006577014	19.96097981
5.15E-06	11	134569102	3017	0.1808	0.0396	ebi-a-GCST90001452	rs12277397	T	G	0.1178	CD11c+ CD62L- monocyte AC	TRUE	reported	igd	0.006861844	20.83140137
7.99E-06	11	112642209	3017	-0.1217	0.02721	ebi-a-GCST90001452	rs10891433	T	A	0.3378	CD11c+ CD62L- monocyte AC	TRUE	reported	igd	0.006586863	19.99107181
4.24E-06	12	26355696	3017	1.307	0.2836	ebi-a-GCST90001452	rs76524078	A	G	0.0023	CD11c+ CD62L- monocyte AC	TRUE	reported	igd	0.006990637	21.22514806
1.68E-07	12	69766606	3017	0.3099	0.05911	ebi-a-GCST90001452	rs113800324	T	C	0.05	CD11c+ CD62L- monocyte AC	TRUE	reported	igd	0.009028325	27.46839222
1.76E-06	13	100593548	3017	-0.5233	0.1093	ebi-a-GCST90001452	rs17474599	T	C	0.0146	CD11c+ CD62L- monocyte AC	TRUE	reported	igd	0.007540474	22.90726036
7.66E-06	14	102895904	3017	-0.2264	0.0505	ebi-a-GCST90001452	rs77694582	A	G	0.0746	CD11c+ CD62L- monocyte AC	TRUE	reported	igd	0.006617762	20.08547446
6.44E-06	14	69321561	3017	0.1241	0.02747	ebi-a-GCST90001452	rs4899265	C	A	0.3474	CD11c+ CD62L- monocyte AC	TRUE	reported	igd	0.006719283	20.39568287
4.70E-06	15	61748527	3017	0.2509	0.0547	ebi-a-GCST90001452	rs4359381	C	G	0.06	CD11c+ CD62L- monocyte AC	TRUE	reported	igd	0.006925216	21.02512935
3.01E-06	16	66062093	3017	-0.1526	0.03262	ebi-a-GCST90001452	rs12708874	T	A	0.7957	CD11c+ CD62L- monocyte AC	TRUE	reported	igd	0.007201566	21.87022042
1.36E-06	17	45778747	3017	-0.4108	0.08485	ebi-a-GCST90001452	rs9894233	A	T	0.0268	CD11c+ CD62L- monocyte AC	TRUE	reported	igd	0.007709403	23.42443815
6.42E-06	17	2792530	3017	-0.1581	0.03498	ebi-a-GCST90001452	rs34142458	G	A	0.8397	CD11c+ CD62L- monocyte AC	TRUE	reported	igd	0.0067254	20.41437724
2.27E-06	21	46373171	3017	0.2439	0.05149	ebi-a-GCST90001452	rs150248455	A	G	0.0673	CD11c+ CD62L- monocyte AC	TRUE	reported	igd	0.007382179	22.42279897
7.30E-06	22	25622885	3017	0.1774	0.03948	ebi-a-GCST90001452	rs117545845	T	C	0.121	CD11c+ CD62L- monocyte AC	TRUE	reported	igd	0.006647845	20.17738818
9.40E-06	1	56894640	3040	0.245	0.0552	ebi-a-GCST90001453	rs116249234	A	G	0.0661	CD11c+ CD62L- monocyte %monocyte	TRUE	reported	igd	0.00643836	19.68648586
4.37E-06	1	17966505	3040	-0.6187	0.1345	ebi-a-GCST90001453	rs80087840	A	G	0.0105	CD11c+ CD62L- monocyte %monocyte	TRUE	reported	igd	0.006912412	21.14607895
2.30E-06	1	46613239	3040	0.3846	0.08124	ebi-a-GCST90001453	rs191730825	G	A	0.0293	CD11c+ CD62L- monocyte %monocyte	TRUE	reported	igd	0.007318383	22.39715813
3.52E-06	1	245721841	3040	0.207	0.04455	ebi-a-GCST90001453	rs10924239	A	G	0.0993	CD11c+ CD62L- monocyte %monocyte	TRUE	reported	igd	0.007051773	21.57543
4.68E-07	1	161500712	3040	-0.195	0.03862	ebi-a-GCST90001453	rs114693598	T	G	0.1418	CD11c+ CD62L- monocyte %monocyte	TRUE	reported	igd	0.008316568	25.47762082
5.50E-06	2	47354461	3040	0.2479	0.05444	ebi-a-GCST90001453	rs114857887	A	G	0.0673	CD11c+ CD62L- monocyte %monocyte	TRUE	reported	igd	0.006774715	20.72196837
5.94E-06	2	220533049	3040	0.1244	0.02742	ebi-a-GCST90001453	rs10804278	T	C	0.387	CD11c+ CD62L- monocyte %monocyte	TRUE	reported	igd	0.006725146	20.56932526
2.52E-06	3	172744541	3040	0.5956	0.1263	ebi-a-GCST90001453	rs74610143	T	C	0.0125	CD11c+ CD62L- monocyte %monocyte	TRUE	reported	igd	0.007262124	22.22372544
7.32E-06	3	65576520	3040	0.1689	0.03761	ebi-a-GCST90001453	rs11921245	C	T	0.1456	CD11c+ CD62L- monocyte %monocyte	TRUE	reported	igd	0.006590334	20.15425821
3.69E-06	4	182783833	3040	-0.2161	0.0466	ebi-a-GCST90001453	rs138567833	A	G	0.0895	CD11c+ CD62L- monocyte %monocyte	TRUE	reported	igd	0.007024295	21.49076555
7.23E-06	7	153684820	3040	-0.2769	0.0616	ebi-a-GCST90001453	rs13241407	G	A	0.0482	CD11c+ CD62L- monocyte %monocyte	TRUE	reported	igd	0.006602886	20.192899
3.43E-07	7	23486970	3040	0.4544	0.08893	ebi-a-GCST90001453	rs73073066	T	C	0.0229	CD11c+ CD62L- monocyte %monocyte	TRUE	reported	igd	0.008515155	26.09121159
7.18E-06	8	19326303	3040	0.1227	0.02728	ebi-a-GCST90001453	rs4922033	T	C	0.3901	CD11c+ CD62L- monocyte %monocyte	TRUE	reported	igd	0.006610682	20.21690077
3.91E-06	11	112076693	3040	0.2989	0.06464	ebi-a-GCST90001453	rs1469503	T	A	0.9564	CD11c+ CD62L- monocyte %monocyte	TRUE	reported	igd	0.00698444	21.36797272
1.22E-06	12	42973243	3040	0.3077	0.06328	ebi-a-GCST90001453	rs57566659	C	G	0.0462	CD11c+ CD62L- monocyte %monocyte	TRUE	reported	igd	0.007717626	23.62850463
2.11E-07	12	69744014	3040	0.25	0.04806	ebi-a-GCST90001453	rs1800973	A	C	0.0831	CD11c+ CD62L- monocyte %monocyte	TRUE	reported	igd	0.008822473	27.04124421
2.05E-06	12	27966210	3040	-0.1298	0.02728	ebi-a-GCST90001453	rs11610005	G	C	0.4359	CD11c+ CD62L- monocyte %monocyte	TRUE	reported	igd	0.007392049	22.62428374
8.25E-06	14	29918210	3040	-0.6373	0.1427	ebi-a-GCST90001453	rs117909439	T	C	0.0089	CD11c+ CD62L- monocyte %monocyte	TRUE	reported	igd	0.006518178	19.93214678
3.12E-06	15	37200279	3040	0.1991	0.04263	ebi-a-GCST90001453	rs62002392	G	A	0.1118	CD11c+ CD62L- monocyte %monocyte	TRUE	reported	igd	0.007124153	21.79847143
7.82E-06	16	53934556	3040	-0.1976	0.04413	ebi-a-GCST90001453	rs16952634	A	G	0.1033	CD11c+ CD62L- monocyte %monocyte	TRUE	reported	igd	0.006552055	20.03642391
9.13E-07	17	45064678	3040	0.1484	0.03016	ebi-a-GCST90001453	rs4468691	G	A	0.7286	CD11c+ CD62L- monocyte %monocyte	TRUE	reported	igd	0.007901081	24.1946483
5.91E-06	2	112941273	3018	0.3042	0.06703	ebi-a-GCST90001454	rs74805957	T	C	0.0396	CD62L- HLA DR++ monocyte AC	TRUE	reported	igd	0.006778085	20.58221367
8.27E-06	3	1641354	3018	0.5986	0.134	ebi-a-GCST90001454	rs115431394	C	A	0.0096	CD62L- HLA DR++ monocyte AC	TRUE	reported	igd	0.006568745	19.94233145
9.92E-06	3	61569753	3018	0.1401	0.03165	ebi-a-GCST90001454	rs1320172	T	C	0.2179	CD62L- HLA DR++ monocyte AC	TRUE	reported	igd	0.006450585	19.58127396
8.98E-06	4	1531162	3018	-0.2927	0.06581	ebi-a-GCST90001454	rs111224423	G	C	0.0409	CD62L- HLA DR++ monocyte AC	TRUE	reported	igd	0.006511861	19.76850218
8.65E-06	4	148180897	3018	-0.1209	0.02713	ebi-a-GCST90001454	rs7437802	T	C	0.6269	CD62L- HLA DR++ monocyte AC	TRUE	reported	igd	0.006537105	19.84564032
9.53E-06	5	178631699	3018	0.1137	0.02564	ebi-a-GCST90001454	rs3797612	C	T	0.4606	CD62L- HLA DR++ monocyte AC	TRUE	reported	igd	0.006473588	19.65155809
6.35E-06	6	54476928	3018	-0.2094	0.0463	ebi-a-GCST90001454	rs10948829	G	A	0.0911	CD62L- HLA DR++ monocyte AC	TRUE	reported	igd	0.006731915	20.44106289
8.75E-06	9	113852341	3018	-0.1197	0.02688	ebi-a-GCST90001454	rs10759491	T	C	0.4032	CD62L- HLA DR++ monocyte AC	TRUE	reported	igd	0.006527791	19.8171809
5.90E-06	9	112600304	3018	-0.1284	0.0283	ebi-a-GCST90001454	rs10980077	A	G	0.3118	CD62L- HLA DR++ monocyte AC	TRUE	reported	igd	0.006774633	20.57165717
8.36E-06	10	124167004	3018	0.1276	0.02858	ebi-a-GCST90001454	rs10887149	A	G	0.3101	CD62L- HLA DR++ monocyte AC	TRUE	reported	igd	0.006561433	19.91998475
1.47E-06	11	134566275	3018	0.2396	0.04966	ebi-a-GCST90001454	rs28680389	A	G	0.0747	CD62L- HLA DR++ monocyte AC	TRUE	reported	igd	0.007654273	23.26335236
6.94E-07	12	108746427	3018	0.1364	0.02743	ebi-a-GCST90001454	rs938447	C	T	0.6473	CD62L- HLA DR++ monocyte AC	TRUE	reported	igd	0.008126697	24.71093778
2.86E-06	13	76034172	3018	-0.4212	0.08981	ebi-a-GCST90001454	rs148420500	A	G	0.0209	CD62L- HLA DR++ monocyte AC	TRUE	reported	igd	0.007235265	21.98059448
4.53E-06	14	69321561	3018	0.1267	0.02759	ebi-a-GCST90001454	rs4899265	C	A	0.3474	CD62L- HLA DR++ monocyte AC	TRUE	reported	igd	0.006939153	21.07472569
2.17E-06	14	53831558	3018	0.3934	0.08287	ebi-a-GCST90001454	rs139554006	A	G	0.0255	CD62L- HLA DR++ monocyte AC	TRUE	reported	igd	0.007411804	22.52092038
6.31E-06	15	88341038	3018	0.3569	0.07891	ebi-a-GCST90001454	rs144348353	T	G	0.0295	CD62L- HLA DR++ monocyte AC	TRUE	reported	igd	0.006732494	20.44283441
7.06E-06	16	50273295	3018	-0.1416	0.03148	ebi-a-GCST90001454	rs7190107	A	T	0.2169	CD62L- HLA DR++ monocyte AC	TRUE	reported	igd	0.006659414	20.21944177
8.89E-06	18	3595011	3018	-0.1231	0.02767	ebi-a-GCST90001454	rs2240899	C	G	0.6678	CD62L- HLA DR++ monocyte AC	TRUE	reported	igd	0.006515379	19.77925317
5.05E-07	22	25622885	3018	0.1995	0.03962	ebi-a-GCST90001454	rs117545845	T	C	0.1209	CD62L- HLA DR++ monocyte AC	TRUE	reported	igd	0.008331137	25.33780324
9.40E-06	1	89120861	3041	0.4559	0.1027	ebi-a-GCST90001455	rs76234991	T	A	0.0178	CD62L- HLA DR++ monocyte %monocyte	TRUE	reported	igd	0.006438381	19.69303157
5.53E-06	1	165676784	3041	-0.1352	0.02971	ebi-a-GCST90001455	rs9919190	G	C	0.271	CD62L- HLA DR++ monocyte %monocyte	TRUE	reported	igd	0.006763699	20.69485365
2.63E-06	2	12351867	3041	0.2764	0.05873	ebi-a-GCST90001455	rs4668750	A	G	0.0524	CD62L- HLA DR++ monocyte %monocyte	TRUE	reported	igd	0.007230826	22.1345326
9.97E-06	2	145504787	3041	0.1271	0.02872	ebi-a-GCST90001455	rs6430066	C	T	0.329	CD62L- HLA DR++ monocyte %monocyte	TRUE	reported	igd	0.006399084	19.57205871
5.88E-06	2	101541798	3041	-0.176	0.03878	ebi-a-GCST90001455	rs356651	T	C	0.8576	CD62L- HLA DR++ monocyte %monocyte	TRUE	reported	igd	0.006727623	20.58372666
2.24E-06	3	9386094	3041	0.1248	0.02633	ebi-a-GCST90001455	rs2955643	A	G	0.4513	CD62L- HLA DR++ monocyte %monocyte	TRUE	reported	igd	0.007333552	22.45131237
1.67E-06	3	188135783	3041	0.1287	0.02682	ebi-a-GCST90001455	rs12485444	A	T	0.4742	CD62L- HLA DR++ monocyte %monocyte	TRUE	reported	igd	0.007515311	23.01197146
1.43E-06	3	9228763	3041	-0.2473	0.0512	ebi-a-GCST90001455	rs151240896	G	A	0.0702	CD62L- HLA DR++ monocyte %monocyte	TRUE	reported	igd	0.007613298	23.31431128
2.31E-06	4	83340880	3041	-0.8168	0.1726	ebi-a-GCST90001455	rs189575603	C	T	0.0059	CD62L- HLA DR++ monocyte %monocyte	TRUE	reported	igd	0.007310497	22.3802099
8.15E-06	4	1531162	3041	-0.2995	0.06702	ebi-a-GCST90001455	rs111224423	G	C	0.0406	CD62L- HLA DR++ monocyte %monocyte	TRUE	reported	igd	0.006524176	19.95717596
5.29E-06	7	50435617	3041	-0.1541	0.03378	ebi-a-GCST90001455	rs11766800	T	A	0.1981	CD62L- HLA DR++ monocyte %monocyte	TRUE	reported	igd	0.00679685	20.79697965
4.49E-06	9	85828008	3041	0.807	0.1756	ebi-a-GCST90001455	rs1969797	A	T	0.0064	CD62L- HLA DR++ monocyte %monocyte	TRUE	reported	igd	0.006897248	21.10631066
6.49E-06	10	18422972	3041	-0.2955	0.06541	ebi-a-GCST90001455	rs78736203	A	G	0.0449	CD62L- HLA DR++ monocyte %monocyte	TRUE	reported	igd	0.006666614	20.39580974
2.81E-06	14	31868358	3041	0.3488	0.07433	ebi-a-GCST90001455	rs35079623	C	T	0.0344	CD62L- HLA DR++ monocyte %monocyte	TRUE	reported	igd	0.007189105	22.00589148
1.40E-06	19	2560423	3041	0.1523	0.03151	ebi-a-GCST90001455	rs765044	G	T	0.2292	CD62L- HLA DR++ monocyte %monocyte	TRUE	reported	igd	0.007623651	23.34625798
6.66E-07	22	26322953	3041	0.1333	0.02676	ebi-a-GCST90001455	rs5761319	T	A	0.479	CD62L- HLA DR++ monocyte %monocyte	TRUE	reported	igd	0.008093611	24.79718377
7.66E-06	1	229571061	3019	0.1258	0.02806	ebi-a-GCST90001456	rs506388	G	T	0.632	CD11c+ HLA DR++ monocyte AC	TRUE	reported	igd	0.006613647	20.0862168
3.61E-06	1	103631826	3019	1.163	0.2505	ebi-a-GCST90001456	rs561934182	G	C	0.0035	CD11c+ HLA DR++ monocyte AC	TRUE	reported	igd	0.007089101	21.54051916
5.89E-06	1	45056124	3019	-0.1271	0.02801	ebi-a-GCST90001456	rs56186608	T	C	0.3741	CD11c+ HLA DR++ monocyte AC	TRUE	reported	igd	0.006774072	20.57676419
7.14E-06	1	34019363	3019	-0.198	0.04402	ebi-a-GCST90001456	rs72660177	T	C	0.1017	CD11c+ HLA DR++ monocyte AC	TRUE	reported	igd	0.006656815	20.2182006
1.80E-06	1	224272792	3019	0.1466	0.03065	ebi-a-GCST90001456	rs2404849	G	T	0.7464	CD11c+ HLA DR++ monocyte AC	TRUE	reported	igd	0.007520821	22.86226109
5.23E-06	1	76985141	3019	1.839	0.4029	ebi-a-GCST90001456	rs116484930	T	C	0.0012	CD11c+ HLA DR++ monocyte AC	TRUE	reported	igd	0.006853605	20.82001897
2.31E-06	3	188133439	3019	-0.1285	0.02714	ebi-a-GCST90001456	rs6808893	T	C	0.5711	CD11c+ HLA DR++ monocyte AC	TRUE	reported	igd	0.007370731	22.4026176
2.23E-06	3	87446622	3019	-0.502	0.1059	ebi-a-GCST90001456	rs548306594	C	T	0.0187	CD11c+ HLA DR++ monocyte AC	TRUE	reported	igd	0.007388085	22.45575758
3.84E-06	3	172744541	3019	0.5811	0.1256	ebi-a-GCST90001456	rs74610143	T	C	0.0124	CD11c+ HLA DR++ monocyte AC	TRUE	reported	igd	0.007040297	21.39117641
1.71E-06	6	67292748	3019	-0.5072	0.1058	ebi-a-GCST90001456	rs55651060	T	G	0.0157	CD11c+ HLA DR++ monocyte AC	TRUE	reported	igd	0.007554931	22.96673987
1.92E-06	6	47216562	3019	0.1631	0.03419	ebi-a-GCST90001456	rs2295270	A	G	0.19	CD11c+ HLA DR++ monocyte AC	TRUE	reported	igd	0.007481441	22.74164719
1.92E-06	7	20995778	3019	-0.3754	0.07868	ebi-a-GCST90001456	rs151194174	A	G	0.0305	CD11c+ HLA DR++ monocyte AC	TRUE	reported	igd	0.007484008	22.74950918
4.47E-07	10	72515785	3019	-0.1584	0.03131	ebi-a-GCST90001456	rs2587473	T	C	0.2433	CD11c+ HLA DR++ monocyte AC	TRUE	reported	igd	0.008406492	25.57740124
4.00E-06	11	134569102	3019	0.1863	0.04033	ebi-a-GCST90001456	rs12277397	T	G	0.1179	CD11c+ HLA DR++ monocyte AC	TRUE	reported	igd	0.007018548	21.32462796
7.08E-06	13	100594821	3019	-0.4377	0.09729	ebi-a-GCST90001456	rs112353331	T	C	0.0197	CD11c+ HLA DR++ monocyte AC	TRUE	reported	igd	0.006659654	20.22687933
6.97E-06	13	76034172	3019	-0.4097	0.091	ebi-a-GCST90001456	rs148420500	A	G	0.0209	CD11c+ HLA DR++ monocyte AC	TRUE	reported	igd	0.006669294	20.25635691
8.47E-06	17	45778747	3019	-0.3853	0.08638	ebi-a-GCST90001456	rs9894233	A	T	0.0268	CD11c+ HLA DR++ monocyte AC	TRUE	reported	igd	0.006547202	19.88308713
9.13E-06	17	35215045	3019	-0.1651	0.03714	ebi-a-GCST90001456	rs76376209	T	C	0.1423	CD11c+ HLA DR++ monocyte AC	TRUE	reported	igd	0.006503001	19.74797391
2.68E-06	22	25622885	3019	0.189	0.04018	ebi-a-GCST90001456	rs117545845	T	C	0.1211	CD11c+ HLA DR++ monocyte AC	TRUE	reported	igd	0.007275609	22.1113847
4.46E-06	1	56892198	3042	0.2544	0.05533	ebi-a-GCST90001457	rs77361483	T	C	0.0661	CD11c+ HLA DR++ monocyte %monocyte	TRUE	reported	igd	0.006901539	21.12648509
4.75E-06	1	46613239	3042	0.3732	0.08142	ebi-a-GCST90001457	rs191730825	G	A	0.0293	CD11c+ HLA DR++ monocyte %monocyte	TRUE	reported	igd	0.006859188	20.99594604
8.47E-09	3	188133439	3042	-0.1582	0.02739	ebi-a-GCST90001457	rs6808893	T	C	0.5717	CD11c+ HLA DR++ monocyte %monocyte	TRUE	reported	igd	0.010847581	33.33828598
1.26E-07	3	172744541	3042	0.6697	0.1264	ebi-a-GCST90001457	rs74610143	T	C	0.0125	CD11c+ HLA DR++ monocyte %monocyte	TRUE	reported	igd	0.009143615	28.05309768
8.76E-06	4	141946812	3042	3.194	0.7173	ebi-a-GCST90001457	rs76838015	A	G	3.00E-04	CD11c+ HLA DR++ monocyte %monocyte	TRUE	reported	igd	0.006475711	19.81447345
3.82E-07	4	182768743	3042	-0.2309	0.04538	ebi-a-GCST90001457	rs35237330	A	G	0.0971	CD11c+ HLA DR++ monocyte %monocyte	TRUE	reported	igd	0.008438771	25.87219385
5.39E-06	7	24465888	3042	0.1238	0.02716	ebi-a-GCST90001457	rs6942832	T	A	0.4196	CD11c+ HLA DR++ monocyte %monocyte	TRUE	reported	igd	0.006783696	20.7632882
3.79E-06	7	23629053	3042	0.4043	0.0873	ebi-a-GCST90001457	rs78175301	G	A	0.0251	CD11c+ HLA DR++ monocyte %monocyte	TRUE	reported	igd	0.007001136	21.43351352
2.32E-06	8	117400280	3042	-0.1459	0.03084	ebi-a-GCST90001457	rs11785252	A	C	0.7429	CD11c+ HLA DR++ monocyte %monocyte	TRUE	reported	igd	0.007303635	22.36640677
8.47E-06	10	72515785	3042	-0.1412	0.03166	ebi-a-GCST90001457	rs2587473	T	C	0.2431	CD11c+ HLA DR++ monocyte %monocyte	TRUE	reported	igd	0.006496178	19.87750843
2.80E-06	11	112076693	3042	0.304	0.06476	ebi-a-GCST90001457	rs1469503	T	A	0.9564	CD11c+ HLA DR++ monocyte %monocyte	TRUE	reported	igd	0.007191833	22.02154884
6.47E-06	11	80035628	3042	0.6992	0.1547	ebi-a-GCST90001457	rs117853201	A	G	0.0074	CD11c+ HLA DR++ monocyte %monocyte	TRUE	reported	igd	0.006670469	20.41439839
3.21E-06	11	115387449	3042	-0.3015	0.06462	ebi-a-GCST90001457	rs7101558	G	A	0.044	CD11c+ HLA DR++ monocyte %monocyte	TRUE	reported	igd	0.007105337	21.75480022
3.95E-06	14	31160823	3042	-0.447	0.0967	ebi-a-GCST90001457	rs76968110	A	G	0.0189	CD11c+ HLA DR++ monocyte %monocyte	TRUE	reported	igd	0.006975301	21.35386398
3.59E-06	17	45202758	3042	-0.1267	0.02729	ebi-a-GCST90001457	rs9897015	A	G	0.3922	CD11c+ HLA DR++ monocyte %monocyte	TRUE	reported	igd	0.007035913	21.54073571
1.75E-06	17	35215045	3042	-0.1798	0.03753	ebi-a-GCST90001457	rs76376209	T	C	0.1418	CD11c+ HLA DR++ monocyte %monocyte	TRUE	reported	igd	0.007488564	22.93700028
7.41E-06	20	5465449	3042	0.1304	0.02905	ebi-a-GCST90001457	rs6038180	C	T	0.2936	CD11c+ HLA DR++ monocyte %monocyte	TRUE	reported	igd	0.006580161	20.1361892
7.46E-06	20	45975692	3042	-0.4681	0.1043	ebi-a-GCST90001457	rs143643742	G	A	0.0168	CD11c+ HLA DR++ monocyte %monocyte	TRUE	reported	igd	0.00657784	20.12903891
2.15E-06	1	73622958	3387	0.8749	0.1843	ebi-a-GCST90001458	rs141320646	A	G	0.005	Myeloid DC AC	TRUE	reported	igd	0.006609536	22.52213923
2.75E-12	1	161410253	3387	-0.2265	0.03229	ebi-a-GCST90001458	rs115805162	T	C	0.2083	Myeloid DC AC	TRUE	reported	igd	0.014319287	49.17493551
2.29E-112	1	161526397	3387	0.6546	0.02797	ebi-a-GCST90001458	rs71632979	G	A	0.2449	Myeloid DC AC	TRUE	reported	igd	0.13920411	547.4072507
3.69E-07	1	161035780	3387	0.319	0.06262	ebi-a-GCST90001458	rs147678401	A	G	0.0437	Myeloid DC AC	TRUE	reported	igd	0.007603704	25.93574431
5.43E-09	1	160798209	3387	0.1529	0.02614	ebi-a-GCST90001458	rs569911	C	T	0.4349	Myeloid DC AC	TRUE	reported	igd	0.010000543	34.19379319
1.25E-06	2	40026310	3387	0.7935	0.1634	ebi-a-GCST90001458	rs142472859	C	T	0.0061	Myeloid DC AC	TRUE	reported	igd	0.006914507	23.56857007
3.18E-06	2	112435483	3387	-0.2007	0.04301	ebi-a-GCST90001458	rs17017403	C	T	0.0977	Myeloid DC AC	TRUE	reported	igd	0.006387892	21.76202657
2.27E-06	2	40472950	3387	0.5531	0.1168	ebi-a-GCST90001458	rs72794768	A	C	0.012	Myeloid DC AC	TRUE	reported	igd	0.006577193	22.41119982
6.54E-06	3	1981195	3387	-0.5608	0.1242	ebi-a-GCST90001458	rs115389169	T	C	0.0118	Myeloid DC AC	TRUE	reported	igd	0.005983444	20.37587626
7.97E-06	3	145530567	3387	-0.1157	0.02587	ebi-a-GCST90001458	rs4681269	G	A	0.4244	Myeloid DC AC	TRUE	reported	igd	0.005870857	19.9902091
6.98E-06	4	106927356	3387	-0.4793	0.1065	ebi-a-GCST90001458	rs17036497	T	C	0.0136	Myeloid DC AC	TRUE	reported	igd	0.005944442	20.24226559
5.91E-06	5	112543958	3387	0.574	0.1265	ebi-a-GCST90001458	rs79275634	A	G	0.0106	Myeloid DC AC	TRUE	reported	igd	0.006042205	20.57719675
6.25E-06	7	4372544	3387	-0.8214	0.1815	ebi-a-GCST90001458	rs76168011	G	C	0.0049	Myeloid DC AC	TRUE	reported	igd	0.006010667	20.46914086
1.81E-06	8	38806068	3387	0.1205	0.0252	ebi-a-GCST90001458	rs62504404	A	G	0.4846	Myeloid DC AC	TRUE	reported	igd	0.006705572	22.85159343
2.61E-06	8	73348626	3387	0.1297	0.02755	ebi-a-GCST90001458	rs16938204	T	C	0.2938	Myeloid DC AC	TRUE	reported	igd	0.006501131	22.15033109
5.29E-06	9	21870164	3387	-1.325	0.2906	ebi-a-GCST90001458	rs138949944	T	C	0.0018	Myeloid DC AC	TRUE	reported	igd	0.006100533	20.77705613
8.21E-06	9	88374754	3387	-0.1438	0.03219	ebi-a-GCST90001458	rs10746769	C	T	0.8078	Myeloid DC AC	TRUE	reported	igd	0.005857459	19.94432282
7.76E-06	10	30413417	3387	-0.1158	0.02585	ebi-a-GCST90001458	rs10763776	A	T	0.428	Myeloid DC AC	TRUE	reported	igd	0.00589	20.05577738
9.55E-06	11	34866130	3387	0.3915	0.08829	ebi-a-GCST90001458	rs17711429	G	A	0.0214	Myeloid DC AC	TRUE	reported	igd	0.005771801	19.65096923
7.34E-06	13	32875763	3387	-0.1238	0.02757	ebi-a-GCST90001458	rs206131	T	C	0.3106	Myeloid DC AC	TRUE	reported	igd	0.005917997	20.15167886
9.85E-06	19	4079922	3387	0.1978	0.04469	ebi-a-GCST90001458	rs1664690	T	A	0.9117	Myeloid DC AC	TRUE	reported	igd	0.005750585	19.57831635
7.94E-06	19	45337918	3387	-1.922	0.4296	ebi-a-GCST90001458	rs147711004	A	G	9.00E-04	Myeloid DC AC	TRUE	reported	igd	0.005874948	20.00422348
3.17E-06	20	22780354	3387	-0.1264	0.02708	ebi-a-GCST90001458	rs6048352	G	A	0.6811	Myeloid DC AC	TRUE	reported	igd	0.006391414	21.77410457
3.64E-06	20	2470273	3387	0.9423	0.2032	ebi-a-GCST90001458	rs147431504	G	C	0.0038	Myeloid DC AC	TRUE	reported	igd	0.006309095	21.4918822
5.78E-07	1	160972255	3410	0.6438	0.1286	ebi-a-GCST90001459	rs143140559	T	C	0.0094	Myeloid DC %DC	TRUE	reported	igd	0.00729601	25.04754783
9.22E-07	1	161937774	3410	0.2526	0.05138	ebi-a-GCST90001459	rs71639910	A	G	0.0688	Myeloid DC %DC	TRUE	reported	igd	0.00703812	24.15592651
8.46E-99	1	161526397	3410	0.6258	0.0287	ebi-a-GCST90001459	rs71632979	G	A	0.2447	Myeloid DC %DC	TRUE	reported	igd	0.12236739	475.1738488
7.62E-11	1	161561151	3410	-0.2585	0.0396	ebi-a-GCST90001459	rs74341264	A	G	0.1218	Myeloid DC %DC	TRUE	reported	igd	0.012341927	42.58689041
3.48E-06	2	65193712	3410	-0.2154	0.04634	ebi-a-GCST90001459	rs66730637	T	C	0.0839	Myeloid DC %DC	TRUE	reported	igd	0.006296249	21.59357484
8.07E-06	2	40026310	3410	0.7369	0.1648	ebi-a-GCST90001459	rs142472859	C	T	0.006	Myeloid DC %DC	TRUE	reported	igd	0.005829205	19.98241183
2.15E-06	2	111876763	3410	-0.1227	0.02584	ebi-a-GCST90001459	rs7577824	A	G	0.4757	Myeloid DC %DC	TRUE	reported	igd	0.006568822	22.534572
5.90E-06	2	211051993	3410	-0.2542	0.05602	ebi-a-GCST90001459	rs141267173	T	C	0.0531	Myeloid DC %DC	TRUE	reported	igd	0.006002	20.57832825
5.00E-06	3	384169	3410	-0.1682	0.03678	ebi-a-GCST90001459	rs11715127	C	G	0.1276	Myeloid DC %DC	TRUE	reported	igd	0.006095632	20.90132124
7.27E-07	3	151963160	3410	0.2972	0.05987	ebi-a-GCST90001459	rs62272723	T	G	0.0501	Myeloid DC %DC	TRUE	reported	igd	0.007174598	24.62772531
2.93E-06	6	36323614	3410	0.3577	0.07639	ebi-a-GCST90001459	rs114586806	T	C	0.0292	Myeloid DC %DC	TRUE	reported	igd	0.006388912	21.91341519
9.16E-06	6	22056131	3410	0.1185	0.02668	ebi-a-GCST90001459	rs196051	G	A	0.3971	Myeloid DC %DC	TRUE	reported	igd	0.005751822	19.71561175
2.44E-06	7	14195723	3410	-0.6159	0.1305	ebi-a-GCST90001459	rs78726632	C	G	0.0097	Myeloid DC %DC	TRUE	reported	igd	0.006489592	22.26099602
9.42E-08	7	50307710	3410	0.1584	0.02961	ebi-a-GCST90001459	rs876036	C	T	0.2645	Myeloid DC %DC	TRUE	reported	igd	0.008322421	28.60083726
2.39E-06	8	17810983	3410	-0.3324	0.07035	ebi-a-GCST90001459	rs4921823	T	C	0.0362	Myeloid DC %DC	TRUE	reported	igd	0.006504373	22.31202736
9.67E-07	8	130647985	3410	-0.1378	0.02808	ebi-a-GCST90001459	rs34547718	G	T	0.2875	Myeloid DC %DC	TRUE	reported	igd	0.007012833	24.06852274
5.09E-06	8	71747316	3410	1.198	0.2622	ebi-a-GCST90001459	rs17767335	C	T	0.0023	Myeloid DC %DC	TRUE	reported	igd	0.006084757	20.86380277
8.53E-06	9	135295345	3410	-0.2037	0.04568	ebi-a-GCST90001459	rs1571857	T	C	0.0855	Myeloid DC %DC	TRUE	reported	igd	0.005797627	19.87353274
4.40E-06	9	31374800	3410	-0.3648	0.07932	ebi-a-GCST90001459	rs145330472	A	G	0.0265	Myeloid DC %DC	TRUE	reported	igd	0.006164592	21.13924418
4.35E-06	9	110467582	3410	0.1193	0.02592	ebi-a-GCST90001459	rs1330145	G	T	0.5802	Myeloid DC %DC	TRUE	reported	igd	0.006174003	21.17171797
1.03E-06	10	122700529	3410	0.1266	0.02587	ebi-a-GCST90001459	rs4752481	T	G	0.4535	Myeloid DC %DC	TRUE	reported	igd	0.006973982	23.93424658
5.31E-06	12	108726677	3410	-0.1364	0.02991	ebi-a-GCST90001459	rs10735429	G	A	0.7411	Myeloid DC %DC	TRUE	reported	igd	0.00606179	20.78457371
6.22E-06	13	44765322	3410	0.2116	0.04675	ebi-a-GCST90001459	rs73180904	T	C	0.0842	Myeloid DC %DC	TRUE	reported	igd	0.005971898	20.47449993
5.63E-06	16	111247	3410	-0.223	0.04904	ebi-a-GCST90001459	rs79691782	T	C	0.0783	Myeloid DC %DC	TRUE	reported	igd	0.006027384	20.66588509
7.71E-06	17	12078483	3410	0.5111	0.1141	ebi-a-GCST90001459	rs79631949	T	C	0.0136	Myeloid DC %DC	TRUE	reported	igd	0.005849761	20.05329211
6.58E-06	19	58148090	3410	-0.2695	0.05971	ebi-a-GCST90001459	rs73064521	T	A	0.0466	Myeloid DC %DC	TRUE	reported	igd	0.005938575	20.35957011
4.44E-06	20	15407093	3410	-0.5066	0.1102	ebi-a-GCST90001459	rs6079813	A	G	0.0136	Myeloid DC %DC	TRUE	reported	igd	0.006159275	21.12089848
3.35E-06	22	27665142	3410	-0.1675	0.03597	ebi-a-GCST90001459	rs12628370	T	C	0.1474	Myeloid DC %DC	TRUE	reported	igd	0.006318899	21.67174861
8.41E-06	2	1970675	3374	-0.1841	0.04126	ebi-a-GCST90001460	rs6751072	T	C	0.0957	Plasmacytoid DC AC	TRUE	reported	igd	0.005866093	19.89718406
1.24E-06	2	111927379	3374	0.1169	0.02406	ebi-a-GCST90001460	rs6708784	G	A	0.4784	Plasmacytoid DC AC	TRUE	reported	igd	0.006948078	23.59284226
5.57E-07	2	85696551	3374	0.1321	0.02633	ebi-a-GCST90001460	rs12616455	A	G	0.7121	Plasmacytoid DC AC	TRUE	reported	igd	0.007405099	25.15627912
6.51E-06	2	221584311	3374	-0.6432	0.1424	ebi-a-GCST90001460	rs7560153	G	T	0.0071	Plasmacytoid DC AC	TRUE	reported	igd	0.006010475	20.38987581
1.59E-06	2	178694935	3374	-0.7983	0.166	ebi-a-GCST90001460	rs115638174	T	C	0.0052	Plasmacytoid DC AC	TRUE	reported	igd	0.006807761	23.11311979
2.12E-13	2	136580287	3374	0.1937	0.02628	ebi-a-GCST90001460	rs2164210	C	T	0.3244	Plasmacytoid DC AC	TRUE	reported	igd	0.015846246	54.29389608
6.78E-06	3	19131454	3374	-1.742	0.3865	ebi-a-GCST90001460	rs192992420	T	C	0.0012	Plasmacytoid DC AC	TRUE	reported	igd	0.00598474	20.3020453
1.79E-06	3	104696995	3374	0.2251	0.04706	ebi-a-GCST90001460	rs77908862	C	T	0.071	Plasmacytoid DC AC	TRUE	reported	igd	0.006735456	22.86597014
1.05E-06	5	176855627	3374	0.1163	0.02379	ebi-a-GCST90001460	rs2545798	A	T	0.4813	Plasmacytoid DC AC	TRUE	reported	igd	0.007033316	23.88432835
1.25E-07	5	36514924	3374	0.5481	0.1034	ebi-a-GCST90001460	rs62354582	T	C	0.0133	Plasmacytoid DC AC	TRUE	reported	igd	0.00825908	28.08154604
4.17E-06	6	67895544	3374	-1.824	0.3956	ebi-a-GCST90001460	rs144152085	G	C	9.00E-04	Plasmacytoid DC AC	TRUE	reported	igd	0.006261296	21.24611803
5.69E-06	7	21574985	3374	-0.2167	0.04768	ebi-a-GCST90001460	rs73064418	C	T	0.0702	Plasmacytoid DC AC	TRUE	reported	igd	0.006084846	20.6437132
4.42E-06	7	11535712	3374	-0.3111	0.06766	ebi-a-GCST90001460	rs186765793	T	C	0.0325	Plasmacytoid DC AC	TRUE	reported	igd	0.00622699	21.12897956
9.51E-13	7	50308811	3374	-0.1971	0.02752	ebi-a-GCST90001460	rs876039	C	G	0.2619	Plasmacytoid DC AC	TRUE	reported	igd	0.014975399	51.26475393
1.32E-06	8	34472241	3374	2.012	0.4152	ebi-a-GCST90001460	rs117039412	A	T	7.00E-04	Plasmacytoid DC AC	TRUE	reported	igd	0.006911687	23.46841454
3.14E-06	8	131805603	3374	0.1139	0.02439	ebi-a-GCST90001460	rs11776881	C	A	0.4092	Plasmacytoid DC AC	TRUE	reported	igd	0.006422153	21.79547485
2.82E-06	10	99691593	3374	-0.1453	0.03097	ebi-a-GCST90001460	rs2862050	T	C	0.818	Plasmacytoid DC AC	TRUE	reported	igd	0.006481562	21.99841069
8.93E-06	10	95364033	3374	-0.4462	0.1003	ebi-a-GCST90001460	rs17108993	G	C	0.0141	Plasmacytoid DC AC	TRUE	reported	igd	0.005831392	19.77879156
3.81E-06	11	80180769	3374	1.044	0.2255	ebi-a-GCST90001460	rs55901425	C	T	0.0028	Plasmacytoid DC AC	TRUE	reported	igd	0.006312663	21.42152537
5.87E-06	12	101344076	3374	1.338	0.2948	ebi-a-GCST90001460	rs117839924	C	T	0.0015	Plasmacytoid DC AC	TRUE	reported	igd	0.006068323	20.58731721
5.74E-06	12	53745426	3374	0.3807	0.0838	ebi-a-GCST90001460	rs117112573	C	G	0.0202	Plasmacytoid DC AC	TRUE	reported	igd	0.006079729	20.62624652
2.54E-06	13	101828654	3374	0.4301	0.09125	ebi-a-GCST90001460	rs17582557	C	T	0.0169	Plasmacytoid DC AC	TRUE	reported	igd	0.006541507	22.20320284
7.32E-06	14	100464091	3374	-0.2103	0.04684	ebi-a-GCST90001460	rs76924856	G	T	0.0637	Plasmacytoid DC AC	TRUE	reported	igd	0.005938992	20.1459272
1.42E-06	14	62358847	3374	0.1614	0.03341	ebi-a-GCST90001460	rs217667	T	C	0.1457	Plasmacytoid DC AC	TRUE	reported	igd	0.006869346	23.32365438
5.55E-06	15	43005653	3374	0.3131	0.06882	ebi-a-GCST90001460	rs138423727	C	T	0.0313	Plasmacytoid DC AC	TRUE	reported	igd	0.006097272	20.68613175
5.85E-06	16	3995624	3374	-0.7037	0.155	ebi-a-GCST90001460	rs142129101	C	A	0.0056	Plasmacytoid DC AC	TRUE	reported	igd	0.006071858	20.5993821
6.69E-06	16	83921634	3374	0.3127	0.06932	ebi-a-GCST90001460	rs147983983	G	T	0.0319	Plasmacytoid DC AC	TRUE	reported	igd	0.005994903	20.33673091
8.07E-06	17	70427321	3374	0.152	0.034	ebi-a-GCST90001460	rs16977238	A	G	0.1432	Plasmacytoid DC AC	TRUE	reported	igd	0.005888698	19.97431201
2.81E-07	17	10991039	3374	-1.205	0.2342	ebi-a-GCST90001460	rs16944211	T	C	0.0027	Plasmacytoid DC AC	TRUE	reported	igd	0.007785043	26.45713419
7.07E-06	17	35059123	3374	-1.178	0.2619	ebi-a-GCST90001460	rs117990934	C	G	0.0019	Plasmacytoid DC AC	TRUE	reported	igd	0.005960438	20.21911171
2.73E-06	18	51412543	3374	0.1138	0.02422	ebi-a-GCST90001460	rs10853636	G	A	0.4413	Plasmacytoid DC AC	TRUE	reported	igd	0.006500679	22.06371984
1.28E-07	1	160940671	3374	0.6722	0.127	ebi-a-GCST90001461	rs191217950	A	G	0.0096	DC AC	TRUE	reported	igd	0.008234806	27.99832575
3.09E-06	1	160145298	3374	0.1199	0.02567	ebi-a-GCST90001461	rs911228	A	G	0.5697	DC AC	TRUE	reported	igd	0.006424545	21.80364571
1.20E-89	1	161515326	3374	0.5889	0.02846	ebi-a-GCST90001461	rs55971447	T	C	0.2358	DC AC	TRUE	reported	igd	0.112611337	427.9133195
9.74E-10	1	161058351	3374	0.3483	0.05681	ebi-a-GCST90001461	rs75072970	C	T	0.0532	DC AC	TRUE	reported	igd	0.011017948	37.56642418
8.00E-06	1	120123990	3374	0.1591	0.03557	ebi-a-GCST90001461	rs12144062	T	C	0.1464	DC AC	TRUE	reported	igd	0.005894676	19.99471032
5.88E-06	1	162920561	3374	0.1983	0.04369	ebi-a-GCST90001461	rs17438107	T	A	0.0917	DC AC	TRUE	reported	igd	0.006068658	20.58845828
5.77E-06	2	136557319	3374	0.1262	0.02779	ebi-a-GCST90001461	rs2322660	T	C	0.3254	DC AC	TRUE	reported	igd	0.006075054	20.61029006
4.68E-06	2	112435483	3374	-0.195	0.04252	ebi-a-GCST90001461	rs17017403	C	T	0.098	DC AC	TRUE	reported	igd	0.006194965	21.01963637
4.08E-06	2	47496463	3374	0.1158	0.0251	ebi-a-GCST90001461	rs7355664	C	G	0.4502	DC AC	TRUE	reported	igd	0.006268931	21.27218805
5.74E-06	3	31185662	3374	0.1846	0.04063	ebi-a-GCST90001461	rs6782857	A	G	0.1101	DC AC	TRUE	reported	igd	0.006081009	20.63061794
3.84E-06	3	41531792	3374	-0.3782	0.08174	ebi-a-GCST90001461	rs115751481	A	T	0.0258	DC AC	TRUE	reported	igd	0.006304953	21.39519603
3.75E-06	5	30878060	3374	0.3124	0.06744	ebi-a-GCST90001461	rs11748731	T	C	0.0362	DC AC	TRUE	reported	igd	0.006319585	21.44516613
1.98E-06	5	112543958	3374	0.5945	0.1248	ebi-a-GCST90001461	rs79275634	A	G	0.0107	DC AC	TRUE	reported	igd	0.006680645	22.67864145
4.61E-06	6	3870889	3374	0.1328	0.02893	ebi-a-GCST90001461	rs2490034	A	G	0.7432	DC AC	TRUE	reported	igd	0.006206551	21.05919522
9.74E-06	7	4372544	3374	-0.7956	0.1796	ebi-a-GCST90001461	rs76168011	G	C	0.0049	DC AC	TRUE	reported	igd	0.005782468	19.61188653
5.95E-06	7	46017435	3374	-0.3287	0.07248	ebi-a-GCST90001461	rs35802809	T	G	0.0313	DC AC	TRUE	reported	igd	0.00605869	20.5544342
2.45E-06	8	73320315	3374	0.1282	0.02716	ebi-a-GCST90001461	rs28854187	A	G	0.2964	DC AC	TRUE	reported	igd	0.006560139	22.26686145
5.48E-07	8	38806068	3374	0.125	0.02491	ebi-a-GCST90001461	rs62504404	A	G	0.4843	DC AC	TRUE	reported	igd	0.007407954	25.1660502
4.40E-06	9	88411604	3374	0.1545	0.0336	ebi-a-GCST90001461	rs138192280	T	C	0.1679	DC AC	TRUE	reported	igd	0.006227594	21.13104138
1.89E-06	12	133840072	3374	-0.1534	0.03214	ebi-a-GCST90001461	rs142917473	C	G	0.3072	DC AC	TRUE	reported	igd	0.006706432	22.7667722
9.58E-06	13	32877696	3374	-0.1209	0.02728	ebi-a-GCST90001461	rs9590896	A	G	0.3103	DC AC	TRUE	reported	igd	0.005787593	19.62936983
3.43E-06	17	35251042	3374	-0.252	0.05419	ebi-a-GCST90001461	rs115102594	G	C	0.0603	DC AC	TRUE	reported	igd	0.006368586	21.61251299
2.78E-06	20	2470273	3374	0.9392	0.2001	ebi-a-GCST90001461	rs147431504	G	C	0.0039	DC AC	TRUE	reported	igd	0.006487097	22.0173212
1.18E-20	1	161561151	3387	-0.3652	0.03894	ebi-a-GCST90001462	rs74341264	A	G	0.1219	CD62L- DC AC	TRUE	reported	igd	0.025311637	87.90490719
8.28E-09	1	160972255	3387	0.7418	0.1284	ebi-a-GCST90001462	rs143140559	T	C	0.0094	CD62L- DC AC	TRUE	reported	igd	0.009758199	33.35700783
1.40E-150	1	161526397	3387	0.7524	0.02735	ebi-a-GCST90001462	rs71632979	G	A	0.2449	CD62L- DC AC	TRUE	reported	igd	0.182634912	756.3562306
1.83E-07	1	161035780	3387	0.3283	0.06281	ebi-a-GCST90001462	rs147678401	A	G	0.0437	CD62L- DC AC	TRUE	reported	igd	0.008001657	27.30408675
2.05E-12	1	161937774	3387	0.3586	0.05081	ebi-a-GCST90001462	rs71639910	A	G	0.0686	CD62L- DC AC	TRUE	reported	igd	0.014493276	49.7812339
3.38E-06	1	162920561	3387	0.2057	0.04421	ebi-a-GCST90001462	rs17438107	T	A	0.0921	CD62L- DC AC	TRUE	reported	igd	0.006351047	21.63570394
3.39E-06	2	155187137	3387	-1.139	0.2448	ebi-a-GCST90001462	rs75055130	C	G	0.0024	CD62L- DC AC	TRUE	reported	igd	0.006351005	21.63555785
8.68E-06	3	163257483	3387	0.1447	0.03248	ebi-a-GCST90001462	rs9855547	G	T	0.8091	CD62L- DC AC	TRUE	reported	igd	0.005825757	19.83574413
2.24E-06	4	90807488	3387	-4.152	0.8762	ebi-a-GCST90001462	rs35740507	C	T	1.00E-04	CD62L- DC AC	TRUE	reported	igd	0.006586023	22.44148896
5.12E-06	8	141396189	3387	-1.176	0.2575	ebi-a-GCST90001462	rs139894456	A	C	0.0025	CD62L- DC AC	TRUE	reported	igd	0.006120385	20.84508417
9.91E-06	9	1642516	3387	0.2383	0.05385	ebi-a-GCST90001462	rs771894	A	G	0.0602	CD62L- DC AC	TRUE	reported	igd	0.005748542	19.57132126
1.09E-06	11	19877912	3387	0.2767	0.05667	ebi-a-GCST90001462	rs116910026	T	C	0.0512	CD62L- DC AC	TRUE	reported	igd	0.006989571	23.82623217
1.94E-06	11	5480718	3387	-0.36	0.0755	ebi-a-GCST90001462	rs149812305	C	T	0.0272	CD62L- DC AC	TRUE	reported	igd	0.00666792	22.72241956
1.87E-06	12	127036033	3387	0.1337	0.02799	ebi-a-GCST90001462	rs73231298	A	G	0.287	CD62L- DC AC	TRUE	reported	igd	0.006691538	22.80344666
3.04E-06	15	81119490	3387	0.128	0.02738	ebi-a-GCST90001462	rs35519924	A	G	0.3276	CD62L- DC AC	TRUE	reported	igd	0.006411277	21.84220748
6.98E-06	15	57324322	3387	-2.086	0.4634	ebi-a-GCST90001462	rs151030554	A	C	9.00E-04	CD62L- DC AC	TRUE	reported	igd	0.005947176	20.25163193
9.94E-06	16	74973365	3387	0.3107	0.07021	ebi-a-GCST90001462	rs139058442	A	G	0.0353	CD62L- DC AC	TRUE	reported	igd	0.005748646	19.57167687
7.70E-06	18	10175131	3387	-0.2246	0.05013	ebi-a-GCST90001462	rs112701148	T	G	0.0697	CD62L- DC AC	TRUE	reported	igd	0.005891727	20.06169257
7.55E-06	20	22780354	3387	-0.1219	0.02717	ebi-a-GCST90001462	rs6048352	G	A	0.6811	CD62L- DC AC	TRUE	reported	igd	0.005907987	20.11738886
2.34E-06	1	105108278	3410	-0.1257	0.02658	ebi-a-GCST90001463	rs1515318	A	G	0.435	CD62L- DC %DC	TRUE	reported	igd	0.006515792	22.35145551
5.15E-07	1	160972255	3410	0.6557	0.1304	ebi-a-GCST90001463	rs143140559	T	C	0.0094	CD62L- DC %DC	TRUE	reported	igd	0.007360248	25.26971778
1.43E-21	1	161561151	3410	-0.3829	0.03987	ebi-a-GCST90001463	rs74341264	A	G	0.1218	CD62L- DC %DC	TRUE	reported	igd	0.026335007	92.17719082
3.97E-08	1	160353789	3410	0.4142	0.07525	ebi-a-GCST90001463	rs143032729	G	A	0.0326	CD62L- DC %DC	TRUE	reported	igd	0.008806659	30.27975715
2.54E-08	1	115108914	3410	-0.2072	0.03711	ebi-a-GCST90001463	rs6537835	A	G	0.8488	CD62L- DC %DC	TRUE	reported	igd	0.009059222	31.1560793
5.64E-06	1	62527805	3410	0.2373	0.05218	ebi-a-GCST90001463	rs79979402	G	A	0.0679	CD62L- DC %DC	TRUE	reported	igd	0.006028467	20.66962198
3.25E-06	1	77072414	3410	-0.137	0.02939	ebi-a-GCST90001463	rs341029	A	G	0.7375	CD62L- DC %DC	TRUE	reported	igd	0.006331826	21.71636684
2.11E-144	1	161520931	3410	0.7548	0.02809	ebi-a-GCST90001463	rs56199187	T	C	0.2441	CD62L- DC %DC	TRUE	reported	igd	0.174741458	721.6149327
6.81E-06	3	155938532	3410	-0.3312	0.07348	ebi-a-GCST90001463	rs4680245	A	G	0.0334	CD62L- DC %DC	TRUE	reported	igd	0.005922543	20.3042788
5.73E-06	3	67260176	3410	-0.855	0.1882	ebi-a-GCST90001463	rs112985320	T	C	0.0059	CD62L- DC %DC	TRUE	reported	igd	0.00601614	20.62710116
3.32E-07	4	43118540	3410	0.1381	0.027	ebi-a-GCST90001463	rs62300075	C	A	0.3707	CD62L- DC %DC	TRUE	reported	igd	0.007613534	26.1459867
2.68E-06	5	179543345	3410	-0.9935	0.2113	ebi-a-GCST90001463	rs116473196	T	C	0.0031	CD62L- DC %DC	TRUE	reported	igd	0.006441335	22.09438696
3.50E-06	6	81660130	3410	1.355	0.2917	ebi-a-GCST90001463	rs75220521	G	T	0.0023	CD62L- DC %DC	TRUE	reported	igd	0.006287991	21.56507333
7.60E-06	6	8259337	3410	-1.697	0.3784	ebi-a-GCST90001463	rs11754319	T	G	0.0012	CD62L- DC %DC	TRUE	reported	igd	0.005863448	20.10048962
7.06E-06	6	148373443	3410	-1.039	0.231	ebi-a-GCST90001463	rs78548019	T	C	0.0031	CD62L- DC %DC	TRUE	reported	igd	0.005897716	20.21865876
4.41E-06	9	1621830	3410	0.2232	0.04854	ebi-a-GCST90001463	rs702185	G	A	0.0783	CD62L- DC %DC	TRUE	reported	igd	0.0061624	21.13168088
8.35E-06	11	19889219	3410	0.2575	0.05769	ebi-a-GCST90001463	rs138315340	T	A	0.0516	CD62L- DC %DC	TRUE	reported	igd	0.005808567	19.91125324
7.61E-06	11	6479487	3410	0.4062	0.09061	ebi-a-GCST90001463	rs41275192	C	T	0.021	CD62L- DC %DC	TRUE	reported	igd	0.005858969	20.08504386
2.88E-06	11	5480718	3410	-0.3592	0.07663	ebi-a-GCST90001463	rs149812305	C	T	0.0271	CD62L- DC %DC	TRUE	reported	igd	0.006402229	21.95938697
6.40E-06	14	73286458	3410	0.1217	0.02693	ebi-a-GCST90001463	rs2332920	G	A	0.3752	CD62L- DC %DC	TRUE	reported	igd	0.005953342	20.41050061
4.35E-06	15	68361528	3410	0.1266	0.02752	ebi-a-GCST90001463	rs7163051	A	G	0.3702	CD62L- DC %DC	TRUE	reported	igd	0.006167785	21.15026238
3.95E-06	16	65149970	3410	-1.426	0.3084	ebi-a-GCST90001463	rs148188224	G	C	0.0019	CD62L- DC %DC	TRUE	reported	igd	0.006230767	21.36758889
3.13E-06	16	11907102	3410	0.1625	0.0348	ebi-a-GCST90001463	rs2024391	T	C	0.1736	CD62L- DC %DC	TRUE	reported	igd	0.006353685	21.79181733
8.77E-06	22	48474288	3410	-0.1368	0.03073	ebi-a-GCST90001463	rs5767014	C	T	0.7776	CD62L- DC %DC	TRUE	reported	igd	0.005777981	19.80579508
2.92E-06	1	162752670	3387	0.2153	0.04595	ebi-a-GCST90001464	rs72711599	A	G	0.0884	CD86+ myeloid DC AC	TRUE	reported	igd	0.006440148	21.94120649
2.45E-06	1	120115384	3387	0.1639	0.03471	ebi-a-GCST90001464	rs12134798	T	C	0.1673	CD86+ myeloid DC AC	TRUE	reported	igd	0.006540092	22.28394902
1.30E-06	1	161035780	3387	0.3116	0.06427	ebi-a-GCST90001464	rs147678401	A	G	0.0437	CD86+ myeloid DC AC	TRUE	reported	igd	0.006892226	23.49209641
2.28E-06	1	163958750	3387	-0.5561	0.1174	ebi-a-GCST90001464	rs139939515	T	C	0.0124	CD86+ myeloid DC AC	TRUE	reported	igd	0.006580924	22.42399938
2.25E-12	1	161937774	3387	0.3667	0.05205	ebi-a-GCST90001464	rs71639910	A	G	0.0686	CD86+ myeloid DC AC	TRUE	reported	igd	0.014442656	49.60481435
2.09E-06	1	157964856	3387	0.1405	0.02956	ebi-a-GCST90001464	rs6656063	T	C	0.2499	CD86+ myeloid DC AC	TRUE	reported	igd	0.006625848	22.57809341
9.71E-166	1	161526397	3387	0.8088	0.02785	ebi-a-GCST90001464	rs71632979	G	A	0.2449	CD86+ myeloid DC AC	TRUE	reported	igd	0.199365861	842.8986583
2.51E-06	1	163485197	3387	-0.6058	0.1285	ebi-a-GCST90001464	rs113995133	A	G	0.0103	CD86+ myeloid DC AC	TRUE	reported	igd	0.006519234	22.21241398
6.16E-06	1	181020181	3387	-0.3862	0.08529	ebi-a-GCST90001464	rs3789359	C	T	0.023	CD86+ myeloid DC AC	TRUE	reported	igd	0.006017166	20.49140733
1.25E-18	1	161561151	3387	-0.355	0.04006	ebi-a-GCST90001464	rs74341264	A	G	0.1219	CD86+ myeloid DC AC	TRUE	reported	igd	0.022660275	78.48348739
1.55E-08	1	160972255	3387	0.7391	0.1304	ebi-a-GCST90001464	rs143140559	T	C	0.0094	CD86+ myeloid DC AC	TRUE	reported	igd	0.009395852	32.10662815
2.50E-06	3	1827937	3387	-0.3927	0.08325	ebi-a-GCST90001464	rs115849513	T	A	0.0245	CD86+ myeloid DC AC	TRUE	reported	igd	0.00652671	22.23805472
7.18E-06	4	76221611	3387	-0.1444	0.03211	ebi-a-GCST90001464	rs112966518	G	T	0.2149	CD86+ myeloid DC AC	TRUE	reported	igd	0.005935443	20.21143977
1.45E-06	6	73397623	3387	-0.6969	0.1444	ebi-a-GCST90001464	rs112186537	T	C	0.0075	CD86+ myeloid DC AC	TRUE	reported	igd	0.00682991	23.27823343
8.53E-06	8	116153312	3387	-0.1177	0.0264	ebi-a-GCST90001464	rs923967	A	T	0.4074	CD86+ myeloid DC AC	TRUE	reported	igd	0.005834299	19.86499904
5.94E-06	8	73348626	3387	0.1278	0.02818	ebi-a-GCST90001464	rs16938204	T	C	0.2938	CD86+ myeloid DC AC	TRUE	reported	igd	0.006035806	20.55527098
6.53E-06	9	133737649	3387	-0.2492	0.05518	ebi-a-GCST90001464	rs12005879	A	G	0.0576	CD86+ myeloid DC AC	TRUE	reported	igd	0.005985634	20.38337808
9.41E-06	13	100459317	3387	0.1673	0.03771	ebi-a-GCST90001464	rs9557311	A	G	0.1333	CD86+ myeloid DC AC	TRUE	reported	igd	0.005777596	19.67081226
7.24E-06	14	44042820	3387	-1.333	0.2966	ebi-a-GCST90001464	rs75700156	C	T	0.0021	CD86+ myeloid DC AC	TRUE	reported	igd	0.005928169	20.18652118
4.53E-06	14	51937110	3387	-0.7215	0.1571	ebi-a-GCST90001464	rs185312213	G	T	0.0066	CD86+ myeloid DC AC	TRUE	reported	igd	0.006188836	21.07966851
2.48E-06	15	25969797	3387	-2.409	0.5106	ebi-a-GCST90001464	rs140205436	T	C	6.00E-04	CD86+ myeloid DC AC	TRUE	reported	igd	0.006529079	22.24618044
2.26E-06	16	57725145	3387	-0.2163	0.04565	ebi-a-GCST90001464	rs79497887	G	C	0.0865	CD86+ myeloid DC AC	TRUE	reported	igd	0.006584868	22.43752509
5.47E-06	17	77253136	3387	-0.3544	0.07783	ebi-a-GCST90001464	rs72846852	T	C	0.0282	CD86+ myeloid DC AC	TRUE	reported	igd	0.006084538	20.72224681
2.80E-07	1	160972255	3410	0.6732	0.1308	ebi-a-GCST90001465	rs143140559	T	C	0.0094	CD86+ myeloid DC %DC	TRUE	reported	igd	0.007708284	26.47390059
4.64E-06	1	157964856	3410	0.1357	0.02958	ebi-a-GCST90001465	rs6656063	T	C	0.2501	CD86+ myeloid DC %DC	TRUE	reported	igd	0.006133902	21.03335554
4.90E-12	1	161937774	3410	0.3612	0.0521	ebi-a-GCST90001465	rs71639910	A	G	0.0688	CD86+ myeloid DC %DC	TRUE	reported	igd	0.013899111	48.03582387
8.94E-06	1	181020181	3410	-0.3803	0.0855	ebi-a-GCST90001465	rs3789359	C	T	0.0229	CD86+ myeloid DC %DC	TRUE	reported	igd	0.005768377	19.77268413
2.34E-07	1	163485197	3410	-0.6667	0.1287	ebi-a-GCST90001465	rs113995133	A	G	0.0103	CD86+ myeloid DC %DC	TRUE	reported	igd	0.007808096	26.81939789
3.34E-18	1	161561151	3410	-0.3508	0.0401	ebi-a-GCST90001465	rs74341264	A	G	0.1218	CD86+ myeloid DC %DC	TRUE	reported	igd	0.021950127	76.48488733
1.30E-07	1	163958750	3410	-0.6222	0.1176	ebi-a-GCST90001465	rs139939515	T	C	0.0123	CD86+ myeloid DC %DC	TRUE	reported	igd	0.008142175	27.97631937
4.22E-165	1	161526397	3410	0.8089	0.02792	ebi-a-GCST90001465	rs71632979	G	A	0.2447	CD86+ myeloid DC %DC	TRUE	reported	igd	0.197530075	838.8881314
2.01E-06	1	82817239	3410	0.1227	0.02577	ebi-a-GCST90001465	rs950485	C	A	0.4919	CD86+ myeloid DC %DC	TRUE	reported	igd	0.006604321	22.65716125
1.95E-06	2	191451636	3410	-1.864	0.391	ebi-a-GCST90001465	rs114566711	T	A	9.00E-04	CD86+ myeloid DC %DC	TRUE	reported	igd	0.006620626	22.71347108
4.07E-06	4	78748977	3410	-0.1204	0.02608	ebi-a-GCST90001465	rs1996740	G	A	0.4776	CD86+ myeloid DC %DC	TRUE	reported	igd	0.006211228	21.30016692
4.63E-06	5	63081773	3410	-0.3741	0.08154	ebi-a-GCST90001465	rs143512471	A	G	0.026	CD86+ myeloid DC %DC	TRUE	reported	igd	0.006134894	21.03677729
9.64E-06	6	147461264	3410	0.2353	0.05309	ebi-a-GCST90001465	rs113404917	T	C	0.0633	CD86+ myeloid DC %DC	TRUE	reported	igd	0.005727557	19.63195775
4.68E-06	7	157588588	3410	-0.443	0.09659	ebi-a-GCST90001465	rs78169719	C	A	0.0177	CD86+ myeloid DC %DC	TRUE	reported	igd	0.006130812	21.02269199
7.10E-06	7	109678733	3410	1.672	0.3718	ebi-a-GCST90001465	rs144259606	C	A	0.001	CD86+ myeloid DC %DC	TRUE	reported	igd	0.005895646	20.21152031
5.26E-06	7	98162546	3410	-0.225	0.04933	ebi-a-GCST90001465	rs77148097	G	A	0.0767	CD86+ myeloid DC %DC	TRUE	reported	igd	0.006063829	20.79160484
3.08E-06	8	113032809	3410	-2.6	0.5564	ebi-a-GCST90001465	rs76522264	C	G	4.00E-04	CD86+ myeloid DC %DC	TRUE	reported	igd	0.006362766	21.82316119
1.12E-06	8	107693714	3410	-2.515	0.5157	ebi-a-GCST90001465	rs117690664	A	C	7.00E-04	CD86+ myeloid DC %DC	TRUE	reported	igd	0.006926419	23.76987638
5.19E-06	10	89944259	3410	-1.586	0.3474	ebi-a-GCST90001465	rs143555771	T	C	0.0015	CD86+ myeloid DC %DC	TRUE	reported	igd	0.006074996	20.8301283
1.67E-06	14	30170464	3410	0.5691	0.1186	ebi-a-GCST90001465	rs75358870	A	C	0.0128	CD86+ myeloid DC %DC	TRUE	reported	igd	0.006707038	23.01192767
9.34E-06	15	25969797	3410	-2.273	0.5121	ebi-a-GCST90001465	rs140205436	T	C	6.00E-04	CD86+ myeloid DC %DC	TRUE	reported	igd	0.005744246	19.68949271
3.13E-06	15	67606602	3410	-0.5139	0.11	ebi-a-GCST90001465	rs72745440	A	C	0.0141	CD86+ myeloid DC %DC	TRUE	reported	igd	0.006359846	21.81308402
6.31E-06	18	22455983	3410	0.2938	0.06497	ebi-a-GCST90001465	rs113345111	G	A	0.0428	CD86+ myeloid DC %DC	TRUE	reported	igd	0.005961106	20.43727819
6.10E-06	19	30509788	3410	0.2261	0.04991	ebi-a-GCST90001465	rs77768825	G	A	0.0755	CD86+ myeloid DC %DC	TRUE	reported	igd	0.005982266	20.51026124
2.87E-06	1	45173351	3374	-0.1223	0.02608	ebi-a-GCST90001466	rs56164117	C	T	0.3543	CD86+ plasmacytoid DC AC	TRUE	reported	igd	0.006475469	21.97759812
3.14E-06	2	1732855	3374	-0.117	0.02506	ebi-a-GCST90001466	rs1991164	C	T	0.5529	CD86+ plasmacytoid DC AC	TRUE	reported	igd	0.006419006	21.78472479
7.45E-07	3	121714019	3374	0.3946	0.07957	ebi-a-GCST90001466	rs13088702	C	T	0.0252	CD86+ plasmacytoid DC AC	TRUE	reported	igd	0.007236295	24.5786448
5.42E-06	5	148318809	3374	0.3098	0.06801	ebi-a-GCST90001466	rs78379738	G	T	0.0368	CD86+ plasmacytoid DC AC	TRUE	reported	igd	0.006112368	20.73766072
5.53E-06	7	67115438	3374	-0.1133	0.02489	ebi-a-GCST90001466	rs10248630	G	T	0.5221	CD86+ plasmacytoid DC AC	TRUE	reported	igd	0.006103879	20.70868462
2.17E-07	8	4465101	3374	-0.1473	0.02834	ebi-a-GCST90001466	rs2725015	G	A	0.266	CD86+ plasmacytoid DC AC	TRUE	reported	igd	0.007943232	26.99903796
4.44E-06	8	36308379	3374	-0.3011	0.06551	ebi-a-GCST90001466	rs79116372	T	A	0.0375	CD86+ plasmacytoid DC AC	TRUE	reported	igd	0.006222293	21.1129442
6.19E-06	8	18584959	3374	-1.091	0.2411	ebi-a-GCST90001466	rs140090913	A	G	0.0028	CD86+ plasmacytoid DC AC	TRUE	reported	igd	0.006032291	20.46433177
2.52E-06	9	77583476	3374	0.2575	0.05462	ebi-a-GCST90001466	rs139557155	G	A	0.0578	CD86+ plasmacytoid DC AC	TRUE	reported	igd	0.00654417	22.21230166
2.84E-07	10	90380589	3374	-0.2618	0.0509	ebi-a-GCST90001466	rs61852527	G	A	0.0649	CD86+ plasmacytoid DC AC	TRUE	reported	igd	0.007779769	26.439072
4.67E-06	13	99428046	3374	0.1234	0.0269	ebi-a-GCST90001466	rs9513487	G	T	0.3251	CD86+ plasmacytoid DC AC	TRUE	reported	igd	0.006198411	21.03140308
3.17E-06	14	69634234	3374	0.7025	0.1505	ebi-a-GCST90001466	rs142245023	A	G	0.0067	CD86+ plasmacytoid DC AC	TRUE	reported	igd	0.006416217	21.77519962
1.53E-06	14	36478046	3374	0.2639	0.0548	ebi-a-GCST90001466	rs11852100	C	A	0.0587	CD86+ plasmacytoid DC AC	TRUE	reported	igd	0.006826494	23.17715639
1.19E-06	15	96560797	3374	0.9624	0.1978	ebi-a-GCST90001466	rs75070627	C	T	0.0037	CD86+ plasmacytoid DC AC	TRUE	reported	igd	0.006967501	23.65925918
4.77E-06	16	78055434	3374	-0.2713	0.05921	ebi-a-GCST90001466	rs114468547	G	A	0.0491	CD86+ plasmacytoid DC AC	TRUE	reported	igd	0.006184013	20.98224497
2.36E-06	16	13019834	3374	0.2729	0.05772	ebi-a-GCST90001466	rs118148569	T	C	0.0505	CD86+ plasmacytoid DC AC	TRUE	reported	igd	0.006581752	22.34070707
1.29E-06	17	33829583	3374	0.1603	0.03305	ebi-a-GCST90001466	rs112496823	C	A	0.1768	CD86+ plasmacytoid DC AC	TRUE	reported	igd	0.006924071	23.51075657
8.31E-06	18	66297295	3374	-0.4937	0.1106	ebi-a-GCST90001466	rs150206669	G	C	0.0123	CD86+ plasmacytoid DC AC	TRUE	reported	igd	0.005871021	19.91399933
8.45E-06	19	3313321	3374	-0.2171	0.04867	ebi-a-GCST90001466	rs313778	T	C	0.0702	CD86+ plasmacytoid DC AC	TRUE	reported	igd	0.005862708	19.88563401
5.90E-06	21	34628034	3374	0.3632	0.08004	ebi-a-GCST90001466	rs11701450	G	C	0.0252	CD86+ plasmacytoid DC AC	TRUE	reported	igd	0.006065828	20.57879816
1.98E-20	1	161507448	3410	-0.2739	0.02938	ebi-a-GCST90001467	rs3845548	T	C	0.2345	CD86+ plasmacytoid DC %DC	TRUE	reported	igd	0.024853969	86.86117276
9.19E-06	1	34413398	3410	0.1173	0.0264	ebi-a-GCST90001467	rs513617	T	C	0.3594	CD86+ plasmacytoid DC %DC	TRUE	reported	igd	0.005756079	19.73028586
6.63E-07	1	247577856	3410	-0.1537	0.03086	ebi-a-GCST90001467	rs11811863	T	C	0.2186	CD86+ plasmacytoid DC %DC	TRUE	reported	igd	0.007221937	24.79140263
9.94E-06	1	99738054	3410	-1.201	0.2713	ebi-a-GCST90001467	rs11166208	A	G	0.0021	CD86+ plasmacytoid DC %DC	TRUE	reported	igd	0.005714041	19.58536341
9.80E-07	2	15272805	3410	0.1318	0.02687	ebi-a-GCST90001467	rs10170363	T	C	0.2944	CD86+ plasmacytoid DC %DC	TRUE	reported	igd	0.007006282	24.04588107
1.77E-06	2	190942111	3410	-0.3759	0.07853	ebi-a-GCST90001467	rs66967216	A	G	0.0265	CD86+ plasmacytoid DC %DC	TRUE	reported	igd	0.006674377	22.89911318
3.85E-07	3	121838791	3410	0.1569	0.03084	ebi-a-GCST90001467	rs1915087	C	T	0.2025	CD86+ plasmacytoid DC %DC	TRUE	reported	igd	0.007533187	25.86797041
2.34E-06	5	148318809	3410	0.3227	0.06823	ebi-a-GCST90001467	rs78379738	G	T	0.0364	CD86+ plasmacytoid DC %DC	TRUE	reported	igd	0.006517082	22.3559122
3.81E-06	6	155772981	3410	-0.1504	0.03249	ebi-a-GCST90001467	rs6930632	T	C	0.1789	CD86+ plasmacytoid DC %DC	TRUE	reported	igd	0.006244839	21.41615281
1.69E-06	7	43492179	3410	-0.1275	0.02658	ebi-a-GCST90001467	rs6463191	A	G	0.3198	CD86+ plasmacytoid DC %DC	TRUE	reported	igd	0.006702478	22.99617598
7.20E-07	8	77883134	3410	-0.9025	0.1818	ebi-a-GCST90001467	rs116872766	C	G	0.0045	CD86+ plasmacytoid DC %DC	TRUE	reported	igd	0.007175051	24.62928876
1.36E-06	8	4474949	3410	-0.1321	0.02729	ebi-a-GCST90001467	rs55966096	C	T	0.3085	CD86+ plasmacytoid DC %DC	TRUE	reported	igd	0.00682449	23.41767482
2.17E-06	8	18584959	3410	-1.154	0.2432	ebi-a-GCST90001467	rs140090913	A	G	0.0028	CD86+ plasmacytoid DC %DC	TRUE	reported	igd	0.006559518	22.50244369
7.12E-06	9	8370207	3410	-0.186	0.04137	ebi-a-GCST90001467	rs55732541	C	T	0.1062	CD86+ plasmacytoid DC %DC	TRUE	reported	igd	0.005892962	20.20226454
3.93E-07	9	77583476	3410	0.277	0.05451	ebi-a-GCST90001467	rs139557155	G	A	0.0578	CD86+ plasmacytoid DC %DC	TRUE	reported	igd	0.00751582	25.807883
6.55E-06	9	77145787	3410	0.2457	0.05442	ebi-a-GCST90001467	rs117919713	G	C	0.0588	CD86+ plasmacytoid DC %DC	TRUE	reported	igd	0.005942244	20.37222411
5.28E-06	10	30336672	3410	-0.4408	0.09664	ebi-a-GCST90001467	rs72810797	T	C	0.0172	CD86+ plasmacytoid DC %DC	TRUE	reported	igd	0.006064197	20.79287469
5.54E-08	10	90380589	3410	-0.2768	0.05083	ebi-a-GCST90001467	rs61852527	G	A	0.0648	CD86+ plasmacytoid DC %DC	TRUE	reported	igd	0.008621387	29.63719921
1.45E-06	11	63862612	3410	-0.2631	0.05451	ebi-a-GCST90001467	rs11231693	A	G	0.0554	CD86+ plasmacytoid DC %DC	TRUE	reported	igd	0.00678544	23.28276417
4.38E-06	12	18094072	3410	0.2649	0.0576	ebi-a-GCST90001467	rs12311260	G	C	0.0501	CD86+ plasmacytoid DC %DC	TRUE	reported	igd	0.006164235	21.13801281
1.07E-06	13	99428046	3410	0.131	0.0268	ebi-a-GCST90001467	rs9513487	G	T	0.326	CD86+ plasmacytoid DC %DC	TRUE	reported	igd	0.006958029	23.87911408
9.75E-06	13	28137152	3410	-0.114	0.02574	ebi-a-GCST90001467	rs34692286	C	G	0.3865	CD86+ plasmacytoid DC %DC	TRUE	reported	igd	0.005719357	19.60368993
8.61E-06	14	36478046	3410	0.2436	0.05467	ebi-a-GCST90001467	rs11852100	C	A	0.0587	CD86+ plasmacytoid DC %DC	TRUE	reported	igd	0.005788696	19.84273933
1.73E-06	15	96560797	3410	0.9606	0.2005	ebi-a-GCST90001467	rs75070627	C	T	0.0037	CD86+ plasmacytoid DC %DC	TRUE	reported	igd	0.00668634	22.94043336
5.78E-06	15	35034619	3410	-0.1122	0.0247	ebi-a-GCST90001467	rs2955695	A	T	0.4499	CD86+ plasmacytoid DC %DC	TRUE	reported	igd	0.006014747	20.62229592
1.72E-06	17	33829583	3410	0.1585	0.03308	ebi-a-GCST90001467	rs112496823	C	A	0.1771	CD86+ plasmacytoid DC %DC	TRUE	reported	igd	0.006687427	22.94419043
3.18E-06	17	49908577	3410	-0.2097	0.04494	ebi-a-GCST90001467	rs71381356	C	T	0.0845	CD86+ plasmacytoid DC %DC	TRUE	reported	igd	0.006344715	21.76085384
8.45E-06	18	66297295	3410	-0.4931	0.1106	ebi-a-GCST90001467	rs150206669	G	C	0.0125	CD86+ plasmacytoid DC %DC	TRUE	reported	igd	0.00579537	19.86574965
8.85E-06	19	10622478	3410	-0.8171	0.1836	ebi-a-GCST90001467	rs62131897	C	G	0.0047	CD86+ plasmacytoid DC %DC	TRUE	reported	igd	0.00577478	19.79476154
3.67E-06	22	22202164	3410	0.1192	0.02572	ebi-a-GCST90001467	rs9607320	T	C	0.6037	CD86+ plasmacytoid DC %DC	TRUE	reported	igd	0.00625935	21.46623055
5.49E-24	1	161561151	3387	-0.4066	0.03995	ebi-a-GCST90001468	rs74341264	A	G	0.1219	CD62L- myeloid DC AC	TRUE	reported	igd	0.029675827	103.5248614
9.84E-166	1	161526397	3387	0.8094	0.02787	ebi-a-GCST90001468	rs71632979	G	A	0.2449	CD62L- myeloid DC AC	TRUE	reported	igd	0.199373424	842.9385951
1.84E-06	1	162920561	3387	0.2161	0.04523	ebi-a-GCST90001468	rs17438107	T	A	0.0921	CD62L- myeloid DC AC	TRUE	reported	igd	0.00669459	22.81391582
3.34E-10	1	160972255	3387	0.8211	0.1303	ebi-a-GCST90001468	rs143140559	T	C	0.0094	CD62L- myeloid DC AC	TRUE	reported	igd	0.011588464	39.68686092
1.66E-14	1	161937774	3387	0.401	0.05202	ebi-a-GCST90001468	rs71639910	A	G	0.0686	CD62L- myeloid DC AC	TRUE	reported	igd	0.01724168	59.387019
2.86E-07	1	161035780	3387	0.3306	0.06429	ebi-a-GCST90001468	rs147678401	A	G	0.0437	CD62L- myeloid DC AC	TRUE	reported	igd	0.007746868	26.42787983
9.83E-06	2	4613050	3387	-0.2364	0.05339	ebi-a-GCST90001468	rs10779896	T	A	0.0633	CD62L- myeloid DC AC	TRUE	reported	igd	0.005755105	19.59379586
1.77E-06	3	179194521	3387	-0.1908	0.03986	ebi-a-GCST90001468	rs73172229	T	C	0.1233	CD62L- myeloid DC AC	TRUE	reported	igd	0.006719529	22.89948041
1.62E-06	4	43123482	3387	0.1304	0.02714	ebi-a-GCST90001468	rs13148506	T	C	0.3691	CD62L- myeloid DC AC	TRUE	reported	igd	0.006769713	23.07166688
5.39E-07	11	19877912	3387	0.2902	0.05778	ebi-a-GCST90001468	rs116910026	T	C	0.0512	CD62L- myeloid DC AC	TRUE	reported	igd	0.007392682	25.21060208
2.29E-06	12	127036550	3387	0.1346	0.02844	ebi-a-GCST90001468	rs4997747	C	T	0.2917	CD62L- myeloid DC AC	TRUE	reported	igd	0.006569814	22.3858924
7.12E-06	12	48157703	3387	-0.314	0.06982	ebi-a-GCST90001468	rs11830537	T	C	0.0371	CD62L- myeloid DC AC	TRUE	reported	igd	0.005936066	20.21357283
9.04E-06	13	48733325	3387	-0.6001	0.135	ebi-a-GCST90001468	rs17071426	T	C	0.0084	CD62L- myeloid DC AC	TRUE	reported	igd	0.005800137	19.74800338
5.04E-06	15	81119490	3387	0.1281	0.02803	ebi-a-GCST90001468	rs35519924	A	G	0.3276	CD62L- myeloid DC AC	TRUE	reported	igd	0.006128681	20.87351269
7.06E-06	18	10175131	3387	-0.2301	0.05114	ebi-a-GCST90001468	rs112701148	T	G	0.0697	CD62L- myeloid DC AC	TRUE	reported	igd	0.005941669	20.23276635
8.04E-06	19	3045627	3387	0.1694	0.03788	ebi-a-GCST90001468	rs112501424	T	C	0.1305	CD62L- myeloid DC AC	TRUE	reported	igd	0.005869956	19.98712588
6.08E-06	22	48474288	3387	-0.1397	0.03083	ebi-a-GCST90001468	rs5767014	C	T	0.7772	CD62L- myeloid DC AC	TRUE	reported	igd	0.006025675	20.52056145
6.56E-06	1	115108914	3410	-0.1661	0.0368	ebi-a-GCST90001469	rs6537835	A	G	0.8488	CD62L- myeloid DC %DC	TRUE	reported	igd	0.00593885	20.36051855
5.29E-27	1	161561151	3410	-0.4263	0.03928	ebi-a-GCST90001469	rs74341264	A	G	0.1218	CD62L- myeloid DC %DC	TRUE	reported	igd	0.033387636	117.7153001
1.48E-06	1	161035780	3410	0.3059	0.06344	ebi-a-GCST90001469	rs147678401	A	G	0.0437	CD62L- myeloid DC %DC	TRUE	reported	igd	0.006772158	23.23687985
7.51E-07	1	192566347	3410	0.2273	0.04585	ebi-a-GCST90001469	rs34558449	C	G	0.0846	CD62L- myeloid DC %DC	TRUE	reported	igd	0.007155616	24.56209453
1.01E-09	1	160972255	3410	0.7929	0.1294	ebi-a-GCST90001469	rs143140559	T	C	0.0094	CD62L- myeloid DC %DC	TRUE	reported	igd	0.010890759	37.52437696
8.32E-06	1	162920561	3410	0.1995	0.04469	ebi-a-GCST90001469	rs17438107	T	A	0.0919	CD62L- myeloid DC %DC	TRUE	reported	igd	0.005810053	19.91637513
8.53E-178	1	161526397	3410	0.8232	0.02725	ebi-a-GCST90001469	rs71632979	G	A	0.2447	CD62L- myeloid DC %DC	TRUE	reported	igd	0.211121879	912.0589667
5.86E-16	1	161937774	3410	0.4169	0.05126	ebi-a-GCST90001469	rs71639910	A	G	0.0688	CD62L- myeloid DC %DC	TRUE	reported	igd	0.019028674	66.10766135
4.04E-06	2	4613050	3410	-0.2427	0.05258	ebi-a-GCST90001469	rs10779896	T	A	0.0632	CD62L- myeloid DC %DC	TRUE	reported	igd	0.006209247	21.29333056
8.18E-06	3	55606125	3410	-1.817	0.4068	ebi-a-GCST90001469	rs143586943	A	G	0.001	CD62L- myeloid DC %DC	TRUE	reported	igd	0.005816479	19.9385317
2.84E-06	3	189220585	3410	-1.124	0.2398	ebi-a-GCST90001469	rs16864449	G	A	0.0026	CD62L- myeloid DC %DC	TRUE	reported	igd	0.006401633	21.95732712
3.94E-06	3	45440721	3410	0.1393	0.03014	ebi-a-GCST90001469	rs17637703	G	A	0.2437	CD62L- myeloid DC %DC	TRUE	reported	igd	0.006225143	21.34818433
2.73E-06	4	3387723	3410	-1.019	0.2169	ebi-a-GCST90001469	rs530300575	G	A	0.0038	CD62L- myeloid DC %DC	TRUE	reported	igd	0.006430918	22.05842353
2.52E-07	4	43118540	3410	0.1382	0.02676	ebi-a-GCST90001469	rs62300075	C	A	0.3707	CD62L- myeloid DC %DC	TRUE	reported	igd	0.007760789	26.65563758
3.68E-06	6	81660130	3410	1.34	0.289	ebi-a-GCST90001469	rs75220521	G	T	0.0023	CD62L- myeloid DC %DC	TRUE	reported	igd	0.00626513	21.48617548
9.14E-06	9	134645623	3410	0.2018	0.04542	ebi-a-GCST90001469	rs3012723	C	T	0.9157	CD62L- myeloid DC %DC	TRUE	reported	igd	0.00575555	19.72846388
9.20E-06	9	138681023	3410	-0.748	0.1684	ebi-a-GCST90001469	rs181905377	T	C	0.0056	CD62L- myeloid DC %DC	TRUE	reported	igd	0.005752533	19.71806203
8.41E-06	11	5480718	3410	-0.3397	0.07614	ebi-a-GCST90001469	rs149812305	C	T	0.0271	CD62L- myeloid DC %DC	TRUE	reported	igd	0.00580341	19.89347058
1.82E-06	11	19877912	3410	0.273	0.05712	ebi-a-GCST90001469	rs116910026	T	C	0.0512	CD62L- myeloid DC %DC	TRUE	reported	igd	0.006654187	22.82937929
8.52E-06	12	108719667	3410	-0.1337	0.02998	ebi-a-GCST90001469	rs7300606	C	T	0.7405	CD62L- myeloid DC %DC	TRUE	reported	igd	0.005798552	19.87672204
7.75E-06	13	95043651	3410	-0.1278	0.02853	ebi-a-GCST90001469	rs6492701	C	A	0.7111	CD62L- myeloid DC %DC	TRUE	reported	igd	0.005849998	20.05410901
9.51E-06	14	88587741	3410	0.2287	0.05156	ebi-a-GCST90001469	rs7148140	G	C	0.0682	CD62L- myeloid DC %DC	TRUE	reported	igd	0.005736587	19.66308782
7.45E-06	14	73029609	3410	-0.1776	0.03958	ebi-a-GCST90001469	rs17780615	T	C	0.1226	CD62L- myeloid DC %DC	TRUE	reported	igd	0.005869799	20.12238946
4.40E-06	15	67410088	3410	1.099	0.2389	ebi-a-GCST90001469	rs72743439	T	C	0.0031	CD62L- myeloid DC %DC	TRUE	reported	igd	0.00616768	21.14989874
7.40E-06	17	80291652	3410	0.4063	0.09051	ebi-a-GCST90001469	rs116473040	G	A	0.0198	CD62L- myeloid DC %DC	TRUE	reported	igd	0.005874721	20.13936263
6.95E-07	22	48474288	3410	-0.1514	0.03046	ebi-a-GCST90001469	rs5767014	C	T	0.7776	CD62L- myeloid DC %DC	TRUE	reported	igd	0.007192874	24.69091358
3.76E-06	1	36975893	3374	-0.1397	0.03017	ebi-a-GCST90001470	rs4462104	C	T	0.2011	CD62L- plasmacytoid DC AC	TRUE	reported	igd	0.006314603	21.42815009
6.89E-06	1	167814385	3374	-0.1861	0.04131	ebi-a-GCST90001470	rs12061996	G	A	0.0947	CD62L- plasmacytoid DC AC	TRUE	reported	igd	0.005979059	20.28265689
2.87E-06	2	182346146	3374	-0.129	0.02753	ebi-a-GCST90001470	rs17224524	C	T	0.2945	CD62L- plasmacytoid DC AC	TRUE	reported	igd	0.006465541	21.94368122
5.39E-08	2	51168498	3374	0.3356	0.06158	ebi-a-GCST90001470	rs116054627	A	G	0.0413	CD62L- plasmacytoid DC AC	TRUE	reported	igd	0.008725959	29.68294743
7.90E-06	3	77076673	3374	0.6561	0.1466	ebi-a-GCST90001470	rs75472065	C	A	0.007	CD62L- plasmacytoid DC AC	TRUE	reported	igd	0.00590142	20.01772057
5.43E-06	3	98972835	3374	0.111	0.02436	ebi-a-GCST90001470	rs4928176	A	G	0.525	CD62L- plasmacytoid DC AC	TRUE	reported	igd	0.006116203	20.75075378
1.38E-09	4	82502357	3374	-0.2628	0.04325	ebi-a-GCST90001470	rs191779135	G	A	0.0865	CD62L- plasmacytoid DC AC	TRUE	reported	igd	0.010824474	36.89954286
5.62E-28	4	84151427	3374	-0.2794	0.02525	ebi-a-GCST90001470	rs6535445	C	T	0.3435	CD62L- plasmacytoid DC AC	TRUE	reported	igd	0.035018999	122.3693143
5.45E-07	5	6455872	3374	-0.1252	0.02495	ebi-a-GCST90001470	rs1472757	C	T	0.6057	CD62L- plasmacytoid DC AC	TRUE	reported	igd	0.007407869	25.16575971
2.87E-06	5	52071311	3374	0.7317	0.1561	ebi-a-GCST90001470	rs1391986	T	G	0.0061	CD62L- plasmacytoid DC AC	TRUE	reported	igd	0.006469881	21.95850616
8.37E-06	6	566060	3374	-0.1362	0.03052	ebi-a-GCST90001470	rs9502274	T	A	0.2024	CD62L- plasmacytoid DC AC	TRUE	reported	igd	0.00586792	19.9034171
7.45E-06	6	22921471	3374	0.252	0.05616	ebi-a-GCST90001470	rs13201703	A	C	0.0508	CD62L- plasmacytoid DC AC	TRUE	reported	igd	0.005932228	20.12284449
5.98E-06	6	148286133	3374	-0.1501	0.03311	ebi-a-GCST90001470	rs9403901	A	G	0.1635	CD62L- plasmacytoid DC AC	TRUE	reported	igd	0.006054254	20.53929396
2.53E-06	7	115086436	3374	-0.1835	0.03892	ebi-a-GCST90001470	rs56374915	A	G	0.1119	CD62L- plasmacytoid DC AC	TRUE	reported	igd	0.006545299	22.21615832
8.88E-06	8	131993230	3374	0.3081	0.06925	ebi-a-GCST90001470	rs72716416	T	C	0.0325	CD62L- plasmacytoid DC AC	TRUE	reported	igd	0.005832548	19.78273479
1.60E-06	8	130658684	3374	0.2985	0.0621	ebi-a-GCST90001470	rs118054784	A	G	0.0422	CD62L- plasmacytoid DC AC	TRUE	reported	igd	0.006801372	23.09127738
3.19E-06	10	12240106	3374	0.5376	0.1152	ebi-a-GCST90001470	rs116894787	C	G	0.0111	CD62L- plasmacytoid DC AC	TRUE	reported	igd	0.006413193	21.7648686
2.44E-06	11	22793001	3374	0.1874	0.0397	ebi-a-GCST90001470	rs7114664	C	T	0.1046	CD62L- plasmacytoid DC AC	TRUE	reported	igd	0.006560764	22.26899651
1.40E-06	12	63530291	3374	0.1364	0.02822	ebi-a-GCST90001470	rs61936377	C	T	0.2503	CD62L- plasmacytoid DC AC	TRUE	reported	igd	0.006876586	23.34840455
2.15E-06	13	100542252	3374	1.17	0.2465	ebi-a-GCST90001470	rs16957038	A	G	0.0022	CD62L- plasmacytoid DC AC	TRUE	reported	igd	0.006632887	22.51543614
3.16E-06	14	83856849	3374	0.1127	0.02415	ebi-a-GCST90001470	rs170697	A	G	0.507	CD62L- plasmacytoid DC AC	TRUE	reported	igd	0.006413193	21.7648686
8.01E-06	17	76194489	3374	0.1321	0.02954	ebi-a-GCST90001470	rs9900969	T	G	0.2107	CD62L- plasmacytoid DC AC	TRUE	reported	igd	0.00589214	19.98605789
4.71E-06	18	55736723	3374	0.209	0.04558	ebi-a-GCST90001470	rs11659751	A	T	0.0772	CD62L- plasmacytoid DC AC	TRUE	reported	igd	0.006192998	21.01292054
5.63E-06	22	43446390	3374	0.8677	0.1908	ebi-a-GCST90001470	rs150918748	T	C	0.004	CD62L- plasmacytoid DC AC	TRUE	reported	igd	0.00609233	20.66926065
5.46E-06	1	36975893	3410	-0.1401	0.03077	ebi-a-GCST90001471	rs4462104	C	T	0.2009	CD62L- plasmacytoid DC %DC	TRUE	reported	igd	0.00604275	20.71889002
6.70E-25	1	161515326	3410	-0.3011	0.02899	ebi-a-GCST90001471	rs55971447	T	C	0.2352	CD62L- plasmacytoid DC %DC	TRUE	reported	igd	0.030665111	107.8127906
2.74E-06	2	51168498	3410	0.2959	0.063	ebi-a-GCST90001471	rs116054627	A	G	0.0411	CD62L- plasmacytoid DC %DC	TRUE	reported	igd	0.006427675	22.04723029
6.11E-06	2	236709624	3410	-0.3282	0.07246	ebi-a-GCST90001471	rs148594241	C	T	0.0324	CD62L- plasmacytoid DC %DC	TRUE	reported	igd	0.005980274	20.50339135
7.97E-06	3	78714454	3410	-0.2638	0.05899	ebi-a-GCST90001471	rs79976443	A	G	0.0462	CD62L- plasmacytoid DC %DC	TRUE	reported	igd	0.005830407	19.98655749
5.62E-06	3	77076673	3410	0.6724	0.1479	ebi-a-GCST90001471	rs75472065	C	A	0.0072	CD62L- plasmacytoid DC %DC	TRUE	reported	igd	0.006024767	20.65685822
3.31E-06	4	5407389	3410	0.1816	0.03899	ebi-a-GCST90001471	rs62297340	A	C	0.1132	CD62L- plasmacytoid DC %DC	TRUE	reported	igd	0.006321451	21.68055648
8.53E-06	4	84265416	3410	-0.2731	0.06127	ebi-a-GCST90001471	rs79659729	T	C	0.0456	CD62L- plasmacytoid DC %DC	TRUE	reported	igd	0.005792556	19.85604949
1.35E-31	4	84151427	3410	-0.3029	0.02564	ebi-a-GCST90001471	rs6535445	C	T	0.344	CD62L- plasmacytoid DC %DC	TRUE	reported	igd	0.039317684	139.4786426
1.72E-09	4	82502357	3410	-0.2664	0.04411	ebi-a-GCST90001471	rs191779135	G	A	0.0867	CD62L- plasmacytoid DC %DC	TRUE	reported	igd	0.010583254	36.45352519
5.07E-06	4	107554477	3410	1.06	0.232	ebi-a-GCST90001471	rs148863428	A	G	0.0029	CD62L- plasmacytoid DC %DC	TRUE	reported	igd	0.006084583	20.86320223
6.44E-06	5	66583829	3410	0.1261	0.02791	ebi-a-GCST90001471	rs1835019	T	C	0.7415	CD62L- plasmacytoid DC %DC	TRUE	reported	igd	0.005950645	20.40119971
6.77E-06	7	115086436	3410	-0.1787	0.03964	ebi-a-GCST90001471	rs56374915	A	G	0.1116	CD62L- plasmacytoid DC %DC	TRUE	reported	igd	0.005924434	20.31079957
9.15E-06	8	13705385	3410	-0.1115	0.0251	ebi-a-GCST90001471	rs62495198	T	A	0.4751	CD62L- plasmacytoid DC %DC	TRUE	reported	igd	0.00575363	19.72184308
8.29E-06	10	43792983	3410	0.7951	0.1781	ebi-a-GCST90001471	rs61859443	A	G	0.005	CD62L- plasmacytoid DC %DC	TRUE	reported	igd	0.005810726	19.9186947
1.42E-06	10	131367364	3410	1.182	0.2447	ebi-a-GCST90001471	rs146839224	A	G	0.0025	CD62L- plasmacytoid DC %DC	TRUE	reported	igd	0.006795965	23.31912345
3.13E-06	10	73619601	3410	0.1292	0.02767	ebi-a-GCST90001471	rs11000032	A	G	0.2843	CD62L- plasmacytoid DC %DC	TRUE	reported	igd	0.006353081	21.78973338
1.86E-06	16	27972325	3410	1.949	0.408	ebi-a-GCST90001471	rs182833362	A	G	9.00E-04	CD62L- plasmacytoid DC %DC	TRUE	reported	igd	0.006647409	22.80597055
9.80E-06	16	48914991	3410	0.1095	0.02473	ebi-a-GCST90001471	rs8044705	C	T	0.4141	CD62L- plasmacytoid DC %DC	TRUE	reported	igd	0.005716574	19.59409515
4.62E-06	20	20371744	3410	0.1206	0.02628	ebi-a-GCST90001471	rs3827963	G	A	0.3408	CD62L- plasmacytoid DC %DC	TRUE	reported	igd	0.006137842	21.04694669
1.10E-07	1	161035780	3387	0.3417	0.06421	ebi-a-GCST90001472	rs147678401	A	G	0.0437	CD62L- CD86+ myeloid DC AC	TRUE	reported	igd	0.008291885	28.30271474
3.72E-29	1	161561151	3387	-0.4509	0.03985	ebi-a-GCST90001472	rs74341264	A	G	0.1219	CD62L- CD86+ myeloid DC AC	TRUE	reported	igd	0.036422946	127.9520639
2.71E-06	1	2897093	3387	-0.1286	0.02736	ebi-a-GCST90001472	rs2788088	A	G	0.6884	CD62L- CD86+ myeloid DC AC	TRUE	reported	igd	0.006480536	22.07970301
3.96E-16	1	161937774	3387	0.425	0.05195	ebi-a-GCST90001472	rs71639910	A	G	0.0686	CD62L- CD86+ myeloid DC AC	TRUE	reported	igd	0.01937731	66.88831146
8.03E-06	1	120116588	3387	0.1553	0.03474	ebi-a-GCST90001472	rs61808511	G	T	0.1676	CD62L- CD86+ myeloid DC AC	TRUE	reported	igd	0.00586561	19.97223924
2.38E-06	1	163485197	3387	-0.6066	0.1283	ebi-a-GCST90001472	rs113995133	A	G	0.0103	CD62L- CD86+ myeloid DC AC	TRUE	reported	igd	0.006556611	22.34060735
1.00E-200	1	161526397	3387	0.9207	0.02691	ebi-a-GCST90001472	rs71632979	G	A	0.2449	CD62L- CD86+ myeloid DC AC	TRUE	reported	igd	0.256845871	1169.909768
8.54E-06	1	157964856	3387	0.1319	0.02958	ebi-a-GCST90001472	rs6656063	T	C	0.2499	CD62L- CD86+ myeloid DC AC	TRUE	reported	igd	0.005836278	19.87177806
3.13E-07	1	162042160	3387	-0.4223	0.08238	ebi-a-GCST90001472	rs77107932	C	A	0.0279	CD62L- CD86+ myeloid DC AC	TRUE	reported	igd	0.007698868	26.26286275
4.22E-09	1	160972255	3387	0.7645	0.1298	ebi-a-GCST90001472	rs143140559	T	C	0.0094	CD62L- CD86+ myeloid DC AC	TRUE	reported	igd	0.010138295	34.66961915
5.34E-06	2	4613050	3387	-0.2434	0.0534	ebi-a-GCST90001472	rs10779896	T	A	0.0633	CD62L- CD86+ myeloid DC AC	TRUE	reported	igd	0.006096599	20.763574
6.81E-06	3	172101731	3387	-0.4935	0.1095	ebi-a-GCST90001472	rs146507670	T	C	0.0136	CD62L- CD86+ myeloid DC AC	TRUE	reported	igd	0.005961207	20.29969684
1.06E-06	3	364098	3387	-0.1544	0.03158	ebi-a-GCST90001472	rs162588	A	G	0.2046	CD62L- CD86+ myeloid DC AC	TRUE	reported	igd	0.007008109	23.88987168
9.12E-06	4	60446347	3387	-0.4201	0.09454	ebi-a-GCST90001472	rs144101090	A	T	0.0186	CD62L- CD86+ myeloid DC AC	TRUE	reported	igd	0.005796081	19.73411449
1.69E-06	6	73397623	3387	-0.691	0.1441	ebi-a-GCST90001472	rs112186537	T	C	0.0075	CD62L- CD86+ myeloid DC AC	TRUE	reported	igd	0.00674333	22.98114217
8.27E-06	7	11604044	3387	-1.385	0.3101	ebi-a-GCST90001472	rs117044176	A	G	0.0016	CD62L- CD86+ myeloid DC AC	TRUE	reported	igd	0.005855049	19.93606728
4.81E-06	8	107693714	3387	-2.339	0.5107	ebi-a-GCST90001472	rs117690664	A	C	7.00E-04	CD62L- CD86+ myeloid DC AC	TRUE	reported	igd	0.006155058	20.96390603
9.19E-06	8	1144980	3387	-0.4885	0.11	ebi-a-GCST90001472	rs62489014	T	C	0.0133	CD62L- CD86+ myeloid DC AC	TRUE	reported	igd	0.005789047	19.71002804
8.75E-07	10	127556162	3387	0.2686	0.05451	ebi-a-GCST90001472	rs139956891	G	A	0.0616	CD62L- CD86+ myeloid DC AC	TRUE	reported	igd	0.007117741	24.26627578
7.35E-06	12	48157703	3387	-0.3134	0.06979	ebi-a-GCST90001472	rs11830537	T	C	0.0371	CD62L- CD86+ myeloid DC AC	TRUE	reported	igd	0.005918591	20.15371274
4.46E-06	22	48479731	3387	0.1435	0.03123	ebi-a-GCST90001472	rs135299	A	G	0.2166	CD62L- CD86+ myeloid DC AC	TRUE	reported	igd	0.006195064	21.10101324
2.49E-06	1	2897093	3410	-0.1283	0.02719	ebi-a-GCST90001473	rs2788088	A	G	0.6886	CD62L- CD86+ myeloid DC %DC	TRUE	reported	igd	0.006487151	22.25256635
4.97E-07	1	161035780	3410	0.3215	0.06383	ebi-a-GCST90001473	rs147678401	A	G	0.0437	CD62L- CD86+ myeloid DC %DC	TRUE	reported	igd	0.007384801	25.35464141
3.16E-16	1	161937774	3410	0.4245	0.05172	ebi-a-GCST90001473	rs71639910	A	G	0.0688	CD62L- CD86+ myeloid DC %DC	TRUE	reported	igd	0.019372604	67.32611644
3.54E-07	1	163485197	3410	-0.6516	0.1277	ebi-a-GCST90001473	rs113995133	A	G	0.0103	CD62L- CD86+ myeloid DC %DC	TRUE	reported	igd	0.007577442	26.02109474
4.48E-06	1	115108914	3410	-0.1706	0.03712	ebi-a-GCST90001473	rs6537835	A	G	0.8488	CD62L- CD86+ myeloid DC %DC	TRUE	reported	igd	0.006156104	21.10995588
5.00E-06	1	147922051	3410	0.5118	0.1119	ebi-a-GCST90001473	rs79078281	G	A	0.017	CD62L- CD86+ myeloid DC %DC	TRUE	reported	igd	0.006097193	20.90670528
2.65E-29	1	161561151	3410	-0.4505	0.03971	ebi-a-GCST90001473	rs74341264	A	G	0.1218	CD62L- CD86+ myeloid DC %DC	TRUE	reported	igd	0.036370198	128.6278539
1.00E-200	1	161526397	3410	0.929	0.0268	ebi-a-GCST90001473	rs71632979	G	A	0.2447	CD62L- CD86+ myeloid DC %DC	TRUE	reported	igd	0.260561178	1200.900559
2.31E-07	1	162042160	3410	-0.4247	0.08194	ebi-a-GCST90001473	rs77107932	C	A	0.028	CD62L- CD86+ myeloid DC %DC	TRUE	reported	igd	0.007816462	26.84836293
3.88E-08	1	160972255	3410	0.71	0.1289	ebi-a-GCST90001473	rs143140559	T	C	0.0094	CD62L- CD86+ myeloid DC %DC	TRUE	reported	igd	0.008818801	30.32187617
5.00E-06	2	4613050	3410	-0.2429	0.05312	ebi-a-GCST90001473	rs10779896	T	A	0.0632	CD62L- CD86+ myeloid DC %DC	TRUE	reported	igd	0.006094382	20.89700776
7.10E-06	3	364098	3410	-0.1411	0.03136	ebi-a-GCST90001473	rs162588	A	G	0.2048	CD62L- CD86+ myeloid DC %DC	TRUE	reported	igd	0.005901697	20.23238714
7.49E-07	8	107693714	3410	-2.506	0.5056	ebi-a-GCST90001473	rs117690664	A	C	7.00E-04	CD62L- CD86+ myeloid DC %DC	TRUE	reported	igd	0.007152799	24.55235811
7.56E-06	8	40841454	3410	0.5823	0.1299	ebi-a-GCST90001473	rs144030104	T	C	0.0101	CD62L- CD86+ myeloid DC %DC	TRUE	reported	igd	0.005858268	20.08262529
6.85E-06	8	60780923	3410	0.1382	0.03068	ebi-a-GCST90001473	rs72659736	T	G	0.2557	CD62L- CD86+ myeloid DC %DC	TRUE	reported	igd	0.005915268	20.27918899
6.66E-06	10	127556162	3410	0.244	0.0541	ebi-a-GCST90001473	rs139956891	G	A	0.0616	CD62L- CD86+ myeloid DC %DC	TRUE	reported	igd	0.005929905	20.32967002
3.19E-06	12	77743499	3410	0.1553	0.03329	ebi-a-GCST90001473	rs4761369	T	C	0.1861	CD62L- CD86+ myeloid DC %DC	TRUE	reported	igd	0.006341588	21.75006345
9.03E-06	12	106818887	3410	0.4006	0.0901	ebi-a-GCST90001473	rs113704374	G	C	0.0218	CD62L- CD86+ myeloid DC %DC	TRUE	reported	igd	0.005763782	19.75684147
4.38E-06	20	3013136	3410	0.1195	0.02597	ebi-a-GCST90001473	rs500809	A	G	0.5667	CD62L- CD86+ myeloid DC %DC	TRUE	reported	igd	0.00617091	21.16104537
5.18E-06	22	48474288	3410	-0.1396	0.03059	ebi-a-GCST90001473	rs5767014	C	T	0.7776	CD62L- CD86+ myeloid DC %DC	TRUE	reported	igd	0.006070342	20.81407378
3.86E-06	1	181160955	3410	-0.2262	0.04889	ebi-a-GCST90001474	rs10910893	T	G	0.0707	Plasmacytoid DC %DC	TRUE	reported	igd	0.006238396	21.39391834
5.11E-08	1	160353789	3410	-0.3966	0.07264	ebi-a-GCST90001474	rs143032729	G	A	0.0326	Plasmacytoid DC %DC	TRUE	reported	igd	0.008666014	29.79195174
1.12E-10	1	161561151	3410	0.2502	0.03866	ebi-a-GCST90001474	rs74341264	A	G	0.1218	Plasmacytoid DC %DC	TRUE	reported	igd	0.01213374	41.85970067
1.97E-92	1	161520931	3410	-0.5887	0.02799	ebi-a-GCST90001474	rs56199187	T	C	0.2441	Plasmacytoid DC %DC	TRUE	reported	igd	0.114829817	442.1070922
2.52E-07	2	111876941	3410	0.1305	0.02526	ebi-a-GCST90001474	rs7593638	C	A	0.4749	Plasmacytoid DC %DC	TRUE	reported	igd	0.007766296	26.67469965
8.76E-06	2	136580287	3410	0.1236	0.02777	ebi-a-GCST90001474	rs2164210	C	T	0.3238	Plasmacytoid DC %DC	TRUE	reported	igd	0.005775839	19.79841344
3.78E-06	3	20754619	3410	0.2108	0.04552	ebi-a-GCST90001474	rs62234997	G	A	0.085	Plasmacytoid DC %DC	TRUE	reported	igd	0.006249706	21.43294815
2.21E-06	3	151963160	3410	-0.2775	0.05854	ebi-a-GCST90001474	rs62272723	T	G	0.0501	Plasmacytoid DC %DC	TRUE	reported	igd	0.006546568	22.45772429
4.48E-06	3	384169	3410	0.1657	0.03607	ebi-a-GCST90001474	rs11715127	C	G	0.1276	Plasmacytoid DC %DC	TRUE	reported	igd	0.00615062	21.09103728
1.00E-05	5	179156449	3410	0.184	0.04158	ebi-a-GCST90001474	rs7566	C	T	0.9029	Plasmacytoid DC %DC	TRUE	reported	igd	0.00570986	19.57094891
2.91E-06	6	22056131	3410	-0.1221	0.02607	ebi-a-GCST90001474	rs196051	G	A	0.3971	Plasmacytoid DC %DC	TRUE	reported	igd	0.006391608	21.9227218
2.25E-10	7	50307710	3410	-0.1835	0.02885	ebi-a-GCST90001474	rs876036	C	T	0.2645	Plasmacytoid DC %DC	TRUE	reported	igd	0.011724762	40.43204513
1.14E-06	7	14195723	3410	0.6212	0.1274	ebi-a-GCST90001474	rs78726632	C	G	0.0097	Plasmacytoid DC %DC	TRUE	reported	igd	0.006923922	23.76124789
4.66E-06	9	110238601	3410	-0.2853	0.06219	ebi-a-GCST90001474	rs4398989	A	G	0.0422	Plasmacytoid DC %DC	TRUE	reported	igd	0.006133889	21.03331068
9.85E-06	9	99462625	3410	-0.2618	0.05913	ebi-a-GCST90001474	rs10759202	A	G	0.0477	Plasmacytoid DC %DC	TRUE	reported	igd	0.005715835	19.59154714
6.93E-07	10	122700529	3410	-0.1258	0.0253	ebi-a-GCST90001474	rs4752481	T	G	0.4535	Plasmacytoid DC %DC	TRUE	reported	igd	0.007198274	24.70958475
3.26E-06	10	133341271	3410	-1.939	0.4161	ebi-a-GCST90001474	rs79053113	T	C	9.00E-04	Plasmacytoid DC %DC	TRUE	reported	igd	0.006327745	21.70228156
5.31E-06	11	107542351	3410	-0.868	0.1904	ebi-a-GCST90001474	rs607867	C	G	0.0048	Plasmacytoid DC %DC	TRUE	reported	igd	0.006057764	20.7706826
7.05E-06	11	108509865	3410	0.679	0.1509	ebi-a-GCST90001474	rs75812106	T	C	0.007	Plasmacytoid DC %DC	TRUE	reported	igd	0.005902496	20.23514292
8.32E-06	12	61698548	3410	0.1222	0.02739	ebi-a-GCST90001474	rs28595889	T	A	0.677	Plasmacytoid DC %DC	TRUE	reported	igd	0.005803317	19.89314987
4.92E-06	12	108726677	3410	0.1338	0.02924	ebi-a-GCST90001474	rs10735429	G	A	0.7411	Plasmacytoid DC %DC	TRUE	reported	igd	0.006103016	20.92679391
6.00E-06	13	44765322	3410	-0.2075	0.04577	ebi-a-GCST90001474	rs73180904	T	C	0.0842	Plasmacytoid DC %DC	TRUE	reported	igd	0.005991151	20.54090549
6.78E-06	15	50067248	3410	0.3577	0.07936	ebi-a-GCST90001474	rs690924	T	C	0.0264	Plasmacytoid DC %DC	TRUE	reported	igd	0.005922437	20.30391418
7.24E-06	17	77544550	3410	0.2104	0.04683	ebi-a-GCST90001474	rs12951038	T	C	0.0745	Plasmacytoid DC %DC	TRUE	reported	igd	0.005884716	20.17383026
1.24E-06	20	56242563	3410	-0.1217	0.02505	ebi-a-GCST90001474	rs203393	A	G	0.5792	Plasmacytoid DC %DC	TRUE	reported	igd	0.006874097	23.58907456
9.60E-06	1	70942862	3595	0.1622	0.0366	ebi-a-GCST90001475	rs76950373	C	T	0.1367	HLA DR++ monocyte %monocyte	TRUE	reported	igd	0.005433435	19.62898538
2.85E-06	1	19059471	3595	-0.1231	0.02626	ebi-a-GCST90001475	rs9439731	C	T	0.3644	HLA DR++ monocyte %monocyte	TRUE	reported	igd	0.006075488	21.96266235
8.53E-06	1	166381821	3595	0.1374	0.03081	ebi-a-GCST90001475	rs7538058	G	T	0.7944	HLA DR++ monocyte %monocyte	TRUE	reported	igd	0.005501679	19.87688803
3.85E-06	2	217877436	3595	-1.812	0.3917	ebi-a-GCST90001475	rs116670542	A	G	8.00E-04	HLA DR++ monocyte %monocyte	TRUE	reported	igd	0.005917426	21.3878715
8.31E-08	2	106940570	3595	-0.5052	0.09405	ebi-a-GCST90001475	rs187260865	T	C	0.0185	HLA DR++ monocyte %monocyte	TRUE	reported	igd	0.007962297	28.83815067
7.75E-06	2	39734023	3595	-0.2782	0.06213	ebi-a-GCST90001475	rs17023874	T	C	0.0421	HLA DR++ monocyte %monocyte	TRUE	reported	igd	0.005546222	20.03871491
9.57E-06	3	3233271	3595	-0.1735	0.03914	ebi-a-GCST90001475	rs7624992	T	C	0.1139	HLA DR++ monocyte %monocyte	TRUE	reported	igd	0.005436146	19.63883124
9.83E-06	3	180110875	3595	0.2039	0.04605	ebi-a-GCST90001475	rs2878953	T	C	0.0771	HLA DR++ monocyte %monocyte	TRUE	reported	igd	0.005423933	19.59446928
3.91E-10	6	31394424	3595	-0.2295	0.03657	ebi-a-GCST90001475	rs62395272	T	C	0.2819	HLA DR++ monocyte %monocyte	TRUE	reported	igd	0.010836392	39.36169407
5.37E-23	6	32581059	3595	-0.3029	0.03046	ebi-a-GCST90001475	rs9271281	T	C	0.5808	HLA DR++ monocyte %monocyte	TRUE	reported	igd	0.026770418	98.83188329
1.68E-14	6	32594188	3595	-0.2475	0.03213	ebi-a-GCST90001475	rs9271768	G	A	0.4356	HLA DR++ monocyte %monocyte	TRUE	reported	igd	0.016237543	59.30444937
5.86E-11	6	32736005	3595	-0.1923	0.02928	ebi-a-GCST90001475	rs9296042	T	C	0.5013	HLA DR++ monocyte %monocyte	TRUE	reported	igd	0.011855989	43.10967475
1.35E-10	6	32223191	3595	0.3326	0.05164	ebi-a-GCST90001475	rs9469094	C	G	0.0861	HLA DR++ monocyte %monocyte	TRUE	reported	igd	0.011407499	41.46009998
6.64E-07	6	15221128	3595	0.2678	0.05377	ebi-a-GCST90001475	rs116322630	T	C	0.0633	HLA DR++ monocyte %monocyte	TRUE	reported	igd	0.006852608	24.79130537
9.67E-06	6	109646216	3595	0.1173	0.02647	ebi-a-GCST90001475	rs2090888	T	A	0.6394	HLA DR++ monocyte %monocyte	TRUE	reported	igd	0.005432796	19.62666294
4.20E-06	8	3175873	3595	-0.1283	0.02784	ebi-a-GCST90001475	rs2113347	C	G	0.2826	HLA DR++ monocyte %monocyte	TRUE	reported	igd	0.005872971	21.22624503
8.39E-06	10	10550265	3595	-0.5588	0.1253	ebi-a-GCST90001475	rs61835728	T	C	0.0103	HLA DR++ monocyte %monocyte	TRUE	reported	igd	0.005501938	19.87783015
9.26E-06	12	51947803	3595	0.5024	0.1131	ebi-a-GCST90001475	rs150066324	T	A	0.0129	HLA DR++ monocyte %monocyte	TRUE	reported	igd	0.005458809	19.72115625
5.35E-07	12	112684221	3595	-0.1366	0.02719	ebi-a-GCST90001475	rs7953257	T	A	0.531	HLA DR++ monocyte %monocyte	TRUE	reported	igd	0.006971812	25.22558845
2.94E-06	14	81293101	3595	0.5761	0.123	ebi-a-GCST90001475	rs12436392	C	T	0.9897	HLA DR++ monocyte %monocyte	TRUE	reported	igd	0.006065192	21.92521446
2.68E-06	18	35262843	3595	-0.1742	0.03706	ebi-a-GCST90001475	rs62083470	C	T	0.1305	HLA DR++ monocyte %monocyte	TRUE	reported	igd	0.006108374	22.08227397
5.65E-06	19	41033109	3595	0.1843	0.04055	ebi-a-GCST90001475	rs10410907	T	C	0.1067	HLA DR++ monocyte %monocyte	TRUE	reported	igd	0.00571323	20.64558892
2.67E-06	20	61265397	3595	-0.3757	0.07989	ebi-a-GCST90001475	rs6010756	C	A	0.0243	HLA DR++ monocyte %monocyte	TRUE	reported	igd	0.006114137	22.10323649
1.62E-07	1	19059473	3595	-0.1324	0.02523	ebi-a-GCST90001476	rs9439732	T	A	0.4732	HLA DR++ monocyte %leukocyte	TRUE	reported	igd	0.00760201	27.52325486
3.52E-06	1	248035843	3595	-0.7033	0.1514	ebi-a-GCST90001476	rs35478452	C	G	0.0065	HLA DR++ monocyte %leukocyte	TRUE	reported	igd	0.005966663	21.56690409
8.93E-07	2	106954936	3595	-0.4683	0.09513	ebi-a-GCST90001476	rs115589615	T	C	0.0175	HLA DR++ monocyte %leukocyte	TRUE	reported	igd	0.006695712	24.2198609
3.72E-11	6	32594188	3595	-0.2168	0.03267	ebi-a-GCST90001476	rs9271768	G	A	0.4356	HLA DR++ monocyte %leukocyte	TRUE	reported	igd	0.012101349	44.01276057
1.07E-06	6	31394424	3595	-0.1829	0.03742	ebi-a-GCST90001476	rs62395272	T	C	0.2819	HLA DR++ monocyte %leukocyte	TRUE	reported	igd	0.006601528	23.87691246
7.44E-18	6	32561424	3595	-0.2715	0.03137	ebi-a-GCST90001476	rs9270591	T	C	0.5793	HLA DR++ monocyte %leukocyte	TRUE	reported	igd	0.020410602	74.86329757
6.34E-08	6	32736005	3595	-0.1611	0.02972	ebi-a-GCST90001476	rs9296042	T	C	0.5013	HLA DR++ monocyte %leukocyte	TRUE	reported	igd	0.008106986	29.36647324
6.64E-06	21	34394714	3595	1.447	0.3206	ebi-a-GCST90001476	rs76115039	A	T	0.0017	HLA DR++ monocyte %leukocyte	TRUE	reported	igd	0.005634523	20.35955816
9.20E-06	22	48806386	3595	0.1791	0.04031	ebi-a-GCST90001476	rs9615878	A	G	0.1097	HLA DR++ monocyte %leukocyte	TRUE	reported	igd	0.005461204	19.7298552
8.27E-06	1	160126020	3579	0.2562	0.05738	ebi-a-GCST90001477	rs12410580	A	G	0.0482	HLA DR++ monocyte AC	TRUE	reported	igd	0.005539404	19.92481991
7.81E-06	1	165314847	3579	0.1115	0.0249	ebi-a-GCST90001477	rs10753675	T	C	0.5617	HLA DR++ monocyte AC	TRUE	reported	igd	0.005571382	20.04048752
5.98E-07	2	106954936	3579	-0.4684	0.09367	ebi-a-GCST90001477	rs115589615	T	C	0.0176	HLA DR++ monocyte AC	TRUE	reported	igd	0.006938208	24.99136481
4.03E-07	3	154844527	3579	-0.9382	0.1848	ebi-a-GCST90001477	rs138955284	T	G	0.0047	HLA DR++ monocyte AC	TRUE	reported	igd	0.007150046	25.75989955
1.75E-06	3	197226213	3579	0.3833	0.08005	ebi-a-GCST90001477	rs114141703	A	C	0.025	HLA DR++ monocyte AC	TRUE	reported	igd	0.006365317	22.91459616
4.21E-06	4	109128418	3579	0.1903	0.04129	ebi-a-GCST90001477	rs74827437	G	A	0.1018	HLA DR++ monocyte AC	TRUE	reported	igd	0.005900056	21.22975844
6.48E-06	5	65872759	3579	0.8519	0.1886	ebi-a-GCST90001477	rs12659610	A	G	0.0043	HLA DR++ monocyte AC	TRUE	reported	igd	0.005668438	20.39159051
4.98E-06	6	147436169	3579	-0.2957	0.06466	ebi-a-GCST90001477	rs73576356	T	A	0.0379	HLA DR++ monocyte AC	TRUE	reported	igd	0.005809505	20.90203113
2.66E-08	6	32605578	3579	-0.1649	0.02958	ebi-a-GCST90001477	rs9272459	A	G	0.5423	HLA DR++ monocyte AC	TRUE	reported	igd	0.008608519	31.06005452
5.79E-07	6	31394424	3579	-0.1767	0.0353	ebi-a-GCST90001477	rs62395272	T	C	0.2812	HLA DR++ monocyte AC	TRUE	reported	igd	0.006952357	25.04268726
1.67E-14	6	32662533	3579	0.2356	0.03057	ebi-a-GCST90001477	rs9275271	C	T	0.6292	HLA DR++ monocyte AC	TRUE	reported	igd	0.016324868	59.36314981
7.59E-06	6	127699589	3579	-1.116	0.2489	ebi-a-GCST90001477	rs112700313	T	C	0.0022	HLA DR++ monocyte AC	TRUE	reported	igd	0.005585785	20.09258609
2.83E-07	7	106771703	3579	0.1685	0.03275	ebi-a-GCST90001477	rs28610544	T	C	0.1692	HLA DR++ monocyte AC	TRUE	reported	igd	0.007342013	26.45662512
5.31E-06	7	45664941	3579	1.226	0.269	ebi-a-GCST90001477	rs117433119	C	A	0.0022	HLA DR++ monocyte AC	TRUE	reported	igd	0.00577034	20.76029986
5.62E-06	8	127636944	3579	-0.1396	0.03069	ebi-a-GCST90001477	rs16901587	A	G	0.202	HLA DR++ monocyte AC	TRUE	reported	igd	0.005747935	20.67922704
8.23E-06	9	25608163	3579	0.1193	0.02672	ebi-a-GCST90001477	rs35842632	T	G	0.2923	HLA DR++ monocyte AC	TRUE	reported	igd	0.005539034	19.92348107
7.00E-06	9	66536402	3579	0.3959	0.08798	ebi-a-GCST90001477	rs4244738	G	A	0.9719	HLA DR++ monocyte AC	TRUE	reported	igd	0.00562589	20.23766161
6.40E-08	12	111865049	3579	-0.1431	0.02641	ebi-a-GCST90001477	rs7310615	G	C	0.5222	HLA DR++ monocyte AC	TRUE	reported	igd	0.008136408	29.34267523
3.72E-06	12	50914563	3579	-0.3396	0.07329	ebi-a-GCST90001477	rs11169475	A	G	0.0296	HLA DR++ monocyte AC	TRUE	reported	igd	0.0059633	21.45868781
1.34E-06	13	114508277	3579	-1.644	0.3396	ebi-a-GCST90001477	rs111801150	G	A	0.0013	HLA DR++ monocyte AC	TRUE	reported	igd	0.006505371	23.42208243
2.28E-06	16	73388512	3579	0.2123	0.04485	ebi-a-GCST90001477	rs55952218	A	G	0.0807	HLA DR++ monocyte AC	TRUE	reported	igd	0.006221612	22.39403411
2.11E-06	16	69003214	3579	-1.803	0.3795	ebi-a-GCST90001477	rs183181627	C	A	0.001	HLA DR++ monocyte AC	TRUE	reported	igd	0.006267232	22.55927481
4.49E-06	17	34011303	3579	-1.754	0.3818	ebi-a-GCST90001477	rs34795364	C	G	0.0011	HLA DR++ monocyte AC	TRUE	reported	igd	0.005862355	21.09330205
2.03E-06	17	76469857	3579	-0.2801	0.05887	ebi-a-GCST90001477	rs139181645	G	C	0.0451	HLA DR++ monocyte AC	TRUE	reported	igd	0.006285475	22.62535425
2.15E-06	19	46392004	3579	0.1874	0.03947	ebi-a-GCST90001477	rs61289229	T	C	0.1133	HLA DR++ monocyte AC	TRUE	reported	igd	0.006259164	22.53005034
3.59E-06	22	22750190	3579	-0.3484	0.07506	ebi-a-GCST90001477	rs5995959	T	C	0.0323	HLA DR++ monocyte AC	TRUE	reported	igd	0.005983716	21.5325971
3.74E-06	1	26999658	3437	1.241	0.2679	ebi-a-GCST90001478	rs181741769	C	T	0.002	CD4 Treg %CD4	TRUE	reported	igd	0.006204626	21.44595276
1.32E-06	2	161139489	3437	-0.3267	0.06743	ebi-a-GCST90001478	rs13410035	T	C	0.0346	CD4 Treg %CD4	TRUE	reported	igd	0.006783539	23.46060237
5.34E-06	2	30532493	3437	0.5648	0.1239	ebi-a-GCST90001478	rs17009374	T	C	0.0103	CD4 Treg %CD4	TRUE	reported	igd	0.006009653	20.76796641
8.30E-06	3	4602747	3437	-0.1117	0.02502	ebi-a-GCST90001478	rs4685760	C	G	0.4693	CD4 Treg %CD4	TRUE	reported	igd	0.005765554	19.91952347
8.31E-06	5	90356197	3437	-0.1134	0.0254	ebi-a-GCST90001478	rs12186662	G	A	0.6123	CD4 Treg %CD4	TRUE	reported	igd	0.005765909	19.92075917
4.58E-06	6	163753664	3437	-0.307	0.06687	ebi-a-GCST90001478	rs77142596	T	C	0.0371	CD4 Treg %CD4	TRUE	reported	igd	0.00609508	21.06499274
4.66E-06	6	32449726	3437	-0.1531	0.03337	ebi-a-GCST90001478	rs2187822	C	A	0.3251	CD4 Treg %CD4	TRUE	reported	igd	0.006087049	21.03706638
2.83E-06	7	148149143	3437	0.3869	0.0825	ebi-a-GCST90001478	rs191172032	A	G	0.0253	CD4 Treg %CD4	TRUE	reported	igd	0.006358283	21.98045973
5.62E-07	7	37406370	3437	0.1876	0.03743	ebi-a-GCST90001478	rs77615103	A	C	0.1484	CD4 Treg %CD4	TRUE	reported	igd	0.007255776	25.10575134
7.27E-06	8	10768753	3437	0.1934	0.04306	ebi-a-GCST90001478	rs138899232	T	G	0.112	CD4 Treg %CD4	TRUE	reported	igd	0.00583504	20.16100131
1.11E-12	10	6134869	3437	0.2422	0.0339	ebi-a-GCST90001478	rs1571025	G	A	0.1766	CD4 Treg %CD4	TRUE	reported	igd	0.014634129	51.0147885
3.34E-08	10	6078079	3437	0.2173	0.03926	ebi-a-GCST90001478	rs6602392	A	C	0.1155	CD4 Treg %CD4	TRUE	reported	igd	0.008834571	30.61724232
7.56E-06	11	128174781	3437	-0.1478	0.03295	ebi-a-GCST90001478	rs73018933	A	G	0.1785	CD4 Treg %CD4	TRUE	reported	igd	0.005820007	20.10875763
1.52E-07	12	23501010	3437	-0.2858	0.05432	ebi-a-GCST90001478	rs77071786	C	G	0.0598	CD4 Treg %CD4	TRUE	reported	igd	0.007989903	27.66636713
4.79E-06	14	56535269	3437	1.04	0.227	ebi-a-GCST90001478	rs149595513	T	C	0.0031	CD4 Treg %CD4	TRUE	reported	igd	0.006070035	20.97790786
5.48E-06	14	25035095	3437	-0.2227	0.04891	ebi-a-GCST90001478	rs146090095	T	A	0.0708	CD4 Treg %CD4	TRUE	reported	igd	0.005995891	20.72012245
9.77E-06	16	84427121	3437	-0.1713	0.03867	ebi-a-GCST90001478	rs79028902	T	C	0.1251	CD4 Treg %CD4	TRUE	reported	igd	0.005676941	19.61162548
3.38E-06	17	30183388	3437	0.2845	0.06114	ebi-a-GCST90001478	rs72821912	T	C	0.045	CD4 Treg %CD4	TRUE	reported	igd	0.006260467	21.64018065
1.08E-06	19	47667326	3437	-0.1357	0.02779	ebi-a-GCST90001478	rs2909902	A	T	0.2784	CD4 Treg %CD4	TRUE	reported	igd	0.006889704	23.83031653
4.57E-06	20	39570656	3437	0.1213	0.02643	ebi-a-GCST90001478	rs6016476	G	A	0.3688	CD4 Treg %CD4	TRUE	reported	igd	0.00609108	21.05108499
2.15E-06	3	144158111	3437	-1.849	0.3895	ebi-a-GCST90001479	rs79327855	T	C	9.00E-04	CD4 Treg %T cell	TRUE	reported	igd	0.006513901	22.5219561
7.22E-07	5	153002618	3437	0.3211	0.06468	ebi-a-GCST90001479	rs76239041	A	G	0.0412	CD4 Treg %T cell	TRUE	reported	igd	0.007119639	24.63132632
6.11E-06	6	12155899	3437	0.1335	0.02947	ebi-a-GCST90001479	rs219948	A	G	0.262	CD4 Treg %T cell	TRUE	reported	igd	0.005935228	20.50923536
1.42E-06	6	29902327	3437	-0.1628	0.0337	ebi-a-GCST90001479	rs2975007	T	G	0.4342	CD4 Treg %T cell	TRUE	reported	igd	0.006744202	23.32363351
4.56E-06	6	164597687	3437	0.1181	0.02572	ebi-a-GCST90001479	rs971864	T	C	0.4588	CD4 Treg %T cell	TRUE	reported	igd	0.006097086	21.07196693
8.49E-06	7	81108132	3437	-1.047	0.2348	ebi-a-GCST90001479	rs115707165	T	C	0.0033	CD4 Treg %T cell	TRUE	reported	igd	0.005751914	19.87212853
9.87E-06	8	34560021	3437	0.46	0.1039	ebi-a-GCST90001479	rs28445004	C	T	0.0148	CD4 Treg %T cell	TRUE	reported	igd	0.005670682	19.58988008
1.99E-06	10	6078079	3437	0.1917	0.04025	ebi-a-GCST90001479	rs6602392	A	C	0.1155	CD4 Treg %T cell	TRUE	reported	igd	0.00655656	22.67042519
4.17E-09	10	6134869	3437	0.2054	0.03486	ebi-a-GCST90001479	rs1571025	G	A	0.1766	CD4 Treg %T cell	TRUE	reported	igd	0.01000004	34.69711154
[truncated: 16,622 more rows]
