# Supplementary material for: Identifying the plasma metabolome responsible for mediating immune cell action in severe COVID-19: a Mendelian randomization investigation
Source: Front Cell Infect Microbiol. 2024 Aug 19;14:1393432. doi: 10.3389/fcimb.2024.1393432 (PMC11366714; doi:10.3389/fcimb.2024.1393432)
Supplement: Supplementary File 2 — MR analysis results of the effect of immune cells on sCOVID-19. [file DataSheet2.csv]

id.exposure	id.outcome	outcome	exposure	method	nsnp	b	se	pval	lo_ci	up_ci	or	or_lci95	or_uci95
ebi-a-GCST90001391	ebi-a-GCST011075	sCOVID-19	IgD+ %B cell	MR Egger	16	-0.006444911	0.069227223	0.927144937	-0.142130267	0.129240445	0.993575813	0.867508241	1.137963709
ebi-a-GCST90001391	ebi-a-GCST011075	sCOVID-19	IgD+ %B cell	Weighted median	16	-0.063171951	0.061807642	0.30674613	-0.18431493	0.057971028	0.938782035	0.831673844	1.059684294
ebi-a-GCST90001391	ebi-a-GCST011075	sCOVID-19	IgD+ %B cell	Inverse variance weighted	16	-0.042282311	0.044634531	0.343485714	-0.129765992	0.045201371	0.95859912	0.878300936	1.046238521
ebi-a-GCST90001391	ebi-a-GCST011075	sCOVID-19	IgD+ %B cell	Simple mode	16	-0.103946497	0.095477039	0.293466425	-0.291081494	0.0831885	0.901273517	0.747454762	1.086746642
ebi-a-GCST90001391	ebi-a-GCST011075	sCOVID-19	IgD+ %B cell	Weighted mode	16	-0.04756614	0.059272185	0.434792997	-0.163739623	0.068607342	0.953547403	0.848963043	1.071015584
ebi-a-GCST90001392	ebi-a-GCST011075	sCOVID-19	IgD+ CD38br AC	MR Egger	30	0.040876854	0.027652308	0.150504542	-0.013321669	0.095075377	1.041723814	0.986766672	1.099741747
ebi-a-GCST90001392	ebi-a-GCST011075	sCOVID-19	IgD+ CD38br AC	Weighted median	30	0.01665586	0.031584481	0.597955307	-0.045249723	0.078561443	1.016795342	0.955758777	1.081729818
ebi-a-GCST90001392	ebi-a-GCST011075	sCOVID-19	IgD+ CD38br AC	Inverse variance weighted	30	0.017823369	0.02378309	0.453608006	-0.028791487	0.064438225	1.017983153	0.971619038	1.06655969
ebi-a-GCST90001392	ebi-a-GCST011075	sCOVID-19	IgD+ CD38br AC	Simple mode	30	-0.013118471	0.066875048	0.845850034	-0.144193566	0.117956623	0.986967201	0.865720158	1.125195303
ebi-a-GCST90001392	ebi-a-GCST011075	sCOVID-19	IgD+ CD38br AC	Weighted mode	30	0.024443809	0.027288896	0.377765898	-0.029042427	0.077930044	1.024745008	0.971375251	1.081047031
ebi-a-GCST90001393	ebi-a-GCST011075	sCOVID-19	IgD+ CD38dim %B cell	MR Egger	14	0.015232571	0.132738006	0.910535807	-0.24493392	0.275399062	1.015349178	0.782756261	1.317056157
ebi-a-GCST90001393	ebi-a-GCST011075	sCOVID-19	IgD+ CD38dim %B cell	Weighted median	14	-0.034554802	0.093940184	0.712993775	-0.218677562	0.149567958	0.966035398	0.803580781	1.16133239
ebi-a-GCST90001393	ebi-a-GCST011075	sCOVID-19	IgD+ CD38dim %B cell	Inverse variance weighted	14	-0.021332487	0.067748	0.752852798	-0.154118567	0.111453592	0.978893441	0.857170383	1.117901863
ebi-a-GCST90001393	ebi-a-GCST011075	sCOVID-19	IgD+ CD38dim %B cell	Simple mode	14	-0.03791711	0.154775084	0.810294976	-0.341276274	0.265442053	0.962792743	0.710862488	1.304007289
ebi-a-GCST90001393	ebi-a-GCST011075	sCOVID-19	IgD+ CD38dim %B cell	Weighted mode	14	-0.034744907	0.136540017	0.803115773	-0.302363341	0.232873526	0.965851766	0.739069482	1.262221831
ebi-a-GCST90001394	ebi-a-GCST011075	sCOVID-19	IgD+ CD38dim AC	MR Egger	23	0.046232027	0.04070643	0.268860528	-0.033552575	0.12601663	1.047317389	0.967004069	1.134301032
ebi-a-GCST90001394	ebi-a-GCST011075	sCOVID-19	IgD+ CD38dim AC	Weighted median	23	0.053245985	0.044648244	0.233039328	-0.034264574	0.140756543	1.05468905	0.966315809	1.151144359
ebi-a-GCST90001394	ebi-a-GCST011075	sCOVID-19	IgD+ CD38dim AC	Inverse variance weighted	23	0.027425322	0.032159649	0.393777582	-0.035607589	0.090458233	1.027804857	0.965018903	1.094675785
ebi-a-GCST90001394	ebi-a-GCST011075	sCOVID-19	IgD+ CD38dim AC	Simple mode	23	0.050293261	0.068947313	0.473425031	-0.084843473	0.185429995	1.051579438	0.918656067	1.203735929
ebi-a-GCST90001394	ebi-a-GCST011075	sCOVID-19	IgD+ CD38dim AC	Weighted mode	23	0.047594123	0.042465229	0.274467944	-0.035637726	0.130825972	1.048744908	0.964989821	1.139769413
ebi-a-GCST90001395	ebi-a-GCST011075	sCOVID-19	IgD+ CD38- %B cell	MR Egger	24	0.033078411	0.049057847	0.507161294	-0.063074969	0.129231791	1.033631585	0.938873085	1.137953861
ebi-a-GCST90001395	ebi-a-GCST011075	sCOVID-19	IgD+ CD38- %B cell	Weighted median	24	0.054527428	0.055839053	0.328811493	-0.054917116	0.163971972	1.056041441	0.946563599	1.178181292
ebi-a-GCST90001395	ebi-a-GCST011075	sCOVID-19	IgD+ CD38- %B cell	Inverse variance weighted	24	0.017083178	0.037478531	0.648524915	-0.056374744	0.090541099	1.01722993	0.945184867	1.094766501
ebi-a-GCST90001395	ebi-a-GCST011075	sCOVID-19	IgD+ CD38- %B cell	Simple mode	24	0.073800138	0.098318286	0.460489538	-0.118903702	0.266503977	1.076591614	0.887893299	1.305392781
ebi-a-GCST90001395	ebi-a-GCST011075	sCOVID-19	IgD+ CD38- %B cell	Weighted mode	24	0.073800138	0.053240231	0.178987052	-0.030550715	0.178150991	1.076591614	0.969911241	1.195005743
ebi-a-GCST90001396	ebi-a-GCST011075	sCOVID-19	IgD+ CD38- AC	MR Egger	18	-0.056115706	0.159569235	0.729674426	-0.368871406	0.256639994	0.945429738	0.69151433	1.292579707
ebi-a-GCST90001396	ebi-a-GCST011075	sCOVID-19	IgD+ CD38- AC	Weighted median	18	0.002829414	0.087494043	0.974202219	-0.16865891	0.174317738	1.00283342	0.844797006	1.190433751
ebi-a-GCST90001396	ebi-a-GCST011075	sCOVID-19	IgD+ CD38- AC	Inverse variance weighted	18	-0.016565503	0.063599096	0.794503119	-0.141219731	0.108088726	0.983570951	0.868298499	1.114146594
ebi-a-GCST90001396	ebi-a-GCST011075	sCOVID-19	IgD+ CD38- AC	Simple mode	18	0.139343721	0.189243044	0.471574365	-0.231572645	0.510260087	1.149519146	0.793285066	1.665724372
ebi-a-GCST90001396	ebi-a-GCST011075	sCOVID-19	IgD+ CD38- AC	Weighted mode	18	0.15427009	0.178746552	0.400113792	-0.196073153	0.504613332	1.166805986	0.821952104	1.656344942
ebi-a-GCST90001397	ebi-a-GCST011075	sCOVID-19	Unsw mem %B cell	MR Egger	33	0.044122009	0.058445594	0.455991738	-0.070431355	0.158675374	1.04510986	0.931991714	1.171957437
ebi-a-GCST90001397	ebi-a-GCST011075	sCOVID-19	Unsw mem %B cell	Weighted median	33	-0.027458735	0.05330575	0.606470776	-0.131938005	0.077020535	0.972914829	0.876395325	1.080064255
ebi-a-GCST90001397	ebi-a-GCST011075	sCOVID-19	Unsw mem %B cell	Inverse variance weighted	33	-0.012276628	0.038665364	0.750856873	-0.088060741	0.063507485	0.987798422	0.915705254	1.065567461
ebi-a-GCST90001397	ebi-a-GCST011075	sCOVID-19	Unsw mem %B cell	Simple mode	33	-0.113885857	0.092911803	0.229240685	-0.295992992	0.068221277	0.892359806	0.74379264	1.070602182
ebi-a-GCST90001397	ebi-a-GCST011075	sCOVID-19	Unsw mem %B cell	Weighted mode	33	-0.037069811	0.065740297	0.576764902	-0.165920794	0.091781172	0.963608862	0.847113328	1.096124933
ebi-a-GCST90001398	ebi-a-GCST011075	sCOVID-19	Unsw mem AC	MR Egger	19	-0.343052762	0.150949247	0.036313842	-0.638913287	-0.047192237	0.709600771	0.527865751	0.953904004
ebi-a-GCST90001398	ebi-a-GCST011075	sCOVID-19	Unsw mem AC	Weighted median	19	-0.092852041	0.090120896	0.302866687	-0.269488997	0.083784914	0.911328329	0.763769683	1.087394986
ebi-a-GCST90001398	ebi-a-GCST011075	sCOVID-19	Unsw mem AC	Inverse variance weighted	19	-0.069631523	0.066019991	0.291560897	-0.199030705	0.059767659	0.932737449	0.81952473	1.061589867
ebi-a-GCST90001398	ebi-a-GCST011075	sCOVID-19	Unsw mem AC	Simple mode	19	-0.165443555	0.174513956	0.355671907	-0.507490908	0.176603799	0.8475177	0.602004169	1.193158268
ebi-a-GCST90001398	ebi-a-GCST011075	sCOVID-19	Unsw mem AC	Weighted mode	19	-0.181785625	0.148693684	0.237266483	-0.473225246	0.109653995	0.833780063	0.62298973	1.1158919
ebi-a-GCST90001399	ebi-a-GCST011075	sCOVID-19	IgD- CD27- %B cell	MR Egger	16	0.041660923	0.10065883	0.685230882	-0.155630383	0.238952229	1.042540917	0.855875478	1.26991787
ebi-a-GCST90001399	ebi-a-GCST011075	sCOVID-19	IgD- CD27- %B cell	Weighted median	16	-0.00759248	0.076740602	0.921188348	-0.15800406	0.142819101	0.992436271	0.853846315	1.153521112
ebi-a-GCST90001399	ebi-a-GCST011075	sCOVID-19	IgD- CD27- %B cell	Inverse variance weighted	16	0.063727518	0.052897295	0.228303462	-0.03995118	0.167406216	1.065801948	0.960836346	1.182234411
ebi-a-GCST90001399	ebi-a-GCST011075	sCOVID-19	IgD- CD27- %B cell	Simple mode	16	-0.035504842	0.144760206	0.80957394	-0.319234846	0.248225163	0.965118061	0.726704866	1.281748502
ebi-a-GCST90001399	ebi-a-GCST011075	sCOVID-19	IgD- CD27- %B cell	Weighted mode	16	-0.035504842	0.094755812	0.71312934	-0.221226233	0.15021655	0.965118061	0.801535326	1.162085865
ebi-a-GCST90001400	ebi-a-GCST011075	sCOVID-19	IgD+ AC	MR Egger	15	0.039349219	0.077014747	0.617965393	-0.111599685	0.190298123	1.040133654	0.894402228	1.209610156
ebi-a-GCST90001400	ebi-a-GCST011075	sCOVID-19	IgD+ AC	Weighted median	15	0.066953655	0.061250082	0.274341366	-0.053096506	0.187003816	1.069245923	0.948288492	1.205631886
ebi-a-GCST90001400	ebi-a-GCST011075	sCOVID-19	IgD+ AC	Inverse variance weighted	15	-0.046570276	0.057937051	0.421507762	-0.160126896	0.066986344	0.95449748	0.852035662	1.069280876
ebi-a-GCST90001400	ebi-a-GCST011075	sCOVID-19	IgD+ AC	Simple mode	15	-0.21492941	0.130385831	0.121519089	-0.470485638	0.040626818	0.806598376	0.624698817	1.041463378
ebi-a-GCST90001400	ebi-a-GCST011075	sCOVID-19	IgD+ AC	Weighted mode	15	0.088336884	0.05969701	0.161087597	-0.028669255	0.205343023	1.092356058	0.971737809	1.227946207
ebi-a-GCST90001401	ebi-a-GCST011075	sCOVID-19	IgD- CD27- AC	MR Egger	26	0.013166516	0.111113473	0.906660789	-0.204615892	0.230948923	1.013253576	0.814960289	1.259794891
ebi-a-GCST90001401	ebi-a-GCST011075	sCOVID-19	IgD- CD27- AC	Weighted median	26	-0.004867647	0.064479073	0.93982335	-0.131246631	0.121511336	0.995144181	0.877001452	1.129202167
ebi-a-GCST90001401	ebi-a-GCST011075	sCOVID-19	IgD- CD27- AC	Inverse variance weighted	26	0.010797889	0.051155702	0.832825707	-0.089467286	0.111063064	1.010856397	0.914418179	1.117465377
ebi-a-GCST90001401	ebi-a-GCST011075	sCOVID-19	IgD- CD27- AC	Simple mode	26	0.100961023	0.115285078	0.38950239	-0.124997729	0.326919775	1.106233523	0.882498907	1.386690226
ebi-a-GCST90001401	ebi-a-GCST011075	sCOVID-19	IgD- CD27- AC	Weighted mode	26	0.013517528	0.068165625	0.844410849	-0.120087097	0.147122153	1.013609303	0.886843192	1.158495468
ebi-a-GCST90001402	ebi-a-GCST011075	sCOVID-19	Sw mem %B cell	MR Egger	13	0.044290847	0.069914533	0.539355683	-0.092741638	0.181323332	1.045286329	0.911428948	1.198802727
ebi-a-GCST90001402	ebi-a-GCST011075	sCOVID-19	Sw mem %B cell	Weighted median	13	-0.017319431	0.066479601	0.794460771	-0.147619448	0.112980586	0.982829688	0.862759377	1.119610197
ebi-a-GCST90001402	ebi-a-GCST011075	sCOVID-19	Sw mem %B cell	Inverse variance weighted	13	-0.02914384	0.04831512	0.546373457	-0.123841476	0.065553796	0.971276746	0.883519889	1.067750177
ebi-a-GCST90001402	ebi-a-GCST011075	sCOVID-19	Sw mem %B cell	Simple mode	13	-0.068355337	0.107924112	0.538379629	-0.279886596	0.143175922	0.933928555	0.755869455	1.153932786
ebi-a-GCST90001402	ebi-a-GCST011075	sCOVID-19	Sw mem %B cell	Weighted mode	13	0.010627608	0.06624016	0.875203227	-0.119203107	0.140458322	1.010684281	0.887627499	1.150801116
ebi-a-GCST90001403	ebi-a-GCST011075	sCOVID-19	Sw mem AC	MR Egger	21	-0.01708235	0.085592033	0.843930491	-0.184842735	0.150678036	0.983062726	0.831234998	1.162622275
ebi-a-GCST90001403	ebi-a-GCST011075	sCOVID-19	Sw mem AC	Weighted median	21	-0.020402877	0.071320609	0.774822467	-0.160191271	0.119385518	0.979803854	0.851980814	1.126804238
ebi-a-GCST90001403	ebi-a-GCST011075	sCOVID-19	Sw mem AC	Inverse variance weighted	21	-0.028092878	0.051125337	0.582669006	-0.128298539	0.072112783	0.972298058	0.879590748	1.074776554
ebi-a-GCST90001403	ebi-a-GCST011075	sCOVID-19	Sw mem AC	Simple mode	21	0.017317615	0.132108529	0.897016706	-0.241615103	0.276250332	1.017468434	0.785358402	1.318177805
ebi-a-GCST90001403	ebi-a-GCST011075	sCOVID-19	Sw mem AC	Weighted mode	21	0.078502378	0.110749543	0.486612214	-0.138566725	0.295571482	1.081665928	0.870605158	1.34389415
ebi-a-GCST90001404	ebi-a-GCST011075	sCOVID-19	PB/PC %B cell	MR Egger	27	0.02130068	0.044241855	0.634377265	-0.065413355	0.108014716	1.021529159	0.936680201	1.11406414
ebi-a-GCST90001404	ebi-a-GCST011075	sCOVID-19	PB/PC %B cell	Weighted median	27	0.034338342	0.047542955	0.470135063	-0.05884585	0.127522534	1.03493471	0.942852099	1.136010467
ebi-a-GCST90001404	ebi-a-GCST011075	sCOVID-19	PB/PC %B cell	Inverse variance weighted	27	0.014622587	0.032854414	0.656267557	-0.049772063	0.079017238	1.01473002	0.951446269	1.082222977
ebi-a-GCST90001404	ebi-a-GCST011075	sCOVID-19	PB/PC %B cell	Simple mode	27	-0.024746629	0.088127599	0.78108279	-0.197476724	0.147983466	0.975557059	0.820799245	1.159493725
ebi-a-GCST90001404	ebi-a-GCST011075	sCOVID-19	PB/PC %B cell	Weighted mode	27	0.029849866	0.040556562	0.46831585	-0.049640995	0.109340727	1.030299839	0.951570982	1.115542381
ebi-a-GCST90001405	ebi-a-GCST011075	sCOVID-19	PB/PC AC	MR Egger	22	0.019234627	0.056330374	0.736318008	-0.091172906	0.12964216	1.019420805	0.912859859	1.138420938
ebi-a-GCST90001405	ebi-a-GCST011075	sCOVID-19	PB/PC AC	Weighted median	22	0.038084135	0.063647352	0.549598644	-0.086664674	0.162832944	1.03881863	0.916984532	1.176840075
ebi-a-GCST90001405	ebi-a-GCST011075	sCOVID-19	PB/PC AC	Inverse variance weighted	22	0.063541523	0.042629455	0.13607852	-0.02001221	0.147095255	1.065603731	0.980186706	1.158464307
ebi-a-GCST90001405	ebi-a-GCST011075	sCOVID-19	PB/PC AC	Simple mode	22	0.067389244	0.102144524	0.516589054	-0.132814024	0.267592512	1.069711776	0.875627923	1.30681452
ebi-a-GCST90001405	ebi-a-GCST011075	sCOVID-19	PB/PC AC	Weighted mode	22	0.032429363	0.058795805	0.587072198	-0.082810416	0.147669141	1.032960925	0.920525648	1.159129325
ebi-a-GCST90001406	ebi-a-GCST011075	sCOVID-19	Memory B cell %B cell	MR Egger	29	-0.055577284	0.065427819	0.403103445	-0.183815808	0.072661241	0.945938915	0.832089054	1.075366185
ebi-a-GCST90001406	ebi-a-GCST011075	sCOVID-19	Memory B cell %B cell	Weighted median	29	-0.041866521	0.06493582	0.519097683	-0.169140727	0.085407686	0.958997778	0.844390066	1.089161012
ebi-a-GCST90001406	ebi-a-GCST011075	sCOVID-19	Memory B cell %B cell	Inverse variance weighted	29	-0.001777104	0.042241513	0.966442833	-0.08457047	0.081016262	0.998224474	0.918906898	1.084388531
ebi-a-GCST90001406	ebi-a-GCST011075	sCOVID-19	Memory B cell %B cell	Simple mode	29	-0.001657632	0.109834528	0.988065741	-0.216933308	0.213618044	0.998343741	0.804983654	1.238149645
ebi-a-GCST90001406	ebi-a-GCST011075	sCOVID-19	Memory B cell %B cell	Weighted mode	29	-0.025071755	0.063751913	0.697098151	-0.150025504	0.099881995	0.975239932	0.860686025	1.10504051
ebi-a-GCST90001407	ebi-a-GCST011075	sCOVID-19	Memory B cell AC	MR Egger	14	-0.099474472	0.067409973	0.165785371	-0.231598018	0.032649075	0.905313061	0.793264937	1.033187904
ebi-a-GCST90001407	ebi-a-GCST011075	sCOVID-19	Memory B cell AC	Weighted median	14	-0.118744973	0.072264891	0.100343553	-0.260384159	0.022894214	0.888034245	0.770755436	1.023158298
ebi-a-GCST90001407	ebi-a-GCST011075	sCOVID-19	Memory B cell AC	Inverse variance weighted	14	-0.062678346	0.05087942	0.217986526	-0.162402008	0.037045317	0.939245538	0.850099389	1.037740047
ebi-a-GCST90001407	ebi-a-GCST011075	sCOVID-19	Memory B cell AC	Simple mode	14	0.111653881	0.154355816	0.482275768	-0.19088352	0.414191281	1.118125789	0.826228822	1.513146535
ebi-a-GCST90001407	ebi-a-GCST011075	sCOVID-19	Memory B cell AC	Weighted mode	14	-0.097873135	0.065417931	0.158500154	-0.226092279	0.03034601	0.906763933	0.797644492	1.030811143
ebi-a-GCST90001408	ebi-a-GCST011075	sCOVID-19	Naive-mature B cell %B cell	MR Egger	29	0.005955722	0.044007088	0.893350533	-0.080298171	0.092209615	1.005973492	0.92284114	1.096594661
ebi-a-GCST90001408	ebi-a-GCST011075	sCOVID-19	Naive-mature B cell %B cell	Weighted median	29	-0.001814844	0.050879645	0.97154601	-0.101538948	0.09790926	0.998186802	0.903445992	1.102862707
ebi-a-GCST90001408	ebi-a-GCST011075	sCOVID-19	Naive-mature B cell %B cell	Inverse variance weighted	29	0.000457294	0.032541677	0.988788053	-0.063324394	0.064238981	1.000457398	0.938638936	1.066347205
ebi-a-GCST90001408	ebi-a-GCST011075	sCOVID-19	Naive-mature B cell %B cell	Simple mode	29	0.010504922	0.084430391	0.901870815	-0.154978643	0.175988488	1.010560293	0.856433468	1.192424331
ebi-a-GCST90001408	ebi-a-GCST011075	sCOVID-19	Naive-mature B cell %B cell	Weighted mode	29	-0.000945648	0.043091382	0.982647338	-0.085404756	0.083513461	0.999054799	0.918140586	1.087099848
ebi-a-GCST90001409	ebi-a-GCST011075	sCOVID-19	Naive-mature B cell AC	MR Egger	22	0.055590203	0.047762501	0.258166759	-0.038024298	0.149204704	1.057164372	0.962689549	1.160910608
ebi-a-GCST90001409	ebi-a-GCST011075	sCOVID-19	Naive-mature B cell AC	Weighted median	22	0.01751258	0.050640402	0.729476271	-0.081742608	0.116767768	1.017666824	0.921509117	1.123858403
ebi-a-GCST90001409	ebi-a-GCST011075	sCOVID-19	Naive-mature B cell AC	Inverse variance weighted	22	-0.00055026	0.038352487	0.988552791	-0.075721134	0.074620614	0.999449891	0.9270747	1.077475294
ebi-a-GCST90001409	ebi-a-GCST011075	sCOVID-19	Naive-mature B cell AC	Simple mode	22	0.026128733	0.092830607	0.781107256	-0.155819256	0.208076722	1.02647308	0.855713841	1.231307634
ebi-a-GCST90001409	ebi-a-GCST011075	sCOVID-19	Naive-mature B cell AC	Weighted mode	22	0.041175712	0.045219374	0.372852382	-0.04745426	0.129805685	1.042035188	0.953654092	1.138607113
ebi-a-GCST90001410	ebi-a-GCST011075	sCOVID-19	IgD- CD38br %B cell	MR Egger	18	0.033324351	0.121831805	0.787947179	-0.205465986	0.272114688	1.033885827	0.81426779	1.312737548
ebi-a-GCST90001410	ebi-a-GCST011075	sCOVID-19	IgD- CD38br %B cell	Weighted median	18	0.122108434	0.083197481	0.142187395	-0.040958629	0.285175497	1.129876612	0.959868839	1.329995418
ebi-a-GCST90001410	ebi-a-GCST011075	sCOVID-19	IgD- CD38br %B cell	Inverse variance weighted	18	0.080113261	0.058943748	0.174099779	-0.035416484	0.195643007	1.083409769	0.96520334	1.216092691
ebi-a-GCST90001410	ebi-a-GCST011075	sCOVID-19	IgD- CD38br %B cell	Simple mode	18	0.159377591	0.144004875	0.283817069	-0.122871964	0.441627147	1.172780695	0.884376888	1.555235757
ebi-a-GCST90001410	ebi-a-GCST011075	sCOVID-19	IgD- CD38br %B cell	Weighted mode	18	0.15215379	0.118214249	0.215308333	-0.079546138	0.383853718	1.164339286	0.923535409	1.467930695
ebi-a-GCST90001411	ebi-a-GCST011075	sCOVID-19	IgD+ CD24+ %B cell	MR Egger	21	0.059078114	0.116534935	0.618018667	-0.169330358	0.287486586	1.060858105	0.844229959	1.33307271
ebi-a-GCST90001411	ebi-a-GCST011075	sCOVID-19	IgD+ CD24+ %B cell	Weighted median	21	0.020189047	0.086809824	0.816098128	-0.149958208	0.190336303	1.020394225	0.860743948	1.20965634
ebi-a-GCST90001411	ebi-a-GCST011075	sCOVID-19	IgD+ CD24+ %B cell	Inverse variance weighted	21	-0.020754512	0.058911807	0.72461478	-0.136221654	0.094712629	0.97945938	0.872649185	1.099342891
ebi-a-GCST90001411	ebi-a-GCST011075	sCOVID-19	IgD+ CD24+ %B cell	Simple mode	21	-0.097588056	0.158189964	0.544257461	-0.407640385	0.212464273	0.907022469	0.665218058	1.236721928
ebi-a-GCST90001411	ebi-a-GCST011075	sCOVID-19	IgD+ CD24+ %B cell	Weighted mode	21	0.043827209	0.112809254	0.701745566	-0.177278929	0.264933346	1.044801807	0.837546136	1.3033441
ebi-a-GCST90001412	ebi-a-GCST011075	sCOVID-19	IgD+ CD24+ AC	MR Egger	20	0.016952699	0.203956454	0.934674141	-0.382801952	0.416707349	1.017097211	0.681947944	1.516958509
ebi-a-GCST90001412	ebi-a-GCST011075	sCOVID-19	IgD+ CD24+ AC	Weighted median	20	-0.050656	0.093567068	0.588240824	-0.234047454	0.132735454	0.950605623	0.791324264	1.14194786
ebi-a-GCST90001412	ebi-a-GCST011075	sCOVID-19	IgD+ CD24+ AC	Inverse variance weighted	20	-0.067382866	0.066349498	0.309831999	-0.197427882	0.06266215	0.934837216	0.820839336	1.064667081
ebi-a-GCST90001412	ebi-a-GCST011075	sCOVID-19	IgD+ CD24+ AC	Simple mode	20	-0.056401021	0.170584278	0.744538945	-0.390746205	0.277944164	0.945160031	0.67655184	1.320412468
ebi-a-GCST90001412	ebi-a-GCST011075	sCOVID-19	IgD+ CD24+ AC	Weighted mode	20	-0.035026063	0.141903672	0.807687196	-0.31315726	0.243105133	0.96558025	0.731134925	1.275202684
ebi-a-GCST90001413	ebi-a-GCST011075	sCOVID-19	IgD- CD24- %B cell	MR Egger	18	-0.011847271	0.049431188	0.813627939	-0.1087324	0.085037858	0.988222632	0.896970415	1.088758284
ebi-a-GCST90001413	ebi-a-GCST011075	sCOVID-19	IgD- CD24- %B cell	Weighted median	18	-0.039812979	0.054431543	0.464515257	-0.146498803	0.066872846	0.960969144	0.863726766	1.069159522
ebi-a-GCST90001413	ebi-a-GCST011075	sCOVID-19	IgD- CD24- %B cell	Inverse variance weighted	18	-0.004376958	0.037856935	0.907954979	-0.07857655	0.069822634	0.995632607	0.924431292	1.072317971
ebi-a-GCST90001413	ebi-a-GCST011075	sCOVID-19	IgD- CD24- %B cell	Simple mode	18	-0.038923194	0.092035364	0.677658194	-0.219312508	0.141466119	0.96182458	0.803070713	1.151961475
ebi-a-GCST90001413	ebi-a-GCST011075	sCOVID-19	IgD- CD24- %B cell	Weighted mode	18	-0.041969346	0.062121445	0.508380319	-0.163727377	0.079788686	0.958899175	0.84897344	1.083058178
ebi-a-GCST90001414	ebi-a-GCST011075	sCOVID-19	IgD- CD24- AC	MR Egger	15	-0.019441129	0.099525234	0.84814781	-0.214510587	0.175628329	0.980746631	0.806936269	1.191994947
ebi-a-GCST90001414	ebi-a-GCST011075	sCOVID-19	IgD- CD24- AC	Weighted median	15	-0.001986665	0.081899735	0.980647391	-0.162510144	0.158536815	0.998015308	0.850007467	1.171795063
ebi-a-GCST90001414	ebi-a-GCST011075	sCOVID-19	IgD- CD24- AC	Inverse variance weighted	15	0.085043741	0.057173838	0.136893619	-0.027016982	0.197104464	1.08876469	0.973344712	1.217871258
ebi-a-GCST90001414	ebi-a-GCST011075	sCOVID-19	IgD- CD24- AC	Simple mode	15	0.026707106	0.13628642	0.847454973	-0.240414278	0.29382849	1.027066937	0.786302046	1.341553794
ebi-a-GCST90001414	ebi-a-GCST011075	sCOVID-19	IgD- CD24- AC	Weighted mode	15	-0.00494627	0.083120853	0.953389408	-0.16786314	0.157970601	0.995065943	0.845469537	1.171131765
ebi-a-GCST90001415	ebi-a-GCST011075	sCOVID-19	IgD+ CD24- %B cell	MR Egger	18	0.059854045	0.057981478	0.317285904	-0.053789651	0.173497742	1.061681578	0.947631419	1.189458001
ebi-a-GCST90001415	ebi-a-GCST011075	sCOVID-19	IgD+ CD24- %B cell	Weighted median	18	0.04244173	0.056009895	0.448598187	-0.067337665	0.152221125	1.043355258	0.934879472	1.164417689
ebi-a-GCST90001415	ebi-a-GCST011075	sCOVID-19	IgD+ CD24- %B cell	Inverse variance weighted	18	0.041166228	0.04136179	0.319604039	-0.039902881	0.122235337	1.042025305	0.960882754	1.130020006
ebi-a-GCST90001415	ebi-a-GCST011075	sCOVID-19	IgD+ CD24- %B cell	Simple mode	18	0.050873666	0.091478646	0.585370847	-0.12842448	0.230171812	1.052189957	0.879479978	1.258816271
ebi-a-GCST90001415	ebi-a-GCST011075	sCOVID-19	IgD+ CD24- %B cell	Weighted mode	18	0.041363021	0.053834866	0.452832149	-0.064153316	0.146879359	1.042230389	0.937861199	1.158214226
ebi-a-GCST90001416	ebi-a-GCST011075	sCOVID-19	IgD+ CD24- AC	MR Egger	19	0.032323684	0.043984349	0.472422956	-0.053885641	0.118533009	1.032851769	0.94754046	1.125844036
ebi-a-GCST90001416	ebi-a-GCST011075	sCOVID-19	IgD+ CD24- AC	Weighted median	19	-0.003378825	0.047439629	0.943219736	-0.096360497	0.089602848	0.996626877	0.908136576	1.093739816
ebi-a-GCST90001416	ebi-a-GCST011075	sCOVID-19	IgD+ CD24- AC	Inverse variance weighted	19	0.033971833	0.033838743	0.315410872	-0.032352103	0.100295769	1.034555466	0.968165628	1.105497842
ebi-a-GCST90001416	ebi-a-GCST011075	sCOVID-19	IgD+ CD24- AC	Simple mode	19	0.000866746	0.075083684	0.990916621	-0.146297274	0.148030766	1.000867122	0.86390085	1.15954857
ebi-a-GCST90001416	ebi-a-GCST011075	sCOVID-19	IgD+ CD24- AC	Weighted mode	19	0.021834789	0.047424476	0.650734133	-0.071117184	0.114786761	1.022074912	0.931352746	1.121634236
ebi-a-GCST90001417	ebi-a-GCST011075	sCOVID-19	CD24+ CD27+ %B cell	MR Egger	26	-0.05605058	0.068441519	0.420869716	-0.190195957	0.078094796	0.945491311	0.826797102	1.08122515
ebi-a-GCST90001417	ebi-a-GCST011075	sCOVID-19	CD24+ CD27+ %B cell	Weighted median	26	-0.045376736	0.057960672	0.433692669	-0.158979653	0.068226181	0.955637391	0.853013715	1.070607432
ebi-a-GCST90001417	ebi-a-GCST011075	sCOVID-19	CD24+ CD27+ %B cell	Inverse variance weighted	26	-0.060079375	0.042841725	0.160808794	-0.144049156	0.023890406	0.941689784	0.865845185	1.024178068
ebi-a-GCST90001417	ebi-a-GCST011075	sCOVID-19	CD24+ CD27+ %B cell	Simple mode	26	-0.053116335	0.09003138	0.560502079	-0.22957784	0.12334517	0.948269689	0.794869094	1.131274835
ebi-a-GCST90001417	ebi-a-GCST011075	sCOVID-19	CD24+ CD27+ %B cell	Weighted mode	26	-0.048183991	0.077426624	0.539367794	-0.199940174	0.103572191	0.952958435	0.818779736	1.10912586
ebi-a-GCST90001418	ebi-a-GCST011075	sCOVID-19	CD24+ CD27+ AC	MR Egger	24	-0.061870042	0.053827408	0.262727678	-0.167371762	0.043631678	0.94000504	0.845885085	1.044597536
ebi-a-GCST90001418	ebi-a-GCST011075	sCOVID-19	CD24+ CD27+ AC	Weighted median	24	-0.065527811	0.061848902	0.289380232	-0.186751659	0.055696037	0.936572999	0.829649747	1.057276262
ebi-a-GCST90001418	ebi-a-GCST011075	sCOVID-19	CD24+ CD27+ AC	Inverse variance weighted	24	-0.039311167	0.039770497	0.322932084	-0.117261342	0.038639008	0.961451491	0.889352738	1.039395203
ebi-a-GCST90001418	ebi-a-GCST011075	sCOVID-19	CD24+ CD27+ AC	Simple mode	24	0.051618301	0.108059297	0.637382928	-0.160177922	0.263414523	1.052973746	0.851992188	1.301366054
ebi-a-GCST90001418	ebi-a-GCST011075	sCOVID-19	CD24+ CD27+ AC	Weighted mode	24	-0.075412929	0.065351982	0.260370999	-0.203502814	0.052676956	0.927360474	0.815867909	1.054089073
ebi-a-GCST90001419	ebi-a-GCST011075	sCOVID-19	CD20- %B cell	MR Egger	19	0.031662288	0.066000858	0.637536507	-0.097699394	0.161023971	1.032168871	0.906921488	1.174713127
ebi-a-GCST90001419	ebi-a-GCST011075	sCOVID-19	CD20- %B cell	Weighted median	19	0.014128938	0.062312109	0.820622301	-0.108002797	0.136260672	1.014229223	0.897625086	1.14598058
ebi-a-GCST90001419	ebi-a-GCST011075	sCOVID-19	CD20- %B cell	Inverse variance weighted	19	-0.0346883	0.043317646	0.42325374	-0.119590886	0.050214287	0.965906443	0.887283363	1.051496394
ebi-a-GCST90001419	ebi-a-GCST011075	sCOVID-19	CD20- %B cell	Simple mode	19	-0.108079609	0.097689486	0.283138936	-0.299551002	0.083391785	0.89755614	0.741150921	1.086967582
ebi-a-GCST90001419	ebi-a-GCST011075	sCOVID-19	CD20- %B cell	Weighted mode	19	0.019426513	0.05878838	0.74487657	-0.095798712	0.134651737	1.019616435	0.908646897	1.144138254
ebi-a-GCST90001420	ebi-a-GCST011075	sCOVID-19	IgD- CD38br AC	MR Egger	21	0.017144118	0.061590793	0.783746436	-0.103573837	0.137862073	1.017291922	0.901609448	1.147817225
ebi-a-GCST90001420	ebi-a-GCST011075	sCOVID-19	IgD- CD38br AC	Weighted median	21	0.014963657	0.066761241	0.822650792	-0.115888375	0.145815688	1.015076173	0.890574628	1.156982922
ebi-a-GCST90001420	ebi-a-GCST011075	sCOVID-19	IgD- CD38br AC	Inverse variance weighted	21	-0.000555879	0.042674633	0.989607057	-0.08419816	0.083086401	0.999444275	0.91924908	1.086635691
ebi-a-GCST90001420	ebi-a-GCST011075	sCOVID-19	IgD- CD38br AC	Simple mode	21	-0.081408437	0.099471387	0.422767285	-0.276372356	0.113555481	0.92181711	0.758530435	1.12025404
ebi-a-GCST90001420	ebi-a-GCST011075	sCOVID-19	IgD- CD38br AC	Weighted mode	21	0.017288702	0.068387608	0.802999377	-0.116751011	0.151328414	1.017439016	0.889806718	1.163378665
ebi-a-GCST90001421	ebi-a-GCST011075	sCOVID-19	CD20- AC	MR Egger	22	0.008125039	0.072852954	0.912310499	-0.134666751	0.150916829	1.008158137	0.874007125	1.162899934
ebi-a-GCST90001421	ebi-a-GCST011075	sCOVID-19	CD20- AC	Weighted median	22	-0.027836936	0.069988791	0.690826126	-0.165014967	0.109341095	0.972546941	0.847881014	1.115542792
ebi-a-GCST90001421	ebi-a-GCST011075	sCOVID-19	CD20- AC	Inverse variance weighted	22	-0.020727228	0.04705234	0.659564664	-0.112949815	0.071495358	0.979486104	0.893195484	1.074113165
ebi-a-GCST90001421	ebi-a-GCST011075	sCOVID-19	CD20- AC	Simple mode	22	-0.118378657	0.130796963	0.375702287	-0.374740705	0.137983391	0.888359605	0.687467513	1.147956483
ebi-a-GCST90001421	ebi-a-GCST011075	sCOVID-19	CD20- AC	Weighted mode	22	-0.033649258	0.068119682	0.626452753	-0.167163835	0.099865319	0.966910581	0.846060985	1.105022082
ebi-a-GCST90001422	ebi-a-GCST011075	sCOVID-19	CD20- CD38- %B cell	MR Egger	24	0.034720113	0.084309035	0.684456443	-0.130525596	0.199965822	1.035329893	0.877634029	1.221361013
ebi-a-GCST90001422	ebi-a-GCST011075	sCOVID-19	CD20- CD38- %B cell	Weighted median	24	0.035506754	0.067314486	0.5978633	-0.096429638	0.167443147	1.036144647	0.908073789	1.182278072
ebi-a-GCST90001422	ebi-a-GCST011075	sCOVID-19	CD20- CD38- %B cell	Inverse variance weighted	24	0.00413301	0.048538906	0.932143421	-0.091003245	0.099269265	1.004141562	0.913014748	1.104363626
ebi-a-GCST90001422	ebi-a-GCST011075	sCOVID-19	CD20- CD38- %B cell	Simple mode	24	0.124798301	0.108128884	0.260285707	-0.087134311	0.336730913	1.132919921	0.916553985	1.400362193
ebi-a-GCST90001422	ebi-a-GCST011075	sCOVID-19	CD20- CD38- %B cell	Weighted mode	24	0.069227887	0.085899286	0.428543727	-0.099134714	0.237590488	1.071680403	0.9056207	1.268189748
ebi-a-GCST90001423	ebi-a-GCST011075	sCOVID-19	CD20- CD38- AC	MR Egger	16	-0.071984241	0.18116261	0.69710427	-0.427062956	0.283094474	0.93054556	0.652422477	1.327230545
ebi-a-GCST90001423	ebi-a-GCST011075	sCOVID-19	CD20- CD38- AC	Weighted median	16	0.023528614	0.097559431	0.809421726	-0.16768787	0.214745098	1.023807595	0.845617736	1.239545894
ebi-a-GCST90001423	ebi-a-GCST011075	sCOVID-19	CD20- CD38- AC	Inverse variance weighted	16	-0.045064362	0.076554642	0.556091953	-0.19511146	0.104982737	0.955935954	0.82274295	1.110691436
ebi-a-GCST90001423	ebi-a-GCST011075	sCOVID-19	CD20- CD38- AC	Simple mode	16	0.047778683	0.142451578	0.741966083	-0.23142641	0.326983776	1.048938482	0.79340108	1.386778978
ebi-a-GCST90001423	ebi-a-GCST011075	sCOVID-19	CD20- CD38- AC	Weighted mode	16	0.017233204	0.120857213	0.888510573	-0.219646934	0.254113342	1.017382552	0.80280219	1.289317929
ebi-a-GCST90001424	ebi-a-GCST011075	sCOVID-19	IgD+ %Lymphocyte	MR Egger	18	0.022032614	0.045914784	0.637821782	-0.067960363	0.11202559	1.022277124	0.934297506	1.118541484
ebi-a-GCST90001424	ebi-a-GCST011075	sCOVID-19	IgD+ %Lymphocyte	Weighted median	18	0.071029654	0.050675074	0.161014266	-0.028293491	0.170352799	1.073613063	0.972103022	1.1857231
ebi-a-GCST90001424	ebi-a-GCST011075	sCOVID-19	IgD+ %Lymphocyte	Inverse variance weighted	18	0.025633121	0.03667102	0.484550707	-0.046242078	0.09750832	1.025964474	0.954810795	1.102420613
ebi-a-GCST90001424	ebi-a-GCST011075	sCOVID-19	IgD+ %Lymphocyte	Simple mode	18	0.14008167	0.148853348	0.35984951	-0.151670892	0.431834231	1.150367745	0.859271027	1.540079797
ebi-a-GCST90001424	ebi-a-GCST011075	sCOVID-19	IgD+ %Lymphocyte	Weighted mode	18	0.083725943	0.044218921	0.075447972	-0.002943142	0.170395028	1.087330863	0.997061185	1.185773173
ebi-a-GCST90001425	ebi-a-GCST011075	sCOVID-19	IgD- CD38br %lymphocyte	MR Egger	31	-0.059559429	0.038393747	0.131680727	-0.134811174	0.015692315	0.942179539	0.873880908	1.015816086
ebi-a-GCST90001425	ebi-a-GCST011075	sCOVID-19	IgD- CD38br %lymphocyte	Weighted median	31	-0.024058846	0.04194298	0.566232818	-0.106267088	0.058149395	0.976228261	0.899184455	1.059873324
ebi-a-GCST90001425	ebi-a-GCST011075	sCOVID-19	IgD- CD38br %lymphocyte	Inverse variance weighted	31	-0.0268416	0.02973558	0.366697785	-0.085123337	0.031440137	0.973515434	0.918399005	1.031939599
ebi-a-GCST90001425	ebi-a-GCST011075	sCOVID-19	IgD- CD38br %lymphocyte	Simple mode	31	-0.042160161	0.070363318	0.553552431	-0.180072264	0.095751941	0.958716219	0.835209853	1.100486045
ebi-a-GCST90001425	ebi-a-GCST011075	sCOVID-19	IgD- CD38br %lymphocyte	Weighted mode	31	-0.026891518	0.046794849	0.569800394	-0.118609422	0.064826386	0.97346684	0.888154627	1.066973767
ebi-a-GCST90001426	ebi-a-GCST011075	sCOVID-19	IgD- CD38dim %lymphocyte	MR Egger	24	-0.018500348	0.03924914	0.642026788	-0.095428663	0.058427967	0.981669733	0.908983204	1.060168616
ebi-a-GCST90001426	ebi-a-GCST011075	sCOVID-19	IgD- CD38dim %lymphocyte	Weighted median	24	-0.056018777	0.049292764	0.255768153	-0.152632595	0.040595041	0.945521382	0.858445061	1.041430284
ebi-a-GCST90001426	ebi-a-GCST011075	sCOVID-19	IgD- CD38dim %lymphocyte	Inverse variance weighted	24	-0.033445119	0.031669136	0.290931994	-0.095516626	0.028626388	0.967107986	0.90890325	1.029040061
ebi-a-GCST90001426	ebi-a-GCST011075	sCOVID-19	IgD- CD38dim %lymphocyte	Simple mode	24	0.008889739	0.091205703	0.92319827	-0.169873439	0.187652917	1.008929371	0.843771599	1.206414717
ebi-a-GCST90001426	ebi-a-GCST011075	sCOVID-19	IgD- CD38dim %lymphocyte	Weighted mode	24	-0.04796169	0.044713998	0.294562025	-0.135601125	0.039677745	0.953170302	0.873190857	1.040475422
ebi-a-GCST90001427	ebi-a-GCST011075	sCOVID-19	IgD- CD38- %lymphocyte	MR Egger	29	0.036884946	0.076968064	0.635637983	-0.11397246	0.187742352	1.037573637	0.892282529	1.206522618
ebi-a-GCST90001427	ebi-a-GCST011075	sCOVID-19	IgD- CD38- %lymphocyte	Weighted median	29	0.042128379	0.074097686	0.569660285	-0.103103085	0.187359843	1.043028373	0.902033982	1.2060612
ebi-a-GCST90001427	ebi-a-GCST011075	sCOVID-19	IgD- CD38- %lymphocyte	Inverse variance weighted	29	0.006742509	0.045467878	0.88211257	-0.082374532	0.09585955	1.006765291	0.920926977	1.100604473
ebi-a-GCST90001427	ebi-a-GCST011075	sCOVID-19	IgD- CD38- %lymphocyte	Simple mode	29	-0.137087296	0.114619654	0.241719552	-0.361741818	0.087567227	0.87189411	0.696462159	1.091515641
ebi-a-GCST90001427	ebi-a-GCST011075	sCOVID-19	IgD- CD38- %lymphocyte	Weighted mode	29	0.052562983	0.077937174	0.50557019	-0.100193879	0.205319844	1.053968942	0.904662006	1.227917745
ebi-a-GCST90001428	ebi-a-GCST011075	sCOVID-19	IgD- CD38dim %B cell	MR Egger	26	-0.070161013	0.03190292	0.037740153	-0.132690736	-0.007631289	0.932243705	0.875735884	0.992397755
ebi-a-GCST90001428	ebi-a-GCST011075	sCOVID-19	IgD- CD38dim %B cell	Weighted median	26	-0.057632606	0.034952765	0.099174028	-0.126140025	0.010874812	0.943996702	0.881491407	1.010934158
ebi-a-GCST90001428	ebi-a-GCST011075	sCOVID-19	IgD- CD38dim %B cell	Inverse variance weighted	26	-0.045125467	0.027506371	0.100891689	-0.099037953	0.00878702	0.955877543	0.905708333	1.008825739
ebi-a-GCST90001428	ebi-a-GCST011075	sCOVID-19	IgD- CD38dim %B cell	Simple mode	26	-0.031974171	0.055935203	0.572677638	-0.141607168	0.077658826	0.968531598	0.867962153	1.080753871
ebi-a-GCST90001428	ebi-a-GCST011075	sCOVID-19	IgD- CD38dim %B cell	Weighted mode	26	-0.063036135	0.029345869	0.041592175	-0.120554038	-0.005518232	0.938909546	0.886429185	0.994496965
ebi-a-GCST90001429	ebi-a-GCST011075	sCOVID-19	IgD+ CD38br %lymphocyte	MR Egger	25	0.051725758	0.046071098	0.273132726	-0.038573595	0.142025111	1.053086903	0.962160892	1.152605592
ebi-a-GCST90001429	ebi-a-GCST011075	sCOVID-19	IgD+ CD38br %lymphocyte	Weighted median	25	0.001122451	0.043717455	0.979516461	-0.084563761	0.086808664	1.001123082	0.918913063	1.090687972
ebi-a-GCST90001429	ebi-a-GCST011075	sCOVID-19	IgD+ CD38br %lymphocyte	Inverse variance weighted	25	0.000725429	0.035327781	0.983617199	-0.068517021	0.069967879	1.000725692	0.933777566	1.072473732
ebi-a-GCST90001429	ebi-a-GCST011075	sCOVID-19	IgD+ CD38br %lymphocyte	Simple mode	25	-0.071783673	0.092670311	0.446132897	-0.253417483	0.109850137	0.930732216	0.776143787	1.116110794
ebi-a-GCST90001429	ebi-a-GCST011075	sCOVID-19	IgD+ CD38br %lymphocyte	Weighted mode	25	0.000108334	0.040240521	0.997874217	-0.078763087	0.078979755	1.00010834	0.924258868	1.082182413
ebi-a-GCST90001430	ebi-a-GCST011075	sCOVID-19	IgD+ CD38dim %lymphocyte	MR Egger	29	0.035915749	0.049233862	0.471981897	-0.060582622	0.132414119	1.036568511	0.941216001	1.141580972
ebi-a-GCST90001430	ebi-a-GCST011075	sCOVID-19	IgD+ CD38dim %lymphocyte	Weighted median	29	0.070626922	0.043568823	0.105008483	-0.014767971	0.156021814	1.073180771	0.985340541	1.168851701
ebi-a-GCST90001430	ebi-a-GCST011075	sCOVID-19	IgD+ CD38dim %lymphocyte	Inverse variance weighted	29	0.032528696	0.038343411	0.396242161	-0.04262439	0.107681783	1.033063538	0.958271259	1.113693292
ebi-a-GCST90001430	ebi-a-GCST011075	sCOVID-19	IgD+ CD38dim %lymphocyte	Simple mode	29	0.160681377	0.129233285	0.224051583	-0.092615862	0.413978616	1.174310747	0.911543592	1.512824776
ebi-a-GCST90001430	ebi-a-GCST011075	sCOVID-19	IgD+ CD38dim %lymphocyte	Weighted mode	29	0.070163506	0.040028587	0.090574896	-0.008292525	0.148619536	1.072683557	0.991741763	1.160231479
ebi-a-GCST90001431	ebi-a-GCST011075	sCOVID-19	IgD+ CD38- %lymphocyte	MR Egger	20	-0.030826407	0.041865945	0.471028627	-0.112883658	0.051230845	0.969643882	0.893254577	1.052565845
ebi-a-GCST90001431	ebi-a-GCST011075	sCOVID-19	IgD+ CD38- %lymphocyte	Weighted median	20	-0.037599968	0.042789501	0.379553393	-0.121467389	0.046267453	0.963098134	0.885619934	1.047354492
ebi-a-GCST90001431	ebi-a-GCST011075	sCOVID-19	IgD+ CD38- %lymphocyte	Inverse variance weighted	20	-0.018692106	0.03358357	0.577811123	-0.084515903	0.047131692	0.981481508	0.918957041	1.048260047
ebi-a-GCST90001431	ebi-a-GCST011075	sCOVID-19	IgD+ CD38- %lymphocyte	Simple mode	20	0.090612928	0.101552717	0.383407343	-0.108430398	0.289656255	1.09484514	0.897241343	1.335968176
ebi-a-GCST90001431	ebi-a-GCST011075	sCOVID-19	IgD+ CD38- %lymphocyte	Weighted mode	20	-0.043580502	0.041103692	0.302320228	-0.124143739	0.036982735	0.957355482	0.883252874	1.037675105
ebi-a-GCST90001432	ebi-a-GCST011075	sCOVID-19	Unsw Mem %lymphocyte	MR Egger	19	0.047266343	0.127151906	0.714685696	-0.201951394	0.296484079	1.048401206	0.817134645	1.345121145
ebi-a-GCST90001432	ebi-a-GCST011075	sCOVID-19	Unsw Mem %lymphocyte	Weighted median	19	0.109616942	0.084700173	0.195604589	-0.056395397	0.275629281	1.115850553	0.945165347	1.317359403
ebi-a-GCST90001432	ebi-a-GCST011075	sCOVID-19	Unsw Mem %lymphocyte	Inverse variance weighted	19	0.052989323	0.05895408	0.368746582	-0.062560673	0.16853932	1.054418387	0.939356067	1.183574764
ebi-a-GCST90001432	ebi-a-GCST011075	sCOVID-19	Unsw Mem %lymphocyte	Simple mode	19	0.076421798	0.152532115	0.622427881	-0.222541147	0.375384743	1.079417774	0.800482069	1.45555132
ebi-a-GCST90001432	ebi-a-GCST011075	sCOVID-19	Unsw Mem %lymphocyte	Weighted mode	19	0.108835373	0.146383647	0.466777198	-0.178076574	0.395747321	1.11497878	0.836878338	1.485493917
ebi-a-GCST90001433	ebi-a-GCST011075	sCOVID-19	IgD- CD27- %lymphocyte	MR Egger	18	0.095640099	0.148805615	0.529510237	-0.196018906	0.387299103	1.100362971	0.821996694	1.472997003
ebi-a-GCST90001433	ebi-a-GCST011075	sCOVID-19	IgD- CD27- %lymphocyte	Weighted median	18	-0.023776264	0.078208148	0.761118281	-0.177064235	0.129511707	0.976504165	0.837725972	1.138272438
ebi-a-GCST90001433	ebi-a-GCST011075	sCOVID-19	IgD- CD27- %lymphocyte	Inverse variance weighted	18	-0.007122081	0.057624707	0.90163657	-0.120066507	0.105822345	0.992903221	0.886861453	1.111624374
ebi-a-GCST90001433	ebi-a-GCST011075	sCOVID-19	IgD- CD27- %lymphocyte	Simple mode	18	-0.016245907	0.125694823	0.898677661	-0.262607761	0.230115947	0.983885346	0.769043487	1.258745949
ebi-a-GCST90001433	ebi-a-GCST011075	sCOVID-19	IgD- CD27- %lymphocyte	Weighted mode	18	-0.007653994	0.091339685	0.93419668	-0.186679776	0.171371789	0.992375224	0.829709387	1.186931955
ebi-a-GCST90001434	ebi-a-GCST011075	sCOVID-19	Sw mem %lymphocyte	MR Egger	17	0.048923029	0.123196086	0.696875758	-0.1925413	0.290387357	1.050139517	0.824860251	1.336945263
ebi-a-GCST90001434	ebi-a-GCST011075	sCOVID-19	Sw mem %lymphocyte	Weighted median	17	-0.030582594	0.082174173	0.709767799	-0.191643973	0.130478784	0.969880322	0.825600753	1.139373767
ebi-a-GCST90001434	ebi-a-GCST011075	sCOVID-19	Sw mem %lymphocyte	Inverse variance weighted	17	-0.070545241	0.059774896	0.237927938	-0.187704037	0.046613555	0.931885579	0.828859983	1.047717046
ebi-a-GCST90001434	ebi-a-GCST011075	sCOVID-19	Sw mem %lymphocyte	Simple mode	17	-0.198756066	0.134651698	0.159332726	-0.462673395	0.065161262	0.819749834	0.629598229	1.067331131
ebi-a-GCST90001434	ebi-a-GCST011075	sCOVID-19	Sw mem %lymphocyte	Weighted mode	17	0.039773876	0.116984153	0.738283735	-0.189515063	0.269062816	1.040575449	0.827360254	1.308737348
ebi-a-GCST90001435	ebi-a-GCST011075	sCOVID-19	PB/PC %lymphocyte	MR Egger	18	0.026758725	0.037679619	0.487824649	-0.047093327	0.100610778	1.027119955	0.953998359	1.105846138
ebi-a-GCST90001435	ebi-a-GCST011075	sCOVID-19	PB/PC %lymphocyte	Weighted median	18	0.040480271	0.041534668	0.329751747	-0.040927679	0.121888221	1.041310765	0.959898548	1.129627826
ebi-a-GCST90001435	ebi-a-GCST011075	sCOVID-19	PB/PC %lymphocyte	Inverse variance weighted	18	0.037374322	0.031468876	0.234967437	-0.024304676	0.099053319	1.038081525	0.975988305	1.104125169
ebi-a-GCST90001435	ebi-a-GCST011075	sCOVID-19	PB/PC %lymphocyte	Simple mode	18	-0.01361525	0.062099459	0.829066838	-0.13533019	0.108099689	0.986477018	0.873427467	1.11415881
ebi-a-GCST90001435	ebi-a-GCST011075	sCOVID-19	PB/PC %lymphocyte	Weighted mode	18	0.027624182	0.035411504	0.446063661	-0.041782366	0.09703073	1.028009268	0.959078486	1.101894234
ebi-a-GCST90001436	ebi-a-GCST011075	sCOVID-19	Memory B cell %lymphocyte	MR Egger	24	-0.06558658	0.051653187	0.217441201	-0.166826827	0.035653667	0.93651796	0.846346163	1.036296881
ebi-a-GCST90001436	ebi-a-GCST011075	sCOVID-19	Memory B cell %lymphocyte	Weighted median	24	-0.049170866	0.049806878	0.323529686	-0.146792347	0.048450615	0.952018448	0.863473261	1.049643534
ebi-a-GCST90001436	ebi-a-GCST011075	sCOVID-19	Memory B cell %lymphocyte	Inverse variance weighted	24	-0.075504263	0.038650959	0.050761555	-0.151260142	0.000251616	0.927275778	0.859624046	1.000251648
ebi-a-GCST90001436	ebi-a-GCST011075	sCOVID-19	Memory B cell %lymphocyte	Simple mode	24	-0.043154651	0.109029677	0.695895516	-0.256852819	0.170543516	0.957763259	0.773482047	1.185949259
ebi-a-GCST90001436	ebi-a-GCST011075	sCOVID-19	Memory B cell %lymphocyte	Weighted mode	24	-0.0772154	0.04617594	0.108035725	-0.167720242	0.013289443	0.925690439	0.845590362	1.01337814
ebi-a-GCST90001437	ebi-a-GCST011075	sCOVID-19	Naive-mature B cell %lymphocyte	MR Egger	21	0.168766475	0.148942067	0.271268104	-0.123159978	0.460692927	1.183843649	0.884122211	1.585172013
ebi-a-GCST90001437	ebi-a-GCST011075	sCOVID-19	Naive-mature B cell %lymphocyte	Weighted median	21	0.022766909	0.081821881	0.780820728	-0.137603977	0.183137796	1.023028053	0.871443735	1.200979887
ebi-a-GCST90001437	ebi-a-GCST011075	sCOVID-19	Naive-mature B cell %lymphocyte	Inverse variance weighted	21	-0.002049107	0.058251066	0.971938471	-0.116221197	0.112122982	0.997952991	0.890278275	1.118650426
ebi-a-GCST90001437	ebi-a-GCST011075	sCOVID-19	Naive-mature B cell %lymphocyte	Simple mode	21	0.042696815	0.155298385	0.786187034	-0.261688019	0.347081649	1.043621436	0.769751134	1.414932248
ebi-a-GCST90001437	ebi-a-GCST011075	sCOVID-19	Naive-mature B cell %lymphocyte	Weighted mode	21	0.053646284	0.147379476	0.719677006	-0.23521749	0.342510058	1.055111326	0.790398927	1.408478519
ebi-a-GCST90001438	ebi-a-GCST011075	sCOVID-19	IgD- CD38dim AC	MR Egger	19	-0.010205931	0.11817735	0.932188365	-0.241833538	0.221421675	0.989845972	0.785186871	1.247849507
ebi-a-GCST90001438	ebi-a-GCST011075	sCOVID-19	IgD- CD38dim AC	Weighted median	19	-0.127454643	0.087672284	0.146012277	-0.299292321	0.044383034	0.880333344	0.741342668	1.045382695
ebi-a-GCST90001438	ebi-a-GCST011075	sCOVID-19	IgD- CD38dim AC	Inverse variance weighted	19	-0.059945549	0.062180058	0.335013896	-0.181818463	0.061927366	0.941815815	0.833752683	1.063885067
ebi-a-GCST90001438	ebi-a-GCST011075	sCOVID-19	IgD- CD38dim AC	Simple mode	19	-0.169824744	0.161318373	0.306392267	-0.486008755	0.146359267	0.843812687	0.615076422	1.157612005
ebi-a-GCST90001438	ebi-a-GCST011075	sCOVID-19	IgD- CD38dim AC	Weighted mode	19	-0.185877333	0.119129809	0.136099912	-0.419371758	0.047617092	0.830375449	0.657459734	1.048768997
ebi-a-GCST90001439	ebi-a-GCST011075	sCOVID-19	IgD+ CD24+ %lymphocyte	MR Egger	15	0.031210285	0.180175778	0.8651455	-0.321934241	0.38435481	1.031702432	0.724745847	1.468666447
ebi-a-GCST90001439	ebi-a-GCST011075	sCOVID-19	IgD+ CD24+ %lymphocyte	Weighted median	15	0.09798726	0.096637362	0.310597691	-0.09142197	0.28739649	1.102948733	0.912632526	1.332952612
ebi-a-GCST90001439	ebi-a-GCST011075	sCOVID-19	IgD+ CD24+ %lymphocyte	Inverse variance weighted	15	0.122116885	0.069658446	0.079588136	-0.014413669	0.258647439	1.129886161	0.985689711	1.295177095
ebi-a-GCST90001439	ebi-a-GCST011075	sCOVID-19	IgD+ CD24+ %lymphocyte	Simple mode	15	0.080923026	0.144224813	0.583606314	-0.201757606	0.363603659	1.084287432	0.817293011	1.438503963
ebi-a-GCST90001439	ebi-a-GCST011075	sCOVID-19	IgD+ CD24+ %lymphocyte	Weighted mode	15	0.105056469	0.128631729	0.427766428	-0.147061719	0.357174657	1.110773333	0.863240698	1.429285483
ebi-a-GCST90001440	ebi-a-GCST011075	sCOVID-19	IgD- CD24- %lymphocyte	MR Egger	23	-0.027263832	0.068574318	0.694951675	-0.161669495	0.10714183	0.973104471	0.850722326	1.113092113
ebi-a-GCST90001440	ebi-a-GCST011075	sCOVID-19	IgD- CD24- %lymphocyte	Weighted median	23	-0.044066956	0.074604089	0.554736538	-0.19029097	0.102157059	0.956889886	0.826718548	1.10755741
ebi-a-GCST90001440	ebi-a-GCST011075	sCOVID-19	IgD- CD24- %lymphocyte	Inverse variance weighted	23	-0.103272226	0.045099833	0.022029534	-0.191667899	-0.014876553	0.901881425	0.825581	0.985233556
ebi-a-GCST90001440	ebi-a-GCST011075	sCOVID-19	IgD- CD24- %lymphocyte	Simple mode	23	-0.141269957	0.123750189	0.265905068	-0.383820327	0.101280412	0.868254888	0.681253819	1.106586899
ebi-a-GCST90001440	ebi-a-GCST011075	sCOVID-19	IgD- CD24- %lymphocyte	Weighted mode	23	-0.060644965	0.067238593	0.376859419	-0.192432607	0.071142678	0.941157325	0.824949912	1.073734413
ebi-a-GCST90001441	ebi-a-GCST011075	sCOVID-19	IgD+ CD24- %lymphocyte	MR Egger	20	0.087349886	0.114132299	0.45398862	-0.13634942	0.311049192	1.091278436	0.872537697	1.36485636
ebi-a-GCST90001441	ebi-a-GCST011075	sCOVID-19	IgD+ CD24- %lymphocyte	Weighted median	20	-0.047706798	0.082605285	0.563583376	-0.209613156	0.11419956	0.953413289	0.810897876	1.120975805
ebi-a-GCST90001441	ebi-a-GCST011075	sCOVID-19	IgD+ CD24- %lymphocyte	Inverse variance weighted	20	-0.041188976	0.054520847	0.449965794	-0.148049836	0.065671884	0.959647762	0.862388136	1.067876272
ebi-a-GCST90001441	ebi-a-GCST011075	sCOVID-19	IgD+ CD24- %lymphocyte	Simple mode	20	-0.169568253	0.144151806	0.253996563	-0.452105792	0.112969286	0.844029145	0.636286852	1.119597545
ebi-a-GCST90001441	ebi-a-GCST011075	sCOVID-19	IgD+ CD24- %lymphocyte	Weighted mode	20	-0.024081517	0.099604864	0.811548226	-0.219307052	0.171144017	0.976206129	0.803075095	1.186661636
ebi-a-GCST90001442	ebi-a-GCST011075	sCOVID-19	CD24+ CD27+ %lymphocyte	MR Egger	23	-0.061464275	0.033411023	0.080001606	-0.126949881	0.004021331	0.94038654	0.880777815	1.004029427
ebi-a-GCST90001442	ebi-a-GCST011075	sCOVID-19	CD24+ CD27+ %lymphocyte	Weighted median	23	-0.054628432	0.040585432	0.178299016	-0.134175879	0.024919015	0.946836897	0.874436256	1.025232089
ebi-a-GCST90001442	ebi-a-GCST011075	sCOVID-19	CD24+ CD27+ %lymphocyte	Inverse variance weighted	23	-0.048926211	0.028243857	0.083224081	-0.10428417	0.006431748	0.952251393	0.900969232	1.006452476
ebi-a-GCST90001442	ebi-a-GCST011075	sCOVID-19	CD24+ CD27+ %lymphocyte	Simple mode	23	-0.049397037	0.088464532	0.582222308	-0.22278752	0.123993447	0.951803154	0.800284875	1.132008453
ebi-a-GCST90001442	ebi-a-GCST011075	sCOVID-19	CD24+ CD27+ %lymphocyte	Weighted mode	23	-0.064194325	0.036235067	0.090312551	-0.135215056	0.006826407	0.93782274	0.873528034	1.00684976
ebi-a-GCST90001443	ebi-a-GCST011075	sCOVID-19	CD20- %lymphocyte	MR Egger	19	-0.004844954	0.06299589	0.939593811	-0.128316899	0.11862699	0.995166763	0.879574598	1.12594985
ebi-a-GCST90001443	ebi-a-GCST011075	sCOVID-19	CD20- %lymphocyte	Weighted median	19	-0.02471748	0.06177592	0.689071727	-0.145798283	0.096363324	0.975585496	0.864332036	1.101159068
ebi-a-GCST90001443	ebi-a-GCST011075	sCOVID-19	CD20- %lymphocyte	Inverse variance weighted	19	-0.026084934	0.042307241	0.537525273	-0.109007126	0.056837258	0.974252339	0.896724027	1.058483537
ebi-a-GCST90001443	ebi-a-GCST011075	sCOVID-19	CD20- %lymphocyte	Simple mode	19	-0.057151378	0.100091696	0.575066586	-0.253331102	0.139028347	0.944451089	0.776210834	1.149156674
ebi-a-GCST90001443	ebi-a-GCST011075	sCOVID-19	CD20- %lymphocyte	Weighted mode	19	-0.030867059	0.063669362	0.633663711	-0.155659009	0.093924891	0.969604465	0.855850978	1.098477237
ebi-a-GCST90001444	ebi-a-GCST011075	sCOVID-19	CD20- CD38- %lymphocyte	MR Egger	25	0.055095737	0.104980497	0.604731554	-0.150666036	0.260857511	1.05664177	0.860134904	1.298042695
ebi-a-GCST90001444	ebi-a-GCST011075	sCOVID-19	CD20- CD38- %lymphocyte	Weighted median	25	0.020443812	0.074835345	0.784711849	-0.126233464	0.167121088	1.020654218	0.881409045	1.18189737
ebi-a-GCST90001444	ebi-a-GCST011075	sCOVID-19	CD20- CD38- %lymphocyte	Inverse variance weighted	25	-0.023019242	0.052637428	0.661881467	-0.126188601	0.080150117	0.977243679	0.881448589	1.0834497
ebi-a-GCST90001444	ebi-a-GCST011075	sCOVID-19	CD20- CD38- %lymphocyte	Simple mode	25	0.063675073	0.129104171	0.626349178	-0.189369102	0.316719248	1.065746053	0.827481025	1.372617153
ebi-a-GCST90001444	ebi-a-GCST011075	sCOVID-19	CD20- CD38- %lymphocyte	Weighted mode	25	0.027810082	0.094014382	0.769922038	-0.156458107	0.212078272	1.028200392	0.855167342	1.236244645
ebi-a-GCST90001445	ebi-a-GCST011075	sCOVID-19	IgD- CD38- %B cell	MR Egger	12	-0.009451486	0.152260222	0.951726638	-0.307881521	0.288978549	0.990593039	0.735002395	1.33506309
ebi-a-GCST90001445	ebi-a-GCST011075	sCOVID-19	IgD- CD38- %B cell	Weighted median	12	-0.041626576	0.0968127	0.66721732	-0.231379468	0.148126316	0.959227913	0.793438324	1.159659371
ebi-a-GCST90001445	ebi-a-GCST011075	sCOVID-19	IgD- CD38- %B cell	Inverse variance weighted	12	-0.054686138	0.072905867	0.45319904	-0.197581637	0.08820936	0.94678226	0.820713137	1.092216765
ebi-a-GCST90001445	ebi-a-GCST011075	sCOVID-19	IgD- CD38- %B cell	Simple mode	12	-0.082421491	0.159443189	0.615437155	-0.394930142	0.230087159	0.920883732	0.673727103	1.258709713
ebi-a-GCST90001445	ebi-a-GCST011075	sCOVID-19	IgD- CD38- %B cell	Weighted mode	12	-0.00691155	0.137223463	0.960732794	-0.275869537	0.262046438	0.99311228	0.758911934	1.299586891
ebi-a-GCST90001446	ebi-a-GCST011075	sCOVID-19	IgD- CD38- AC	MR Egger	12	0.047564677	0.074916419	0.539745529	-0.099271503	0.194400858	1.048714027	0.905496829	1.214583061
ebi-a-GCST90001446	ebi-a-GCST011075	sCOVID-19	IgD- CD38- AC	Weighted median	12	0.068422665	0.068010828	0.314388888	-0.064878557	0.201723888	1.07081781	0.93718127	1.223510136
ebi-a-GCST90001446	ebi-a-GCST011075	sCOVID-19	IgD- CD38- AC	Inverse variance weighted	12	0.050837148	0.05179969	0.326386651	-0.050690244	0.15236454	1.052151534	0.950573071	1.164584696
ebi-a-GCST90001446	ebi-a-GCST011075	sCOVID-19	IgD- CD38- AC	Simple mode	12	0.069402322	0.102967791	0.514213238	-0.132414547	0.271219192	1.071867359	0.875977785	1.311562523
ebi-a-GCST90001446	ebi-a-GCST011075	sCOVID-19	IgD- CD38- AC	Weighted mode	12	0.061421864	0.069538393	0.395978995	-0.074873387	0.197717114	1.063347407	0.927860959	1.218617615
ebi-a-GCST90001447	ebi-a-GCST011075	sCOVID-19	IgD+ CD38br %B cell	MR Egger	27	0.023068291	0.046272428	0.622467041	-0.067625669	0.11376225	1.023336421	0.934610262	1.120485698
ebi-a-GCST90001447	ebi-a-GCST011075	sCOVID-19	IgD+ CD38br %B cell	Weighted median	27	0.006142841	0.042111199	0.884022514	-0.076395109	0.08868079	1.006161747	0.926450086	1.09273179
ebi-a-GCST90001447	ebi-a-GCST011075	sCOVID-19	IgD+ CD38br %B cell	Inverse variance weighted	27	-0.017788165	0.032937324	0.589154954	-0.082345319	0.04676899	0.982369111	0.920953881	1.047879911
ebi-a-GCST90001447	ebi-a-GCST011075	sCOVID-19	IgD+ CD38br %B cell	Simple mode	27	-0.009726263	0.077764321	0.901427353	-0.162144332	0.142691806	0.990320884	0.850318468	1.153374284
ebi-a-GCST90001447	ebi-a-GCST011075	sCOVID-19	IgD+ CD38br %B cell	Weighted mode	27	0.003074677	0.036017357	0.932623979	-0.067519343	0.073668697	1.003079408	0.93470964	1.076450115
ebi-a-GCST90001448	ebi-a-GCST011075	sCOVID-19	CD11c+ monocyte AC	MR Egger	16	0.01904022	0.091530164	0.838208169	-0.160358902	0.198439341	1.019222641	0.851838008	1.219498052
ebi-a-GCST90001448	ebi-a-GCST011075	sCOVID-19	CD11c+ monocyte AC	Weighted median	16	0.036947024	0.07530021	0.623664848	-0.110641387	0.184535435	1.037638049	0.895259743	1.202659597
ebi-a-GCST90001448	ebi-a-GCST011075	sCOVID-19	CD11c+ monocyte AC	Inverse variance weighted	16	-0.012690458	0.053705261	0.813201255	-0.117952769	0.092571853	0.987389726	0.888738027	1.09699196
ebi-a-GCST90001448	ebi-a-GCST011075	sCOVID-19	CD11c+ monocyte AC	Simple mode	16	-0.243784974	0.124669536	0.069422536	-0.488137265	0.000567317	0.783656123	0.613768618	1.000567478
ebi-a-GCST90001448	ebi-a-GCST011075	sCOVID-19	CD11c+ monocyte AC	Weighted mode	16	0.045901154	0.076582091	0.557870204	-0.104199744	0.196002053	1.046970917	0.901045301	1.216529402
ebi-a-GCST90001449	ebi-a-GCST011075	sCOVID-19	CD11c+ monocyte %monocyte	MR Egger	20	-0.063260257	0.091317085	0.497305409	-0.242241744	0.11572123	0.938699139	0.784866418	1.122682858
ebi-a-GCST90001449	ebi-a-GCST011075	sCOVID-19	CD11c+ monocyte %monocyte	Weighted median	20	-0.050655756	0.066935691	0.449180209	-0.18184971	0.080538198	0.950605854	0.833726632	1.083870248
ebi-a-GCST90001449	ebi-a-GCST011075	sCOVID-19	CD11c+ monocyte %monocyte	Inverse variance weighted	20	-0.049273023	0.047303625	0.297581798	-0.141988128	0.043442081	0.951921198	0.867631557	1.044399502
ebi-a-GCST90001449	ebi-a-GCST011075	sCOVID-19	CD11c+ monocyte %monocyte	Simple mode	20	-0.004041883	0.113161177	0.971879869	-0.22583779	0.217754025	0.995966275	0.79784751	1.243281213
ebi-a-GCST90001449	ebi-a-GCST011075	sCOVID-19	CD11c+ monocyte %monocyte	Weighted mode	20	-0.055687272	0.096178985	0.569393026	-0.244198081	0.132823538	0.945834879	0.783332455	1.142048453
ebi-a-GCST90001450	ebi-a-GCST011075	sCOVID-19	CD62L- monocyte AC	MR Egger	18	0.010008479	0.057915088	0.864965628	-0.103505094	0.123522051	1.010058731	0.90167143	1.131474955
ebi-a-GCST90001450	ebi-a-GCST011075	sCOVID-19	CD62L- monocyte AC	Weighted median	18	-0.011363525	0.056435121	0.840420573	-0.121976362	0.099249313	0.988700796	0.885169292	1.104341592
ebi-a-GCST90001450	ebi-a-GCST011075	sCOVID-19	CD62L- monocyte AC	Inverse variance weighted	18	-0.013750943	0.040745632	0.735753109	-0.093612382	0.066110497	0.986343169	0.910635672	1.068344759
ebi-a-GCST90001450	ebi-a-GCST011075	sCOVID-19	CD62L- monocyte AC	Simple mode	18	-0.128601022	0.108254636	0.251186104	-0.340780108	0.083578065	0.879324727	0.711215282	1.087170082
ebi-a-GCST90001450	ebi-a-GCST011075	sCOVID-19	CD62L- monocyte AC	Weighted mode	18	0.012224024	0.049990708	0.809750512	-0.085757763	0.110205812	1.012299043	0.917816533	1.116507838
ebi-a-GCST90001451	ebi-a-GCST011075	sCOVID-19	CD62L- monocyte %monocyte	MR Egger	23	0.067077421	0.095174084	0.488686689	-0.119463784	0.253618626	1.069378267	0.887396145	1.288680241
ebi-a-GCST90001451	ebi-a-GCST011075	sCOVID-19	CD62L- monocyte %monocyte	Weighted median	23	0.040325203	0.053931191	0.454631607	-0.065379931	0.146030337	1.041149304	0.93671151	1.157231294
ebi-a-GCST90001451	ebi-a-GCST011075	sCOVID-19	CD62L- monocyte %monocyte	Inverse variance weighted	23	0.002433042	0.03861691	0.949762852	-0.073256101	0.078122186	1.002436005	0.929362789	1.081254765
ebi-a-GCST90001451	ebi-a-GCST011075	sCOVID-19	CD62L- monocyte %monocyte	Simple mode	23	0.052592159	0.093072604	0.577746302	-0.129830146	0.235014463	1.053999693	0.878244592	1.264927063
ebi-a-GCST90001451	ebi-a-GCST011075	sCOVID-19	CD62L- monocyte %monocyte	Weighted mode	23	0.064370385	0.063297887	0.32023428	-0.059693474	0.188434244	1.066487336	0.942053253	1.207357689
ebi-a-GCST90001452	ebi-a-GCST011075	sCOVID-19	CD11c+ CD62L- monocyte AC	MR Egger	23	0.062013634	0.054092644	0.264511321	-0.044007948	0.168035216	1.063976851	0.956946352	1.18297827
ebi-a-GCST90001452	ebi-a-GCST011075	sCOVID-19	CD11c+ CD62L- monocyte AC	Weighted median	23	0.031525358	0.053575709	0.556246168	-0.073483031	0.136533746	1.032027545	0.929151912	1.14629356
ebi-a-GCST90001452	ebi-a-GCST011075	sCOVID-19	CD11c+ CD62L- monocyte AC	Inverse variance weighted	23	-0.01260797	0.037332642	0.735574404	-0.085779948	0.060564008	0.987471178	0.917796172	1.0624356
ebi-a-GCST90001452	ebi-a-GCST011075	sCOVID-19	CD11c+ CD62L- monocyte AC	Simple mode	23	0.002918842	0.10987899	0.979046858	-0.212443979	0.218281663	1.002923106	0.808605614	1.24393739
ebi-a-GCST90001452	ebi-a-GCST011075	sCOVID-19	CD11c+ CD62L- monocyte AC	Weighted mode	23	0.028123476	0.052739326	0.599203888	-0.075245602	0.131492554	1.028522675	0.927515659	1.140529416
ebi-a-GCST90001453	ebi-a-GCST011075	sCOVID-19	CD11c+ CD62L- monocyte %monocyte	MR Egger	18	-0.083604764	0.131918823	0.535193782	-0.342165657	0.174956129	0.91979472	0.71023054	1.191193957
ebi-a-GCST90001453	ebi-a-GCST011075	sCOVID-19	CD11c+ CD62L- monocyte %monocyte	Weighted median	18	0.007808737	0.078212745	0.920471592	-0.145488243	0.161105716	1.007839304	0.864600055	1.174809159
ebi-a-GCST90001453	ebi-a-GCST011075	sCOVID-19	CD11c+ CD62L- monocyte %monocyte	Inverse variance weighted	18	-0.015491886	0.057647498	0.788133808	-0.128480982	0.09749721	0.984627496	0.879430287	1.102408366
ebi-a-GCST90001453	ebi-a-GCST011075	sCOVID-19	CD11c+ CD62L- monocyte %monocyte	Simple mode	18	-0.077611888	0.127921686	0.552057912	-0.328338393	0.173114617	0.925323486	0.720119295	1.189002378
ebi-a-GCST90001453	ebi-a-GCST011075	sCOVID-19	CD11c+ CD62L- monocyte %monocyte	Weighted mode	18	-0.089703622	0.111077361	0.430489096	-0.307415249	0.128008005	0.914202095	0.735345186	1.136562101
ebi-a-GCST90001454	ebi-a-GCST011075	sCOVID-19	CD62L- HLA DR++ monocyte AC	MR Egger	18	0.080307325	0.165976314	0.635049286	-0.245006249	0.4056209	1.08362004	0.782699647	1.500233706
ebi-a-GCST90001454	ebi-a-GCST011075	sCOVID-19	CD62L- HLA DR++ monocyte AC	Weighted median	18	0.044690345	0.090648273	0.622006773	-0.132980271	0.22236096	1.045704002	0.875482364	1.249022144
ebi-a-GCST90001454	ebi-a-GCST011075	sCOVID-19	CD62L- HLA DR++ monocyte AC	Inverse variance weighted	18	-0.006951186	0.068237574	0.91886191	-0.14069683	0.126794459	0.993072918	0.868752651	1.135183667
ebi-a-GCST90001454	ebi-a-GCST011075	sCOVID-19	CD62L- HLA DR++ monocyte AC	Simple mode	18	0.021944514	0.1464609	0.882660516	-0.265118851	0.309007879	1.022187066	0.767114773	1.362073102
ebi-a-GCST90001454	ebi-a-GCST011075	sCOVID-19	CD62L- HLA DR++ monocyte AC	Weighted mode	18	0.053925295	0.136541004	0.697799565	-0.213695073	0.321545662	1.055405755	0.807594605	1.379257984
ebi-a-GCST90001455	ebi-a-GCST011075	sCOVID-19	CD62L- HLA DR++ monocyte %monocyte	MR Egger	14	-0.02285798	0.054492388	0.682283631	-0.12966306	0.0839471	0.977401284	0.878391346	1.087571359
ebi-a-GCST90001455	ebi-a-GCST011075	sCOVID-19	CD62L- HLA DR++ monocyte %monocyte	Weighted median	14	-0.031387088	0.045077033	0.486241673	-0.119738073	0.056963897	0.969100373	0.887152776	1.058617591
ebi-a-GCST90001455	ebi-a-GCST011075	sCOVID-19	CD62L- HLA DR++ monocyte %monocyte	Inverse variance weighted	14	-0.019719085	0.034965229	0.572779515	-0.088250933	0.048812763	0.980474065	0.915531111	1.050023729
ebi-a-GCST90001455	ebi-a-GCST011075	sCOVID-19	CD62L- HLA DR++ monocyte %monocyte	Simple mode	14	-0.029110388	0.081597542	0.726998669	-0.189041571	0.130820794	0.971309237	0.827752096	1.139763511
ebi-a-GCST90001455	ebi-a-GCST011075	sCOVID-19	CD62L- HLA DR++ monocyte %monocyte	Weighted mode	14	-0.033753728	0.041651187	0.432301203	-0.115390054	0.047882598	0.966809574	0.891018531	1.049047488
ebi-a-GCST90001456	ebi-a-GCST011075	sCOVID-19	CD11c+ HLA DR++ monocyte AC	MR Egger	18	-0.057000691	0.076226963	0.465444767	-0.20640554	0.092404157	0.944593417	0.813503102	1.096808015
ebi-a-GCST90001456	ebi-a-GCST011075	sCOVID-19	CD11c+ HLA DR++ monocyte AC	Weighted median	18	-0.009069855	0.069784006	0.896589847	-0.145846506	0.127706796	0.990971152	0.864290356	1.13621981
ebi-a-GCST90001456	ebi-a-GCST011075	sCOVID-19	CD11c+ HLA DR++ monocyte AC	Inverse variance weighted	18	0.009639765	0.04947119	0.845505575	-0.087323768	0.106603297	1.009686377	0.916380353	1.112492838
ebi-a-GCST90001456	ebi-a-GCST011075	sCOVID-19	CD11c+ HLA DR++ monocyte AC	Simple mode	18	-0.001816077	0.102633373	0.986088346	-0.202977489	0.199345334	0.998185571	0.816296617	1.220603409
ebi-a-GCST90001456	ebi-a-GCST011075	sCOVID-19	CD11c+ HLA DR++ monocyte AC	Weighted mode	18	-0.026358502	0.079553639	0.744444612	-0.182283634	0.129566631	0.973985851	0.833364936	1.138334957
ebi-a-GCST90001457	ebi-a-GCST011075	sCOVID-19	CD11c+ HLA DR++ monocyte %monocyte	MR Egger	16	0.039950397	0.036602715	0.293498716	-0.031790924	0.111691719	1.040759148	0.968709094	1.118168097
ebi-a-GCST90001457	ebi-a-GCST011075	sCOVID-19	CD11c+ HLA DR++ monocyte %monocyte	Weighted median	16	0.032137395	0.039184295	0.412124859	-0.044663824	0.108938614	1.032659377	0.956318919	1.115093897
ebi-a-GCST90001457	ebi-a-GCST011075	sCOVID-19	CD11c+ HLA DR++ monocyte %monocyte	Inverse variance weighted	16	0.020835789	0.031083986	0.502662607	-0.040088824	0.081760403	1.02105437	0.960704102	1.085195769
ebi-a-GCST90001457	ebi-a-GCST011075	sCOVID-19	CD11c+ HLA DR++ monocyte %monocyte	Simple mode	16	0.007488754	0.106465177	0.944852313	-0.201182993	0.216160501	1.007516865	0.817762773	1.241301593
ebi-a-GCST90001457	ebi-a-GCST011075	sCOVID-19	CD11c+ HLA DR++ monocyte %monocyte	Weighted mode	16	0.031632681	0.035008708	0.380507854	-0.036984387	0.100249749	1.032138311	0.963691181	1.105446968
ebi-a-GCST90001458	ebi-a-GCST011075	sCOVID-19	Myeloid DC AC	MR Egger	22	-0.060497667	0.046967246	0.212421487	-0.15255347	0.031558136	0.941295965	0.858512988	1.032061374
ebi-a-GCST90001458	ebi-a-GCST011075	sCOVID-19	Myeloid DC AC	Weighted median	22	-0.027616512	0.045873711	0.547166326	-0.117528986	0.062295961	0.972761337	0.889114739	1.064277283
ebi-a-GCST90001458	ebi-a-GCST011075	sCOVID-19	Myeloid DC AC	Inverse variance weighted	22	-0.032458304	0.03410575	0.341251197	-0.099305573	0.034388965	0.968062813	0.90546598	1.034987102
ebi-a-GCST90001458	ebi-a-GCST011075	sCOVID-19	Myeloid DC AC	Simple mode	22	-0.017762164	0.079225181	0.824769787	-0.173043518	0.13751919	0.982394653	0.841101011	1.147423725
ebi-a-GCST90001458	ebi-a-GCST011075	sCOVID-19	Myeloid DC AC	Weighted mode	22	-0.015084064	0.049997296	0.765850009	-0.113078765	0.082910636	0.985029131	0.893080314	1.086444716
ebi-a-GCST90001459	ebi-a-GCST011075	sCOVID-19	Myeloid DC %DC	MR Egger	26	0.035051466	0.064018018	0.589074224	-0.090423849	0.160526782	1.03567301	0.913543898	1.174129218
ebi-a-GCST90001459	ebi-a-GCST011075	sCOVID-19	Myeloid DC %DC	Weighted median	26	0.060681714	0.055167696	0.271353855	-0.04744697	0.168810397	1.062560662	0.953661044	1.183895648
ebi-a-GCST90001459	ebi-a-GCST011075	sCOVID-19	Myeloid DC %DC	Inverse variance weighted	26	0.096628637	0.039787003	0.015155227	0.01864611	0.174611164	1.101451259	1.018821034	1.190783107
ebi-a-GCST90001459	ebi-a-GCST011075	sCOVID-19	Myeloid DC %DC	Simple mode	26	-0.031032877	0.099850582	0.758534413	-0.226740017	0.164674264	0.969443701	0.797127995	1.179009011
ebi-a-GCST90001459	ebi-a-GCST011075	sCOVID-19	Myeloid DC %DC	Weighted mode	26	0.0432964	0.059323375	0.472273526	-0.072977415	0.159570216	1.044247364	0.929621825	1.173006623
ebi-a-GCST90001460	ebi-a-GCST011075	sCOVID-19	Plasmacytoid DC AC	MR Egger	29	0.03548802	0.035501681	0.326371763	-0.034095275	0.105071316	1.036125235	0.966479419	1.110789824
ebi-a-GCST90001460	ebi-a-GCST011075	sCOVID-19	Plasmacytoid DC AC	Weighted median	29	0.022853935	0.038254996	0.550233372	-0.052125858	0.097833728	1.023117087	0.949209394	1.102779408
ebi-a-GCST90001460	ebi-a-GCST011075	sCOVID-19	Plasmacytoid DC AC	Inverse variance weighted	29	-0.001523897	0.027393212	0.955636189	-0.055214593	0.052166799	0.998477263	0.94628206	1.053551459
ebi-a-GCST90001460	ebi-a-GCST011075	sCOVID-19	Plasmacytoid DC AC	Simple mode	29	-0.041121205	0.062746929	0.517591018	-0.164105186	0.081862775	0.959712801	0.848652751	1.085306869
ebi-a-GCST90001460	ebi-a-GCST011075	sCOVID-19	Plasmacytoid DC AC	Weighted mode	29	0.019927669	0.038422257	0.60808046	-0.055379954	0.095235293	1.020127551	0.946125595	1.099917628
ebi-a-GCST90001461	ebi-a-GCST011075	sCOVID-19	DC AC	MR Egger	19	0.068756	0.090525541	0.45794492	-0.108674062	0.246186061	1.07117481	0.897022744	1.279137549
ebi-a-GCST90001461	ebi-a-GCST011075	sCOVID-19	DC AC	Weighted median	19	0.031010444	0.065387577	0.635317435	-0.097149206	0.159170095	1.031496277	0.907420603	1.172537372
ebi-a-GCST90001461	ebi-a-GCST011075	sCOVID-19	DC AC	Inverse variance weighted	19	0.026075367	0.050750447	0.607394766	-0.07339551	0.125546243	1.026418303	0.929233236	1.133767597
ebi-a-GCST90001461	ebi-a-GCST011075	sCOVID-19	DC AC	Simple mode	19	0.03056113	0.096901864	0.756098581	-0.159366523	0.220488782	1.031032915	0.852683774	1.24668594
ebi-a-GCST90001461	ebi-a-GCST011075	sCOVID-19	DC AC	Weighted mode	19	0.034087428	0.066184488	0.612794491	-0.095634167	0.163809024	1.034675063	0.908796423	1.177989326
ebi-a-GCST90001462	ebi-a-GCST011075	sCOVID-19	CD62L- DC AC	MR Egger	18	0.059591088	0.034648669	0.104736946	-0.008320303	0.127502479	1.061402438	0.991714215	1.135987684
ebi-a-GCST90001462	ebi-a-GCST011075	sCOVID-19	CD62L- DC AC	Weighted median	18	0.038496247	0.032378012	0.234454369	-0.024964657	0.101957151	1.039246828	0.975344383	1.107336023
ebi-a-GCST90001462	ebi-a-GCST011075	sCOVID-19	CD62L- DC AC	Inverse variance weighted	18	0.047690475	0.028827127	0.098054183	-0.008810694	0.104191643	1.048845961	0.991228007	1.109813122
ebi-a-GCST90001462	ebi-a-GCST011075	sCOVID-19	CD62L- DC AC	Simple mode	18	0.23048655	0.092774907	0.02369344	0.048647732	0.412325367	1.25921253	1.049850457	1.510325767
ebi-a-GCST90001462	ebi-a-GCST011075	sCOVID-19	CD62L- DC AC	Weighted mode	18	0.037540963	0.030662383	0.237523399	-0.022557307	0.097639232	1.038254526	0.977695207	1.102564944
ebi-a-GCST90001463	ebi-a-GCST011075	sCOVID-19	CD62L- DC %DC	MR Egger	23	-0.023171698	0.040000279	0.568557323	-0.101572245	0.055228849	0.977094704	0.90341591	1.05678243
ebi-a-GCST90001463	ebi-a-GCST011075	sCOVID-19	CD62L- DC %DC	Weighted median	23	-0.026189163	0.040295245	0.515736254	-0.105167843	0.052789518	0.974150799	0.900173422	1.05420773
ebi-a-GCST90001463	ebi-a-GCST011075	sCOVID-19	CD62L- DC %DC	Inverse variance weighted	23	-0.015650911	0.029760997	0.598966955	-0.073982464	0.042680642	0.984470928	0.928687979	1.043604558
ebi-a-GCST90001463	ebi-a-GCST011075	sCOVID-19	CD62L- DC %DC	Simple mode	23	0.019470209	0.065030393	0.767443852	-0.107989361	0.146929779	1.01966099	0.897637147	1.158272625
ebi-a-GCST90001463	ebi-a-GCST011075	sCOVID-19	CD62L- DC %DC	Weighted mode	23	-0.022397937	0.039639867	0.57776657	-0.100092076	0.055296203	0.977851035	0.904754108	1.056853611
ebi-a-GCST90001464	ebi-a-GCST011075	sCOVID-19	CD86+ myeloid DC AC	MR Egger	22	0.000716712	0.050920917	0.988909609	-0.099088286	0.10052171	1.000716969	0.905662747	1.105747647
ebi-a-GCST90001464	ebi-a-GCST011075	sCOVID-19	CD86+ myeloid DC AC	Weighted median	22	0.026619062	0.049211297	0.588567104	-0.06983508	0.123073205	1.026976514	0.932547603	1.13096721
ebi-a-GCST90001464	ebi-a-GCST011075	sCOVID-19	CD86+ myeloid DC AC	Inverse variance weighted	22	0.013079719	0.034654783	0.705854836	-0.054843655	0.081003094	1.013165633	0.946633138	1.084374251
ebi-a-GCST90001464	ebi-a-GCST011075	sCOVID-19	CD86+ myeloid DC AC	Simple mode	22	0.008440389	0.086581279	0.923265578	-0.161258919	0.178139696	1.008476109	0.851071684	1.194992245
ebi-a-GCST90001464	ebi-a-GCST011075	sCOVID-19	CD86+ myeloid DC AC	Weighted mode	22	0.02980586	0.04895719	0.549177079	-0.066150232	0.125761953	1.030254501	0.935990238	1.134012188
ebi-a-GCST90001465	ebi-a-GCST011075	sCOVID-19	CD86+ myeloid DC %DC	MR Egger	23	-0.031503936	0.033479232	0.357404656	-0.097123231	0.034115359	0.968987143	0.907444174	1.034703962
ebi-a-GCST90001465	ebi-a-GCST011075	sCOVID-19	CD86+ myeloid DC %DC	Weighted median	23	-0.002705292	0.035292774	0.938899714	-0.071879129	0.066468545	0.997298364	0.930643377	1.068727347
ebi-a-GCST90001465	ebi-a-GCST011075	sCOVID-19	CD86+ myeloid DC %DC	Inverse variance weighted	23	-0.010453249	0.025872375	0.686189711	-0.061163103	0.040256605	0.989601196	0.940669801	1.041077886
ebi-a-GCST90001465	ebi-a-GCST011075	sCOVID-19	CD86+ myeloid DC %DC	Simple mode	23	-0.044707434	0.058651293	0.454001305	-0.159663968	0.070249101	0.956277216	0.852430185	1.072775377
ebi-a-GCST90001465	ebi-a-GCST011075	sCOVID-19	CD86+ myeloid DC %DC	Weighted mode	23	-0.001402139	0.030292409	0.963499242	-0.060775261	0.057970982	0.998598843	0.941034703	1.059684245
ebi-a-GCST90001466	ebi-a-GCST011075	sCOVID-19	CD86+ plasmacytoid DC AC	MR Egger	19	-0.072148878	0.084495503	0.405044303	-0.237760064	0.093462308	0.930392371	0.788391832	1.097969218
ebi-a-GCST90001466	ebi-a-GCST011075	sCOVID-19	CD86+ plasmacytoid DC AC	Weighted median	19	-0.03570853	0.069236123	0.606029032	-0.171411331	0.099994271	0.964921498	0.842474967	1.105164586
ebi-a-GCST90001466	ebi-a-GCST011075	sCOVID-19	CD86+ plasmacytoid DC AC	Inverse variance weighted	19	-0.036719627	0.049861561	0.461468108	-0.134448286	0.061009032	0.963946362	0.874198086	1.062908515
ebi-a-GCST90001466	ebi-a-GCST011075	sCOVID-19	CD86+ plasmacytoid DC AC	Simple mode	19	-0.021854876	0.089458999	0.809761154	-0.197194515	0.153484763	0.978382212	0.821030915	1.165890022
ebi-a-GCST90001466	ebi-a-GCST011075	sCOVID-19	CD86+ plasmacytoid DC AC	Weighted mode	19	-0.037381036	0.066055737	0.578448135	-0.16685028	0.092088208	0.96330901	0.846326314	1.096461534
ebi-a-GCST90001467	ebi-a-GCST011075	sCOVID-19	CD86+ plasmacytoid DC %DC	MR Egger	26	-0.096426272	0.091072821	0.300239502	-0.274929001	0.082076458	0.908076846	0.759626054	1.085538804
ebi-a-GCST90001467	ebi-a-GCST011075	sCOVID-19	CD86+ plasmacytoid DC %DC	Weighted median	26	-0.044533216	0.068022681	0.512672595	-0.177857671	0.088791238	0.95644383	0.837061553	1.092852486
ebi-a-GCST90001467	ebi-a-GCST011075	sCOVID-19	CD86+ plasmacytoid DC %DC	Inverse variance weighted	26	-0.000509518	0.048127698	0.991553115	-0.094839806	0.09382077	0.999490612	0.909518622	1.098362869
ebi-a-GCST90001467	ebi-a-GCST011075	sCOVID-19	CD86+ plasmacytoid DC %DC	Simple mode	26	-0.041632354	0.111108496	0.711043382	-0.259405006	0.176140299	0.95922237	0.771510493	1.192605368
ebi-a-GCST90001467	ebi-a-GCST011075	sCOVID-19	CD86+ plasmacytoid DC %DC	Weighted mode	26	-0.059756137	0.085738181	0.49225805	-0.227802973	0.108290698	0.941994223	0.796281134	1.114371644
ebi-a-GCST90001468	ebi-a-GCST011075	sCOVID-19	CD62L- myeloid DC AC	MR Egger	16	0.055181357	0.074044993	0.468453715	-0.089946829	0.200309542	1.056732243	0.913979781	1.221780892
ebi-a-GCST90001468	ebi-a-GCST011075	sCOVID-19	CD62L- myeloid DC AC	Weighted median	16	0.020542051	0.054504026	0.706254955	-0.086285839	0.127369941	1.020754491	0.917331985	1.135837133
ebi-a-GCST90001468	ebi-a-GCST011075	sCOVID-19	CD62L- myeloid DC AC	Inverse variance weighted	16	0.068797223	0.043966062	0.117634459	-0.017376259	0.154970704	1.071218968	0.982773838	1.167623754
ebi-a-GCST90001468	ebi-a-GCST011075	sCOVID-19	CD62L- myeloid DC AC	Simple mode	16	0.074579373	0.120134077	0.544048883	-0.160883418	0.310042164	1.077430859	0.851391322	1.363482603
ebi-a-GCST90001468	ebi-a-GCST011075	sCOVID-19	CD62L- myeloid DC AC	Weighted mode	16	0.028067772	0.059567813	0.644284701	-0.088685141	0.144820686	1.028465384	0.915133666	1.155832295
ebi-a-GCST90001469	ebi-a-GCST011075	sCOVID-19	CD62L- myeloid DC %DC	MR Egger	23	-0.014915935	0.044556396	0.741122809	-0.102246471	0.072414601	0.985194757	0.902807008	1.07510099
ebi-a-GCST90001469	ebi-a-GCST011075	sCOVID-19	CD62L- myeloid DC %DC	Weighted median	23	-0.015439472	0.040990023	0.706423205	-0.095779917	0.064900973	0.984679105	0.908663975	1.067053352
ebi-a-GCST90001469	ebi-a-GCST011075	sCOVID-19	CD62L- myeloid DC %DC	Inverse variance weighted	23	0.011314802	0.030470999	0.710391624	-0.048408357	0.07103796	1.011379056	0.952744648	1.07362198
ebi-a-GCST90001469	ebi-a-GCST011075	sCOVID-19	CD62L- myeloid DC %DC	Simple mode	23	-0.013134061	0.074181218	0.861086113	-0.158529248	0.132261125	0.986951814	0.853398004	1.141406331
ebi-a-GCST90001469	ebi-a-GCST011075	sCOVID-19	CD62L- myeloid DC %DC	Weighted mode	23	-0.013134061	0.038147942	0.733895378	-0.087904026	0.061635904	0.986951814	0.91584877	1.063575031
ebi-a-GCST90001470	ebi-a-GCST011075	sCOVID-19	CD62L- plasmacytoid DC AC	MR Egger	24	0.114526116	0.070455053	0.118292699	-0.023565788	0.252618019	1.121341925	0.976709717	1.287391424
ebi-a-GCST90001470	ebi-a-GCST011075	sCOVID-19	CD62L- plasmacytoid DC AC	Weighted median	24	0.042320954	0.061391669	0.49059682	-0.078006718	0.162648626	1.043229254	0.924958213	1.176623183
ebi-a-GCST90001470	ebi-a-GCST011075	sCOVID-19	CD62L- plasmacytoid DC AC	Inverse variance weighted	24	0.060361172	0.041509526	0.145904089	-0.020997499	0.141719843	1.062220122	0.979221414	1.152253791
ebi-a-GCST90001470	ebi-a-GCST011075	sCOVID-19	CD62L- plasmacytoid DC AC	Simple mode	24	0.041178336	0.104172747	0.696272054	-0.163000248	0.245356921	1.042037922	0.849590978	1.278077404
ebi-a-GCST90001470	ebi-a-GCST011075	sCOVID-19	CD62L- plasmacytoid DC AC	Weighted mode	24	0.069683892	0.067711439	0.314120192	-0.063030528	0.202398312	1.072169207	0.93891481	1.224335579
ebi-a-GCST90001471	ebi-a-GCST011075	sCOVID-19	CD62L- plasmacytoid DC %DC	MR Egger	19	0.01630439	0.061614424	0.79448403	-0.104459881	0.13706866	1.016438032	0.900810937	1.146906893
ebi-a-GCST90001471	ebi-a-GCST011075	sCOVID-19	CD62L- plasmacytoid DC %DC	Weighted median	19	-0.012612949	0.054371154	0.816554572	-0.11918041	0.093954513	0.987466261	0.887647646	1.098509777
ebi-a-GCST90001471	ebi-a-GCST011075	sCOVID-19	CD62L- plasmacytoid DC %DC	Inverse variance weighted	19	0.037749448	0.041370529	0.361520325	-0.04333679	0.118835686	1.038471009	0.95758883	1.126184855
ebi-a-GCST90001471	ebi-a-GCST011075	sCOVID-19	CD62L- plasmacytoid DC %DC	Simple mode	19	-0.011446599	0.079129299	0.886589166	-0.166540025	0.143646827	0.988618664	0.846588931	1.154476307
ebi-a-GCST90001471	ebi-a-GCST011075	sCOVID-19	CD62L- plasmacytoid DC %DC	Weighted mode	19	0.011571388	0.060226338	0.84978998	-0.106472234	0.12961501	1.011638595	0.899000009	1.13839003
ebi-a-GCST90001472	ebi-a-GCST011075	sCOVID-19	CD62L- CD86+ myeloid DC AC	MR Egger	20	-0.002644354	0.055363221	0.962430521	-0.111156268	0.10586756	0.99735914	0.89479891	1.111674637
ebi-a-GCST90001472	ebi-a-GCST011075	sCOVID-19	CD62L- CD86+ myeloid DC AC	Weighted median	20	0.003471663	0.048706182	0.943176771	-0.091992455	0.098935781	1.003477696	0.912112032	1.103995399
ebi-a-GCST90001472	ebi-a-GCST011075	sCOVID-19	CD62L- CD86+ myeloid DC AC	Inverse variance weighted	20	0.011138013	0.036189073	0.758255197	-0.05979257	0.082068597	1.011200272	0.941959904	1.085530271
ebi-a-GCST90001472	ebi-a-GCST011075	sCOVID-19	CD62L- CD86+ myeloid DC AC	Simple mode	20	-0.060596978	0.09688081	0.539097282	-0.250483366	0.129289411	0.941202489	0.778424428	1.138019431
ebi-a-GCST90001472	ebi-a-GCST011075	sCOVID-19	CD62L- CD86+ myeloid DC AC	Weighted mode	20	-0.005154284	0.046876979	0.913599384	-0.097033163	0.086724594	0.994858976	0.90752591	1.090596282
ebi-a-GCST90001473	ebi-a-GCST011075	sCOVID-19	CD62L- CD86+ myeloid DC %DC	MR Egger	19	0.019032526	0.047913566	0.696143547	-0.074878063	0.112943115	1.019214799	0.927856619	1.119568244
ebi-a-GCST90001473	ebi-a-GCST011075	sCOVID-19	CD62L- CD86+ myeloid DC %DC	Weighted median	19	0.01297675	0.046549706	0.780419883	-0.078260674	0.104214174	1.013061313	0.924723344	1.109838128
ebi-a-GCST90001473	ebi-a-GCST011075	sCOVID-19	CD62L- CD86+ myeloid DC %DC	Inverse variance weighted	19	0.028255872	0.034295429	0.40999856	-0.038963168	0.095474913	1.028658856	0.961786133	1.100181221
ebi-a-GCST90001473	ebi-a-GCST011075	sCOVID-19	CD62L- CD86+ myeloid DC %DC	Simple mode	19	-0.046176859	0.084470914	0.591325324	-0.21173985	0.119386132	0.95487307	0.809175178	1.12680493
ebi-a-GCST90001473	ebi-a-GCST011075	sCOVID-19	CD62L- CD86+ myeloid DC %DC	Weighted mode	19	-0.003783779	0.044652127	0.933404233	-0.091301949	0.08373439	0.99622337	0.912742068	1.087340047
ebi-a-GCST90001474	ebi-a-GCST011075	sCOVID-19	Plasmacytoid DC %DC	MR Egger	24	0.040539145	0.05153386	0.439878545	-0.060467221	0.141545512	1.041372074	0.941324624	1.152052935
ebi-a-GCST90001474	ebi-a-GCST011075	sCOVID-19	Plasmacytoid DC %DC	Weighted median	24	-0.018162314	0.047043403	0.699440613	-0.110367383	0.074042755	0.982001627	0.895505081	1.076852845
ebi-a-GCST90001474	ebi-a-GCST011075	sCOVID-19	Plasmacytoid DC %DC	Inverse variance weighted	24	-0.043248458	0.036310795	0.233628708	-0.114417616	0.0279207	0.957673419	0.891885413	1.028314136
ebi-a-GCST90001474	ebi-a-GCST011075	sCOVID-19	Plasmacytoid DC %DC	Simple mode	24	0.027420624	0.074815655	0.717335255	-0.11921806	0.174059307	1.027800029	0.887614226	1.190126147
ebi-a-GCST90001474	ebi-a-GCST011075	sCOVID-19	Plasmacytoid DC %DC	Weighted mode	24	-0.004727596	0.044677392	0.916645598	-0.092295283	0.082840092	0.995283562	0.91183586	1.086368076
ebi-a-GCST90001475	ebi-a-GCST011075	sCOVID-19	HLA DR++ monocyte %monocyte	MR Egger	20	0.059539192	0.077015781	0.449509901	-0.091411738	0.210490122	1.061347356	0.912641864	1.234282861
ebi-a-GCST90001475	ebi-a-GCST011075	sCOVID-19	HLA DR++ monocyte %monocyte	Weighted median	20	0.100567445	0.060130958	0.094430949	-0.017289231	0.218424122	1.10579822	0.98285937	1.244114613
ebi-a-GCST90001475	ebi-a-GCST011075	sCOVID-19	HLA DR++ monocyte %monocyte	Inverse variance weighted	20	0.092932346	0.042866663	0.030163267	0.008913686	0.176951006	1.09738749	1.008953531	1.193572613
ebi-a-GCST90001475	ebi-a-GCST011075	sCOVID-19	HLA DR++ monocyte %monocyte	Simple mode	20	0.105913232	0.087052917	0.238634264	-0.064710485	0.276536949	1.11172541	0.937338798	1.318555672
ebi-a-GCST90001475	ebi-a-GCST011075	sCOVID-19	HLA DR++ monocyte %monocyte	Weighted mode	20	0.083111006	0.063495257	0.206168229	-0.041339698	0.20756171	1.086662428	0.959503133	1.23067366
ebi-a-GCST90001476	ebi-a-GCST011075	sCOVID-19	HLA DR++ monocyte %leukocyte	MR Egger	7	-0.064015023	0.12464934	0.629439804	-0.308327728	0.180297683	0.937990908	0.734674505	1.197573808
ebi-a-GCST90001476	ebi-a-GCST011075	sCOVID-19	HLA DR++ monocyte %leukocyte	Weighted median	7	-0.022997857	0.085737637	0.788518241	-0.191043624	0.145047911	0.977264578	0.826096549	1.156094959
ebi-a-GCST90001476	ebi-a-GCST011075	sCOVID-19	HLA DR++ monocyte %leukocyte	Inverse variance weighted	7	0.024990354	0.068165869	0.713909236	-0.108614749	0.158595458	1.025305231	0.89707595	1.171863783
ebi-a-GCST90001476	ebi-a-GCST011075	sCOVID-19	HLA DR++ monocyte %leukocyte	Simple mode	7	-0.00671581	0.117844733	0.956404697	-0.237691486	0.224259866	0.993306691	0.788445901	1.251396173
ebi-a-GCST90001476	ebi-a-GCST011075	sCOVID-19	HLA DR++ monocyte %leukocyte	Weighted mode	7	-0.019596908	0.09944767	0.85028835	-0.214514341	0.175320525	0.980593863	0.806933239	1.191628101
ebi-a-GCST90001477	ebi-a-GCST011075	sCOVID-19	HLA DR++ monocyte AC	MR Egger	21	0.007790095	0.052271784	0.883099948	-0.094662601	0.110242791	1.007820516	0.909679808	1.116549125
ebi-a-GCST90001477	ebi-a-GCST011075	sCOVID-19	HLA DR++ monocyte AC	Weighted median	21	0.01122947	0.049989892	0.822263378	-0.086750718	0.109209658	1.011292757	0.916905636	1.115396177
ebi-a-GCST90001477	ebi-a-GCST011075	sCOVID-19	HLA DR++ monocyte AC	Inverse variance weighted	21	0.003879585	0.038445328	0.919620514	-0.071473257	0.079232428	1.003887121	0.931021175	1.082455886
ebi-a-GCST90001477	ebi-a-GCST011075	sCOVID-19	HLA DR++ monocyte AC	Simple mode	21	0.017526478	0.077285894	0.822900811	-0.133953874	0.16900683	1.017680968	0.874630407	1.184128226
ebi-a-GCST90001477	ebi-a-GCST011075	sCOVID-19	HLA DR++ monocyte AC	Weighted mode	21	0.017526478	0.047976781	0.718713683	-0.076508013	0.111560969	1.017680968	0.926345491	1.118021907
ebi-a-GCST90001478	ebi-a-GCST011075	sCOVID-19	CD4 Treg %CD4	MR Egger	17	0.139167451	0.106577545	0.211297625	-0.069724537	0.34805944	1.149316539	0.932650695	1.416316433
ebi-a-GCST90001478	ebi-a-GCST011075	sCOVID-19	CD4 Treg %CD4	Weighted median	17	-0.001416865	0.078546587	0.985608119	-0.155368175	0.152534446	0.998584139	0.856099925	1.164782583
ebi-a-GCST90001478	ebi-a-GCST011075	sCOVID-19	CD4 Treg %CD4	Inverse variance weighted	17	0.045860297	0.053174268	0.388438386	-0.058361268	0.150081861	1.046928142	0.943309099	1.161929356
ebi-a-GCST90001478	ebi-a-GCST011075	sCOVID-19	CD4 Treg %CD4	Simple mode	17	0.020945659	0.117806608	0.861113921	-0.209955293	0.251846611	1.021166559	0.810620486	1.286398703
ebi-a-GCST90001478	ebi-a-GCST011075	sCOVID-19	CD4 Treg %CD4	Weighted mode	17	-0.011744893	0.114801876	0.919785199	-0.236756571	0.213266785	0.988323809	0.789183375	1.23771481
ebi-a-GCST90001479	ebi-a-GCST011075	sCOVID-19	CD4 Treg %T cell	MR Egger	16	-0.020414896	0.068677012	0.770633404	-0.15502184	0.114192047	0.979792077	0.856396474	1.120967383
ebi-a-GCST90001479	ebi-a-GCST011075	sCOVID-19	CD4 Treg %T cell	Weighted median	16	-0.031932196	0.058952519	0.588053049	-0.147479133	0.083614741	0.968572253	0.862880444	1.087209956
ebi-a-GCST90001479	ebi-a-GCST011075	sCOVID-19	CD4 Treg %T cell	Inverse variance weighted	16	-0.032849334	0.043603688	0.451232794	-0.118312563	0.052613895	0.967684346	0.888418323	1.054022603
ebi-a-GCST90001479	ebi-a-GCST011075	sCOVID-19	CD4 Treg %T cell	Simple mode	16	-0.03975956	0.086001765	0.650493183	-0.208323018	0.128803899	0.961020479	0.811944721	1.137467044
ebi-a-GCST90001479	ebi-a-GCST011075	sCOVID-19	CD4 Treg %T cell	Weighted mode	16	-0.044411751	0.064745541	0.503214196	-0.171313012	0.082489509	0.956560012	0.842557802	1.085987281
ebi-a-GCST90001480	ebi-a-GCST011075	sCOVID-19	Resting Treg AC	MR Egger	26	-0.003311794	0.062232106	0.957999654	-0.125286722	0.118663133	0.996693683	0.882243908	1.125990545
ebi-a-GCST90001480	ebi-a-GCST011075	sCOVID-19	Resting Treg AC	Weighted median	26	-0.03770636	0.053724546	0.482775179	-0.143006471	0.06759375	0.962995673	0.86674846	1.069930561
ebi-a-GCST90001480	ebi-a-GCST011075	sCOVID-19	Resting Treg AC	Inverse variance weighted	26	-0.022612787	0.038632448	0.558324875	-0.098332384	0.053106811	0.977640966	0.906347598	1.054542276
ebi-a-GCST90001480	ebi-a-GCST011075	sCOVID-19	Resting Treg AC	Simple mode	26	0.075639081	0.094506598	0.431044004	-0.109593852	0.260872013	1.078573226	0.896198051	1.29806152
ebi-a-GCST90001480	ebi-a-GCST011075	sCOVID-19	Resting Treg AC	Weighted mode	26	-0.03033743	0.057056656	0.599622285	-0.142168476	0.081493615	0.970118131	0.867475096	1.08490629
ebi-a-GCST90001481	ebi-a-GCST011075	sCOVID-19	Resting Treg % CD4 Treg	MR Egger	27	-0.01881974	0.029697818	0.532027124	-0.077027463	0.039387984	0.981356246	0.925864426	1.040173976
ebi-a-GCST90001481	ebi-a-GCST011075	sCOVID-19	Resting Treg % CD4 Treg	Weighted median	27	-0.034155168	0.03247561	0.292929177	-0.097807364	0.029497028	0.966421536	0.906823574	1.029936375
ebi-a-GCST90001481	ebi-a-GCST011075	sCOVID-19	Resting Treg % CD4 Treg	Inverse variance weighted	27	-0.028479734	0.023459327	0.224745917	-0.074460014	0.017500547	0.971921991	0.92824459	1.017654578
ebi-a-GCST90001481	ebi-a-GCST011075	sCOVID-19	Resting Treg % CD4 Treg	Simple mode	27	0.014446441	0.055249176	0.795784199	-0.093841943	0.122734825	1.014551295	0.91042665	1.130584579
ebi-a-GCST90001481	ebi-a-GCST011075	sCOVID-19	Resting Treg % CD4 Treg	Weighted mode	27	-0.014655012	0.029852512	0.627605508	-0.073165936	0.043855913	0.985451851	0.929446589	1.044831797
ebi-a-GCST90001482	ebi-a-GCST011075	sCOVID-19	Resting Treg %CD4	MR Egger	31	0.017051917	0.036454644	0.643454544	-0.054399185	0.088503019	1.017198131	0.947053982	1.092537551
ebi-a-GCST90001482	ebi-a-GCST011075	sCOVID-19	Resting Treg %CD4	Weighted median	31	-0.014628362	0.034956986	0.675605347	-0.083144055	0.05388733	0.985478112	0.920218576	1.055365687
ebi-a-GCST90001482	ebi-a-GCST011075	sCOVID-19	Resting Treg %CD4	Inverse variance weighted	31	-0.010933412	0.028655414	0.702796751	-0.067098023	0.045231199	0.98912614	0.935103535	1.046269728
ebi-a-GCST90001482	ebi-a-GCST011075	sCOVID-19	Resting Treg %CD4	Simple mode	31	0.032408194	0.060243022	0.594575159	-0.085668129	0.150484517	1.032939059	0.917898805	1.162397307
ebi-a-GCST90001482	ebi-a-GCST011075	sCOVID-19	Resting Treg %CD4	Weighted mode	31	-0.001844856	0.033391009	0.95630556	-0.067291233	0.063601522	0.998156845	0.934922881	1.065667669
ebi-a-GCST90001483	ebi-a-GCST011075	sCOVID-19	CD39+ resting Treg AC	MR Egger	25	-0.009986192	0.038263762	0.796428234	-0.084983165	0.065010782	0.990063505	0.918527747	1.06717053
ebi-a-GCST90001483	ebi-a-GCST011075	sCOVID-19	CD39+ resting Treg AC	Weighted median	25	-0.035539994	0.040068578	0.375090114	-0.114074407	0.042994419	0.965084136	0.892191568	1.043932068
ebi-a-GCST90001483	ebi-a-GCST011075	sCOVID-19	CD39+ resting Treg AC	Inverse variance weighted	25	-0.035801367	0.028069637	0.202150664	-0.090817856	0.019215122	0.964831922	0.913184027	1.019400921
ebi-a-GCST90001483	ebi-a-GCST011075	sCOVID-19	CD39+ resting Treg AC	Simple mode	25	-0.009740404	0.063647856	0.87964941	-0.134490202	0.115009394	0.99030688	0.874161444	1.121883976
ebi-a-GCST90001483	ebi-a-GCST011075	sCOVID-19	CD39+ resting Treg AC	Weighted mode	25	-0.015874662	0.037603104	0.676663516	-0.089576746	0.057827423	0.984250677	0.914318092	1.059532129
ebi-a-GCST90001484	ebi-a-GCST011075	sCOVID-19	CD39+ resting Treg %resting Treg	MR Egger	23	-0.012835502	0.037765603	0.737328202	-0.086856083	0.06118508	0.987246522	0.916809031	1.063095653
ebi-a-GCST90001484	ebi-a-GCST011075	sCOVID-19	CD39+ resting Treg %resting Treg	Weighted median	23	0.008772274	0.028158001	0.755392015	-0.046417407	0.063961956	1.008810863	0.954643404	1.066051841
ebi-a-GCST90001484	ebi-a-GCST011075	sCOVID-19	CD39+ resting Treg %resting Treg	Inverse variance weighted	23	-0.006846869	0.024463618	0.779569821	-0.054795561	0.041101822	0.993176517	0.946678666	1.041958194
ebi-a-GCST90001484	ebi-a-GCST011075	sCOVID-19	CD39+ resting Treg %resting Treg	Simple mode	23	-0.02726653	0.070646785	0.703236588	-0.165734228	0.111201168	0.973101846	0.847271385	1.117619713
ebi-a-GCST90001484	ebi-a-GCST011075	sCOVID-19	CD39+ resting Treg %resting Treg	Weighted mode	23	0.001718574	0.02904218	0.953346879	-0.055204099	0.058641247	1.001720052	0.946291991	1.060394752
ebi-a-GCST90001485	ebi-a-GCST011075	sCOVID-19	CD39+ resting Treg % CD4 Treg	MR Egger	31	-0.00322726	0.029062628	0.912345632	-0.06019001	0.05373549	0.996777942	0.941585606	1.055205453
ebi-a-GCST90001485	ebi-a-GCST011075	sCOVID-19	CD39+ resting Treg % CD4 Treg	Weighted median	31	0.000588559	0.026075924	0.981992491	-0.050520251	0.051697369	1.000588732	0.950734675	1.053057007
ebi-a-GCST90001485	ebi-a-GCST011075	sCOVID-19	CD39+ resting Treg % CD4 Treg	Inverse variance weighted	31	-0.000622574	0.021208397	0.976581408	-0.042191032	0.040945885	0.99937762	0.958686623	1.041795727
ebi-a-GCST90001485	ebi-a-GCST011075	sCOVID-19	CD39+ resting Treg % CD4 Treg	Simple mode	31	0.00348096	0.046934132	0.941369911	-0.088509939	0.095471859	1.003487025	0.915294013	1.100177861
ebi-a-GCST90001485	ebi-a-GCST011075	sCOVID-19	CD39+ resting Treg % CD4 Treg	Weighted mode	31	-0.003596647	0.023059418	0.877099113	-0.048793107	0.041599812	0.996409813	0.95237815	1.042477209
ebi-a-GCST90001486	ebi-a-GCST011075	sCOVID-19	Activated Treg AC	MR Egger	15	0.000619911	0.033628219	0.985572356	-0.065291398	0.06653122	1.000620103	0.936794443	1.068794332
ebi-a-GCST90001486	ebi-a-GCST011075	sCOVID-19	Activated Treg AC	Weighted median	15	0.009637303	0.036045523	0.789188331	-0.061011923	0.080286528	1.009683891	0.940812023	1.083597504
ebi-a-GCST90001486	ebi-a-GCST011075	sCOVID-19	Activated Treg AC	Inverse variance weighted	15	-0.011487539	0.028726192	0.68923185	-0.067790875	0.044815797	0.988578191	0.934455872	1.045835196
ebi-a-GCST90001486	ebi-a-GCST011075	sCOVID-19	Activated Treg AC	Simple mode	15	-0.018969431	0.06705794	0.781407445	-0.150402994	0.112464132	0.981209357	0.860361187	1.119032119
ebi-a-GCST90001486	ebi-a-GCST011075	sCOVID-19	Activated Treg AC	Weighted mode	15	0.001263455	0.033074179	0.970067094	-0.063561935	0.066088845	1.001264253	0.938415996	1.068321628
ebi-a-GCST90001487	ebi-a-GCST011075	sCOVID-19	Activated Treg %CD4 Treg	MR Egger	30	0.047890251	0.059441349	0.427221337	-0.068614793	0.164395294	1.049055516	0.933686273	1.178680149
ebi-a-GCST90001487	ebi-a-GCST011075	sCOVID-19	Activated Treg %CD4 Treg	Weighted median	30	0.00706807	0.052175697	0.892242887	-0.095196296	0.109332436	1.007093107	0.909194446	1.115533132
ebi-a-GCST90001487	ebi-a-GCST011075	sCOVID-19	Activated Treg %CD4 Treg	Inverse variance weighted	30	-0.00237426	0.041730273	0.954628537	-0.084165594	0.079417075	0.997628557	0.919279016	1.082655776
ebi-a-GCST90001487	ebi-a-GCST011075	sCOVID-19	Activated Treg %CD4 Treg	Simple mode	30	-0.049331644	0.084654964	0.564573961	-0.215255373	0.116592085	0.951865397	0.806335497	1.123660978
ebi-a-GCST90001487	ebi-a-GCST011075	sCOVID-19	Activated Treg %CD4 Treg	Weighted mode	30	-0.002518704	0.053666142	0.962888476	-0.107704343	0.102666934	0.997484465	0.897893026	1.10812227
ebi-a-GCST90001488	ebi-a-GCST011075	sCOVID-19	Activated Treg %CD4	MR Egger	19	0.045753307	0.090648607	0.620226413	-0.131917964	0.223424577	1.046816136	0.87641289	1.250351331
ebi-a-GCST90001488	ebi-a-GCST011075	sCOVID-19	Activated Treg %CD4	Weighted median	19	-0.002871676	0.064024226	0.964224506	-0.128359159	0.122615806	0.997132443	0.879537429	1.130450025
ebi-a-GCST90001488	ebi-a-GCST011075	sCOVID-19	Activated Treg %CD4	Inverse variance weighted	19	0.009262671	0.058429407	0.874041113	-0.105258967	0.123784309	1.009305702	0.900091398	1.131771731
ebi-a-GCST90001488	ebi-a-GCST011075	sCOVID-19	Activated Treg %CD4	Simple mode	19	0.025595964	0.096826425	0.794514078	-0.16418383	0.215375758	1.025926354	0.848586012	1.240327872
ebi-a-GCST90001488	ebi-a-GCST011075	sCOVID-19	Activated Treg %CD4	Weighted mode	19	0.025595964	0.066246323	0.703747762	-0.10424683	0.155438758	1.025926354	0.901002876	1.168170392
ebi-a-GCST90001489	ebi-a-GCST011075	sCOVID-19	CD39+ activated Treg AC	MR Egger	28	0.037196658	0.0376489	0.332264415	-0.036595186	0.110988503	1.037897112	0.964066323	1.11738206
ebi-a-GCST90001489	ebi-a-GCST011075	sCOVID-19	CD39+ activated Treg AC	Weighted median	28	0.004972219	0.029019229	0.863954675	-0.051905469	0.061849908	1.004984601	0.949418612	1.063802664
ebi-a-GCST90001489	ebi-a-GCST011075	sCOVID-19	CD39+ activated Treg AC	Inverse variance weighted	28	0.025833908	0.023626363	0.274202573	-0.020473765	0.07214158	1.026170495	0.9797344	1.074807505
ebi-a-GCST90001489	ebi-a-GCST011075	sCOVID-19	CD39+ activated Treg AC	Simple mode	28	0.01819684	0.069672118	0.79593701	-0.118360511	0.154754191	1.018363411	0.888375725	1.167370976
ebi-a-GCST90001489	ebi-a-GCST011075	sCOVID-19	CD39+ activated Treg AC	Weighted mode	28	0.008609355	0.025994602	0.743051939	-0.042340066	0.059558775	1.008646522	0.958543757	1.061368141
ebi-a-GCST90001490	ebi-a-GCST011075	sCOVID-19	CD39+ activated Treg %activated Treg	MR Egger	7	0.003486714	0.141079553	0.981238693	-0.27302921	0.280002639	1.0034928	0.761070556	1.323133304
ebi-a-GCST90001490	ebi-a-GCST011075	sCOVID-19	CD39+ activated Treg %activated Treg	Weighted median	7	-0.111844428	0.108268941	0.301592609	-0.324051553	0.100362697	0.894183356	0.723212958	1.105571833
ebi-a-GCST90001490	ebi-a-GCST011075	sCOVID-19	CD39+ activated Treg %activated Treg	Inverse variance weighted	7	-0.094213004	0.093975968	0.3160914	-0.278405902	0.089979894	0.910088889	0.756989496	1.094152284
ebi-a-GCST90001490	ebi-a-GCST011075	sCOVID-19	CD39+ activated Treg %activated Treg	Simple mode	7	-0.359294755	0.17648233	0.087946157	-0.705200122	-0.013389389	0.698168532	0.494009702	0.98669985
ebi-a-GCST90001490	ebi-a-GCST011075	sCOVID-19	CD39+ activated Treg %activated Treg	Weighted mode	7	-0.091091526	0.132076049	0.516162641	-0.349960582	0.167777531	0.91293415	0.704715867	1.182673473
ebi-a-GCST90001491	ebi-a-GCST011075	sCOVID-19	CD39+ activated Treg %CD4 Treg	MR Egger	21	0.041706102	0.033011415	0.221734313	-0.022996272	0.106408476	1.042588019	0.977266127	1.112276122
ebi-a-GCST90001491	ebi-a-GCST011075	sCOVID-19	CD39+ activated Treg %CD4 Treg	Weighted median	21	0.013244718	0.027358251	0.628299638	-0.040377454	0.066866889	1.013332817	0.960426854	1.069153153
ebi-a-GCST90001491	ebi-a-GCST011075	sCOVID-19	CD39+ activated Treg %CD4 Treg	Inverse variance weighted	21	0.034399729	0.022096389	0.119517217	-0.008909193	0.077708651	1.034998243	0.991130376	1.080807721
ebi-a-GCST90001491	ebi-a-GCST011075	sCOVID-19	CD39+ activated Treg %CD4 Treg	Simple mode	21	0.079143836	0.053307695	0.15322494	-0.025339247	0.183626919	1.082359993	0.974979098	1.201567457
ebi-a-GCST90001491	ebi-a-GCST011075	sCOVID-19	CD39+ activated Treg %CD4 Treg	Weighted mode	21	0.023504739	0.027214661	0.398003917	-0.029835996	0.076845475	1.023783153	0.970604704	1.079875195
ebi-a-GCST90001492	ebi-a-GCST011075	sCOVID-19	Secreting Treg AC	MR Egger	22	0.000894148	0.024842461	0.971644971	-0.047797075	0.049585372	1.000894548	0.953327221	1.0508353
ebi-a-GCST90001492	ebi-a-GCST011075	sCOVID-19	Secreting Treg AC	Weighted median	22	-0.007543579	0.029577233	0.798686954	-0.065514956	0.050427798	0.992484803	0.936585039	1.051720925
ebi-a-GCST90001492	ebi-a-GCST011075	sCOVID-19	Secreting Treg AC	Inverse variance weighted	22	-0.006905283	0.02037711	0.734704298	-0.046844419	0.033033854	0.993118504	0.954235847	1.03358553
ebi-a-GCST90001492	ebi-a-GCST011075	sCOVID-19	Secreting Treg AC	Simple mode	22	0.048105115	0.044581932	0.292813814	-0.039275472	0.135485702	1.049280945	0.961485811	1.145092823
ebi-a-GCST90001492	ebi-a-GCST011075	sCOVID-19	Secreting Treg AC	Weighted mode	22	-0.012790849	0.027130577	0.642176996	-0.06596678	0.040385082	0.987290606	0.936161963	1.041211649
ebi-a-GCST90001493	ebi-a-GCST011075	sCOVID-19	Secreting Treg % CD4 Treg	MR Egger	30	0.013586786	0.03400113	0.692484514	-0.05305543	0.080229001	1.013679505	0.948327445	1.08353517
ebi-a-GCST90001493	ebi-a-GCST011075	sCOVID-19	Secreting Treg % CD4 Treg	Weighted median	30	0.038051177	0.037768274	0.313699131	-0.035974641	0.112076995	1.038784393	0.964664756	1.118598984
ebi-a-GCST90001493	ebi-a-GCST011075	sCOVID-19	Secreting Treg % CD4 Treg	Inverse variance weighted	30	0.020745185	0.026015274	0.425205247	-0.030244752	0.071735123	1.020961862	0.970208044	1.07437073
ebi-a-GCST90001493	ebi-a-GCST011075	sCOVID-19	Secreting Treg % CD4 Treg	Simple mode	30	0.054092356	0.063212924	0.399169713	-0.069804976	0.177989687	1.055582087	0.932575677	1.194813
ebi-a-GCST90001493	ebi-a-GCST011075	sCOVID-19	Secreting Treg % CD4 Treg	Weighted mode	30	0.025335374	0.032600096	0.443360155	-0.038560813	0.089231562	1.025659042	0.96217319	1.093333801
ebi-a-GCST90001494	ebi-a-GCST011075	sCOVID-19	Secreting Treg %CD4	MR Egger	24	0.015084938	0.026303377	0.572124053	-0.036469682	0.066639557	1.015199289	0.964187326	1.068910128
ebi-a-GCST90001494	ebi-a-GCST011075	sCOVID-19	Secreting Treg %CD4	Weighted median	24	8.50E-05	0.029606524	0.997709104	-0.05794378	0.058113793	1.00008501	0.943703001	1.059835591
ebi-a-GCST90001494	ebi-a-GCST011075	sCOVID-19	Secreting Treg %CD4	Inverse variance weighted	24	0.026300891	0.022602832	0.244581922	-0.018000659	0.070602441	1.026649812	0.982160385	1.073154499
ebi-a-GCST90001494	ebi-a-GCST011075	sCOVID-19	Secreting Treg %CD4	Simple mode	24	0.020192101	0.047423891	0.674226732	-0.072758725	0.113142927	1.02039734	0.929825146	1.11979197
ebi-a-GCST90001494	ebi-a-GCST011075	sCOVID-19	Secreting Treg %CD4	Weighted mode	24	0.00725004	0.02567632	0.780190661	-0.043075548	0.057575627	1.007276385	0.957839025	1.059265377
ebi-a-GCST90001495	ebi-a-GCST011075	sCOVID-19	CD39+ secreting Treg AC	MR Egger	25	-0.018632517	0.035335978	0.603037849	-0.087891033	0.050626	0.981539996	0.91586067	1.051929398
ebi-a-GCST90001495	ebi-a-GCST011075	sCOVID-19	CD39+ secreting Treg AC	Weighted median	25	0.008120526	0.026445286	0.75879089	-0.043712234	0.059953286	1.008153587	0.957229376	1.061786945
ebi-a-GCST90001495	ebi-a-GCST011075	sCOVID-19	CD39+ secreting Treg AC	Inverse variance weighted	25	0.036235888	0.022298467	0.104154164	-0.007469108	0.079940884	1.03690041	0.992558716	1.083223031
ebi-a-GCST90001495	ebi-a-GCST011075	sCOVID-19	CD39+ secreting Treg AC	Simple mode	25	0.094376122	0.06546376	0.162322246	-0.033932847	0.222685091	1.098973016	0.966636415	1.249427056
ebi-a-GCST90001495	ebi-a-GCST011075	sCOVID-19	CD39+ secreting Treg AC	Weighted mode	25	0.009028832	0.026176345	0.733156541	-0.042276804	0.060334469	1.009069715	0.958604398	1.062191757
ebi-a-GCST90001496	ebi-a-GCST011075	sCOVID-19	CD39+ secreting Treg %secreting Treg	MR Egger	24	-0.00331121	0.046402375	0.943757071	-0.094259864	0.087637444	0.996694266	0.910046243	1.091592287
ebi-a-GCST90001496	ebi-a-GCST011075	sCOVID-19	CD39+ secreting Treg %secreting Treg	Weighted median	24	-0.025968266	0.043753601	0.552838885	-0.111725325	0.059788793	0.97436601	0.894289863	1.061612303
ebi-a-GCST90001496	ebi-a-GCST011075	sCOVID-19	CD39+ secreting Treg %secreting Treg	Inverse variance weighted	24	-0.015778054	0.030805133	0.608518657	-0.076156114	0.044600006	0.984345768	0.926671529	1.045609539
ebi-a-GCST90001496	ebi-a-GCST011075	sCOVID-19	CD39+ secreting Treg %secreting Treg	Simple mode	24	-0.073794559	0.076450775	0.344457026	-0.223638078	0.07604896	0.928862501	0.799604476	1.079015402
ebi-a-GCST90001496	ebi-a-GCST011075	sCOVID-19	CD39+ secreting Treg %secreting Treg	Weighted mode	24	-0.054303269	0.059261127	0.368997855	-0.170455077	0.06184854	0.947144823	0.843280971	1.063801209
ebi-a-GCST90001497	ebi-a-GCST011075	sCOVID-19	CD39+ secreting Treg %CD4 Treg	MR Egger	20	-0.038701923	0.055355891	0.49339609	-0.147199468	0.069795623	0.962037428	0.863121795	1.072289008
ebi-a-GCST90001497	ebi-a-GCST011075	sCOVID-19	CD39+ secreting Treg %CD4 Treg	Weighted median	20	-0.044123529	0.047591723	0.353861063	-0.137403307	0.049156249	0.956835753	0.871618626	1.050384459
ebi-a-GCST90001497	ebi-a-GCST011075	sCOVID-19	CD39+ secreting Treg %CD4 Treg	Inverse variance weighted	20	-0.013114664	0.036633184	0.720343631	-0.084915706	0.058686377	0.986970958	0.918589713	1.060442609
ebi-a-GCST90001497	ebi-a-GCST011075	sCOVID-19	CD39+ secreting Treg %CD4 Treg	Simple mode	20	-0.014258042	0.082131733	0.864016271	-0.175236239	0.146720155	0.985843122	0.839258732	1.158029849
ebi-a-GCST90001497	ebi-a-GCST011075	sCOVID-19	CD39+ secreting Treg %CD4 Treg	Weighted mode	20	-0.034171522	0.05000479	0.502625292	-0.132180911	0.063837867	0.96640573	0.876182469	1.065919564
ebi-a-GCST90001498	ebi-a-GCST011075	sCOVID-19	Activated & resting Treg AC	MR Egger	19	-0.0241747	0.087640409	0.785996285	-0.195949902	0.147600502	0.976115168	0.822053417	1.159049766
ebi-a-GCST90001498	ebi-a-GCST011075	sCOVID-19	Activated & resting Treg AC	Weighted median	19	0.0011824	0.069619698	0.986449615	-0.135272208	0.137637009	1.0011831	0.873478111	1.147558922
ebi-a-GCST90001498	ebi-a-GCST011075	sCOVID-19	Activated & resting Treg AC	Inverse variance weighted	19	0.034974248	0.049109001	0.476355842	-0.061279394	0.131227891	1.03559304	0.940560416	1.140227599
ebi-a-GCST90001498	ebi-a-GCST011075	sCOVID-19	Activated & resting Treg AC	Simple mode	19	0.073772738	0.114710346	0.528253625	-0.151059539	0.298605016	1.076562117	0.859796505	1.347977089
ebi-a-GCST90001498	ebi-a-GCST011075	sCOVID-19	Activated & resting Treg AC	Weighted mode	19	-0.010333719	0.080439814	0.899205279	-0.167995756	0.147328317	0.98971949	0.845357422	1.158734333
ebi-a-GCST90001499	ebi-a-GCST011075	sCOVID-19	Activated & resting Treg % CD4 Treg	MR Egger	28	-0.015859034	0.033834967	0.643177974	-0.082175569	0.050457501	0.984266059	0.921110226	1.051752164
ebi-a-GCST90001499	ebi-a-GCST011075	sCOVID-19	Activated & resting Treg % CD4 Treg	Weighted median	28	-0.040716817	0.039034253	0.296899755	-0.117223954	0.035790319	0.960100975	0.889385989	1.036438503
ebi-a-GCST90001499	ebi-a-GCST011075	sCOVID-19	Activated & resting Treg % CD4 Treg	Inverse variance weighted	28	-0.024846458	0.026041462	0.34002721	-0.075887723	0.026194807	0.975459675	0.926920273	1.026540906
ebi-a-GCST90001499	ebi-a-GCST011075	sCOVID-19	Activated & resting Treg % CD4 Treg	Simple mode	28	-0.051922556	0.061416478	0.405307812	-0.172298852	0.06845374	0.949402389	0.841727583	1.070851086
ebi-a-GCST90001499	ebi-a-GCST011075	sCOVID-19	Activated & resting Treg % CD4 Treg	Weighted mode	28	-0.024348342	0.036427885	0.509553625	-0.095746996	0.047050311	0.975945687	0.90869389	1.048174743
ebi-a-GCST90001500	ebi-a-GCST011075	sCOVID-19	Activated & resting Treg %CD4+	MR Egger	28	0.009969501	0.050604786	0.845353968	-0.08921588	0.109154882	1.010019362	0.914648098	1.115335082
ebi-a-GCST90001500	ebi-a-GCST011075	sCOVID-19	Activated & resting Treg %CD4+	Weighted median	28	-0.030318179	0.046522933	0.514606047	-0.121503128	0.06086677	0.970136807	0.885588283	1.062757314
ebi-a-GCST90001500	ebi-a-GCST011075	sCOVID-19	Activated & resting Treg %CD4+	Inverse variance weighted	28	-0.014457097	0.035448284	0.683393855	-0.083935734	0.055021539	0.985646905	0.919490346	1.056563372
ebi-a-GCST90001500	ebi-a-GCST011075	sCOVID-19	Activated & resting Treg %CD4+	Simple mode	28	-0.014886806	0.078809888	0.851587717	-0.169354186	0.139580574	0.985223455	0.844209843	1.149791446
ebi-a-GCST90001500	ebi-a-GCST011075	sCOVID-19	Activated & resting Treg %CD4+	Weighted mode	28	-0.019191854	0.048001123	0.692433949	-0.113274056	0.074890348	0.980991137	0.892905921	1.077765965
ebi-a-GCST90001501	ebi-a-GCST011075	sCOVID-19	Activated & secreting Treg AC	MR Egger	21	-0.009405237	0.026956022	0.730993353	-0.06223904	0.043428565	0.990638854	0.939658244	1.044385386
ebi-a-GCST90001501	ebi-a-GCST011075	sCOVID-19	Activated & secreting Treg AC	Weighted median	21	-0.012885544	0.032581402	0.692482988	-0.076745092	0.050974004	0.987197119	0.9261259	1.052295537
ebi-a-GCST90001501	ebi-a-GCST011075	sCOVID-19	Activated & secreting Treg AC	Inverse variance weighted	21	0.000818133	0.022536359	0.971040918	-0.043353131	0.044989397	1.000818468	0.957573182	1.046016769
ebi-a-GCST90001501	ebi-a-GCST011075	sCOVID-19	Activated & secreting Treg AC	Simple mode	21	0.031321766	0.048248303	0.523608721	-0.063244907	0.12588844	1.031817455	0.938713548	1.134155635
ebi-a-GCST90001501	ebi-a-GCST011075	sCOVID-19	Activated & secreting Treg AC	Weighted mode	21	-0.018827787	0.0271529	0.496034016	-0.072047471	0.034391897	0.981348349	0.930486724	1.034990137
ebi-a-GCST90001502	ebi-a-GCST011075	sCOVID-19	Activated & secreting Treg %CD4 Treg	MR Egger	32	-0.011366161	0.018851135	0.551077868	-0.048314386	0.025582063	0.98869819	0.952834182	1.025912093
ebi-a-GCST90001502	ebi-a-GCST011075	sCOVID-19	Activated & secreting Treg %CD4 Treg	Weighted median	32	-0.002930287	0.022464306	0.896216803	-0.046960327	0.041099752	0.997074002	0.95412525	1.041956038
ebi-a-GCST90001502	ebi-a-GCST011075	sCOVID-19	Activated & secreting Treg %CD4 Treg	Inverse variance weighted	32	0.004223096	0.016105989	0.793162185	-0.027344643	0.035790835	1.004232026	0.973025837	1.036439037
ebi-a-GCST90001502	ebi-a-GCST011075	sCOVID-19	Activated & secreting Treg %CD4 Treg	Simple mode	32	0.002560883	0.035302664	0.942637562	-0.066632338	0.071754105	1.002564165	0.9355391	1.074391124
ebi-a-GCST90001502	ebi-a-GCST011075	sCOVID-19	Activated & secreting Treg %CD4 Treg	Weighted mode	32	-0.007063072	0.018922943	0.711499435	-0.04415204	0.030025897	0.992961813	0.956808473	1.03048122
ebi-a-GCST90001503	ebi-a-GCST011075	sCOVID-19	Activated & secreting Treg %CD4+	MR Egger	29	-0.013246426	0.022160406	0.554986432	-0.056680821	0.03018797	0.986840922	0.944895612	1.030648246
ebi-a-GCST90001503	ebi-a-GCST011075	sCOVID-19	Activated & secreting Treg %CD4+	Weighted median	29	-0.023132444	0.02512987	0.357303252	-0.072386989	0.026122102	0.97713306	0.93017086	1.026466274
ebi-a-GCST90001503	ebi-a-GCST011075	sCOVID-19	Activated & secreting Treg %CD4+	Inverse variance weighted	29	-0.020149336	0.019141428	0.292498749	-0.057666535	0.017367863	0.980052305	0.943964674	1.017519561
ebi-a-GCST90001503	ebi-a-GCST011075	sCOVID-19	Activated & secreting Treg %CD4+	Simple mode	29	-0.007325209	0.037873397	0.848031727	-0.081557067	0.066906649	0.992701555	0.921680111	1.069195664
ebi-a-GCST90001503	ebi-a-GCST011075	sCOVID-19	Activated & secreting Treg %CD4+	Weighted mode	29	-0.0275036	0.02338648	0.249478741	-0.073341101	0.018333902	0.972871181	0.929283796	1.018502999
ebi-a-GCST90001504	ebi-a-GCST011075	sCOVID-19	CD25hi AC	MR Egger	20	-0.043722334	0.045769147	0.352090861	-0.133429862	0.045985194	0.957219708	0.875088843	1.047058909
ebi-a-GCST90001504	ebi-a-GCST011075	sCOVID-19	CD25hi AC	Weighted median	20	0.001532657	0.043254848	0.971734327	-0.083246846	0.08631216	1.001533832	0.92012399	1.090146575
ebi-a-GCST90001504	ebi-a-GCST011075	sCOVID-19	CD25hi AC	Inverse variance weighted	20	-0.028563869	0.03031456	0.346065082	-0.087980407	0.030852668	0.971840222	0.91577882	1.031333545
ebi-a-GCST90001504	ebi-a-GCST011075	sCOVID-19	CD25hi AC	Simple mode	20	0.094401953	0.078184131	0.242082765	-0.058838945	0.24764285	1.099001404	0.942858609	1.281002341
ebi-a-GCST90001504	ebi-a-GCST011075	sCOVID-19	CD25hi AC	Weighted mode	20	-0.01894406	0.038198826	0.625629583	-0.093813759	0.055925638	0.981234251	0.91045231	1.057519042
ebi-a-GCST90001505	ebi-a-GCST011075	sCOVID-19	CD25hi %CD4+	MR Egger	25	-0.173037817	0.068488825	0.018856226	-0.307275915	-0.03879972	0.841105806	0.735447652	0.961943348
ebi-a-GCST90001505	ebi-a-GCST011075	sCOVID-19	CD25hi %CD4+	Weighted median	25	-0.093158989	0.057570722	0.105626816	-0.205997605	0.019679627	0.911048642	0.813835025	1.019874547
ebi-a-GCST90001505	ebi-a-GCST011075	sCOVID-19	CD25hi %CD4+	Inverse variance weighted	25	-0.029834517	0.042081929	0.478347636	-0.112315099	0.052646064	0.970606139	0.89376259	1.054056511
ebi-a-GCST90001505	ebi-a-GCST011075	sCOVID-19	CD25hi %CD4+	Simple mode	25	-0.048407705	0.107164797	0.655531714	-0.258450707	0.161635296	0.952745268	0.772247097	1.175431479
ebi-a-GCST90001505	ebi-a-GCST011075	sCOVID-19	CD25hi %CD4+	Weighted mode	25	-0.108215873	0.059709229	0.082457457	-0.225245962	0.008814216	0.897433844	0.798319838	1.008853175
ebi-a-GCST90001506	ebi-a-GCST011075	sCOVID-19	CD25hi %T cell	MR Egger	18	-0.139820747	0.066378665	0.051308157	-0.26992293	-0.009718564	0.869514084	0.76343833	0.990328508
ebi-a-GCST90001506	ebi-a-GCST011075	sCOVID-19	CD25hi %T cell	Weighted median	18	-0.077216698	0.060051876	0.198501267	-0.194918376	0.040484979	0.925689236	0.822901824	1.041315668
ebi-a-GCST90001506	ebi-a-GCST011075	sCOVID-19	CD25hi %T cell	Inverse variance weighted	18	-0.071228199	0.041866778	0.088885547	-0.153287084	0.010830685	0.931249357	0.857883402	1.01088955
ebi-a-GCST90001506	ebi-a-GCST011075	sCOVID-19	CD25hi %T cell	Simple mode	18	-0.080349639	0.091367309	0.391438895	-0.259429564	0.098730285	0.922793645	0.771491547	1.103768557
ebi-a-GCST90001506	ebi-a-GCST011075	sCOVID-19	CD25hi %T cell	Weighted mode	18	-0.107238075	0.060774133	0.095600234	-0.226355376	0.011879225	0.898311782	0.797434663	1.011950063
ebi-a-GCST90001507	ebi-a-GCST011075	sCOVID-19	CD25hi CD45RA+ CD4 not Treg AC	MR Egger	26	-0.055962268	0.037414827	0.147760404	-0.129295329	0.017370792	0.945574813	0.878714417	1.017522542
ebi-a-GCST90001507	ebi-a-GCST011075	sCOVID-19	CD25hi CD45RA+ CD4 not Treg AC	Weighted median	26	-0.064242643	0.042369386	0.129455786	-0.147286639	0.018801354	0.937777427	0.863046559	1.018979213
ebi-a-GCST90001507	ebi-a-GCST011075	sCOVID-19	CD25hi CD45RA+ CD4 not Treg AC	Inverse variance weighted	26	-0.059887211	0.027670006	0.030438514	-0.114120423	-0.005653999	0.94187076	0.892150514	0.994361955
ebi-a-GCST90001507	ebi-a-GCST011075	sCOVID-19	CD25hi CD45RA+ CD4 not Treg AC	Simple mode	26	-0.063639725	0.07054063	0.375576275	-0.201899359	0.07461991	0.938343	0.817177165	1.077474535
ebi-a-GCST90001507	ebi-a-GCST011075	sCOVID-19	CD25hi CD45RA+ CD4 not Treg AC	Weighted mode	26	-0.051871831	0.039880966	0.205234912	-0.130038524	0.026294862	0.949450549	0.878061604	1.026643622
ebi-a-GCST90001508	ebi-a-GCST011075	sCOVID-19	CD25hi CD45RA+ CD4 not Treg %CD4+	MR Egger	32	0.004621485	0.030236954	0.879546053	-0.054642944	0.063885914	1.00463218	0.946823156	1.065970779
ebi-a-GCST90001508	ebi-a-GCST011075	sCOVID-19	CD25hi CD45RA+ CD4 not Treg %CD4+	Weighted median	32	0.004545693	0.030276012	0.880652796	-0.054795291	0.063886677	1.00455604	0.946678922	1.065971593
ebi-a-GCST90001508	ebi-a-GCST011075	sCOVID-19	CD25hi CD45RA+ CD4 not Treg %CD4+	Inverse variance weighted	32	-0.003291774	0.024900446	0.894828154	-0.052096649	0.045513101	0.996713638	0.949237119	1.046564715
ebi-a-GCST90001508	ebi-a-GCST011075	sCOVID-19	CD25hi CD45RA+ CD4 not Treg %CD4+	Simple mode	32	0.071201112	0.060100397	0.245138418	-0.046595667	0.188997891	1.073797158	0.954473245	1.208038404
ebi-a-GCST90001508	ebi-a-GCST011075	sCOVID-19	CD25hi CD45RA+ CD4 not Treg %CD4+	Weighted mode	32	-0.005192118	0.025248169	0.838414032	-0.054678529	0.044294294	0.994821338	0.946789464	1.045289933
ebi-a-GCST90001509	ebi-a-GCST011075	sCOVID-19	CD25hi CD45RA+ CD4 not Treg %T cell	MR Egger	25	0.013744971	0.024707211	0.583368659	-0.034681163	0.062171105	1.013839867	0.965913336	1.06414441
ebi-a-GCST90001509	ebi-a-GCST011075	sCOVID-19	CD25hi CD45RA+ CD4 not Treg %T cell	Weighted median	25	-0.012076227	0.028936363	0.67643162	-0.068791498	0.044639044	0.987996398	0.933521301	1.045650358
ebi-a-GCST90001509	ebi-a-GCST011075	sCOVID-19	CD25hi CD45RA+ CD4 not Treg %T cell	Inverse variance weighted	25	-0.01965992	0.022323795	0.378495877	-0.063414558	0.024094717	0.980532076	0.938554308	1.02438734
ebi-a-GCST90001509	ebi-a-GCST011075	sCOVID-19	CD25hi CD45RA+ CD4 not Treg %T cell	Simple mode	25	-0.039313116	0.049818551	0.437765045	-0.136957475	0.058331244	0.961449617	0.872007307	1.060066078
ebi-a-GCST90001509	ebi-a-GCST011075	sCOVID-19	CD25hi CD45RA+ CD4 not Treg %T cell	Weighted mode	25	-0.01820494	0.025895733	0.488813902	-0.068960576	0.032550696	0.981959769	0.933363476	1.033086265
ebi-a-GCST90001510	ebi-a-GCST011075	sCOVID-19	CD25hi CD45RA- CD4 not Treg AC	MR Egger	19	-0.080931655	0.042902963	0.076444598	-0.165021463	0.003158152	0.922256721	0.847875506	1.003163144
ebi-a-GCST90001510	ebi-a-GCST011075	sCOVID-19	CD25hi CD45RA- CD4 not Treg AC	Weighted median	19	-0.021422001	0.039096745	0.583744863	-0.098051622	0.05520762	0.97880582	0.906602102	1.056759996
ebi-a-GCST90001510	ebi-a-GCST011075	sCOVID-19	CD25hi CD45RA- CD4 not Treg AC	Inverse variance weighted	19	-0.033830061	0.031646441	0.285069444	-0.095857086	0.028196963	0.966735776	0.908593858	1.028598261
ebi-a-GCST90001510	ebi-a-GCST011075	sCOVID-19	CD25hi CD45RA- CD4 not Treg AC	Simple mode	19	-0.063387956	0.057728529	0.286660667	-0.176535874	0.049759961	0.938579275	0.83816871	1.051018781
ebi-a-GCST90001510	ebi-a-GCST011075	sCOVID-19	CD25hi CD45RA- CD4 not Treg AC	Weighted mode	19	-0.026802328	0.035131742	0.455400367	-0.095660541	0.042055886	0.973553667	0.908772454	1.042952763
ebi-a-GCST90001511	ebi-a-GCST011075	sCOVID-19	CD25hi CD45RA- CD4 not Treg %CD4+	MR Egger	22	-0.024008419	0.056544018	0.675663202	-0.134834695	0.086817857	0.976277491	0.873860354	1.090697998
ebi-a-GCST90001511	ebi-a-GCST011075	sCOVID-19	CD25hi CD45RA- CD4 not Treg %CD4+	Weighted median	22	0.02345137	0.057830372	0.685095354	-0.089896159	0.136798898	1.023728515	0.914026094	1.146597543
ebi-a-GCST90001511	ebi-a-GCST011075	sCOVID-19	CD25hi CD45RA- CD4 not Treg %CD4+	Inverse variance weighted	22	-0.014545277	0.037448294	0.697712934	-0.087943933	0.058853379	0.985559994	0.915812222	1.06061972
ebi-a-GCST90001511	ebi-a-GCST011075	sCOVID-19	CD25hi CD45RA- CD4 not Treg %CD4+	Simple mode	22	-0.047651967	0.110811304	0.671555879	-0.264842123	0.169538189	0.953465567	0.767327083	1.184757591
ebi-a-GCST90001511	ebi-a-GCST011075	sCOVID-19	CD25hi CD45RA- CD4 not Treg %CD4+	Weighted mode	22	-0.01237292	0.055417625	0.825485312	-0.120991466	0.096245626	0.98770331	0.886041521	1.101029472
ebi-a-GCST90001512	ebi-a-GCST011075	sCOVID-19	CD25hi CD45RA- CD4 not Treg %T cell	MR Egger	27	-0.039746074	0.046134676	0.397138487	-0.130170038	0.05067789	0.96103344	0.877946134	1.051983984
ebi-a-GCST90001512	ebi-a-GCST011075	sCOVID-19	CD25hi CD45RA- CD4 not Treg %T cell	Weighted median	27	0.042373529	0.0474467	0.371816252	-0.050622003	0.13536906	1.043284102	0.950637941	1.144959265
ebi-a-GCST90001512	ebi-a-GCST011075	sCOVID-19	CD25hi CD45RA- CD4 not Treg %T cell	Inverse variance weighted	27	-0.00299184	0.031365819	0.924008749	-0.064468845	0.058485165	0.997012631	0.937565324	1.060229257
ebi-a-GCST90001512	ebi-a-GCST011075	sCOVID-19	CD25hi CD45RA- CD4 not Treg %T cell	Simple mode	27	-0.003130219	0.081630691	0.969704654	-0.163126373	0.156865935	0.996874675	0.84948383	1.169838769
ebi-a-GCST90001512	ebi-a-GCST011075	sCOVID-19	CD25hi CD45RA- CD4 not Treg %T cell	Weighted mode	27	0.037206649	0.059790653	0.539175959	-0.079983031	0.154396328	1.037907481	0.923132011	1.166953292
ebi-a-GCST90001513	ebi-a-GCST011075	sCOVID-19	CD4 Treg AC	MR Egger	20	0.044205767	0.090748845	0.632050972	-0.133661969	0.222073503	1.0451974	0.874885753	1.248663155
ebi-a-GCST90001513	ebi-a-GCST011075	sCOVID-19	CD4 Treg AC	Weighted median	20	0.037956096	0.068412758	0.579024486	-0.096132909	0.172045101	1.03868563	0.908343281	1.1877314
ebi-a-GCST90001513	ebi-a-GCST011075	sCOVID-19	CD4 Treg AC	Inverse variance weighted	20	0.044014813	0.053567779	0.411267117	-0.060978034	0.149007661	1.044997835	0.940843906	1.160681881
ebi-a-GCST90001513	ebi-a-GCST011075	sCOVID-19	CD4 Treg AC	Simple mode	20	0.13157491	0.118114576	0.279190389	-0.099929659	0.363079479	1.140623349	0.904901068	1.437750126
ebi-a-GCST90001513	ebi-a-GCST011075	sCOVID-19	CD4 Treg AC	Weighted mode	20	0.051292895	0.080308996	0.530646378	-0.106112737	0.208698527	1.052631159	0.899323255	1.232073506
ebi-a-GCST90001514	ebi-a-GCST011075	sCOVID-19	HSC AC	MR Egger	17	-0.050292506	0.060566014	0.419347519	-0.169001893	0.068416882	0.950951225	0.844507304	1.070811618
ebi-a-GCST90001514	ebi-a-GCST011075	sCOVID-19	HSC AC	Weighted median	17	-0.055162307	0.054473461	0.311229498	-0.161930291	0.051605676	0.946331539	0.85050049	1.052960453
ebi-a-GCST90001514	ebi-a-GCST011075	sCOVID-19	HSC AC	Inverse variance weighted	17	-0.002714728	0.038202029	0.943348096	-0.077590705	0.07216125	0.997288954	0.925343087	1.074828646
ebi-a-GCST90001514	ebi-a-GCST011075	sCOVID-19	HSC AC	Simple mode	17	-0.054418119	0.096619584	0.581092673	-0.243792504	0.134956265	0.94703605	0.783650222	1.144486729
ebi-a-GCST90001514	ebi-a-GCST011075	sCOVID-19	HSC AC	Weighted mode	17	-0.051135429	0.058312201	0.393503978	-0.165427343	0.063156485	0.950149984	0.84753144	1.065193513
ebi-a-GCST90001515	ebi-a-GCST011075	sCOVID-19	Im MDSC AC	MR Egger	22	0.022957839	0.057167584	0.692245783	-0.089090625	0.135006304	1.023223399	0.914762669	1.144543999
ebi-a-GCST90001515	ebi-a-GCST011075	sCOVID-19	Im MDSC AC	Weighted median	22	-0.035275234	0.045727839	0.440459775	-0.124901799	0.05435133	0.965339685	0.882583569	1.055855491
ebi-a-GCST90001515	ebi-a-GCST011075	sCOVID-19	Im MDSC AC	Inverse variance weighted	22	-0.018790692	0.032904059	0.56794867	-0.083282648	0.045701264	0.981384752	0.920091048	1.046761659
ebi-a-GCST90001515	ebi-a-GCST011075	sCOVID-19	Im MDSC AC	Simple mode	22	-0.025857625	0.075547178	0.735548676	-0.173930094	0.122214844	0.974473821	0.840355642	1.129996849
ebi-a-GCST90001515	ebi-a-GCST011075	sCOVID-19	Im MDSC AC	Weighted mode	22	-0.011896986	0.059021515	0.842192379	-0.127579155	0.103785182	0.988173503	0.880223739	1.109362119
ebi-a-GCST90001516	ebi-a-GCST011075	sCOVID-19	Im MDSC %CD33dim HLA DR- CD66b-	MR Egger	19	0.077752514	0.059527903	0.208898355	-0.038922175	0.194427204	1.080855129	0.96182556	1.21461506
ebi-a-GCST90001516	ebi-a-GCST011075	sCOVID-19	Im MDSC %CD33dim HLA DR- CD66b-	Weighted median	19	0.066174495	0.051712554	0.200664684	-0.035182111	0.167531102	1.068413134	0.965429585	1.182382064
ebi-a-GCST90001516	ebi-a-GCST011075	sCOVID-19	Im MDSC %CD33dim HLA DR- CD66b-	Inverse variance weighted	19	0.022981505	0.036270986	0.526338154	-0.048109628	0.094072638	1.023247614	0.953029303	1.098639546
ebi-a-GCST90001516	ebi-a-GCST011075	sCOVID-19	Im MDSC %CD33dim HLA DR- CD66b-	Simple mode	19	0.03988198	0.072732075	0.590194547	-0.102672886	0.182436846	1.040687945	0.90242212	1.200138355
ebi-a-GCST90001516	ebi-a-GCST011075	sCOVID-19	Im MDSC %CD33dim HLA DR- CD66b-	Weighted mode	19	0.084342937	0.064871394	0.209950062	-0.042804995	0.211490869	1.088001946	0.958098206	1.235518684
ebi-a-GCST90001517	ebi-a-GCST011075	sCOVID-19	CD33br HLA DR+ AC	MR Egger	30	-0.033143622	0.028536366	0.255263879	-0.0890749	0.022787656	0.96739961	0.914777055	1.023049278
ebi-a-GCST90001517	ebi-a-GCST011075	sCOVID-19	CD33br HLA DR+ AC	Weighted median	30	-0.023616504	0.027976348	0.398580209	-0.078450146	0.031217138	0.976660184	0.924548151	1.031709503
ebi-a-GCST90001517	ebi-a-GCST011075	sCOVID-19	CD33br HLA DR+ AC	Inverse variance weighted	30	-0.034157822	0.022818961	0.13441791	-0.078882985	0.010567341	0.96641897	0.924148057	1.010623372
ebi-a-GCST90001517	ebi-a-GCST011075	sCOVID-19	CD33br HLA DR+ AC	Simple mode	30	-0.050917941	0.046839809	0.285960858	-0.142723966	0.040888084	0.950356653	0.866993355	1.041735512
ebi-a-GCST90001517	ebi-a-GCST011075	sCOVID-19	CD33br HLA DR+ AC	Weighted mode	30	-0.023873026	0.022434146	0.296046934	-0.067843952	0.020097899	0.97640968	0.934406275	1.020301222
ebi-a-GCST90001518	ebi-a-GCST011075	sCOVID-19	CD33br HLA DR+ CD14- AC	MR Egger	29	-0.010229311	0.019740313	0.608543666	-0.048920326	0.028461703	0.98982283	0.952256997	1.028870607
ebi-a-GCST90001518	ebi-a-GCST011075	sCOVID-19	CD33br HLA DR+ CD14- AC	Weighted median	29	-0.010583123	0.020521491	0.606057475	-0.050805245	0.029638999	0.989472681	0.95046376	1.030082606
ebi-a-GCST90001518	ebi-a-GCST011075	sCOVID-19	CD33br HLA DR+ CD14- AC	Inverse variance weighted	29	-0.00553161	0.016472112	0.737009112	-0.037816951	0.02675373	0.994483661	0.962889181	1.027114824
ebi-a-GCST90001518	ebi-a-GCST011075	sCOVID-19	CD33br HLA DR+ CD14- AC	Simple mode	29	-0.004220553	0.032075015	0.896254431	-0.067087582	0.058646476	0.995788341	0.935113298	1.060400297
ebi-a-GCST90001518	ebi-a-GCST011075	sCOVID-19	CD33br HLA DR+ CD14- AC	Weighted mode	29	-0.001038238	0.017343126	0.952688761	-0.035030765	0.032954289	0.9989623	0.965575709	1.033503296
ebi-a-GCST90001519	ebi-a-GCST011075	sCOVID-19	CD33br HLA DR+ CD14- %CD33br HLA DR+	MR Egger	18	-0.04245854	0.048485953	0.394156638	-0.137491008	0.052573928	0.958430201	0.871542187	1.053980478
ebi-a-GCST90001519	ebi-a-GCST011075	sCOVID-19	CD33br HLA DR+ CD14- %CD33br HLA DR+	Weighted median	18	-0.049153575	0.045122686	0.276007615	-0.137594039	0.03928689	0.95203491	0.871452395	1.040068826
ebi-a-GCST90001519	ebi-a-GCST011075	sCOVID-19	CD33br HLA DR+ CD14- %CD33br HLA DR+	Inverse variance weighted	18	-0.058306343	0.032038269	0.06877472	-0.12110135	0.004488664	0.943360911	0.885944164	1.004498753
ebi-a-GCST90001519	ebi-a-GCST011075	sCOVID-19	CD33br HLA DR+ CD14- %CD33br HLA DR+	Simple mode	18	-0.085126792	0.065512729	0.211155219	-0.213531742	0.043278158	0.918395832	0.807726521	1.044228315
ebi-a-GCST90001519	ebi-a-GCST011075	sCOVID-19	CD33br HLA DR+ CD14- %CD33br HLA DR+	Weighted mode	18	-0.036230495	0.05674187	0.531647614	-0.14744456	0.07498357	0.964417974	0.862910277	1.077866441
ebi-a-GCST90001520	ebi-a-GCST011075	sCOVID-19	CD33br HLA DR+ CD14dim AC	MR Egger	29	-0.012215297	0.042228875	0.774588847	-0.094983893	0.070553299	0.987859007	0.909387582	1.073101763
ebi-a-GCST90001520	ebi-a-GCST011075	sCOVID-19	CD33br HLA DR+ CD14dim AC	Weighted median	29	-0.014089087	0.039049621	0.71824927	-0.090626345	0.06244817	0.986009699	0.913358928	1.064439288
ebi-a-GCST90001520	ebi-a-GCST011075	sCOVID-19	CD33br HLA DR+ CD14dim AC	Inverse variance weighted	29	-0.025054984	0.029475619	0.395311726	-0.082827196	0.032717228	0.975256287	0.920510201	1.033258322
ebi-a-GCST90001520	ebi-a-GCST011075	sCOVID-19	CD33br HLA DR+ CD14dim AC	Simple mode	29	-0.001043543	0.056471695	0.985387745	-0.111728064	0.109640978	0.998957001	0.894287413	1.115877374
ebi-a-GCST90001520	ebi-a-GCST011075	sCOVID-19	CD33br HLA DR+ CD14dim AC	Weighted mode	29	-0.005222693	0.039469054	0.895674566	-0.082582038	0.072136653	0.994790922	0.920735899	1.074802208
ebi-a-GCST90001521	ebi-a-GCST011075	sCOVID-19	CD33br HLA DR+ CD14dim %CD33br HLA DR+	MR Egger	24	0.037299304	0.052289783	0.483147128	-0.065188672	0.139787279	1.038003653	0.936890682	1.150029138
ebi-a-GCST90001521	ebi-a-GCST011075	sCOVID-19	CD33br HLA DR+ CD14dim %CD33br HLA DR+	Weighted median	24	0.054871319	0.047008073	0.243099591	-0.037264505	0.147007143	1.056404666	0.963421272	1.158362237
ebi-a-GCST90001521	ebi-a-GCST011075	sCOVID-19	CD33br HLA DR+ CD14dim %CD33br HLA DR+	Inverse variance weighted	24	0.030241065	0.032310597	0.349299543	-0.033087705	0.093569834	1.03070297	0.967453705	1.098087285
ebi-a-GCST90001521	ebi-a-GCST011075	sCOVID-19	CD33br HLA DR+ CD14dim %CD33br HLA DR+	Simple mode	24	0.077362385	0.081383156	0.35169325	-0.082148601	0.236873371	1.080433538	0.921135067	1.267280633
ebi-a-GCST90001521	ebi-a-GCST011075	sCOVID-19	CD33br HLA DR+ CD14dim %CD33br HLA DR+	Weighted mode	24	0.038133922	0.055940052	0.502240624	-0.071508579	0.147776424	1.038870351	0.930988291	1.159253686
ebi-a-GCST90001522	ebi-a-GCST011075	sCOVID-19	CD33- HLA DR- AC	MR Egger	18	-0.018492931	0.080140066	0.820427867	-0.17556746	0.138581597	0.981677014	0.838980797	1.148643404
ebi-a-GCST90001522	ebi-a-GCST011075	sCOVID-19	CD33- HLA DR- AC	Weighted median	18	0.096755919	0.059586666	0.104421755	-0.020033945	0.213545784	1.101591464	0.980165401	1.23806018
ebi-a-GCST90001522	ebi-a-GCST011075	sCOVID-19	CD33- HLA DR- AC	Inverse variance weighted	18	0.075784599	0.046419878	0.102555388	-0.015198361	0.166767559	1.07873019	0.984916551	1.181479609
ebi-a-GCST90001522	ebi-a-GCST011075	sCOVID-19	CD33- HLA DR- AC	Simple mode	18	0.16903825	0.091760088	0.082962306	-0.010811523	0.348888022	1.184165432	0.989246712	1.417490454
ebi-a-GCST90001522	ebi-a-GCST011075	sCOVID-19	CD33- HLA DR- AC	Weighted mode	18	0.121159336	0.061948161	0.067125539	-0.00025906	0.242577732	1.128804757	0.999740974	1.274530317
ebi-a-GCST90001523	ebi-a-GCST011075	sCOVID-19	CD33- HLA DR+ AC	MR Egger	33	-0.008874878	0.031900653	0.782703265	-0.071400157	0.053650401	0.991164387	0.931089235	1.05511567
ebi-a-GCST90001523	ebi-a-GCST011075	sCOVID-19	CD33- HLA DR+ AC	Weighted median	33	0.007754334	0.033771234	0.818392048	-0.058437285	0.073945953	1.007784477	0.943237394	1.076748609
ebi-a-GCST90001523	ebi-a-GCST011075	sCOVID-19	CD33- HLA DR+ AC	Inverse variance weighted	33	0.01414663	0.02318639	0.541778026	-0.031298693	0.059591954	1.014247167	0.969186041	1.061403357
ebi-a-GCST90001523	ebi-a-GCST011075	sCOVID-19	CD33- HLA DR+ AC	Simple mode	33	0.02067362	0.054089149	0.70482951	-0.085341112	0.126688351	1.020888799	0.918199023	1.135063221
ebi-a-GCST90001523	ebi-a-GCST011075	sCOVID-19	CD33- HLA DR+ AC	Weighted mode	33	0.012148567	0.033055235	0.71564842	-0.052639694	0.076936829	1.012222661	0.948721781	1.079973851
ebi-a-GCST90001524	ebi-a-GCST011075	sCOVID-19	Gr MDSC AC	MR Egger	20	0.081393901	0.060761783	0.197058237	-0.037699193	0.200486995	1.084798116	0.963002575	1.221997721
ebi-a-GCST90001524	ebi-a-GCST011075	sCOVID-19	Gr MDSC AC	Weighted median	20	0.06906912	0.04702744	0.141914639	-0.023104661	0.161242902	1.07151027	0.977160208	1.174970337
ebi-a-GCST90001524	ebi-a-GCST011075	sCOVID-19	Gr MDSC AC	Inverse variance weighted	20	0.008478709	0.039256104	0.828999854	-0.068463255	0.085420672	1.008514755	0.933827773	1.089175156
ebi-a-GCST90001524	ebi-a-GCST011075	sCOVID-19	Gr MDSC AC	Simple mode	20	0.030107477	0.086876721	0.732734876	-0.140170897	0.20038585	1.03056529	0.869209678	1.221874127
ebi-a-GCST90001524	ebi-a-GCST011075	sCOVID-19	Gr MDSC AC	Weighted mode	20	0.077267173	0.04660731	0.113770144	-0.014083154	0.1686175	1.080330673	0.986015549	1.183667299
ebi-a-GCST90001525	ebi-a-GCST011075	sCOVID-19	CD33dim HLA DR+ CD11b+ AC	MR Egger	27	-0.033002003	0.054220041	0.548235727	-0.139273284	0.073269278	0.967536622	0.869990242	1.076020246
ebi-a-GCST90001525	ebi-a-GCST011075	sCOVID-19	CD33dim HLA DR+ CD11b+ AC	Weighted median	27	-0.022111934	0.042302061	0.601172393	-0.105023974	0.060800105	0.978130743	0.900302938	1.062686468
ebi-a-GCST90001525	ebi-a-GCST011075	sCOVID-19	CD33dim HLA DR+ CD11b+ AC	Inverse variance weighted	27	-0.018149787	0.032082286	0.571579981	-0.081031067	0.044731493	0.982013929	0.922165042	1.045747032
ebi-a-GCST90001525	ebi-a-GCST011075	sCOVID-19	CD33dim HLA DR+ CD11b+ AC	Simple mode	27	-0.037563695	0.07470059	0.619298192	-0.183976852	0.108849462	0.963133069	0.831955062	1.114994489
ebi-a-GCST90001525	ebi-a-GCST011075	sCOVID-19	CD33dim HLA DR+ CD11b+ AC	Weighted mode	27	-0.031876706	0.050425154	0.532803136	-0.130710009	0.066956597	0.968626	0.877472197	1.069249068
ebi-a-GCST90001526	ebi-a-GCST011075	sCOVID-19	CD33dim HLA DR+ CD11b+ %CD33dim HLA DR+	MR Egger	24	0.024302898	0.052233688	0.646309041	-0.07807513	0.126680927	1.024600621	0.924894936	1.135054794
ebi-a-GCST90001526	ebi-a-GCST011075	sCOVID-19	CD33dim HLA DR+ CD11b+ %CD33dim HLA DR+	Weighted median	24	0.022510764	0.039794014	0.571609853	-0.055485503	0.100507032	1.022766044	0.946025738	1.105731417
ebi-a-GCST90001526	ebi-a-GCST011075	sCOVID-19	CD33dim HLA DR+ CD11b+ %CD33dim HLA DR+	Inverse variance weighted	24	0.012495355	0.027603187	0.650780646	-0.041606893	0.066597602	1.012573748	0.959246793	1.068865283
ebi-a-GCST90001526	ebi-a-GCST011075	sCOVID-19	CD33dim HLA DR+ CD11b+ %CD33dim HLA DR+	Simple mode	24	0.005718479	0.061291793	0.926473794	-0.114413435	0.125850393	1.005734861	0.891889141	1.134112485
ebi-a-GCST90001526	ebi-a-GCST011075	sCOVID-19	CD33dim HLA DR+ CD11b+ %CD33dim HLA DR+	Weighted mode	24	0.04070952	0.053263983	0.452460547	-0.063687887	0.145106927	1.041549512	0.938297809	1.156163189
ebi-a-GCST90001527	ebi-a-GCST011075	sCOVID-19	CD33dim HLA DR+ CD11b- AC	MR Egger	28	0.045030514	0.032297142	0.175041415	-0.018271884	0.108332913	1.046059779	0.981894035	1.114418688
ebi-a-GCST90001527	ebi-a-GCST011075	sCOVID-19	CD33dim HLA DR+ CD11b- AC	Weighted median	28	0.040620546	0.035084729	0.246952104	-0.028145524	0.109386616	1.041456846	0.972246872	1.115593573
ebi-a-GCST90001527	ebi-a-GCST011075	sCOVID-19	CD33dim HLA DR+ CD11b- AC	Inverse variance weighted	28	0.043481738	0.024119495	0.071425417	-0.003792473	0.090755948	1.04444092	0.996214709	1.095001736
ebi-a-GCST90001527	ebi-a-GCST011075	sCOVID-19	CD33dim HLA DR+ CD11b- AC	Simple mode	28	0.113583736	0.062177215	0.078809527	-0.008283605	0.235451077	1.120285693	0.991750609	1.265479469
ebi-a-GCST90001527	ebi-a-GCST011075	sCOVID-19	CD33dim HLA DR+ CD11b- AC	Weighted mode	28	0.050128763	0.02898042	0.095093716	-0.00667286	0.106930387	1.05140647	0.993349354	1.112856782
ebi-a-GCST90001528	ebi-a-GCST011075	sCOVID-19	CD33dim HLA DR+ CD11b- %CD33dim HLA DR+	MR Egger	24	-0.070539281	0.045638564	0.136464191	-0.159990867	0.018912304	0.931891133	0.852151572	1.019092275
ebi-a-GCST90001528	ebi-a-GCST011075	sCOVID-19	CD33dim HLA DR+ CD11b- %CD33dim HLA DR+	Weighted median	24	-0.009254584	0.039854771	0.816376716	-0.087369934	0.068860767	0.990788108	0.916338048	1.07128704
ebi-a-GCST90001528	ebi-a-GCST011075	sCOVID-19	CD33dim HLA DR+ CD11b- %CD33dim HLA DR+	Inverse variance weighted	24	0.00861298	0.029947195	0.77364869	-0.050083523	0.067309483	1.008650178	0.951149978	1.069626458
ebi-a-GCST90001528	ebi-a-GCST011075	sCOVID-19	CD33dim HLA DR+ CD11b- %CD33dim HLA DR+	Simple mode	24	-0.01749187	0.080995406	0.830921767	-0.176242865	0.141259125	0.982660225	0.838414337	1.15172305
ebi-a-GCST90001528	ebi-a-GCST011075	sCOVID-19	CD33dim HLA DR+ CD11b- %CD33dim HLA DR+	Weighted mode	24	-0.071055463	0.050321817	0.171331123	-0.169686224	0.027575298	0.931410232	0.84392958	1.027959015
ebi-a-GCST90001529	ebi-a-GCST011075	sCOVID-19	CD66b++ myeloid cell AC	MR Egger	17	0.021439196	0.059777455	0.724854635	-0.095724616	0.138603007	1.021670666	0.908714227	1.148667997
ebi-a-GCST90001529	ebi-a-GCST011075	sCOVID-19	CD66b++ myeloid cell AC	Weighted median	17	0.035135749	0.050416324	0.485857776	-0.063680247	0.133951744	1.035760302	0.938304978	1.143337645
ebi-a-GCST90001529	ebi-a-GCST011075	sCOVID-19	CD66b++ myeloid cell AC	Inverse variance weighted	17	-0.009623816	0.038557623	0.802900047	-0.085196756	0.065949125	0.990422345	0.918331579	1.068172372
ebi-a-GCST90001529	ebi-a-GCST011075	sCOVID-19	CD66b++ myeloid cell AC	Simple mode	17	0.014051723	0.083976514	0.86920762	-0.150542244	0.178645691	1.014150913	0.860241389	1.195597058
ebi-a-GCST90001529	ebi-a-GCST011075	sCOVID-19	CD66b++ myeloid cell AC	Weighted mode	17	0.022821509	0.050921384	0.660038819	-0.076984405	0.122627422	1.023083912	0.925904293	1.130463157
ebi-a-GCST90001530	ebi-a-GCST011075	sCOVID-19	Mo MDSC AC	MR Egger	18	-0.016642393	0.092236333	0.859078943	-0.197425605	0.164140819	0.983495327	0.820841205	1.178380242
ebi-a-GCST90001530	ebi-a-GCST011075	sCOVID-19	Mo MDSC AC	Weighted median	18	0.019269536	0.05380739	0.72025304	-0.086192948	0.12473202	1.019456392	0.917417201	1.132844833
ebi-a-GCST90001530	ebi-a-GCST011075	sCOVID-19	Mo MDSC AC	Inverse variance weighted	18	-0.000427148	0.037958313	0.991021539	-0.07482544	0.073971145	0.999572944	0.927905447	1.076775735
ebi-a-GCST90001530	ebi-a-GCST011075	sCOVID-19	Mo MDSC AC	Simple mode	18	0.013721118	0.085250972	0.87403022	-0.153370788	0.180813024	1.013815684	0.857811596	1.198191125
ebi-a-GCST90001530	ebi-a-GCST011075	sCOVID-19	Mo MDSC AC	Weighted mode	18	0.026662776	0.064893907	0.686302484	-0.100529282	0.153854835	1.027021409	0.904358631	1.166321565
ebi-a-GCST90001531	ebi-a-GCST011075	sCOVID-19	CD33dim HLA DR- AC	MR Egger	24	-0.012931296	0.019999954	0.524601349	-0.052131206	0.026268614	0.987151954	0.949204318	1.026616675
ebi-a-GCST90001531	ebi-a-GCST011075	sCOVID-19	CD33dim HLA DR- AC	Weighted median	24	-0.017168096	0.025327469	0.497870031	-0.066809935	0.032473743	0.982978436	0.935372966	1.033006769
ebi-a-GCST90001531	ebi-a-GCST011075	sCOVID-19	CD33dim HLA DR- AC	Inverse variance weighted	24	-0.010616771	0.016575571	0.521842975	-0.043104889	0.021871348	0.989439388	0.957810921	1.022112279
ebi-a-GCST90001531	ebi-a-GCST011075	sCOVID-19	CD33dim HLA DR- AC	Simple mode	24	0.008807898	0.038547709	0.821282007	-0.066745611	0.084361408	1.008846802	0.935433135	1.088022042
ebi-a-GCST90001531	ebi-a-GCST011075	sCOVID-19	CD33dim HLA DR- AC	Weighted mode	24	-0.007988711	0.020162246	0.695593756	-0.047506714	0.031529292	0.992043114	0.953604071	1.032031605
ebi-a-GCST90001532	ebi-a-GCST011075	sCOVID-19	Basophil AC	MR Egger	23	-0.003610645	0.019910748	0.857838395	-0.042635711	0.035414421	0.996395866	0.95826041	1.03604898
ebi-a-GCST90001532	ebi-a-GCST011075	sCOVID-19	Basophil AC	Weighted median	23	-0.016591477	0.023899561	0.48754626	-0.063434617	0.030251663	0.983545404	0.938535482	1.030713894
ebi-a-GCST90001532	ebi-a-GCST011075	sCOVID-19	Basophil AC	Inverse variance weighted	23	-0.01315399	0.016508004	0.425552673	-0.045509678	0.019201698	0.986932145	0.955510355	1.019387236
ebi-a-GCST90001532	ebi-a-GCST011075	sCOVID-19	Basophil AC	Simple mode	23	-0.004991579	0.035089478	0.888175	-0.073766956	0.063783798	0.995020858	0.928888141	1.065861932
ebi-a-GCST90001532	ebi-a-GCST011075	sCOVID-19	Basophil AC	Weighted mode	23	-0.004991579	0.020124721	0.806409938	-0.044436033	0.034452875	0.995020858	0.956536785	1.03505325
ebi-a-GCST90001533	ebi-a-GCST011075	sCOVID-19	Basophil %CD33dim HLA DR- CD66b-	MR Egger	20	0.036576026	0.066746974	0.590437087	-0.094248042	0.167400095	1.03725316	0.910057002	1.182227174
ebi-a-GCST90001533	ebi-a-GCST011075	sCOVID-19	Basophil %CD33dim HLA DR- CD66b-	Weighted median	20	0.038249825	0.048028137	0.425796954	-0.055885323	0.132384974	1.038990767	0.945647573	1.141547701
ebi-a-GCST90001533	ebi-a-GCST011075	sCOVID-19	Basophil %CD33dim HLA DR- CD66b-	Inverse variance weighted	20	-0.005369586	0.034458687	0.876169568	-0.072908612	0.06216944	0.994644805	0.929685788	1.064142638
ebi-a-GCST90001533	ebi-a-GCST011075	sCOVID-19	Basophil %CD33dim HLA DR- CD66b-	Simple mode	20	0.025029488	0.085523761	0.772953223	-0.142597084	0.19265606	1.025345356	0.867103368	1.212465706
ebi-a-GCST90001533	ebi-a-GCST011075	sCOVID-19	Basophil %CD33dim HLA DR- CD66b-	Weighted mode	20	0.046696359	0.052841107	0.387896922	-0.05687221	0.150264928	1.047803804	0.944714787	1.162142085
ebi-a-GCST90001534	ebi-a-GCST011075	sCOVID-19	CD45RA- CD4+ AC	MR Egger	15	-0.043672357	0.042795836	0.326116355	-0.127552196	0.040207482	0.957267548	0.880247469	1.041026747
ebi-a-GCST90001534	ebi-a-GCST011075	sCOVID-19	CD45RA- CD4+ AC	Weighted median	15	-0.004299661	0.04608648	0.925668816	-0.094629161	0.08602984	0.99570957	0.909710228	1.089838849
ebi-a-GCST90001534	ebi-a-GCST011075	sCOVID-19	CD45RA- CD4+ AC	Inverse variance weighted	15	-0.053456233	0.033375868	0.109234524	-0.118872934	0.011960468	0.947947429	0.887920618	1.01203228
ebi-a-GCST90001534	ebi-a-GCST011075	sCOVID-19	CD45RA- CD4+ AC	Simple mode	15	-0.052105403	0.076789768	0.508487237	-0.202613348	0.098402542	0.94922881	0.816593918	1.103406863
ebi-a-GCST90001534	ebi-a-GCST011075	sCOVID-19	CD45RA- CD4+ AC	Weighted mode	15	-0.021712961	0.0457265	0.642220344	-0.111336901	0.067910978	0.978521068	0.894637294	1.070270027
ebi-a-GCST90001535	ebi-a-GCST011075	sCOVID-19	CD45RA- CD4+ %CD4+	MR Egger	28	0.03816629	0.062160943	0.544556337	-0.083669158	0.160001737	1.038903978	0.919735493	1.17351291
ebi-a-GCST90001535	ebi-a-GCST011075	sCOVID-19	CD45RA- CD4+ %CD4+	Weighted median	28	0.080496828	0.063310433	0.203564238	-0.043591621	0.204585277	1.083825409	0.957344837	1.227016087
ebi-a-GCST90001535	ebi-a-GCST011075	sCOVID-19	CD45RA- CD4+ %CD4+	Inverse variance weighted	28	0.099839311	0.039788792	0.012099399	0.021853277	0.177825344	1.104993343	1.022093809	1.194616656
ebi-a-GCST90001535	ebi-a-GCST011075	sCOVID-19	CD45RA- CD4+ %CD4+	Simple mode	28	0.132266715	0.112883819	0.251551024	-0.088985571	0.353519001	1.141412711	0.914858774	1.424070046
ebi-a-GCST90001535	ebi-a-GCST011075	sCOVID-19	CD45RA- CD4+ %CD4+	Weighted mode	28	0.071469766	0.066865859	0.294599254	-0.059587318	0.20252685	1.074085676	0.942153263	1.224492962
ebi-a-GCST90001536	ebi-a-GCST011075	sCOVID-19	CD45RA- CD4+ %T cell	MR Egger	24	-0.049380414	0.046120041	0.295913807	-0.139775695	0.041014867	0.951818976	0.869553259	1.041867595
ebi-a-GCST90001536	ebi-a-GCST011075	sCOVID-19	CD45RA- CD4+ %T cell	Weighted median	24	-0.026997868	0.051950484	0.603283397	-0.128820816	0.07482508	0.973363317	0.879131477	1.077695624
ebi-a-GCST90001536	ebi-a-GCST011075	sCOVID-19	CD45RA- CD4+ %T cell	Inverse variance weighted	24	0.019140206	0.034818453	0.582515251	-0.049103961	0.087384373	1.019324554	0.952082145	1.091316072
ebi-a-GCST90001536	ebi-a-GCST011075	sCOVID-19	CD45RA- CD4+ %T cell	Simple mode	24	0.114969826	0.092904206	0.228383395	-0.067122417	0.297062069	1.121839586	0.935080724	1.345898835
ebi-a-GCST90001536	ebi-a-GCST011075	sCOVID-19	CD45RA- CD4+ %T cell	Weighted mode	24	-0.072848015	0.059889468	0.23617852	-0.190231373	0.044535342	0.929742126	0.82676782	1.045541928
ebi-a-GCST90001537	ebi-a-GCST011075	sCOVID-19	CM CD4+ AC	MR Egger	26	-0.033125177	0.061570799	0.595530591	-0.153803944	0.08755359	0.967417454	0.857440111	1.091500756
ebi-a-GCST90001537	ebi-a-GCST011075	sCOVID-19	CM CD4+ AC	Weighted median	26	-0.085786353	0.058030636	0.139329047	-0.1995264	0.027953694	0.917790293	0.819118596	1.028348064
ebi-a-GCST90001537	ebi-a-GCST011075	sCOVID-19	CM CD4+ AC	Inverse variance weighted	26	-0.059505266	0.039322338	0.130211408	-0.136577048	0.017566517	0.942230572	0.872339105	1.017721716
ebi-a-GCST90001537	ebi-a-GCST011075	sCOVID-19	CM CD4+ AC	Simple mode	26	-0.078109954	0.093663277	0.41221009	-0.261689977	0.10547007	0.924862729	0.769749627	1.111232845
ebi-a-GCST90001537	ebi-a-GCST011075	sCOVID-19	CM CD4+ AC	Weighted mode	26	-0.084041899	0.065636687	0.212153721	-0.212689805	0.044606007	0.919392733	0.808406862	1.045615813
ebi-a-GCST90001538	ebi-a-GCST011075	sCOVID-19	CM CD4+ %CD4+	MR Egger	29	0.050045439	0.064406374	0.443898225	-0.076191054	0.176281931	1.051318866	0.926639152	1.192774291
ebi-a-GCST90001538	ebi-a-GCST011075	sCOVID-19	CM CD4+ %CD4+	Weighted median	29	0.033359651	0.051823446	0.519758737	-0.068214303	0.134933605	1.033922324	0.934060281	1.144460795
ebi-a-GCST90001538	ebi-a-GCST011075	sCOVID-19	CM CD4+ %CD4+	Inverse variance weighted	29	0.059489746	0.041444138	0.151167439	-0.021740764	0.140720256	1.061294878	0.978493863	1.151102588
ebi-a-GCST90001538	ebi-a-GCST011075	sCOVID-19	CM CD4+ %CD4+	Simple mode	29	0.200334365	0.110324645	0.080114759	-0.01590194	0.41657067	1.221811221	0.984223829	1.516751186
ebi-a-GCST90001538	ebi-a-GCST011075	sCOVID-19	CM CD4+ %CD4+	Weighted mode	29	0.029784006	0.050979011	0.563736433	-0.070134855	0.129702867	1.030231986	0.932268091	1.13849005
ebi-a-GCST90001539	ebi-a-GCST011075	sCOVID-19	CM CD4+ %T cell	MR Egger	24	0.097413174	0.103835072	0.358352063	-0.106103567	0.300929914	1.102315728	0.899331503	1.351114644
ebi-a-GCST90001539	ebi-a-GCST011075	sCOVID-19	CM CD4+ %T cell	Weighted median	24	0.041050032	0.078835681	0.602573183	-0.113467902	0.195567967	1.041904233	0.892732851	1.216001438
ebi-a-GCST90001539	ebi-a-GCST011075	sCOVID-19	CM CD4+ %T cell	Inverse variance weighted	24	0.058671699	0.050662363	0.246826326	-0.040626534	0.157969931	1.060427044	0.960187661	1.17113098
ebi-a-GCST90001539	ebi-a-GCST011075	sCOVID-19	CM CD4+ %T cell	Simple mode	24	0.07670597	0.130865929	0.563488918	-0.179791251	0.333203191	1.079724558	0.835444591	1.395430809
ebi-a-GCST90001539	ebi-a-GCST011075	sCOVID-19	CM CD4+ %T cell	Weighted mode	24	0.03289227	0.102719292	0.751696213	-0.168437542	0.234222082	1.033439201	0.844984038	1.263925156
ebi-a-GCST90001540	ebi-a-GCST011075	sCOVID-19	Naive CD4+ AC	MR Egger	24	-0.029311402	0.08798187	0.742173126	-0.201755867	0.143133063	0.97111401	0.817294432	1.15388333
ebi-a-GCST90001540	ebi-a-GCST011075	sCOVID-19	Naive CD4+ AC	Weighted median	24	-0.086349759	0.065652089	0.188421552	-0.215027854	0.042328336	0.91727335	0.806518975	1.043236954
ebi-a-GCST90001540	ebi-a-GCST011075	sCOVID-19	Naive CD4+ AC	Inverse variance weighted	24	0.00624467	0.047479825	0.895361917	-0.086815787	0.099305126	1.006264208	0.916845975	1.10440323
ebi-a-GCST90001540	ebi-a-GCST011075	sCOVID-19	Naive CD4+ AC	Simple mode	24	-0.071483967	0.107498503	0.512678841	-0.282181034	0.139213099	0.931011204	0.754137148	1.149369004
ebi-a-GCST90001540	ebi-a-GCST011075	sCOVID-19	Naive CD4+ AC	Weighted mode	24	-0.078500414	0.084791947	0.364162667	-0.24469263	0.087691803	0.924501677	0.782945155	1.091651626
ebi-a-GCST90001541	ebi-a-GCST011075	sCOVID-19	Naive CD4+ %CD4+	MR Egger	36	-0.011578007	0.069519554	0.868716021	-0.147836333	0.12468032	0.988488761	0.862572278	1.132786266
ebi-a-GCST90001541	ebi-a-GCST011075	sCOVID-19	Naive CD4+ %CD4+	Weighted median	36	-0.106827166	0.058261973	0.066718461	-0.221020634	0.007366301	0.898680982	0.801700138	1.007393499
ebi-a-GCST90001541	ebi-a-GCST011075	sCOVID-19	Naive CD4+ %CD4+	Inverse variance weighted	36	-0.046501229	0.039272937	0.236392184	-0.123476186	0.030473728	0.954563387	0.883842689	1.030942804
ebi-a-GCST90001541	ebi-a-GCST011075	sCOVID-19	Naive CD4+ %CD4+	Simple mode	36	-0.138683334	0.11096819	0.219680775	-0.356180987	0.07881432	0.870503644	0.700345855	1.082003397
ebi-a-GCST90001541	ebi-a-GCST011075	sCOVID-19	Naive CD4+ %CD4+	Weighted mode	36	-0.096973909	0.079407493	0.230166035	-0.252612595	0.058664778	0.907579686	0.776768748	1.060419705
ebi-a-GCST90001542	ebi-a-GCST011075	sCOVID-19	EM CD4+ AC	MR Egger	20	0.004437638	0.045549269	0.923465513	-0.084838929	0.093714206	1.004447499	0.918660242	1.098245829
ebi-a-GCST90001542	ebi-a-GCST011075	sCOVID-19	EM CD4+ AC	Weighted median	20	0.004280232	0.047101301	0.927593579	-0.088038319	0.096598783	1.004289405	0.915725787	1.101418377
ebi-a-GCST90001542	ebi-a-GCST011075	sCOVID-19	EM CD4+ AC	Inverse variance weighted	20	0.00862558	0.034135825	0.800512351	-0.058280637	0.075531796	1.008662887	0.943385161	1.078457518
ebi-a-GCST90001542	ebi-a-GCST011075	sCOVID-19	EM CD4+ AC	Simple mode	20	0.113688869	0.082359851	0.183491691	-0.047736439	0.275114177	1.120403479	0.953385029	1.316681001
ebi-a-GCST90001542	ebi-a-GCST011075	sCOVID-19	EM CD4+ AC	Weighted mode	20	0.012635609	0.045653313	0.784942875	-0.076844885	0.102116103	1.012715776	0.926033484	1.10751205
ebi-a-GCST90001543	ebi-a-GCST011075	sCOVID-19	EM CD4+ %CD4+	MR Egger	28	-0.012094684	0.040299116	0.766469996	-0.091080952	0.066891583	0.987978162	0.912943804	1.069179554
ebi-a-GCST90001543	ebi-a-GCST011075	sCOVID-19	EM CD4+ %CD4+	Weighted median	28	0.024724178	0.045275335	0.585007558	-0.064015479	0.113463836	1.025032355	0.93799048	1.120151379
ebi-a-GCST90001543	ebi-a-GCST011075	sCOVID-19	EM CD4+ %CD4+	Inverse variance weighted	28	0.04220703	0.03276325	0.197661367	-0.022008941	0.106423001	1.043110411	0.978231489	1.112292277
ebi-a-GCST90001543	ebi-a-GCST011075	sCOVID-19	EM CD4+ %CD4+	Simple mode	28	-0.037393948	0.074630015	0.620391098	-0.183668777	0.108880881	0.963296572	0.832211406	1.115029522
ebi-a-GCST90001543	ebi-a-GCST011075	sCOVID-19	EM CD4+ %CD4+	Weighted mode	28	0.00879002	0.036742563	0.812731916	-0.063225404	0.080805444	1.008828766	0.938731856	1.084159946
ebi-a-GCST90001544	ebi-a-GCST011075	sCOVID-19	EM CD4+ %T cell	MR Egger	20	0.02277752	0.075838047	0.767355799	-0.125865052	0.171420092	1.023038908	0.881733827	1.186989289
ebi-a-GCST90001544	ebi-a-GCST011075	sCOVID-19	EM CD4+ %T cell	Weighted median	20	0.102271546	0.065038961	0.11584255	-0.025204818	0.229747909	1.107684218	0.975110172	1.258282768
ebi-a-GCST90001544	ebi-a-GCST011075	sCOVID-19	EM CD4+ %T cell	Inverse variance weighted	20	0.091424368	0.046646784	0.050004131	-3.33E-06	0.182852065	1.095733901	0.999996672	1.200636779
ebi-a-GCST90001544	ebi-a-GCST011075	sCOVID-19	EM CD4+ %T cell	Simple mode	20	0.157252107	0.120640455	0.207986128	-0.079203185	0.393707399	1.170290615	0.923852192	1.482466715
ebi-a-GCST90001544	ebi-a-GCST011075	sCOVID-19	EM CD4+ %T cell	Weighted mode	20	0.054443262	0.067950097	0.432908068	-0.078738928	0.187625451	1.055952562	0.924281197	1.206381582
ebi-a-GCST90001545	ebi-a-GCST011075	sCOVID-19	TD CD4+ AC	MR Egger	11	-0.096143625	0.13261432	0.486880529	-0.356067693	0.163780443	0.908333548	0.700425205	1.177955659
ebi-a-GCST90001545	ebi-a-GCST011075	sCOVID-19	TD CD4+ AC	Weighted median	11	0.010675293	0.082109119	0.896555756	-0.15025858	0.171609166	1.010732477	0.860485443	1.187213739
ebi-a-GCST90001545	ebi-a-GCST011075	sCOVID-19	TD CD4+ AC	Inverse variance weighted	11	-0.054871203	0.068626807	0.423966172	-0.189379745	0.07963734	0.946607061	0.827472218	1.082894274
ebi-a-GCST90001545	ebi-a-GCST011075	sCOVID-19	TD CD4+ AC	Simple mode	11	0.114871102	0.125192198	0.380447895	-0.130505606	0.360247809	1.121728839	0.877651573	1.433684651
ebi-a-GCST90001545	ebi-a-GCST011075	sCOVID-19	TD CD4+ AC	Weighted mode	11	0.044605011	0.093920079	0.645042464	-0.139478343	0.228688366	1.045614772	0.86981186	1.256950269
ebi-a-GCST90001546	ebi-a-GCST011075	sCOVID-19	TD CD4+ %CD4+	MR Egger	22	0.129251187	0.096138593	0.193862152	-0.059180455	0.317682829	1.137975933	0.942536668	1.373940418
ebi-a-GCST90001546	ebi-a-GCST011075	sCOVID-19	TD CD4+ %CD4+	Weighted median	22	0.062038078	0.069227246	0.370172026	-0.073647324	0.197723481	1.064002859	0.928999272	1.218625374
ebi-a-GCST90001546	ebi-a-GCST011075	sCOVID-19	TD CD4+ %CD4+	Inverse variance weighted	22	-0.028844614	0.055421944	0.602746666	-0.137471624	0.079782397	0.971567421	0.871559081	1.083051367
ebi-a-GCST90001546	ebi-a-GCST011075	sCOVID-19	TD CD4+ %CD4+	Simple mode	22	0.081303269	0.108223362	0.46083628	-0.130814521	0.293421058	1.084699802	0.877380495	1.341007314
ebi-a-GCST90001546	ebi-a-GCST011075	sCOVID-19	TD CD4+ %CD4+	Weighted mode	22	0.101577587	0.079170694	0.213464947	-0.053596973	0.256752146	1.106915797	0.947814024	1.29272468
ebi-a-GCST90001547	ebi-a-GCST011075	sCOVID-19	TD CD4+ %T cell	MR Egger	25	0.042439953	0.042026726	0.323081936	-0.039932429	0.124812335	1.043353404	0.960854363	1.132935821
ebi-a-GCST90001547	ebi-a-GCST011075	sCOVID-19	TD CD4+ %T cell	Weighted median	25	0.048141403	0.047924353	0.315123694	-0.045790329	0.142073134	1.049319021	0.955242228	1.152660944
ebi-a-GCST90001547	ebi-a-GCST011075	sCOVID-19	TD CD4+ %T cell	Inverse variance weighted	25	0.033678431	0.032574359	0.301185766	-0.030167312	0.097524173	1.034251969	0.97028318	1.102438091
ebi-a-GCST90001547	ebi-a-GCST011075	sCOVID-19	TD CD4+ %T cell	Simple mode	25	0.127390873	0.079161629	0.12063812	-0.027765919	0.282547666	1.135860909	0.972616011	1.326505003
ebi-a-GCST90001547	ebi-a-GCST011075	sCOVID-19	TD CD4+ %T cell	Weighted mode	25	0.05705513	0.042789059	0.194917623	-0.026811425	0.140921685	1.058714176	0.973544811	1.151334477
ebi-a-GCST90001548	ebi-a-GCST011075	sCOVID-19	CM CD8br AC	MR Egger	24	-0.136522224	0.09306992	0.156559511	-0.318939267	0.045894819	0.872386932	0.726919696	1.046964284
ebi-a-GCST90001548	ebi-a-GCST011075	sCOVID-19	CM CD8br AC	Weighted median	24	-0.043618954	0.073212208	0.551316872	-0.187114881	0.099876974	0.957318671	0.829348455	1.105034961
ebi-a-GCST90001548	ebi-a-GCST011075	sCOVID-19	CM CD8br AC	Inverse variance weighted	24	0.029439283	0.051952078	0.570943656	-0.07238679	0.131265356	1.029876902	0.930171045	1.140270318
ebi-a-GCST90001548	ebi-a-GCST011075	sCOVID-19	CM CD8br AC	Simple mode	24	-0.010975876	0.138055704	0.93732005	-0.281565057	0.259613304	0.989084139	0.754601822	1.296428666
ebi-a-GCST90001548	ebi-a-GCST011075	sCOVID-19	CM CD8br AC	Weighted mode	24	-0.08892858	0.094619744	0.357059936	-0.274383279	0.096526118	0.914910914	0.760040712	1.101338346
ebi-a-GCST90001549	ebi-a-GCST011075	sCOVID-19	CM CD8br %CD8br	MR Egger	33	-0.10548659	0.083353553	0.215110112	-0.268859554	0.057886375	0.89988654	0.764250584	1.059594592
ebi-a-GCST90001549	ebi-a-GCST011075	sCOVID-19	CM CD8br %CD8br	Weighted median	33	0.000427735	0.059781987	0.994291253	-0.11674496	0.11760043	1.000427826	0.889812101	1.124794588
ebi-a-GCST90001549	ebi-a-GCST011075	sCOVID-19	CM CD8br %CD8br	Inverse variance weighted	33	0.032977046	0.04304972	0.443663031	-0.051400405	0.117354496	1.033526815	0.94989825	1.124517997
ebi-a-GCST90001549	ebi-a-GCST011075	sCOVID-19	CM CD8br %CD8br	Simple mode	33	0.011697846	0.093270703	0.9009771	-0.171112731	0.194508423	1.011766533	0.842726566	1.214713715
ebi-a-GCST90001549	ebi-a-GCST011075	sCOVID-19	CM CD8br %CD8br	Weighted mode	33	-0.011270349	0.082514035	0.892212924	-0.172997859	0.15045716	0.988792923	0.841139416	1.162365509
ebi-a-GCST90001550	ebi-a-GCST011075	sCOVID-19	CM CD8br %T cell	MR Egger	22	-0.023312088	0.124616533	0.853489979	-0.267560493	0.220936317	0.97695754	0.765244038	1.247244
ebi-a-GCST90001550	ebi-a-GCST011075	sCOVID-19	CM CD8br %T cell	Weighted median	22	-0.032741842	0.082717449	0.692232282	-0.194868041	0.129384358	0.96778837	0.822943246	1.138127488
ebi-a-GCST90001550	ebi-a-GCST011075	sCOVID-19	CM CD8br %T cell	Inverse variance weighted	22	-0.000196115	0.064412194	0.9975707	-0.126444016	0.126051786	0.999803905	0.881223483	1.13434091
ebi-a-GCST90001550	ebi-a-GCST011075	sCOVID-19	CM CD8br %T cell	Simple mode	22	0.004452563	0.125082871	0.97193998	-0.240709865	0.249614991	1.00446249	0.78606966	1.28353115
ebi-a-GCST90001550	ebi-a-GCST011075	sCOVID-19	CM CD8br %T cell	Weighted mode	22	-0.021729172	0.09807655	0.826801941	-0.21395921	0.170500866	0.978505206	0.807381317	1.185898679
ebi-a-GCST90001551	ebi-a-GCST011075	sCOVID-19	Naive CD8br AC	MR Egger	27	0.034523163	0.05354232	0.524941145	-0.070419785	0.139466111	1.035126005	0.932002498	1.149659844
ebi-a-GCST90001551	ebi-a-GCST011075	sCOVID-19	Naive CD8br AC	Weighted median	27	0.05855187	0.059868497	0.328070354	-0.058790383	0.175894124	1.060299982	0.942904397	1.192311814
ebi-a-GCST90001551	ebi-a-GCST011075	sCOVID-19	Naive CD8br AC	Inverse variance weighted	27	0.011845826	0.041932952	0.777564403	-0.07034276	0.094034412	1.011916266	0.932074287	1.098597551
ebi-a-GCST90001551	ebi-a-GCST011075	sCOVID-19	Naive CD8br AC	Simple mode	27	-0.070754487	0.12248556	0.568465947	-0.310826184	0.169317211	0.931690606	0.732841244	1.184495814
ebi-a-GCST90001551	ebi-a-GCST011075	sCOVID-19	Naive CD8br AC	Weighted mode	27	0.060340458	0.057760266	0.305791193	-0.052869664	0.17355058	1.062198119	0.948503628	1.189520851
ebi-a-GCST90001552	ebi-a-GCST011075	sCOVID-19	Naive CD8br %CD8br	MR Egger	36	-0.003111108	0.029747076	0.917319403	-0.061415377	0.055193161	0.996893727	0.940432525	1.056744717
ebi-a-GCST90001552	ebi-a-GCST011075	sCOVID-19	Naive CD8br %CD8br	Weighted median	36	0.022416351	0.039908451	0.574324296	-0.055804213	0.100636914	1.022669485	0.945724278	1.105875042
ebi-a-GCST90001552	ebi-a-GCST011075	sCOVID-19	Naive CD8br %CD8br	Inverse variance weighted	36	-0.018157766	0.025746204	0.480648486	-0.068620327	0.032304794	0.982006092	0.933681106	1.032832258
ebi-a-GCST90001552	ebi-a-GCST011075	sCOVID-19	Naive CD8br %CD8br	Simple mode	36	0.039792322	0.07170915	0.582483612	-0.100757611	0.180342255	1.040594643	0.904152163	1.197627187
ebi-a-GCST90001552	ebi-a-GCST011075	sCOVID-19	Naive CD8br %CD8br	Weighted mode	36	0.012006043	0.035794361	0.739312689	-0.058150905	0.082162991	1.012078405	0.943507557	1.085632743
ebi-a-GCST90001553	ebi-a-GCST011075	sCOVID-19	Naive CD8br %T cell	MR Egger	27	0.061401299	0.047664009	0.209468413	-0.032020159	0.154822757	1.06332554	0.968487058	1.167451021
ebi-a-GCST90001553	ebi-a-GCST011075	sCOVID-19	Naive CD8br %T cell	Weighted median	27	0.069167129	0.05329475	0.194348315	-0.035290581	0.173624839	1.071615292	0.965324871	1.189609187
ebi-a-GCST90001553	ebi-a-GCST011075	sCOVID-19	Naive CD8br %T cell	Inverse variance weighted	27	0.024107169	0.039120208	0.537740648	-0.052568438	0.100782776	1.024400096	0.948789386	1.106036358
ebi-a-GCST90001553	ebi-a-GCST011075	sCOVID-19	Naive CD8br %T cell	Simple mode	27	0.00311095	0.097072666	0.974678815	-0.187151476	0.193373375	1.003115794	0.829318105	1.213335739
ebi-a-GCST90001553	ebi-a-GCST011075	sCOVID-19	Naive CD8br %T cell	Weighted mode	27	0.056784633	0.046507993	0.233056365	-0.034371034	0.1479403	1.058427836	0.96621294	1.159443676
ebi-a-GCST90001554	ebi-a-GCST011075	sCOVID-19	EM CD8br AC	MR Egger	24	0.006128672	0.042457797	0.886540331	-0.07708861	0.089345953	1.006147491	0.925807814	1.093458877
ebi-a-GCST90001554	ebi-a-GCST011075	sCOVID-19	EM CD8br AC	Weighted median	24	0.016181607	0.047548865	0.733619078	-0.077014168	0.109377383	1.016313239	0.925876736	1.115583273
ebi-a-GCST90001554	ebi-a-GCST011075	sCOVID-19	EM CD8br AC	Inverse variance weighted	24	0.005621031	0.031473769	0.858256401	-0.056067557	0.067309618	1.005636858	0.94547526	1.069626603
ebi-a-GCST90001554	ebi-a-GCST011075	sCOVID-19	EM CD8br AC	Simple mode	24	0.025936329	0.081315222	0.752635293	-0.133441507	0.185314165	1.026275603	0.875078654	1.203596509
ebi-a-GCST90001554	ebi-a-GCST011075	sCOVID-19	EM CD8br AC	Weighted mode	24	0.012770019	0.044108253	0.774780789	-0.073682157	0.099222195	1.012851904	0.928966913	1.104311645
ebi-a-GCST90001555	ebi-a-GCST011075	sCOVID-19	EM CD8br %CD8br	MR Egger	23	0.023691887	0.037384872	0.533099926	-0.049582462	0.096966237	1.02397477	0.951626682	1.101823172
ebi-a-GCST90001555	ebi-a-GCST011075	sCOVID-19	EM CD8br %CD8br	Weighted median	23	0.005863465	0.040530521	0.884973095	-0.073576356	0.085303285	1.005880689	0.929065204	1.089047308
ebi-a-GCST90001555	ebi-a-GCST011075	sCOVID-19	EM CD8br %CD8br	Inverse variance weighted	23	0.041020062	0.030681504	0.181234431	-0.019115685	0.101155809	1.041873007	0.981065861	1.106449023
ebi-a-GCST90001555	ebi-a-GCST011075	sCOVID-19	EM CD8br %CD8br	Simple mode	23	0.026329529	0.071398583	0.715825574	-0.113611694	0.166270751	1.026679213	0.892604493	1.180892786
ebi-a-GCST90001555	ebi-a-GCST011075	sCOVID-19	EM CD8br %CD8br	Weighted mode	23	0.022934702	0.036686891	0.53830551	-0.048971605	0.094841009	1.023199725	0.952208168	1.099484033
ebi-a-GCST90001556	ebi-a-GCST011075	sCOVID-19	EM CD8br %T cell	MR Egger	13	-0.005676475	0.059913472	0.926221591	-0.12310688	0.111753929	0.994339606	0.884169158	1.118237661
ebi-a-GCST90001556	ebi-a-GCST011075	sCOVID-19	EM CD8br %T cell	Weighted median	13	0.016027435	0.053048935	0.762556408	-0.087948478	0.120003349	1.016156563	0.915808059	1.127500627
ebi-a-GCST90001556	ebi-a-GCST011075	sCOVID-19	EM CD8br %T cell	Inverse variance weighted	13	0.010512304	0.043611002	0.80951864	-0.074965261	0.095989869	1.010567752	0.927775716	1.100747912
ebi-a-GCST90001556	ebi-a-GCST011075	sCOVID-19	EM CD8br %T cell	Simple mode	13	-0.009952907	0.077938105	0.900499332	-0.162711592	0.142805778	0.990096459	0.849836252	1.153505744
ebi-a-GCST90001556	ebi-a-GCST011075	sCOVID-19	EM CD8br %T cell	Weighted mode	13	0.009425544	0.047501906	0.846034836	-0.083678191	0.102529279	1.009470104	0.919727185	1.107969742
ebi-a-GCST90001557	ebi-a-GCST011075	sCOVID-19	TD CD8br AC	MR Egger	19	0.100986233	0.101091784	0.331823805	-0.097153664	0.299126131	1.106261412	0.907416558	1.348679723
ebi-a-GCST90001557	ebi-a-GCST011075	sCOVID-19	TD CD8br AC	Weighted median	19	-0.054418185	0.075539247	0.471281099	-0.202475109	0.093638739	0.947035987	0.816706811	1.09816295
ebi-a-GCST90001557	ebi-a-GCST011075	sCOVID-19	TD CD8br AC	Inverse variance weighted	19	-0.037112006	0.05226596	0.477666471	-0.139553288	0.065329276	0.963568204	0.869746675	1.067510472
ebi-a-GCST90001557	ebi-a-GCST011075	sCOVID-19	TD CD8br AC	Simple mode	19	-0.064908153	0.128348831	0.619192393	-0.316471862	0.186655556	0.937153534	0.728715516	1.205212085
ebi-a-GCST90001557	ebi-a-GCST011075	sCOVID-19	TD CD8br AC	Weighted mode	19	-0.055483362	0.115251848	0.636025813	-0.281376984	0.17041026	0.946027763	0.754743755	1.185791234
ebi-a-GCST90001558	ebi-a-GCST011075	sCOVID-19	TD CD8br %CD8br	MR Egger	21	-0.008761511	0.068341243	0.899336063	-0.142710348	0.125187326	0.991276759	0.867005163	1.133360741
ebi-a-GCST90001558	ebi-a-GCST011075	sCOVID-19	TD CD8br %CD8br	Weighted median	21	-0.001063347	0.061412414	0.986185439	-0.121431677	0.119304984	0.998937218	0.885651561	1.126713496
ebi-a-GCST90001558	ebi-a-GCST011075	sCOVID-19	TD CD8br %CD8br	Inverse variance weighted	21	-0.044574916	0.042354645	0.292606462	-0.12759002	0.038440189	0.956403948	0.880214175	1.039188571
ebi-a-GCST90001558	ebi-a-GCST011075	sCOVID-19	TD CD8br %CD8br	Simple mode	21	-0.012235157	0.100793851	0.904595103	-0.209791106	0.185320792	0.987839388	0.81075359	1.203604484
ebi-a-GCST90001558	ebi-a-GCST011075	sCOVID-19	TD CD8br %CD8br	Weighted mode	21	-0.01589955	0.057965051	0.786670742	-0.12951105	0.097711951	0.984226181	0.87852488	1.102645123
ebi-a-GCST90001559	ebi-a-GCST011075	sCOVID-19	TD CD8br %T cell	MR Egger	18	0.075112845	0.073850412	0.324242687	-0.069633963	0.219859652	1.078005791	0.932735173	1.245901859
ebi-a-GCST90001559	ebi-a-GCST011075	sCOVID-19	TD CD8br %T cell	Weighted median	18	0.022665912	0.069133242	0.743018749	-0.112835241	0.158167066	1.022924736	0.893297827	1.171361873
ebi-a-GCST90001559	ebi-a-GCST011075	sCOVID-19	TD CD8br %T cell	Inverse variance weighted	18	-0.059411897	0.048150881	0.217251586	-0.153787623	0.03496383	0.942318551	0.857454105	1.035582251
ebi-a-GCST90001559	ebi-a-GCST011075	sCOVID-19	TD CD8br %T cell	Simple mode	18	-0.057824919	0.133534295	0.670434026	-0.319552138	0.203902299	0.943815177	0.726474324	1.226178349
ebi-a-GCST90001559	ebi-a-GCST011075	sCOVID-19	TD CD8br %T cell	Weighted mode	18	0.024618877	0.075383955	0.747972062	-0.123133675	0.172371429	1.024924424	0.884145467	1.188119053
ebi-a-GCST90001560	ebi-a-GCST011075	sCOVID-19	CD45RA+ CD8br AC	MR Egger	26	-0.003182168	0.021021584	0.880944189	-0.044384472	0.038020136	0.99682289	0.956586106	1.038752149
ebi-a-GCST90001560	ebi-a-GCST011075	sCOVID-19	CD45RA+ CD8br AC	Weighted median	26	-0.009925672	0.021844158	0.64955128	-0.052740222	0.032888878	0.990123425	0.948626413	1.033435695
ebi-a-GCST90001560	ebi-a-GCST011075	sCOVID-19	CD45RA+ CD8br AC	Inverse variance weighted	26	-0.0120368	0.019247882	0.531736694	-0.049762649	0.025689049	0.988035352	0.951455227	1.026021856
ebi-a-GCST90001560	ebi-a-GCST011075	sCOVID-19	CD45RA+ CD8br AC	Simple mode	26	-0.020187516	0.049457723	0.686618481	-0.117124654	0.076749621	0.980014887	0.88947431	1.079771691
ebi-a-GCST90001560	ebi-a-GCST011075	sCOVID-19	CD45RA+ CD8br AC	Weighted mode	26	-0.009511649	0.018417366	0.610078594	-0.045609687	0.026586388	0.990533443	0.9554148	1.026942959
ebi-a-GCST90001561	ebi-a-GCST011075	sCOVID-19	CD45RA+ CD8br %CD8br	MR Egger	24	-0.000683483	0.026538843	0.979685673	-0.052699616	0.051332649	0.99931675	0.948664933	1.052673006
ebi-a-GCST90001561	ebi-a-GCST011075	sCOVID-19	CD45RA+ CD8br %CD8br	Weighted median	24	-0.004136079	0.028817155	0.885872921	-0.060617702	0.052345545	0.995872463	0.941182983	1.053739794
ebi-a-GCST90001561	ebi-a-GCST011075	sCOVID-19	CD45RA+ CD8br %CD8br	Inverse variance weighted	24	-0.00968706	0.022589209	0.668042779	-0.053961909	0.03458779	0.990359709	0.947468196	1.035192904
ebi-a-GCST90001561	ebi-a-GCST011075	sCOVID-19	CD45RA+ CD8br %CD8br	Simple mode	24	0.073331123	0.059312701	0.228806705	-0.04292177	0.189584016	1.076086795	0.95798633	1.208746674
ebi-a-GCST90001561	ebi-a-GCST011075	sCOVID-19	CD45RA+ CD8br %CD8br	Weighted mode	24	-0.004971698	0.025411041	0.846601485	-0.054777339	0.044833943	0.99504064	0.946695917	1.045854174
ebi-a-GCST90001562	ebi-a-GCST011075	sCOVID-19	CD45RA+ CD8br %T cell	MR Egger	32	0.012959515	0.019973541	0.521381973	-0.026188625	0.052107655	1.013043854	0.974151323	1.05348915
ebi-a-GCST90001562	ebi-a-GCST011075	sCOVID-19	CD45RA+ CD8br %T cell	Weighted median	32	-0.001934337	0.025528273	0.939600215	-0.051969752	0.048101078	0.998067532	0.949357582	1.049276708
ebi-a-GCST90001562	ebi-a-GCST011075	sCOVID-19	CD45RA+ CD8br %T cell	Inverse variance weighted	32	0.005120837	0.01771666	0.772550193	-0.029603817	0.039845491	1.005133971	0.970830083	1.040649972
ebi-a-GCST90001562	ebi-a-GCST011075	sCOVID-19	CD45RA+ CD8br %T cell	Simple mode	32	0.007547942	0.042024102	0.85862776	-0.074819299	0.089915183	1.0075765	0.927911146	1.094081483
ebi-a-GCST90001562	ebi-a-GCST011075	sCOVID-19	CD45RA+ CD8br %T cell	Weighted mode	32	0.007547942	0.020989073	0.721574877	-0.033590642	0.048686526	1.0075765	0.96696726	1.049891186
ebi-a-GCST90001563	ebi-a-GCST011075	sCOVID-19	CM DN (CD4-CD8-) AC	MR Egger	4	-0.087081745	0.124145225	0.55565509	-0.330406386	0.156242897	0.916602165	0.718631632	1.169110141
ebi-a-GCST90001563	ebi-a-GCST011075	sCOVID-19	CM DN (CD4-CD8-) AC	Weighted median	4	-0.030330061	0.084370317	0.719230548	-0.195695881	0.13503576	0.970125281	0.822262262	1.144577714
ebi-a-GCST90001563	ebi-a-GCST011075	sCOVID-19	CM DN (CD4-CD8-) AC	Inverse variance weighted	4	-0.009132216	0.084661813	0.914101192	-0.175069369	0.156804937	0.990909356	0.83939879	1.169767413
ebi-a-GCST90001563	ebi-a-GCST011075	sCOVID-19	CM DN (CD4-CD8-) AC	Simple mode	4	-0.073800584	0.11371653	0.562600357	-0.296684983	0.149083815	0.928856904	0.74327812	1.160770275
ebi-a-GCST90001563	ebi-a-GCST011075	sCOVID-19	CM DN (CD4-CD8-) AC	Weighted mode	4	-0.041967413	0.078162348	0.628584945	-0.195165615	0.11123079	0.958901028	0.822698395	1.11765282
ebi-a-GCST90001564	ebi-a-GCST011075	sCOVID-19	CM DN (CD4-CD8-) %DN	MR Egger	15	-0.013015107	0.088618035	0.885489822	-0.186706455	0.160676242	0.987069223	0.829687251	1.174304716
ebi-a-GCST90001564	ebi-a-GCST011075	sCOVID-19	CM DN (CD4-CD8-) %DN	Weighted median	15	-0.018438724	0.079114776	0.815712519	-0.173503686	0.136626238	0.981730229	0.840714053	1.146399588
ebi-a-GCST90001564	ebi-a-GCST011075	sCOVID-19	CM DN (CD4-CD8-) %DN	Inverse variance weighted	15	-0.034377081	0.054949049	0.53156593	-0.142077216	0.073323055	0.966207098	0.867554264	1.076078114
ebi-a-GCST90001564	ebi-a-GCST011075	sCOVID-19	CM DN (CD4-CD8-) %DN	Simple mode	15	-0.107863101	0.12178714	0.390754986	-0.346565895	0.130839692	0.897750489	0.707112223	1.13978505
ebi-a-GCST90001564	ebi-a-GCST011075	sCOVID-19	CM DN (CD4-CD8-) %DN	Weighted mode	15	-0.020098532	0.095671876	0.836633587	-0.207615409	0.167418346	0.980102097	0.812519464	1.18224875
ebi-a-GCST90001565	ebi-a-GCST011075	sCOVID-19	CM DN (CD4-CD8-) %T cell	MR Egger	15	-0.067831344	0.049649938	0.195046718	-0.165145222	0.029482533	0.934418055	0.84777058	1.029921446
ebi-a-GCST90001565	ebi-a-GCST011075	sCOVID-19	CM DN (CD4-CD8-) %T cell	Weighted median	15	-0.017860391	0.052257163	0.732517361	-0.120284431	0.084563649	0.982298161	0.886668205	1.088242108
ebi-a-GCST90001565	ebi-a-GCST011075	sCOVID-19	CM DN (CD4-CD8-) %T cell	Inverse variance weighted	15	-0.023547412	0.042002874	0.575060508	-0.105873046	0.058778222	0.976727665	0.899538841	1.060540011
ebi-a-GCST90001565	ebi-a-GCST011075	sCOVID-19	CM DN (CD4-CD8-) %T cell	Simple mode	15	-0.058861974	0.103507388	0.578586123	-0.261736453	0.144012506	0.942836896	0.769713852	1.154898551
ebi-a-GCST90001565	ebi-a-GCST011075	sCOVID-19	CM DN (CD4-CD8-) %T cell	Weighted mode	15	-0.018294084	0.048233645	0.710170212	-0.112832029	0.07624386	0.981872237	0.893300696	1.079225722
ebi-a-GCST90001566	ebi-a-GCST011075	sCOVID-19	Naive DN (CD4-CD8-) AC	MR Egger	18	0.035126287	0.087475769	0.6933244	-0.13632622	0.206578794	1.035750502	0.87255794	1.229464605
ebi-a-GCST90001566	ebi-a-GCST011075	sCOVID-19	Naive DN (CD4-CD8-) AC	Weighted median	18	-0.003352073	0.072575618	0.96316095	-0.145600284	0.138896138	0.996653539	0.86450319	1.149004755
ebi-a-GCST90001566	ebi-a-GCST011075	sCOVID-19	Naive DN (CD4-CD8-) AC	Inverse variance weighted	18	-0.002025867	0.053622579	0.969862999	-0.107126122	0.103074388	0.997976183	0.898412356	1.10857387
ebi-a-GCST90001566	ebi-a-GCST011075	sCOVID-19	Naive DN (CD4-CD8-) AC	Simple mode	18	0.017572859	0.119949413	0.885248195	-0.217527991	0.252673709	1.01772817	0.804505085	1.287463121
ebi-a-GCST90001566	ebi-a-GCST011075	sCOVID-19	Naive DN (CD4-CD8-) AC	Weighted mode	18	0.007200118	0.094586951	0.940210961	-0.178190305	0.192590541	1.007226101	0.836783164	1.21238627
ebi-a-GCST90001567	ebi-a-GCST011075	sCOVID-19	Naive DN (CD4-CD8-) %DN	MR Egger	21	-0.005997292	0.075665747	0.93765441	-0.154302156	0.142307573	0.994020656	0.85701303	1.152931204
ebi-a-GCST90001567	ebi-a-GCST011075	sCOVID-19	Naive DN (CD4-CD8-) %DN	Weighted median	21	0.069194703	0.074097532	0.350390163	-0.076036459	0.214425865	1.071644841	0.926782417	1.239150253
ebi-a-GCST90001567	ebi-a-GCST011075	sCOVID-19	Naive DN (CD4-CD8-) %DN	Inverse variance weighted	21	0.059540656	0.048280857	0.217495725	-0.035089824	0.154171137	1.061348911	0.965518685	1.166690534
ebi-a-GCST90001567	ebi-a-GCST011075	sCOVID-19	Naive DN (CD4-CD8-) %DN	Simple mode	21	0.059475917	0.117361291	0.617853515	-0.170552212	0.289504047	1.061280202	0.843199063	1.335764847
ebi-a-GCST90001567	ebi-a-GCST011075	sCOVID-19	Naive DN (CD4-CD8-) %DN	Weighted mode	21	0.07374315	0.082835049	0.383920615	-0.088613545	0.236099845	1.076530263	0.915199188	1.266300738
ebi-a-GCST90001568	ebi-a-GCST011075	sCOVID-19	Naive DN (CD4-CD8-) %T cell	MR Egger	22	-0.023039345	0.058816272	0.699409705	-0.138319238	0.092240548	0.977224035	0.870820649	1.096628583
ebi-a-GCST90001568	ebi-a-GCST011075	sCOVID-19	Naive DN (CD4-CD8-) %T cell	Weighted median	22	-0.049440447	0.058099992	0.39479465	-0.163316431	0.064435537	0.951761837	0.849322394	1.066556822
ebi-a-GCST90001568	ebi-a-GCST011075	sCOVID-19	Naive DN (CD4-CD8-) %T cell	Inverse variance weighted	22	-0.044640069	0.041747992	0.284945937	-0.126466135	0.037185996	0.956341637	0.881203991	1.037886045
ebi-a-GCST90001568	ebi-a-GCST011075	sCOVID-19	Naive DN (CD4-CD8-) %T cell	Simple mode	22	-0.075439864	0.082211151	0.369229205	-0.236573721	0.085693993	0.927335495	0.78932769	1.089472891
ebi-a-GCST90001568	ebi-a-GCST011075	sCOVID-19	Naive DN (CD4-CD8-) %T cell	Weighted mode	22	-0.05024554	0.056199672	0.381425554	-0.160396898	0.059905817	0.950995888	0.851805642	1.061736545
ebi-a-GCST90001569	ebi-a-GCST011075	sCOVID-19	EM DN (CD4-CD8-) AC	MR Egger	19	0.075477094	0.106930318	0.489840252	-0.13410633	0.285060518	1.078398526	0.874497074	1.329842505
ebi-a-GCST90001569	ebi-a-GCST011075	sCOVID-19	EM DN (CD4-CD8-) AC	Weighted median	19	-0.040187803	0.083667506	0.630994548	-0.204176114	0.123800509	0.960609017	0.815318769	1.131790067
ebi-a-GCST90001569	ebi-a-GCST011075	sCOVID-19	EM DN (CD4-CD8-) AC	Inverse variance weighted	19	0.00646443	0.063134597	0.918446128	-0.117279381	0.130208241	1.00648537	0.889336695	1.139065559
ebi-a-GCST90001569	ebi-a-GCST011075	sCOVID-19	EM DN (CD4-CD8-) AC	Simple mode	19	-0.068681582	0.132519669	0.610579015	-0.328420133	0.19105697	0.933623916	0.720060435	1.210528414
ebi-a-GCST90001569	ebi-a-GCST011075	sCOVID-19	EM DN (CD4-CD8-) AC	Weighted mode	19	-0.046222421	0.109318674	0.677432857	-0.260487022	0.168042179	0.954829564	0.770676158	1.182986507
ebi-a-GCST90001570	ebi-a-GCST011075	sCOVID-19	EM DN (CD4-CD8-) %DN	MR Egger	26	-0.006496675	0.058838991	0.912998826	-0.121821098	0.108827747	0.993524383	0.885306738	1.114970277
ebi-a-GCST90001570	ebi-a-GCST011075	sCOVID-19	EM DN (CD4-CD8-) %DN	Weighted median	26	-0.021477467	0.050549452	0.670923921	-0.120554394	0.077599459	0.978751531	0.88642887	1.080689711
ebi-a-GCST90001570	ebi-a-GCST011075	sCOVID-19	EM DN (CD4-CD8-) %DN	Inverse variance weighted	26	0.015316833	0.040155718	0.702879825	-0.063388375	0.094022041	1.015434737	0.938578882	1.098583959
ebi-a-GCST90001570	ebi-a-GCST011075	sCOVID-19	EM DN (CD4-CD8-) %DN	Simple mode	26	-0.014780038	0.077180138	0.849680315	-0.166053109	0.136493033	0.985328651	0.84700125	1.146246892
ebi-a-GCST90001570	ebi-a-GCST011075	sCOVID-19	EM DN (CD4-CD8-) %DN	Weighted mode	26	-0.014780038	0.046836869	0.754952602	-0.106580302	0.077020226	0.985328651	0.898902862	1.080063922
ebi-a-GCST90001571	ebi-a-GCST011075	sCOVID-19	EM DN (CD4-CD8-) %T cell	MR Egger	23	0.037322509	0.058184899	0.528172185	-0.076719893	0.151364912	1.038027741	0.926149238	1.163421127
ebi-a-GCST90001571	ebi-a-GCST011075	sCOVID-19	EM DN (CD4-CD8-) %T cell	Weighted median	23	0.00198994	0.053874379	0.97053551	-0.103603843	0.107583722	1.001991921	0.901582395	1.113584088
ebi-a-GCST90001571	ebi-a-GCST011075	sCOVID-19	EM DN (CD4-CD8-) %T cell	Inverse variance weighted	23	0.016568324	0.038625696	0.667962784	-0.05913804	0.092274688	1.01670634	0.942576647	1.096666022
ebi-a-GCST90001571	ebi-a-GCST011075	sCOVID-19	EM DN (CD4-CD8-) %T cell	Simple mode	23	-0.012707359	0.082553401	0.879069055	-0.174512024	0.149097307	0.987373039	0.839866755	1.160785937
ebi-a-GCST90001571	ebi-a-GCST011075	sCOVID-19	EM DN (CD4-CD8-) %T cell	Weighted mode	23	0.008904637	0.05403801	0.870618172	-0.097009863	0.114819136	1.008944401	0.907547055	1.12167055
ebi-a-GCST90001572	ebi-a-GCST011075	sCOVID-19	TD DN (CD4-CD8-) AC	MR Egger	21	0.096766521	0.095606198	0.324189385	-0.090621626	0.284154668	1.101603142	0.913363238	1.328638413
ebi-a-GCST90001572	ebi-a-GCST011075	sCOVID-19	TD DN (CD4-CD8-) AC	Weighted median	21	-0.0892556	0.082050128	0.276675492	-0.25007385	0.07156265	0.914611769	0.77874327	1.074185446
ebi-a-GCST90001572	ebi-a-GCST011075	sCOVID-19	TD DN (CD4-CD8-) AC	Inverse variance weighted	21	-0.048917264	0.056666473	0.388000692	-0.159983552	0.062149023	0.952259912	0.852157805	1.064120911
ebi-a-GCST90001572	ebi-a-GCST011075	sCOVID-19	TD DN (CD4-CD8-) AC	Simple mode	21	-0.171322306	0.146999723	0.257544845	-0.459441763	0.11679715	0.842549971	0.63163615	1.123891426
ebi-a-GCST90001572	ebi-a-GCST011075	sCOVID-19	TD DN (CD4-CD8-) AC	Weighted mode	21	-0.128945092	0.104596755	0.231951751	-0.333954732	0.076064547	0.879022229	0.716086198	1.07903222
ebi-a-GCST90001573	ebi-a-GCST011075	sCOVID-19	TD DN (CD4-CD8-) %DN	MR Egger	25	0.053557938	0.052418534	0.317532938	-0.049182389	0.156298265	1.055018115	0.952007478	1.169174875
ebi-a-GCST90001573	ebi-a-GCST011075	sCOVID-19	TD DN (CD4-CD8-) %DN	Weighted median	25	0.067686524	0.048958187	0.166806763	-0.028271523	0.163644571	1.070029827	0.972124376	1.177795618
ebi-a-GCST90001573	ebi-a-GCST011075	sCOVID-19	TD DN (CD4-CD8-) %DN	Inverse variance weighted	25	0.060941287	0.035947302	0.090019444	-0.009515425	0.131397999	1.06283651	0.990529703	1.140421578
ebi-a-GCST90001573	ebi-a-GCST011075	sCOVID-19	TD DN (CD4-CD8-) %DN	Simple mode	25	0.072263023	0.080957775	0.380933599	-0.086414217	0.230940262	1.07493804	0.917214227	1.25978398
ebi-a-GCST90001573	ebi-a-GCST011075	sCOVID-19	TD DN (CD4-CD8-) %DN	Weighted mode	25	0.06078947	0.045342302	0.192577732	-0.028081443	0.149660383	1.062675166	0.972309176	1.161439731
ebi-a-GCST90001574	ebi-a-GCST011075	sCOVID-19	TD DN (CD4-CD8-) %T cell	MR Egger	23	0.031357243	0.057895228	0.593780477	-0.082117405	0.14483189	1.03185406	0.921163803	1.155845245
ebi-a-GCST90001574	ebi-a-GCST011075	sCOVID-19	TD DN (CD4-CD8-) %T cell	Weighted median	23	-0.020455507	0.056166406	0.715712636	-0.130541663	0.08963065	0.979752288	0.877619928	1.093770225
ebi-a-GCST90001574	ebi-a-GCST011075	sCOVID-19	TD DN (CD4-CD8-) %T cell	Inverse variance weighted	23	-0.024775334	0.038304047	0.517756727	-0.099851266	0.050300598	0.975529056	0.904972008	1.051587154
ebi-a-GCST90001574	ebi-a-GCST011075	sCOVID-19	TD DN (CD4-CD8-) %T cell	Simple mode	23	-0.03348093	0.092278076	0.720197123	-0.214345959	0.1473841	0.967073353	0.807069124	1.158798972
ebi-a-GCST90001574	ebi-a-GCST011075	sCOVID-19	TD DN (CD4-CD8-) %T cell	Weighted mode	23	-0.00476347	0.067834716	0.944651605	-0.137719514	0.128192574	0.995247857	0.871343057	1.136771894
ebi-a-GCST90001575	ebi-a-GCST011075	sCOVID-19	Naive CD4+ %T cell	MR Egger	35	0.075132499	0.044908603	0.103781103	-0.012888362	0.163153361	1.078026979	0.987194337	1.177217215
ebi-a-GCST90001575	ebi-a-GCST011075	sCOVID-19	Naive CD4+ %T cell	Weighted median	35	0.068835533	0.049685173	0.165919768	-0.028547406	0.166218472	1.071260008	0.971856222	1.180831051
ebi-a-GCST90001575	ebi-a-GCST011075	sCOVID-19	Naive CD4+ %T cell	Inverse variance weighted	35	0.027959414	0.032713522	0.392731366	-0.03615909	0.092077917	1.028353946	0.964486841	1.096450251
ebi-a-GCST90001575	ebi-a-GCST011075	sCOVID-19	Naive CD4+ %T cell	Simple mode	35	0.054280524	0.087774556	0.540427208	-0.117757606	0.226318654	1.055780732	0.888911493	1.253975186
ebi-a-GCST90001575	ebi-a-GCST011075	sCOVID-19	Naive CD4+ %T cell	Weighted mode	35	0.085855053	0.043008835	0.053968914	0.001557736	0.170152371	1.089648376	1.00155895	1.185485471
ebi-a-GCST90001576	ebi-a-GCST011075	sCOVID-19	Transitional %B cell	MR Egger	15	0.177580979	0.118182995	0.156841479	-0.054057693	0.40921965	1.194324769	0.947377448	1.505642398
ebi-a-GCST90001576	ebi-a-GCST011075	sCOVID-19	Transitional %B cell	Weighted median	15	0.045461324	0.089848035	0.612870567	-0.130640823	0.221563472	1.046510529	0.877532907	1.24802646
ebi-a-GCST90001576	ebi-a-GCST011075	sCOVID-19	Transitional %B cell	Inverse variance weighted	15	0.068510718	0.06305429	0.277242188	-0.05507569	0.192097126	1.070912103	0.946413511	1.211788207
ebi-a-GCST90001576	ebi-a-GCST011075	sCOVID-19	Transitional %B cell	Simple mode	15	0.087106341	0.132900847	0.522820087	-0.173379319	0.347592	1.091012692	0.840818616	1.415654545
ebi-a-GCST90001576	ebi-a-GCST011075	sCOVID-19	Transitional %B cell	Weighted mode	15	0.06551538	0.098170727	0.515391424	-0.126899245	0.257930005	1.067709158	0.880822415	1.294248224
ebi-a-GCST90001577	ebi-a-GCST011075	sCOVID-19	Transitional AC	MR Egger	31	0.102610426	0.077335077	0.194918634	-0.048966324	0.254187177	1.108059654	0.952213196	1.28941313
ebi-a-GCST90001577	ebi-a-GCST011075	sCOVID-19	Transitional AC	Weighted median	31	0.083711661	0.068801194	0.223711474	-0.051138679	0.218562002	1.087315333	0.950146896	1.244286162
ebi-a-GCST90001577	ebi-a-GCST011075	sCOVID-19	Transitional AC	Inverse variance weighted	31	0.029483031	0.043838324	0.501239916	-0.056440084	0.115406145	1.029921959	0.945123111	1.122329174
ebi-a-GCST90001577	ebi-a-GCST011075	sCOVID-19	Transitional AC	Simple mode	31	-0.002529958	0.128082406	0.984371539	-0.253571473	0.248511558	0.99747324	0.776024278	1.28211564
ebi-a-GCST90001577	ebi-a-GCST011075	sCOVID-19	Transitional AC	Weighted mode	31	0.072699917	0.089506493	0.423057902	-0.102732809	0.248132643	1.075407777	0.902368046	1.28162992
ebi-a-GCST90001578	ebi-a-GCST011075	sCOVID-19	Transitional %lymphocyte	MR Egger	26	0.071624405	0.112590564	0.530699638	-0.1490531	0.292301911	1.074251785	0.861523367	1.339507369
ebi-a-GCST90001578	ebi-a-GCST011075	sCOVID-19	Transitional %lymphocyte	Weighted median	26	-0.012837811	0.075884427	0.865658338	-0.161571288	0.135895665	0.987244242	0.850805877	1.145562366
ebi-a-GCST90001578	ebi-a-GCST011075	sCOVID-19	Transitional %lymphocyte	Inverse variance weighted	26	0.025060318	0.052604322	0.633794596	-0.078044153	0.128164788	1.025376967	0.924923587	1.136740309
ebi-a-GCST90001578	ebi-a-GCST011075	sCOVID-19	Transitional %lymphocyte	Simple mode	26	-0.053468485	0.137565375	0.700805712	-0.32309662	0.216159649	0.947935815	0.723903908	1.241300536
ebi-a-GCST90001578	ebi-a-GCST011075	sCOVID-19	Transitional %lymphocyte	Weighted mode	26	-0.074321307	0.112789062	0.515957702	-0.295387868	0.146745255	0.928373353	0.744242864	1.158058915
ebi-a-GCST90001579	ebi-a-GCST011075	sCOVID-19	CD14- CD16+ monocyte AC	MR Egger	19	0.053526745	0.074811126	0.484017297	-0.093103062	0.200156551	1.054985207	0.911099596	1.221593985
ebi-a-GCST90001579	ebi-a-GCST011075	sCOVID-19	CD14- CD16+ monocyte AC	Weighted median	19	0.068164635	0.063134954	0.280291141	-0.055579876	0.191909146	1.070541543	0.945936463	1.211560437
ebi-a-GCST90001579	ebi-a-GCST011075	sCOVID-19	CD14- CD16+ monocyte AC	Inverse variance weighted	19	-0.012893977	0.054273708	0.812212168	-0.119270445	0.093482492	0.987188795	0.88756773	1.097991379
ebi-a-GCST90001579	ebi-a-GCST011075	sCOVID-19	CD14- CD16+ monocyte AC	Simple mode	19	-0.092570043	0.111963677	0.419183795	-0.312018851	0.126878764	0.911585358	0.73196773	1.135279373
ebi-a-GCST90001579	ebi-a-GCST011075	sCOVID-19	CD14- CD16+ monocyte AC	Weighted mode	19	0.039154564	0.058923477	0.51479469	-0.076335451	0.154644579	1.039931207	0.926505357	1.167243025
ebi-a-GCST90001580	ebi-a-GCST011075	sCOVID-19	CD14+ CD16+ monocyte AC	MR Egger	20	-0.019971167	0.07197809	0.784587112	-0.161048224	0.121105889	0.980226935	0.85125102	1.128744427
ebi-a-GCST90001580	ebi-a-GCST011075	sCOVID-19	CD14+ CD16+ monocyte AC	Weighted median	20	0.001411797	0.059631712	0.981111626	-0.115466357	0.118289952	1.001412794	0.890950546	1.125570426
ebi-a-GCST90001580	ebi-a-GCST011075	sCOVID-19	CD14+ CD16+ monocyte AC	Inverse variance weighted	20	0.02752479	0.048265685	0.568490122	-0.067075952	0.122125532	1.027907096	0.935124174	1.129895931
ebi-a-GCST90001580	ebi-a-GCST011075	sCOVID-19	CD14+ CD16+ monocyte AC	Simple mode	20	0.072841962	0.096667114	0.460365629	-0.116625581	0.262309506	1.075560544	0.889918333	1.299928815
ebi-a-GCST90001580	ebi-a-GCST011075	sCOVID-19	CD14+ CD16+ monocyte AC	Weighted mode	20	0.004306508	0.058267592	0.941855251	-0.109897972	0.118510989	1.004315795	0.89592554	1.125819246
ebi-a-GCST90001581	ebi-a-GCST011075	sCOVID-19	CD14- CD16- AC	MR Egger	23	0.00668454	0.044282438	0.881453905	-0.080109039	0.093478118	1.006706931	0.923015697	1.097986577
ebi-a-GCST90001581	ebi-a-GCST011075	sCOVID-19	CD14- CD16- AC	Weighted median	23	0.0204628	0.047605454	0.667310934	-0.07284389	0.113769491	1.020673599	0.929745961	1.120493811
ebi-a-GCST90001581	ebi-a-GCST011075	sCOVID-19	CD14- CD16- AC	Inverse variance weighted	23	0.024129123	0.03264439	0.459815521	-0.039853883	0.088112128	1.024422585	0.960929837	1.092110571
ebi-a-GCST90001581	ebi-a-GCST011075	sCOVID-19	CD14- CD16- AC	Simple mode	23	0.052944289	0.069674503	0.455392551	-0.083617737	0.189506315	1.054370903	0.919782787	1.208652756
ebi-a-GCST90001581	ebi-a-GCST011075	sCOVID-19	CD14- CD16- AC	Weighted mode	23	0.017847138	0.041080402	0.668197334	-0.06267045	0.098364725	1.018007349	0.939252953	1.103365137
ebi-a-GCST90001582	ebi-a-GCST011075	sCOVID-19	CD14+ CD16- monocyte AC	MR Egger	28	-0.023384343	0.03847134	0.54856798	-0.098788169	0.052019482	0.976886952	0.905934593	1.053396265
ebi-a-GCST90001582	ebi-a-GCST011075	sCOVID-19	CD14+ CD16- monocyte AC	Weighted median	28	-0.010881651	0.042226078	0.796638618	-0.093644764	0.071881462	0.98917734	0.910606185	1.074527964
ebi-a-GCST90001582	ebi-a-GCST011075	sCOVID-19	CD14+ CD16- monocyte AC	Inverse variance weighted	28	0.022187775	0.030257424	0.463375355	-0.037116776	0.081492327	1.022435755	0.963563607	1.084904893
ebi-a-GCST90001582	ebi-a-GCST011075	sCOVID-19	CD14+ CD16- monocyte AC	Simple mode	28	0.010186034	0.094841802	0.91526555	-0.175703898	0.196075966	1.010238088	0.838866336	1.216619324
ebi-a-GCST90001582	ebi-a-GCST011075	sCOVID-19	CD14+ CD16- monocyte AC	Weighted mode	28	-0.007022828	0.036969361	0.850758739	-0.079482775	0.065437119	0.993001774	0.923593929	1.067625602
ebi-a-GCST90001583	ebi-a-GCST011075	sCOVID-19	Monocyte AC	MR Egger	27	0.002738167	0.033563636	0.93562926	-0.063046559	0.068522894	1.002741919	0.938899758	1.070925142
ebi-a-GCST90001583	ebi-a-GCST011075	sCOVID-19	Monocyte AC	Weighted median	27	-0.013941479	0.037987515	0.713617814	-0.088397008	0.06051405	0.986155253	0.915397384	1.062382524
ebi-a-GCST90001583	ebi-a-GCST011075	sCOVID-19	Monocyte AC	Inverse variance weighted	27	-0.002637605	0.027276746	0.922966274	-0.056100026	0.050824816	0.99736587	0.945444562	1.052138559
ebi-a-GCST90001583	ebi-a-GCST011075	sCOVID-19	Monocyte AC	Simple mode	27	-0.09568825	0.094048645	0.318321979	-0.280023594	0.088647094	0.908747274	0.755765909	1.09269497
ebi-a-GCST90001583	ebi-a-GCST011075	sCOVID-19	Monocyte AC	Weighted mode	27	-0.012364561	0.035758591	0.73229127	-0.082451399	0.057722278	0.987711567	0.920856191	1.059420731
ebi-a-GCST90001584	ebi-a-GCST011075	sCOVID-19	CD14- CD16+ monocyte %monocyte	MR Egger	21	0.050533539	0.065680169	0.451122601	-0.078199593	0.179266671	1.05183214	0.924779828	1.196339731
ebi-a-GCST90001584	ebi-a-GCST011075	sCOVID-19	CD14- CD16+ monocyte %monocyte	Weighted median	21	0.018729264	0.061566356	0.760965891	-0.101940793	0.139399321	1.018905757	0.903083019	1.149583061
ebi-a-GCST90001584	ebi-a-GCST011075	sCOVID-19	CD14- CD16+ monocyte %monocyte	Inverse variance weighted	21	0.014473051	0.044444916	0.744696607	-0.072638985	0.101585086	1.014578292	0.92993649	1.106924098
ebi-a-GCST90001584	ebi-a-GCST011075	sCOVID-19	CD14- CD16+ monocyte %monocyte	Simple mode	21	-0.049815009	0.096160721	0.610114567	-0.238290021	0.138660004	0.95140541	0.787974129	1.148733468
ebi-a-GCST90001584	ebi-a-GCST011075	sCOVID-19	CD14- CD16+ monocyte %monocyte	Weighted mode	21	0.022390804	0.066698952	0.740593519	-0.108339141	0.153120749	1.02264336	0.897323226	1.1654657
ebi-a-GCST90001585	ebi-a-GCST011075	sCOVID-19	CD14+ CD16+ monocyte %monocyte	MR Egger	24	0.054272461	0.076108543	0.483284356	-0.094900284	0.203445206	1.05577222	0.909463618	1.225617999
ebi-a-GCST90001585	ebi-a-GCST011075	sCOVID-19	CD14+ CD16+ monocyte %monocyte	Weighted median	24	-0.027599261	0.060546521	0.648508192	-0.146270443	0.091071921	0.972778119	0.863924029	1.095347781
ebi-a-GCST90001585	ebi-a-GCST011075	sCOVID-19	CD14+ CD16+ monocyte %monocyte	Inverse variance weighted	24	-0.063811776	0.042613304	0.134273258	-0.147333853	0.019710301	0.938181571	0.863005812	1.019905831
ebi-a-GCST90001585	ebi-a-GCST011075	sCOVID-19	CD14+ CD16+ monocyte %monocyte	Simple mode	24	-0.016532199	0.102611555	0.873410139	-0.217650847	0.184586449	0.983603708	0.804406253	1.202720951
ebi-a-GCST90001585	ebi-a-GCST011075	sCOVID-19	CD14+ CD16+ monocyte %monocyte	Weighted mode	24	-0.024494307	0.059943472	0.686595686	-0.141983511	0.092994898	0.975803244	0.867635563	1.097456136
ebi-a-GCST90001586	ebi-a-GCST011075	sCOVID-19	CD14+ CD16- monocyte %monocyte	MR Egger	25	0.038333793	0.036426402	0.303564317	-0.033061954	0.10972954	1.039078012	0.967478619	1.115976203
ebi-a-GCST90001586	ebi-a-GCST011075	sCOVID-19	CD14+ CD16- monocyte %monocyte	Weighted median	25	0.032709147	0.042937769	0.446191139	-0.051448881	0.116867175	1.033249972	0.949852204	1.123970128
ebi-a-GCST90001586	ebi-a-GCST011075	sCOVID-19	CD14+ CD16- monocyte %monocyte	Inverse variance weighted	25	0.035107042	0.029653763	0.236453297	-0.023014334	0.093228418	1.03573057	0.977248476	1.097712444
ebi-a-GCST90001586	ebi-a-GCST011075	sCOVID-19	CD14+ CD16- monocyte %monocyte	Simple mode	25	0.069364919	0.066656366	0.308415609	-0.061281559	0.200011396	1.071827268	0.94055838	1.221416678
ebi-a-GCST90001586	ebi-a-GCST011075	sCOVID-19	CD14+ CD16- monocyte %monocyte	Weighted mode	25	0.025667022	0.038371085	0.509932941	-0.049540303	0.100874348	1.025999257	0.951666802	1.106137645
ebi-a-GCST90001587	ebi-a-GCST011075	sCOVID-19	CD16+ monocyte %monocyte	MR Egger	24	-0.004441647	0.093602915	0.962581114	-0.18790336	0.179020066	0.995568203	0.828694789	1.196044744
ebi-a-GCST90001587	ebi-a-GCST011075	sCOVID-19	CD16+ monocyte %monocyte	Weighted median	24	-0.040346469	0.072907728	0.579995804	-0.183245616	0.102552677	0.960456613	0.83256364	1.107995666
ebi-a-GCST90001587	ebi-a-GCST011075	sCOVID-19	CD16+ monocyte %monocyte	Inverse variance weighted	24	-0.010618906	0.050306479	0.832821522	-0.109219606	0.087981794	0.989437276	0.896533512	1.091968241
ebi-a-GCST90001587	ebi-a-GCST011075	sCOVID-19	CD16+ monocyte %monocyte	Simple mode	24	-0.116106791	0.132260178	0.389094601	-0.37533674	0.143123158	0.890380134	0.68705788	1.153871901
ebi-a-GCST90001587	ebi-a-GCST011075	sCOVID-19	CD16+ monocyte %monocyte	Weighted mode	24	-0.067818808	0.094280359	0.479182648	-0.252608312	0.116970695	0.934429769	0.776772075	1.124086487
ebi-a-GCST90001588	ebi-a-GCST011075	sCOVID-19	T/B	MR Egger	27	-0.026418059	0.079663496	0.74293976	-0.182558512	0.129722394	0.973927845	0.833135894	1.138512282
ebi-a-GCST90001588	ebi-a-GCST011075	sCOVID-19	T/B	Weighted median	27	-0.047613753	0.06560292	0.467969294	-0.176195475	0.080967969	0.953502003	0.83845407	1.084336164
ebi-a-GCST90001588	ebi-a-GCST011075	sCOVID-19	T/B	Inverse variance weighted	27	-0.00856489	0.042980749	0.842049422	-0.092807158	0.075677377	0.991471684	0.911369233	1.078614533
ebi-a-GCST90001588	ebi-a-GCST011075	sCOVID-19	T/B	Simple mode	27	-0.077204503	0.109901461	0.488616864	-0.292611366	0.138202361	0.925700526	0.746312126	1.14820788
ebi-a-GCST90001588	ebi-a-GCST011075	sCOVID-19	T/B	Weighted mode	27	-0.057237798	0.078577318	0.472862882	-0.211249342	0.096773746	0.944369474	0.809572182	1.101611101
ebi-a-GCST90001589	ebi-a-GCST011075	sCOVID-19	CD4/CD8br	MR Egger	15	-0.148138334	0.103848573	0.177301233	-0.351681537	0.055404869	0.86231182	0.703504126	1.056968462
ebi-a-GCST90001589	ebi-a-GCST011075	sCOVID-19	CD4/CD8br	Weighted median	15	-0.174762376	0.078869203	0.026701732	-0.329346015	-0.020178738	0.839656519	0.719394053	0.980023491
ebi-a-GCST90001589	ebi-a-GCST011075	sCOVID-19	CD4/CD8br	Inverse variance weighted	15	-0.114043568	0.056349943	0.042986072	-0.224489456	-0.003597679	0.892219083	0.798924	0.996408785
ebi-a-GCST90001589	ebi-a-GCST011075	sCOVID-19	CD4/CD8br	Simple mode	15	-0.091138227	0.131824124	0.500642456	-0.349513511	0.167237057	0.912891516	0.705030996	1.182034441
ebi-a-GCST90001589	ebi-a-GCST011075	sCOVID-19	CD4/CD8br	Weighted mode	15	-0.14662238	0.099019735	0.160828161	-0.340701061	0.047456301	0.863620036	0.711271503	1.048600377
ebi-a-GCST90001590	ebi-a-GCST011075	sCOVID-19	CD4+ AC	MR Egger	22	-0.150612731	0.071086743	0.046827888	-0.289942748	-0.011282715	0.860180755	0.748306408	0.988780697
ebi-a-GCST90001590	ebi-a-GCST011075	sCOVID-19	CD4+ AC	Weighted median	22	-0.148136125	0.06443513	0.02150515	-0.27442898	-0.02184327	0.862313725	0.760005978	0.978393567
ebi-a-GCST90001590	ebi-a-GCST011075	sCOVID-19	CD4+ AC	Inverse variance weighted	22	-0.120005515	0.045335856	0.008120139	-0.208863793	-0.031147236	0.886915546	0.811505761	0.969332842
ebi-a-GCST90001590	ebi-a-GCST011075	sCOVID-19	CD4+ AC	Simple mode	22	-0.112035952	0.102615038	0.287285653	-0.313161426	0.089089523	0.894012116	0.731131879	1.093178517
ebi-a-GCST90001590	ebi-a-GCST011075	sCOVID-19	CD4+ AC	Weighted mode	22	-0.146536845	0.071747936	0.053869875	-0.287162799	-0.005910891	0.863693909	0.750389556	0.994106544
ebi-a-GCST90001591	ebi-a-GCST011075	sCOVID-19	CD4+ %T cell	MR Egger	22	-0.011454987	0.086384019	0.895830545	-0.180767664	0.157857691	0.988610372	0.834629251	1.170999538
ebi-a-GCST90001591	ebi-a-GCST011075	sCOVID-19	CD4+ %T cell	Weighted median	22	0.023398246	0.074062558	0.752059104	-0.121764368	0.16856086	1.023674133	0.885356962	1.183600259
ebi-a-GCST90001591	ebi-a-GCST011075	sCOVID-19	CD4+ %T cell	Inverse variance weighted	22	-0.03454621	0.051535169	0.502639529	-0.135555142	0.066462721	0.966043698	0.87323101	1.068721123
ebi-a-GCST90001591	ebi-a-GCST011075	sCOVID-19	CD4+ %T cell	Simple mode	22	0.107143993	0.117452056	0.371998603	-0.123062037	0.337350022	1.11309452	0.884208807	1.401229439
ebi-a-GCST90001591	ebi-a-GCST011075	sCOVID-19	CD4+ %T cell	Weighted mode	22	0.048440552	0.079269138	0.547698515	-0.106926959	0.203808062	1.049632971	0.898591304	1.226062803
ebi-a-GCST90001592	ebi-a-GCST011075	sCOVID-19	CD8br AC	MR Egger	21	-0.059271768	0.061774891	0.349368724	-0.180350553	0.061807018	0.942450607	0.834977456	1.063757039
ebi-a-GCST90001592	ebi-a-GCST011075	sCOVID-19	CD8br AC	Weighted median	21	0.005665212	0.061628478	0.926757441	-0.115126605	0.126457029	1.00568129	0.8912533	1.134800687
ebi-a-GCST90001592	ebi-a-GCST011075	sCOVID-19	CD8br AC	Inverse variance weighted	21	-0.039675364	0.042173359	0.346823552	-0.122335148	0.04298442	0.961101397	0.884851763	1.04392163
ebi-a-GCST90001592	ebi-a-GCST011075	sCOVID-19	CD8br AC	Simple mode	21	0.010044755	0.131164007	0.939717286	-0.247036699	0.267126209	1.010095373	0.781112027	1.306205291
ebi-a-GCST90001592	ebi-a-GCST011075	sCOVID-19	CD8br AC	Weighted mode	21	0.017390572	0.054979148	0.755043186	-0.090368557	0.125149701	1.017542668	0.913594411	1.133318099
ebi-a-GCST90001593	ebi-a-GCST011075	sCOVID-19	CD8br %T cell	MR Egger	23	0.052038771	0.077569089	0.509615432	-0.099996642	0.204074185	1.053416584	0.904840456	1.22638913
ebi-a-GCST90001593	ebi-a-GCST011075	sCOVID-19	CD8br %T cell	Weighted median	23	-0.003714831	0.063831401	0.953591274	-0.128824376	0.121394714	0.99629206	0.879128348	1.129070485
ebi-a-GCST90001593	ebi-a-GCST011075	sCOVID-19	CD8br %T cell	Inverse variance weighted	23	0.033857658	0.043136998	0.432519979	-0.050690859	0.118406175	1.034437352	0.950572486	1.12570125
ebi-a-GCST90001593	ebi-a-GCST011075	sCOVID-19	CD8br %T cell	Simple mode	23	-0.054263312	0.110872951	0.629389517	-0.271574297	0.163047672	0.947182669	0.762178654	1.177092803
ebi-a-GCST90001593	ebi-a-GCST011075	sCOVID-19	CD8br %T cell	Weighted mode	23	-0.051485472	0.093439647	0.587184736	-0.23462718	0.131656236	0.949817449	0.790865646	1.140716114
ebi-a-GCST90001594	ebi-a-GCST011075	sCOVID-19	DP (CD4+CD8+) AC	MR Egger	18	-0.048989079	0.118629766	0.685118698	-0.281503422	0.183525263	0.952191528	0.754648334	1.201445317
ebi-a-GCST90001594	ebi-a-GCST011075	sCOVID-19	DP (CD4+CD8+) AC	Weighted median	18	-0.077034786	0.080900083	0.340984738	-0.23559895	0.081529377	0.925857646	0.790097479	1.08494509
ebi-a-GCST90001594	ebi-a-GCST011075	sCOVID-19	DP (CD4+CD8+) AC	Inverse variance weighted	18	-0.07135434	0.058115951	0.219524796	-0.185261603	0.042552923	0.931131897	0.830886893	1.043471279
ebi-a-GCST90001594	ebi-a-GCST011075	sCOVID-19	DP (CD4+CD8+) AC	Simple mode	18	-0.213609331	0.14887447	0.169477766	-0.505403293	0.078184631	0.807663853	0.603262235	1.081322286
ebi-a-GCST90001594	ebi-a-GCST011075	sCOVID-19	DP (CD4+CD8+) AC	Weighted mode	18	0.028467938	0.125653987	0.823469112	-0.217813876	0.274749753	1.028877023	0.804275123	1.316201258
ebi-a-GCST90001595	ebi-a-GCST011075	sCOVID-19	DP (CD4+CD8+) %T cell	MR Egger	7	-0.204657032	0.47769168	0.686167625	-1.140932725	0.73161866	0.814926762	0.319520858	2.078442177
ebi-a-GCST90001595	ebi-a-GCST011075	sCOVID-19	DP (CD4+CD8+) %T cell	Weighted median	7	-0.037984702	0.135963634	0.779957832	-0.304473424	0.228504019	0.962727668	0.737511628	1.256718576
ebi-a-GCST90001595	ebi-a-GCST011075	sCOVID-19	DP (CD4+CD8+) %T cell	Inverse variance weighted	7	-0.067219063	0.103716816	0.516919059	-0.270504022	0.136065896	0.934990357	0.762994831	1.145757392
ebi-a-GCST90001595	ebi-a-GCST011075	sCOVID-19	DP (CD4+CD8+) %T cell	Simple mode	7	-0.088931128	0.199453006	0.671325918	-0.479859021	0.301996764	0.914908583	0.618870634	1.35255685
ebi-a-GCST90001595	ebi-a-GCST011075	sCOVID-19	DP (CD4+CD8+) %T cell	Weighted mode	7	-0.032672102	0.187917206	0.867689811	-0.400989827	0.335645622	0.967855865	0.669656873	1.398843218
ebi-a-GCST90001596	ebi-a-GCST011075	sCOVID-19	CD8dim AC	MR Egger	26	0.088018946	0.055422767	0.125343881	-0.020609679	0.19664757	1.092008811	0.979601249	1.217314946
ebi-a-GCST90001596	ebi-a-GCST011075	sCOVID-19	CD8dim AC	Weighted median	26	0.065826774	0.059037458	0.264850357	-0.049886643	0.181540192	1.068041689	0.951337259	1.199062728
ebi-a-GCST90001596	ebi-a-GCST011075	sCOVID-19	CD8dim AC	Inverse variance weighted	26	0.029413893	0.038568726	0.445680598	-0.04618081	0.105008597	1.029850755	0.954869297	1.110720159
ebi-a-GCST90001596	ebi-a-GCST011075	sCOVID-19	CD8dim AC	Simple mode	26	0.059742182	0.094026811	0.530957847	-0.124550367	0.244034731	1.061562821	0.882893792	1.276388659
ebi-a-GCST90001596	ebi-a-GCST011075	sCOVID-19	CD8dim AC	Weighted mode	26	0.073963843	0.057394756	0.209305581	-0.038529878	0.186457564	1.076767872	0.962202955	1.204973487
ebi-a-GCST90001597	ebi-a-GCST011075	sCOVID-19	CD8dim %T cell	MR Egger	17	0.137981176	0.10765725	0.219415965	-0.073027034	0.348989386	1.147953941	0.929575699	1.417634144
ebi-a-GCST90001597	ebi-a-GCST011075	sCOVID-19	CD8dim %T cell	Weighted median	17	-0.007089842	0.080392853	0.929725698	-0.164659834	0.150480149	0.992935231	0.848182178	1.16239223
ebi-a-GCST90001597	ebi-a-GCST011075	sCOVID-19	CD8dim %T cell	Inverse variance weighted	17	-0.014791974	0.058310179	0.799744809	-0.129079925	0.099495978	0.98531689	0.878903716	1.104614028
ebi-a-GCST90001597	ebi-a-GCST011075	sCOVID-19	CD8dim %T cell	Simple mode	17	-0.027105332	0.10955577	0.807736802	-0.24183464	0.187623977	0.973258721	0.785186005	1.206379803
ebi-a-GCST90001597	ebi-a-GCST011075	sCOVID-19	CD8dim %T cell	Weighted mode	17	0.005517413	0.084581743	0.9487976	-0.160262804	0.171297629	1.005532662	0.851919872	1.186843935
ebi-a-GCST90001598	ebi-a-GCST011075	sCOVID-19	DN (CD4-CD8-) AC	MR Egger	19	0.122527463	0.18143781	0.508558571	-0.233090645	0.478145571	1.130350162	0.792081772	1.613080284
ebi-a-GCST90001598	ebi-a-GCST011075	sCOVID-19	DN (CD4-CD8-) AC	Weighted median	19	-0.076525875	0.086326501	0.375364182	-0.245725817	0.092674068	0.926328946	0.782136644	1.097104096
ebi-a-GCST90001598	ebi-a-GCST011075	sCOVID-19	DN (CD4-CD8-) AC	Inverse variance weighted	19	-0.070728383	0.07300135	0.332613026	-0.213811029	0.072354262	0.931714927	0.807500965	1.075036122
ebi-a-GCST90001598	ebi-a-GCST011075	sCOVID-19	DN (CD4-CD8-) AC	Simple mode	19	-0.081742979	0.161463306	0.618816177	-0.398211059	0.234725101	0.921508775	0.671520282	1.264561094
ebi-a-GCST90001598	ebi-a-GCST011075	sCOVID-19	DN (CD4-CD8-) AC	Weighted mode	19	-0.032963743	0.13409148	0.808594885	-0.295783044	0.229855558	0.96757364	0.743948815	1.258418228
ebi-a-GCST90001599	ebi-a-GCST011075	sCOVID-19	DN (CD4-CD8-) %T cell	MR Egger	14	0.014606124	0.157413421	0.927602876	-0.293924182	0.32313643	1.014713315	0.745332999	1.381453809
ebi-a-GCST90001599	ebi-a-GCST011075	sCOVID-19	DN (CD4-CD8-) %T cell	Weighted median	14	-0.068757259	0.086791402	0.42823661	-0.238868406	0.101353889	0.933553264	0.787518508	1.10666821
ebi-a-GCST90001599	ebi-a-GCST011075	sCOVID-19	DN (CD4-CD8-) %T cell	Inverse variance weighted	14	-0.043765606	0.065596214	0.504646224	-0.172334185	0.084802974	0.957178288	0.841697843	1.088502582
ebi-a-GCST90001599	ebi-a-GCST011075	sCOVID-19	DN (CD4-CD8-) %T cell	Simple mode	14	-0.082749079	0.143002723	0.572712157	-0.363034416	0.197536258	0.920582111	0.695562495	1.218397241
ebi-a-GCST90001599	ebi-a-GCST011075	sCOVID-19	DN (CD4-CD8-) %T cell	Weighted mode	14	-0.074978608	0.121495398	0.547805311	-0.313109589	0.163152372	0.927763333	0.73116978	1.177216051
ebi-a-GCST90001600	ebi-a-GCST011075	sCOVID-19	Leukocyte AC	MR Egger	12	-0.087174234	0.09391491	0.375152144	-0.271247458	0.096898991	0.916517394	0.762427804	1.101749081
ebi-a-GCST90001600	ebi-a-GCST011075	sCOVID-19	Leukocyte AC	Weighted median	12	-0.017785219	0.063778482	0.780352856	-0.142791043	0.107220606	0.982372005	0.866935202	1.113179802
ebi-a-GCST90001600	ebi-a-GCST011075	sCOVID-19	Leukocyte AC	Inverse variance weighted	12	-0.006863284	0.045945456	0.881254613	-0.096916378	0.083189809	0.993160214	0.907631901	1.086748064
ebi-a-GCST90001600	ebi-a-GCST011075	sCOVID-19	Leukocyte AC	Simple mode	12	0.040024481	0.109785255	0.722343658	-0.175154619	0.25520358	1.040836254	0.839327235	1.29072436
ebi-a-GCST90001600	ebi-a-GCST011075	sCOVID-19	Leukocyte AC	Weighted mode	12	-0.078402418	0.071900163	0.298831984	-0.219326737	0.062521902	0.924592279	0.803059286	1.064517774
ebi-a-GCST90001601	ebi-a-GCST011075	sCOVID-19	Lymphocyte AC	MR Egger	17	0.027877968	0.076586717	0.720933947	-0.122231997	0.177987932	1.028270195	0.884943041	1.194810903
ebi-a-GCST90001601	ebi-a-GCST011075	sCOVID-19	Lymphocyte AC	Weighted median	17	-0.000817051	0.065458538	0.990041091	-0.129115786	0.127481683	0.999183282	0.878872199	1.135964061
ebi-a-GCST90001601	ebi-a-GCST011075	sCOVID-19	Lymphocyte AC	Inverse variance weighted	17	0.019707393	0.049620821	0.691249656	-0.077549416	0.116964203	1.019902866	0.925381294	1.12407919
ebi-a-GCST90001601	ebi-a-GCST011075	sCOVID-19	Lymphocyte AC	Simple mode	17	0.043599124	0.103447359	0.67902546	-0.1591577	0.246355949	1.044563531	0.852861852	1.279354877
ebi-a-GCST90001601	ebi-a-GCST011075	sCOVID-19	Lymphocyte AC	Weighted mode	17	0.002259491	0.07120765	0.975079017	-0.137307503	0.141826486	1.002262046	0.871702134	1.152376677
ebi-a-GCST90001602	ebi-a-GCST011075	sCOVID-19	Lymphocyte %leukocyte	MR Egger	22	0.071500148	0.039492565	0.085273701	-0.005905279	0.148905575	1.07411831	0.994112122	1.160563398
ebi-a-GCST90001602	ebi-a-GCST011075	sCOVID-19	Lymphocyte %leukocyte	Weighted median	22	0.088998203	0.051583988	0.084472201	-0.012106412	0.190102819	1.093078692	0.987966575	1.209373938
ebi-a-GCST90001602	ebi-a-GCST011075	sCOVID-19	Lymphocyte %leukocyte	Inverse variance weighted	22	0.068702725	0.03182735	0.030880704	0.00632112	0.13108433	1.071117746	1.006341141	1.140063919
ebi-a-GCST90001602	ebi-a-GCST011075	sCOVID-19	Lymphocyte %leukocyte	Simple mode	22	0.031913177	0.089301198	0.724384513	-0.143117171	0.206943525	1.032427863	0.866652516	1.229913111
ebi-a-GCST90001602	ebi-a-GCST011075	sCOVID-19	Lymphocyte %leukocyte	Weighted mode	22	0.070690865	0.041303992	0.101724514	-0.010264959	0.15164669	1.073249396	0.989787546	1.163748999
ebi-a-GCST90001603	ebi-a-GCST011075	sCOVID-19	T cell AC	MR Egger	19	-0.075176709	0.083629785	0.381250243	-0.239091087	0.088737669	0.927579561	0.787343163	1.092793945
ebi-a-GCST90001603	ebi-a-GCST011075	sCOVID-19	T cell AC	Weighted median	19	-0.132920063	0.069979769	0.057510982	-0.27008041	0.004240283	0.875535077	0.763318113	1.004249286
ebi-a-GCST90001603	ebi-a-GCST011075	sCOVID-19	T cell AC	Inverse variance weighted	19	-0.109240452	0.049824959	0.02834454	-0.206897372	-0.011583531	0.896514823	0.813103093	0.988483299
ebi-a-GCST90001603	ebi-a-GCST011075	sCOVID-19	T cell AC	Simple mode	19	-0.063234926	0.112232918	0.580096855	-0.283211445	0.156741593	0.938722917	0.753360476	1.169693317
ebi-a-GCST90001603	ebi-a-GCST011075	sCOVID-19	T cell AC	Weighted mode	19	-0.117470235	0.069534968	0.108394878	-0.253758772	0.018818303	0.889166978	0.775878943	1.018996483
ebi-a-GCST90001604	ebi-a-GCST011075	sCOVID-19	T cell %lymphocyte	MR Egger	17	-0.122629882	0.245718343	0.624971812	-0.604237835	0.358978071	0.884591005	0.546490784	1.431865401
ebi-a-GCST90001604	ebi-a-GCST011075	sCOVID-19	T cell %lymphocyte	Weighted median	17	-0.066520513	0.087358808	0.44638048	-0.237743776	0.10470275	0.935643723	0.788404673	1.110380501
ebi-a-GCST90001604	ebi-a-GCST011075	sCOVID-19	T cell %lymphocyte	Inverse variance weighted	17	0.035310266	0.071326469	0.620563865	-0.104489614	0.175110146	1.035941076	0.900784153	1.191377435
ebi-a-GCST90001604	ebi-a-GCST011075	sCOVID-19	T cell %lymphocyte	Simple mode	17	-0.115029499	0.154542628	0.46747351	-0.41793305	0.187874053	0.89133985	0.658406307	1.206681528
ebi-a-GCST90001604	ebi-a-GCST011075	sCOVID-19	T cell %lymphocyte	Weighted mode	17	-0.129929033	0.11324101	0.26809763	-0.351881413	0.092023347	0.878157749	0.703363527	1.096390419
ebi-a-GCST90001605	ebi-a-GCST011075	sCOVID-19	T cell %leukocyte	MR Egger	18	0.103345453	0.043433628	0.03012879	0.018215542	0.188475364	1.108874406	1.018382456	1.207407336
ebi-a-GCST90001605	ebi-a-GCST011075	sCOVID-19	T cell %leukocyte	Weighted median	18	0.091198542	0.053639831	0.089092955	-0.013935526	0.196332611	1.095486484	0.986161124	1.216931602
ebi-a-GCST90001605	ebi-a-GCST011075	sCOVID-19	T cell %leukocyte	Inverse variance weighted	18	0.078655973	0.035374496	0.026180618	0.00932196	0.147989985	1.081832078	1.009365545	1.159501284
ebi-a-GCST90001605	ebi-a-GCST011075	sCOVID-19	T cell %leukocyte	Simple mode	18	0.082940699	0.111570055	0.467392581	-0.135736609	0.301618007	1.086477377	0.873072562	1.352044656
ebi-a-GCST90001605	ebi-a-GCST011075	sCOVID-19	T cell %leukocyte	Weighted mode	18	0.091113868	0.047256284	0.070719453	-0.001508448	0.183736185	1.095393729	0.998492689	1.201698755
ebi-a-GCST90001606	ebi-a-GCST011075	sCOVID-19	CD4+ %leukocyte	MR Egger	14	0.116886751	0.100403749	0.266980125	-0.079904596	0.313678098	1.123992131	0.923204419	1.36844916
ebi-a-GCST90001606	ebi-a-GCST011075	sCOVID-19	CD4+ %leukocyte	Weighted median	14	0.067531664	0.081852076	0.409345921	-0.092898406	0.227961734	1.069864135	0.911286077	1.256037261
ebi-a-GCST90001606	ebi-a-GCST011075	sCOVID-19	CD4+ %leukocyte	Inverse variance weighted	14	0.052707662	0.06053317	0.383905068	-0.065937351	0.171352674	1.05412144	0.936189514	1.186909268
ebi-a-GCST90001606	ebi-a-GCST011075	sCOVID-19	CD4+ %leukocyte	Simple mode	14	0.010333468	0.122065539	0.933825422	-0.228914989	0.249581925	1.010387042	0.795396148	1.283488709
ebi-a-GCST90001606	ebi-a-GCST011075	sCOVID-19	CD4+ %leukocyte	Weighted mode	14	0.096552964	0.106130767	0.379510418	-0.111463339	0.304569267	1.101367913	0.894524185	1.356040785
ebi-a-GCST90001607	ebi-a-GCST011075	sCOVID-19	CD8br %leukocyte	MR Egger	18	0.076013924	0.174888829	0.669627804	-0.266768181	0.418796029	1.078977598	0.76585059	1.520130261
ebi-a-GCST90001607	ebi-a-GCST011075	sCOVID-19	CD8br %leukocyte	Weighted median	18	0.037580819	0.076844971	0.624808272	-0.113035324	0.188196962	1.038295908	0.893119111	1.207071239
ebi-a-GCST90001607	ebi-a-GCST011075	sCOVID-19	CD8br %leukocyte	Inverse variance weighted	18	0.075422087	0.056655878	0.183112861	-0.035623433	0.186467608	1.078339208	0.965003613	1.204985589
ebi-a-GCST90001607	ebi-a-GCST011075	sCOVID-19	CD8br %leukocyte	Simple mode	18	0.001765569	0.12686128	0.989057973	-0.246882541	0.250413679	1.001767128	0.781232451	1.2845567
ebi-a-GCST90001607	ebi-a-GCST011075	sCOVID-19	CD8br %leukocyte	Weighted mode	18	-0.045049952	0.1148378	0.699717173	-0.270132041	0.180032136	0.955949729	0.763278704	1.197255838
ebi-a-GCST90001608	ebi-a-GCST011075	sCOVID-19	DP (CD4+CD8+) %leukocyte	MR Egger	19	-0.089486667	0.129486702	0.498839573	-0.343280603	0.164307269	0.914400456	0.709439113	1.178576399
ebi-a-GCST90001608	ebi-a-GCST011075	sCOVID-19	DP (CD4+CD8+) %leukocyte	Weighted median	19	0.057444207	0.081365945	0.48018928	-0.102033044	0.216921459	1.059126178	0.902999713	1.242246531
ebi-a-GCST90001608	ebi-a-GCST011075	sCOVID-19	DP (CD4+CD8+) %leukocyte	Inverse variance weighted	19	0.000361662	0.057986957	0.995023663	-0.113292773	0.114016097	1.000361727	0.892889208	1.120770166
ebi-a-GCST90001608	ebi-a-GCST011075	sCOVID-19	DP (CD4+CD8+) %leukocyte	Simple mode	19	-0.160079442	0.171458717	0.362849546	-0.496138528	0.175979644	0.852076095	0.608877289	1.192413785
ebi-a-GCST90001608	ebi-a-GCST011075	sCOVID-19	DP (CD4+CD8+) %leukocyte	Weighted mode	19	0.115515348	0.126850771	0.374519297	-0.133112164	0.364142859	1.122451741	0.875366902	1.439279814
ebi-a-GCST90001609	ebi-a-GCST011075	sCOVID-19	CD4+ CD8dim AC	MR Egger	18	-0.089252002	0.069091198	0.21477544	-0.224670749	0.046166746	0.91461506	0.798779174	1.047249021
ebi-a-GCST90001609	ebi-a-GCST011075	sCOVID-19	CD4+ CD8dim AC	Weighted median	18	-0.035223053	0.055900699	0.528628899	-0.144788423	0.074342317	0.965390059	0.865205331	1.077175478
ebi-a-GCST90001609	ebi-a-GCST011075	sCOVID-19	CD4+ CD8dim AC	Inverse variance weighted	18	-0.016097116	0.042320412	0.703676033	-0.099045123	0.066850892	0.984031751	0.905701839	1.069136049
ebi-a-GCST90001609	ebi-a-GCST011075	sCOVID-19	CD4+ CD8dim AC	Simple mode	18	-0.015414328	0.090121984	0.866212783	-0.192053416	0.161224761	0.984703865	0.825262785	1.174949021
ebi-a-GCST90001609	ebi-a-GCST011075	sCOVID-19	CD4+ CD8dim AC	Weighted mode	18	-0.030892381	0.050968046	0.552447896	-0.130789752	0.06900499	0.969579913	0.877402227	1.071441556
ebi-a-GCST90001610	ebi-a-GCST011075	sCOVID-19	CD4+ CD8dim %lymphocyte	MR Egger	20	-0.209556276	0.110681158	0.074503653	-0.426491346	0.007378795	0.810944002	0.652795515	1.007406085
ebi-a-GCST90001610	ebi-a-GCST011075	sCOVID-19	CD4+ CD8dim %lymphocyte	Weighted median	20	-0.055177466	0.066743266	0.408400252	-0.185994267	0.075639334	0.946317193	0.830278355	1.078573499
ebi-a-GCST90001610	ebi-a-GCST011075	sCOVID-19	CD4+ CD8dim %lymphocyte	Inverse variance weighted	20	-0.029711073	0.057018114	0.602310142	-0.141466577	0.082044431	0.970725962	0.868084189	1.085504039
ebi-a-GCST90001610	ebi-a-GCST011075	sCOVID-19	CD4+ CD8dim %lymphocyte	Simple mode	20	-0.081203698	0.114165018	0.4855501	-0.304967134	0.142559738	0.922005862	0.737147601	1.15322197
ebi-a-GCST90001610	ebi-a-GCST011075	sCOVID-19	CD4+ CD8dim %lymphocyte	Weighted mode	20	-0.059306973	0.072900768	0.425992264	-0.202192477	0.083578532	0.942417428	0.816937671	1.08717059
ebi-a-GCST90001611	ebi-a-GCST011075	sCOVID-19	CD4+ CD8dim %leukocyte	MR Egger	16	-0.123929317	0.130699017	0.35910692	-0.380099391	0.132240757	0.883442283	0.683793443	1.141383082
ebi-a-GCST90001611	ebi-a-GCST011075	sCOVID-19	CD4+ CD8dim %leukocyte	Weighted median	16	-0.053475809	0.070212615	0.446282775	-0.191092534	0.084140916	0.947928872	0.826056146	1.087782169
ebi-a-GCST90001611	ebi-a-GCST011075	sCOVID-19	CD4+ CD8dim %leukocyte	Inverse variance weighted	16	-0.038774337	0.057669588	0.501358821	-0.15180673	0.074258057	0.961967765	0.859154313	1.077084719
ebi-a-GCST90001611	ebi-a-GCST011075	sCOVID-19	CD4+ CD8dim %leukocyte	Simple mode	16	-0.140492605	0.128878249	0.292863862	-0.393093973	0.112108763	0.868930091	0.674965316	1.11863452
ebi-a-GCST90001611	ebi-a-GCST011075	sCOVID-19	CD4+ CD8dim %leukocyte	Weighted mode	16	-0.055714373	0.06796421	0.425187433	-0.188924224	0.077495478	0.945809246	0.827849235	1.080577346
ebi-a-GCST90001612	ebi-a-GCST011075	sCOVID-19	CD8dim %leukocyte	MR Egger	16	0.082969731	0.064393825	0.21846828	-0.043242167	0.209181628	1.08650892	0.957679444	1.232668865
ebi-a-GCST90001612	ebi-a-GCST011075	sCOVID-19	CD8dim %leukocyte	Weighted median	16	0.03949076	0.06362476	0.534808701	-0.085213769	0.164195289	1.040280887	0.918315956	1.17844443
ebi-a-GCST90001612	ebi-a-GCST011075	sCOVID-19	CD8dim %leukocyte	Inverse variance weighted	16	0.012432844	0.046070288	0.787262677	-0.077864921	0.10273061	1.012510454	0.925089378	1.108192833
ebi-a-GCST90001612	ebi-a-GCST011075	sCOVID-19	CD8dim %leukocyte	Simple mode	16	0.010260512	0.091084801	0.911803435	-0.168265698	0.188786722	1.010313332	0.845129255	1.207783332
ebi-a-GCST90001612	ebi-a-GCST011075	sCOVID-19	CD8dim %leukocyte	Weighted mode	16	0.038358219	0.058640877	0.522936969	-0.0765779	0.153294339	1.039103393	0.926280754	1.16566803
ebi-a-GCST90001613	ebi-a-GCST011075	sCOVID-19	DN (CD4-CD8-) %leukocyte	MR Egger	19	-0.005808781	0.04837701	0.905832839	-0.10062772	0.089010158	0.994208057	0.904269611	1.09309176
ebi-a-GCST90001613	ebi-a-GCST011075	sCOVID-19	DN (CD4-CD8-) %leukocyte	Weighted median	19	-0.073629394	0.05457081	0.177258274	-0.180588182	0.033329393	0.929015929	0.834779065	1.03389104
ebi-a-GCST90001613	ebi-a-GCST011075	sCOVID-19	DN (CD4-CD8-) %leukocyte	Inverse variance weighted	19	-0.011217818	0.035912367	0.754762058	-0.081606057	0.059170421	0.988844867	0.921634959	1.060956035
ebi-a-GCST90001613	ebi-a-GCST011075	sCOVID-19	DN (CD4-CD8-) %leukocyte	Simple mode	19	-0.04124056	0.097795096	0.678234651	-0.232918948	0.150437828	0.959598261	0.792217782	1.162343037
ebi-a-GCST90001613	ebi-a-GCST011075	sCOVID-19	DN (CD4-CD8-) %leukocyte	Weighted mode	19	-0.073413706	0.059399054	0.232367525	-0.189835851	0.043008439	0.929216328	0.82709489	1.043946705
ebi-a-GCST90001614	ebi-a-GCST011075	sCOVID-19	CD8br and CD8dim %leukocyte	MR Egger	15	0.143265423	0.188188224	0.4600728	-0.225583497	0.512114343	1.154036069	0.798050423	1.668815916
ebi-a-GCST90001614	ebi-a-GCST011075	sCOVID-19	CD8br and CD8dim %leukocyte	Weighted median	15	-0.073510857	0.085146466	0.387947284	-0.240397931	0.093376216	0.929126058	0.7863149	1.097874696
ebi-a-GCST90001614	ebi-a-GCST011075	sCOVID-19	CD8br and CD8dim %leukocyte	Inverse variance weighted	15	-0.058116595	0.065458949	0.374630751	-0.186416135	0.070182944	0.943539929	0.829928161	1.072704409
ebi-a-GCST90001614	ebi-a-GCST011075	sCOVID-19	CD8br and CD8dim %leukocyte	Simple mode	15	-0.109505743	0.142993505	0.456507835	-0.389773012	0.170761526	0.896277017	0.677210576	1.186207836
ebi-a-GCST90001614	ebi-a-GCST011075	sCOVID-19	CD8br and CD8dim %leukocyte	Weighted mode	15	-0.092356159	0.132865192	0.498360907	-0.352771935	0.168059617	0.911780353	0.702737445	1.183007136
ebi-a-GCST90001615	ebi-a-GCST011075	sCOVID-19	TCRgd AC	MR Egger	20	-0.016552616	0.091881489	0.85904606	-0.196640334	0.163535103	0.983583626	0.821486041	1.177666694
ebi-a-GCST90001615	ebi-a-GCST011075	sCOVID-19	TCRgd AC	Weighted median	20	-0.102856937	0.075106872	0.170851041	-0.250066407	0.044352533	0.902256044	0.778749067	1.045350811
ebi-a-GCST90001615	ebi-a-GCST011075	sCOVID-19	TCRgd AC	Inverse variance weighted	20	-0.068268773	0.053980957	0.20598516	-0.17407145	0.037533904	0.934009403	0.840236861	1.038247197
ebi-a-GCST90001615	ebi-a-GCST011075	sCOVID-19	TCRgd AC	Simple mode	20	-0.18165184	0.128073173	0.172284867	-0.432675259	0.069371579	0.833891617	0.64877114	1.071834406
ebi-a-GCST90001615	ebi-a-GCST011075	sCOVID-19	TCRgd AC	Weighted mode	20	-0.054607948	0.092167782	0.560512326	-0.2352568	0.126040903	0.946856292	0.790367857	1.134328565
ebi-a-GCST90001616	ebi-a-GCST011075	sCOVID-19	TCRgd %T cell	MR Egger	17	0.007506342	0.054782237	0.892836066	-0.099866842	0.114879527	1.007534585	0.904957912	1.12173829
ebi-a-GCST90001616	ebi-a-GCST011075	sCOVID-19	TCRgd %T cell	Weighted median	17	0.016359706	0.054290154	0.763156496	-0.090048996	0.122768408	1.016494259	0.913886407	1.130622547
ebi-a-GCST90001616	ebi-a-GCST011075	sCOVID-19	TCRgd %T cell	Inverse variance weighted	17	0.030408892	0.041933197	0.468344878	-0.051780173	0.112597958	1.030875965	0.949537578	1.119181884
ebi-a-GCST90001616	ebi-a-GCST011075	sCOVID-19	TCRgd %T cell	Simple mode	17	0.046066381	0.109702474	0.680127794	-0.168950468	0.26108323	1.047143919	0.844550734	1.298335721
ebi-a-GCST90001616	ebi-a-GCST011075	sCOVID-19	TCRgd %T cell	Weighted mode	17	0.020366636	0.049541747	0.686452423	-0.076735187	0.117468459	1.020575451	0.926135073	1.124646157
ebi-a-GCST90001617	ebi-a-GCST011075	sCOVID-19	TCRgd %lymphocyte	MR Egger	20	0.035393209	0.046753022	0.458830348	-0.056242715	0.127029133	1.036027004	0.945309667	1.135450096
ebi-a-GCST90001617	ebi-a-GCST011075	sCOVID-19	TCRgd %lymphocyte	Weighted median	20	0.023385959	0.05112771	0.647381537	-0.076824352	0.12359627	1.023661554	0.926052498	1.131558934
ebi-a-GCST90001617	ebi-a-GCST011075	sCOVID-19	TCRgd %lymphocyte	Inverse variance weighted	20	0.029944808	0.036878595	0.416801138	-0.042337238	0.102226854	1.030397663	0.958546468	1.107634715
ebi-a-GCST90001617	ebi-a-GCST011075	sCOVID-19	TCRgd %lymphocyte	Simple mode	20	0.075688133	0.079718235	0.354315464	-0.080559608	0.231935874	1.078626134	0.922599908	1.261038861
ebi-a-GCST90001617	ebi-a-GCST011075	sCOVID-19	TCRgd %lymphocyte	Weighted mode	20	0.035727139	0.048507095	0.470402771	-0.059346767	0.130801045	1.036373022	0.942379926	1.139741002
ebi-a-GCST90001618	ebi-a-GCST011075	sCOVID-19	HLA DR+ T cell AC	MR Egger	32	0.053288201	0.049344607	0.288783915	-0.043427228	0.15000363	1.054733577	0.957502231	1.161838461
ebi-a-GCST90001618	ebi-a-GCST011075	sCOVID-19	HLA DR+ T cell AC	Weighted median	32	6.53E-05	0.045878485	0.998865006	-0.089856569	0.089987094	1.000065264	0.914062281	1.094160162
ebi-a-GCST90001618	ebi-a-GCST011075	sCOVID-19	HLA DR+ T cell AC	Inverse variance weighted	32	-0.010715909	0.033620231	0.749928271	-0.076611561	0.055179743	0.989341302	0.926249575	1.056730538
ebi-a-GCST90001618	ebi-a-GCST011075	sCOVID-19	HLA DR+ T cell AC	Simple mode	32	0.047886851	0.073699818	0.520636301	-0.096564793	0.192338494	1.049051949	0.907951067	1.21208073
ebi-a-GCST90001618	ebi-a-GCST011075	sCOVID-19	HLA DR+ T cell AC	Weighted mode	32	-0.008942525	0.047635866	0.852314282	-0.102308822	0.084423773	0.991097341	0.902750719	1.088089899
ebi-a-GCST90001619	ebi-a-GCST011075	sCOVID-19	HLA DR+ T cell%T cell	MR Egger	32	-0.0526478	0.037920766	0.175250295	-0.126972501	0.0216769	0.94871409	0.880757892	1.021913551
ebi-a-GCST90001619	ebi-a-GCST011075	sCOVID-19	HLA DR+ T cell%T cell	Weighted median	32	-0.081521433	0.03638927	0.025074038	-0.152844403	-0.010198463	0.921712955	0.858263255	0.989853365
ebi-a-GCST90001619	ebi-a-GCST011075	sCOVID-19	HLA DR+ T cell%T cell	Inverse variance weighted	32	-0.030188545	0.028499825	0.289484268	-0.086048203	0.025671113	0.970262578	0.917550002	1.026003454
ebi-a-GCST90001619	ebi-a-GCST011075	sCOVID-19	HLA DR+ T cell%T cell	Simple mode	32	-0.008283379	0.072361029	0.909601135	-0.150110996	0.133544239	0.991750834	0.860612446	1.142871824
ebi-a-GCST90001619	ebi-a-GCST011075	sCOVID-19	HLA DR+ T cell%T cell	Weighted mode	32	-0.079007913	0.0353948	0.032965528	-0.148381721	-0.009634105	0.924032613	0.86210197	0.990412155
ebi-a-GCST90001620	ebi-a-GCST011075	sCOVID-19	HLA DR+ T cell%lymphocyte	MR Egger	28	-0.076136764	0.042552543	0.085233002	-0.159539747	0.00726622	0.92668946	0.852536081	1.007292683
ebi-a-GCST90001620	ebi-a-GCST011075	sCOVID-19	HLA DR+ T cell%lymphocyte	Weighted median	28	-0.06987276	0.041864029	0.095109356	-0.151926257	0.012180737	0.932512466	0.859051628	1.012255225
ebi-a-GCST90001620	ebi-a-GCST011075	sCOVID-19	HLA DR+ T cell%lymphocyte	Inverse variance weighted	28	-0.044100931	0.029222319	0.131259862	-0.101376677	0.013174815	0.956857376	0.903592606	1.013261985
ebi-a-GCST90001620	ebi-a-GCST011075	sCOVID-19	HLA DR+ T cell%lymphocyte	Simple mode	28	-0.049327064	0.074518022	0.513615008	-0.195382387	0.096728258	0.951869756	0.822520077	1.101560993
ebi-a-GCST90001620	ebi-a-GCST011075	sCOVID-19	HLA DR+ T cell%lymphocyte	Weighted mode	28	-0.086546352	0.039060299	0.035330722	-0.163104539	-0.009988165	0.917093039	0.849502378	0.990061551
ebi-a-GCST90001621	ebi-a-GCST011075	sCOVID-19	NKT AC	MR Egger	34	-0.060833577	0.059251484	0.312259882	-0.176966485	0.055299332	0.940979828	0.837807863	1.056856918
ebi-a-GCST90001621	ebi-a-GCST011075	sCOVID-19	NKT AC	Weighted median	34	-0.006720756	0.053658405	0.900325032	-0.111891229	0.098449717	0.993301778	0.894141509	1.103458918
ebi-a-GCST90001621	ebi-a-GCST011075	sCOVID-19	NKT AC	Inverse variance weighted	34	-0.007874508	0.034775233	0.82085912	-0.076033966	0.060284949	0.992156414	0.926784727	1.062139159
ebi-a-GCST90001621	ebi-a-GCST011075	sCOVID-19	NKT AC	Simple mode	34	-0.059038952	0.094399883	0.536001219	-0.244062723	0.125984819	0.94267005	0.783438493	1.134264949
ebi-a-GCST90001621	ebi-a-GCST011075	sCOVID-19	NKT AC	Weighted mode	34	-0.012008655	0.061972798	0.847541476	-0.13347534	0.109458029	0.988063161	0.875049048	1.115673245
ebi-a-GCST90001622	ebi-a-GCST011075	sCOVID-19	NKT %T cell	MR Egger	34	-0.122903319	0.063563309	0.062054999	-0.247487405	0.001680767	0.884349158	0.780760054	1.001682181
ebi-a-GCST90001622	ebi-a-GCST011075	sCOVID-19	NKT %T cell	Weighted median	34	-0.074527424	0.056461156	0.186842719	-0.18519129	0.036136442	0.928182019	0.830945317	1.0367973
ebi-a-GCST90001622	ebi-a-GCST011075	sCOVID-19	NKT %T cell	Inverse variance weighted	34	-0.065727768	0.038066454	0.084229002	-0.140338017	0.008882481	0.936385744	0.869064427	1.008922047
ebi-a-GCST90001622	ebi-a-GCST011075	sCOVID-19	NKT %T cell	Simple mode	34	-0.138726745	0.104162569	0.192042556	-0.34288538	0.065431891	0.870465855	0.709719555	1.06762002
ebi-a-GCST90001622	ebi-a-GCST011075	sCOVID-19	NKT %T cell	Weighted mode	34	-0.09603102	0.060725304	0.123324983	-0.215052617	0.022990576	0.908435836	0.806499004	1.023256896
ebi-a-GCST90001623	ebi-a-GCST011075	sCOVID-19	NKT %lymphocyte	MR Egger	35	-0.100464907	0.067566056	0.146530658	-0.232894377	0.031964563	0.904416851	0.792237248	1.032480917
ebi-a-GCST90001623	ebi-a-GCST011075	sCOVID-19	NKT %lymphocyte	Weighted median	35	-0.064453064	0.058527022	0.270786517	-0.179166026	0.050259898	0.93758012	0.835967095	1.051544356
ebi-a-GCST90001623	ebi-a-GCST011075	sCOVID-19	NKT %lymphocyte	Inverse variance weighted	35	-0.015564536	0.040501651	0.700760663	-0.094947772	0.063818701	0.984555966	0.909420431	1.065899134
ebi-a-GCST90001623	ebi-a-GCST011075	sCOVID-19	NKT %lymphocyte	Simple mode	35	-0.123203367	0.097072803	0.212994687	-0.313466062	0.067059328	0.884083851	0.730909184	1.069358919
ebi-a-GCST90001623	ebi-a-GCST011075	sCOVID-19	NKT %lymphocyte	Weighted mode	35	-0.08505749	0.063270489	0.187737639	-0.209067649	0.038952669	0.91845948	0.811340347	1.039721271
ebi-a-GCST90001624	ebi-a-GCST011075	sCOVID-19	HLA DR+ CD4+ AC	MR Egger	23	0.086402432	0.055887139	0.13703854	-0.02313636	0.195941224	1.090244989	0.977129233	1.216455404
ebi-a-GCST90001624	ebi-a-GCST011075	sCOVID-19	HLA DR+ CD4+ AC	Weighted median	23	0.026390379	0.05211221	0.612565689	-0.075749552	0.12853031	1.026741689	0.927048355	1.137155888
ebi-a-GCST90001624	ebi-a-GCST011075	sCOVID-19	HLA DR+ CD4+ AC	Inverse variance weighted	23	0.00840837	0.039528333	0.831547272	-0.069067162	0.085883903	1.00844382	0.933263998	1.089679812
ebi-a-GCST90001624	ebi-a-GCST011075	sCOVID-19	HLA DR+ CD4+ AC	Simple mode	23	-0.020753488	0.090531328	0.820799404	-0.19819489	0.156687915	0.979460384	0.820209987	1.169630533
ebi-a-GCST90001624	ebi-a-GCST011075	sCOVID-19	HLA DR+ CD4+ AC	Weighted mode	23	0.051698561	0.060312039	0.400584331	-0.066513034	0.169910157	1.053058262	0.93565072	1.185198365
ebi-a-GCST90001625	ebi-a-GCST011075	sCOVID-19	HLA DR+ CD4+ %T cell	MR Egger	25	-0.106543481	0.071359694	0.149016445	-0.246408482	0.033321519	0.89893596	0.781602889	1.033882899
ebi-a-GCST90001625	ebi-a-GCST011075	sCOVID-19	HLA DR+ CD4+ %T cell	Weighted median	25	-0.097175488	0.063905703	0.128358374	-0.222430665	0.028079689	0.907396755	0.800570512	1.02847764
ebi-a-GCST90001625	ebi-a-GCST011075	sCOVID-19	HLA DR+ CD4+ %T cell	Inverse variance weighted	25	-0.096093869	0.045552817	0.034901065	-0.185377391	-0.006810348	0.908378743	0.830790692	0.99321279
ebi-a-GCST90001625	ebi-a-GCST011075	sCOVID-19	HLA DR+ CD4+ %T cell	Simple mode	25	-0.120796149	0.099531428	0.236691099	-0.315877748	0.07428545	0.886214597	0.729148585	1.077114223
ebi-a-GCST90001625	ebi-a-GCST011075	sCOVID-19	HLA DR+ CD4+ %T cell	Weighted mode	25	-0.096862638	0.072761246	0.195618376	-0.239474681	0.045749404	0.907680678	0.7870412	1.046812051
ebi-a-GCST90001626	ebi-a-GCST011075	sCOVID-19	HLA DR+ CD4+ %lymphocyte	MR Egger	19	-0.182357709	0.086813486	0.050903759	-0.352512141	-0.012203277	0.833303207	0.702920036	0.987870881
ebi-a-GCST90001626	ebi-a-GCST011075	sCOVID-19	HLA DR+ CD4+ %lymphocyte	Weighted median	19	-0.161810855	0.077180274	0.036035091	-0.313084192	-0.010537519	0.850602076	0.73118835	0.989517806
ebi-a-GCST90001626	ebi-a-GCST011075	sCOVID-19	HLA DR+ CD4+ %lymphocyte	Inverse variance weighted	19	-0.129032422	0.053294843	0.015473398	-0.233490314	-0.02457453	0.878945468	0.791765265	0.975724966
ebi-a-GCST90001626	ebi-a-GCST011075	sCOVID-19	HLA DR+ CD4+ %lymphocyte	Simple mode	19	-0.203012251	0.130286415	0.136594112	-0.458373624	0.052349122	0.816268241	0.632311185	1.053743563
ebi-a-GCST90001626	ebi-a-GCST011075	sCOVID-19	HLA DR+ CD4+ %lymphocyte	Weighted mode	19	-0.148839839	0.074844513	0.062161404	-0.295535084	-0.002144594	0.861707115	0.744133307	0.997857704
ebi-a-GCST90001627	ebi-a-GCST011075	sCOVID-19	HLA DR+ CD8br AC	MR Egger	34	-0.008103114	0.04465234	0.857142338	-0.0956217	0.079415472	0.991929628	0.908807753	1.082654041
ebi-a-GCST90001627	ebi-a-GCST011075	sCOVID-19	HLA DR+ CD8br AC	Weighted median	34	-0.056729359	0.042059988	0.177410023	-0.139166935	0.025708218	0.94484975	0.870082769	1.026041524
ebi-a-GCST90001627	ebi-a-GCST011075	sCOVID-19	HLA DR+ CD8br AC	Inverse variance weighted	34	-0.041877093	0.029626093	0.157502696	-0.099944235	0.016190048	0.958987639	0.904887878	1.016321817
ebi-a-GCST90001627	ebi-a-GCST011075	sCOVID-19	HLA DR+ CD8br AC	Simple mode	34	0.046736927	0.069647849	0.506861205	-0.089772857	0.183246711	1.047846313	0.914138802	1.201110699
ebi-a-GCST90001627	ebi-a-GCST011075	sCOVID-19	HLA DR+ CD8br AC	Weighted mode	34	-0.039888472	0.04441757	0.375673294	-0.126946909	0.047169965	0.9608966	0.880780433	1.048300168
ebi-a-GCST90001628	ebi-a-GCST011075	sCOVID-19	HLA DR+ CD8br %T cell	MR Egger	32	0.035662737	0.041675837	0.398937296	-0.046021903	0.117347378	1.03630628	0.955021045	1.124509991
ebi-a-GCST90001628	ebi-a-GCST011075	sCOVID-19	HLA DR+ CD8br %T cell	Weighted median	32	0.026093936	0.041844926	0.532899095	-0.055922118	0.10810999	1.026437363	0.945612779	1.114170286
ebi-a-GCST90001628	ebi-a-GCST011075	sCOVID-19	HLA DR+ CD8br %T cell	Inverse variance weighted	32	0.018207472	0.029847802	0.541854864	-0.04029422	0.076709165	1.018374239	0.960506797	1.079728008
ebi-a-GCST90001628	ebi-a-GCST011075	sCOVID-19	HLA DR+ CD8br %T cell	Simple mode	32	0.018413084	0.06940409	0.79253268	-0.117618932	0.1544451	1.01858365	0.889034771	1.167010207
ebi-a-GCST90001628	ebi-a-GCST011075	sCOVID-19	HLA DR+ CD8br %T cell	Weighted mode	32	-0.000997168	0.041565341	0.981014047	-0.082465236	0.0804709	0.999003329	0.920843449	1.083797307
ebi-a-GCST90001629	ebi-a-GCST011075	sCOVID-19	HLA DR+ CD8br %lymphocyte	MR Egger	31	0.028602511	0.060571132	0.64030853	-0.090116908	0.147321929	1.029015491	0.913824346	1.158726931
ebi-a-GCST90001629	ebi-a-GCST011075	sCOVID-19	HLA DR+ CD8br %lymphocyte	Weighted median	31	-0.020742302	0.055649428	0.709348195	-0.129815181	0.088330577	0.97947134	0.878257735	1.092349168
ebi-a-GCST90001629	ebi-a-GCST011075	sCOVID-19	HLA DR+ CD8br %lymphocyte	Inverse variance weighted	31	-0.011545738	0.037493022	0.75812521	-0.085032061	0.061940585	0.988520658	0.918482837	1.063899131
ebi-a-GCST90001629	ebi-a-GCST011075	sCOVID-19	HLA DR+ CD8br %lymphocyte	Simple mode	31	0.04905076	0.092151435	0.598449638	-0.131566053	0.229667572	1.050273661	0.876721363	1.258181686
ebi-a-GCST90001629	ebi-a-GCST011075	sCOVID-19	HLA DR+ CD8br %lymphocyte	Weighted mode	31	-0.005490093	0.060712958	0.928548935	-0.12448749	0.113507304	0.99452495	0.882949307	1.120200071
ebi-a-GCST90001630	ebi-a-GCST011075	sCOVID-19	CD8br NKT AC	MR Egger	25	-0.017911867	0.078180225	0.820808511	-0.171145107	0.135321374	0.982247597	0.842699283	1.144904668
ebi-a-GCST90001630	ebi-a-GCST011075	sCOVID-19	CD8br NKT AC	Weighted median	25	-0.03689381	0.058267414	0.526615553	-0.151097941	0.077310321	0.963778473	0.859763488	1.080377288
ebi-a-GCST90001630	ebi-a-GCST011075	sCOVID-19	CD8br NKT AC	Inverse variance weighted	25	-0.029338424	0.043123663	0.496294035	-0.113860803	0.055183956	0.97108777	0.892382164	1.056734989
ebi-a-GCST90001630	ebi-a-GCST011075	sCOVID-19	CD8br NKT AC	Simple mode	25	-0.143656158	0.119858436	0.242405035	-0.378578693	0.091266377	0.866185528	0.684834077	1.095560799
ebi-a-GCST90001630	ebi-a-GCST011075	sCOVID-19	CD8br NKT AC	Weighted mode	25	-0.138348046	0.116394263	0.246219642	-0.366480802	0.089784709	0.870795562	0.693169444	1.093938743
ebi-a-GCST90001631	ebi-a-GCST011075	sCOVID-19	CD8br NKT %T cell	MR Egger	27	0.042054113	0.073351317	0.571546687	-0.101714468	0.185822693	1.042950914	0.903287432	1.204208727
ebi-a-GCST90001631	ebi-a-GCST011075	sCOVID-19	CD8br NKT %T cell	Weighted median	27	-0.023267259	0.065232422	0.721329563	-0.151122805	0.104588288	0.977001337	0.859742111	1.110253412
ebi-a-GCST90001631	ebi-a-GCST011075	sCOVID-19	CD8br NKT %T cell	Inverse variance weighted	27	-0.007646362	0.044246961	0.862799981	-0.094370407	0.079077682	0.992382797	0.90994565	1.082288393
ebi-a-GCST90001631	ebi-a-GCST011075	sCOVID-19	CD8br NKT %T cell	Simple mode	27	-0.132114009	0.132771263	0.328883144	-0.392345685	0.128117667	0.87624109	0.675470573	1.136686746
ebi-a-GCST90001631	ebi-a-GCST011075	sCOVID-19	CD8br NKT %T cell	Weighted mode	27	-0.091986208	0.095474623	0.34419157	-0.279116468	0.095144053	0.91211773	0.756451796	1.099817276
ebi-a-GCST90001632	ebi-a-GCST011075	sCOVID-19	CD8br NKT %lymphocyte	MR Egger	28	0.011505875	0.071736386	0.873812696	-0.129097443	0.152109192	1.011572322	0.87888832	1.16428736
ebi-a-GCST90001632	ebi-a-GCST011075	sCOVID-19	CD8br NKT %lymphocyte	Weighted median	28	-0.063680077	0.064099738	0.320489246	-0.189315563	0.06195541	0.938305137	0.827525329	1.063914903
ebi-a-GCST90001632	ebi-a-GCST011075	sCOVID-19	CD8br NKT %lymphocyte	Inverse variance weighted	28	-0.039696991	0.043111999	0.357161362	-0.124196508	0.044802526	0.961080611	0.883206266	1.045821317
ebi-a-GCST90001632	ebi-a-GCST011075	sCOVID-19	CD8br NKT %lymphocyte	Simple mode	28	-0.163189553	0.128215367	0.213948355	-0.414491672	0.088112566	0.849430161	0.660676035	1.092111049
ebi-a-GCST90001632	ebi-a-GCST011075	sCOVID-19	CD8br NKT %lymphocyte	Weighted mode	28	-0.147454575	0.105160779	0.172253908	-0.353569701	0.058660551	0.862901635	0.702177048	1.060415223
ebi-a-GCST90001633	ebi-a-GCST011075	sCOVID-19	CD8dim NKT AC	MR Egger	27	0.141243579	0.081733391	0.096304712	-0.018953867	0.301441024	1.151705144	0.981224628	1.351805389
ebi-a-GCST90001633	ebi-a-GCST011075	sCOVID-19	CD8dim NKT AC	Weighted median	27	0.031042988	0.068344467	0.649675078	-0.102912168	0.164998144	1.031529846	0.902206213	1.17939093
ebi-a-GCST90001633	ebi-a-GCST011075	sCOVID-19	CD8dim NKT AC	Inverse variance weighted	27	-0.020256332	0.05218545	0.697897239	-0.122539814	0.08202715	0.979947449	0.884670682	1.08548528
ebi-a-GCST90001633	ebi-a-GCST011075	sCOVID-19	CD8dim NKT AC	Simple mode	27	-0.072994695	0.131628279	0.583940594	-0.330986122	0.184996732	0.929605762	0.718215137	1.203214508
ebi-a-GCST90001633	ebi-a-GCST011075	sCOVID-19	CD8dim NKT AC	Weighted mode	27	0.052834621	0.088723767	0.556660662	-0.121063962	0.226733204	1.054255279	0.885977289	1.254495129
ebi-a-GCST90001634	ebi-a-GCST011075	sCOVID-19	CD8dim NKT %T cell	MR Egger	20	0.061076843	0.092066471	0.515481961	-0.119373439	0.241527126	1.062980594	0.88747632	1.273191991
ebi-a-GCST90001634	ebi-a-GCST011075	sCOVID-19	CD8dim NKT %T cell	Weighted median	20	-0.065836529	0.072742364	0.365431233	-0.208411562	0.076738504	0.936283907	0.811872832	1.079759687
ebi-a-GCST90001634	ebi-a-GCST011075	sCOVID-19	CD8dim NKT %T cell	Inverse variance weighted	20	-0.030183403	0.052462772	0.565068183	-0.133010435	0.07264363	0.970267567	0.875455956	1.075347247
ebi-a-GCST90001634	ebi-a-GCST011075	sCOVID-19	CD8dim NKT %T cell	Simple mode	20	-0.083941153	0.119193177	0.489822945	-0.317559781	0.149677475	0.919485364	0.727923164	1.161459583
ebi-a-GCST90001634	ebi-a-GCST011075	sCOVID-19	CD8dim NKT %T cell	Weighted mode	20	-0.05365197	0.088450133	0.551310217	-0.227014232	0.119710291	0.947761899	0.796909441	1.127170253
ebi-a-GCST90001635	ebi-a-GCST011075	sCOVID-19	CD8dim NKT %lymphocyte	MR Egger	26	0.07034435	0.087875319	0.431273459	-0.101891275	0.242579975	1.072877563	0.903127739	1.274533176
ebi-a-GCST90001635	ebi-a-GCST011075	sCOVID-19	CD8dim NKT %lymphocyte	Weighted median	26	-0.033132275	0.062147087	0.593945832	-0.154940565	0.088676014	0.967410587	0.85646608	1.092726571
ebi-a-GCST90001635	ebi-a-GCST011075	sCOVID-19	CD8dim NKT %lymphocyte	Inverse variance weighted	26	-0.003959496	0.047419109	0.933453978	-0.096900949	0.088981958	0.996048333	0.907645905	1.093060935
ebi-a-GCST90001635	ebi-a-GCST011075	sCOVID-19	CD8dim NKT %lymphocyte	Simple mode	26	-0.050460292	0.107437422	0.64266065	-0.261037639	0.160117055	0.950791682	0.770251928	1.173648244
ebi-a-GCST90001635	ebi-a-GCST011075	sCOVID-19	CD8dim NKT %lymphocyte	Weighted mode	26	0.00540564	0.08287664	0.948513531	-0.157032575	0.167843855	1.005420277	0.854676217	1.182751916
ebi-a-GCST90001636	ebi-a-GCST011075	sCOVID-19	DN (CD4-CD8-) NKT AC	MR Egger	10	0.337038664	0.345934043	0.358449719	-0.340992061	1.015069388	1.400793223	0.711064554	2.759554871
ebi-a-GCST90001636	ebi-a-GCST011075	sCOVID-19	DN (CD4-CD8-) NKT AC	Weighted median	10	0.079737617	0.105135419	0.448194963	-0.126327804	0.285803038	1.083002869	0.881325897	1.330830306
ebi-a-GCST90001636	ebi-a-GCST011075	sCOVID-19	DN (CD4-CD8-) NKT AC	Inverse variance weighted	10	-0.036197553	0.085263955	0.671175514	-0.203314905	0.130919798	0.964449745	0.816021232	1.139876358
ebi-a-GCST90001636	ebi-a-GCST011075	sCOVID-19	DN (CD4-CD8-) NKT AC	Simple mode	10	0.073579388	0.163296535	0.662945658	-0.246481821	0.393640597	1.076353983	0.781545569	1.482367685
ebi-a-GCST90001636	ebi-a-GCST011075	sCOVID-19	DN (CD4-CD8-) NKT AC	Weighted mode	10	0.065409785	0.131069486	0.629716625	-0.191486408	0.322305978	1.06759642	0.825730849	1.380307055
ebi-a-GCST90001637	ebi-a-GCST011075	sCOVID-19	DN (CD4-CD8-) NKT %T cell	MR Egger	28	0.054576258	0.094536433	0.568699994	-0.130715151	0.239867667	1.056093009	0.877467685	1.271080934
ebi-a-GCST90001637	ebi-a-GCST011075	sCOVID-19	DN (CD4-CD8-) NKT %T cell	Weighted median	28	-0.091166559	0.060581731	0.132362047	-0.209906751	0.027573634	0.912865653	0.810659836	1.027957305
ebi-a-GCST90001637	ebi-a-GCST011075	sCOVID-19	DN (CD4-CD8-) NKT %T cell	Inverse variance weighted	28	-0.046104053	0.045035262	0.305961734	-0.134373167	0.042165062	0.954942593	0.874263757	1.043066635
ebi-a-GCST90001637	ebi-a-GCST011075	sCOVID-19	DN (CD4-CD8-) NKT %T cell	Simple mode	28	-0.10367021	0.112351028	0.364318211	-0.323878225	0.116537805	0.901522562	0.723338321	1.123599988
ebi-a-GCST90001637	ebi-a-GCST011075	sCOVID-19	DN (CD4-CD8-) NKT %T cell	Weighted mode	28	-0.093212958	0.091386614	0.316788618	-0.272330722	0.085904805	0.910999475	0.761602341	1.08970259
ebi-a-GCST90001638	ebi-a-GCST011075	sCOVID-19	DN (CD4-CD8-) NKT %lymphocyte	MR Egger	28	0.009011736	0.094369649	0.924654666	-0.175952776	0.193976248	1.009052464	0.838657587	1.214067446
ebi-a-GCST90001638	ebi-a-GCST011075	sCOVID-19	DN (CD4-CD8-) NKT %lymphocyte	Weighted median	28	-0.087212103	0.060071247	0.146554141	-0.204951748	0.030527542	0.916482686	0.814686626	1.030998285
ebi-a-GCST90001638	ebi-a-GCST011075	sCOVID-19	DN (CD4-CD8-) NKT %lymphocyte	Inverse variance weighted	28	-0.070785912	0.044734619	0.113569242	-0.158465765	0.01689394	0.931661328	0.853452181	1.01703745
ebi-a-GCST90001638	ebi-a-GCST011075	sCOVID-19	DN (CD4-CD8-) NKT %lymphocyte	Simple mode	28	-0.080419113	0.098788653	0.422736844	-0.274044872	0.113206646	0.922729538	0.760297958	1.119863325
ebi-a-GCST90001638	ebi-a-GCST011075	sCOVID-19	DN (CD4-CD8-) NKT %lymphocyte	Weighted mode	28	-0.084091722	0.087808334	0.346724768	-0.256196056	0.088012613	0.919346928	0.773990208	1.092001895
ebi-a-GCST90001639	ebi-a-GCST011075	sCOVID-19	CD3- lymphocyte AC	MR Egger	17	-0.0422179	0.093220944	0.657116841	-0.224930951	0.140495151	0.958660865	0.798571357	1.150843499
ebi-a-GCST90001639	ebi-a-GCST011075	sCOVID-19	CD3- lymphocyte AC	Weighted median	17	-0.049787803	0.074409349	0.503427344	-0.195630127	0.096054522	0.951431294	0.822316331	1.100819081
ebi-a-GCST90001639	ebi-a-GCST011075	sCOVID-19	CD3- lymphocyte AC	Inverse variance weighted	17	-0.09813408	0.052193522	0.060081293	-0.200433383	0.004165222	0.906527348	0.818376006	1.004173909
ebi-a-GCST90001639	ebi-a-GCST011075	sCOVID-19	CD3- lymphocyte AC	Simple mode	17	-0.139691672	0.114494056	0.240114077	-0.364100021	0.084716678	0.869626324	0.694821694	1.088408653
ebi-a-GCST90001639	ebi-a-GCST011075	sCOVID-19	CD3- lymphocyte AC	Weighted mode	17	-0.058297255	0.082849988	0.491765745	-0.220683233	0.104088722	0.943369484	0.801970678	1.109698905
ebi-a-GCST90001640	ebi-a-GCST011075	sCOVID-19	CD3- lymphocyte %lymphocyte	MR Egger	6	-0.168107052	0.632252811	0.803469161	-1.407322562	1.071108457	0.845263342	0.244797837	2.918612866
ebi-a-GCST90001640	ebi-a-GCST011075	sCOVID-19	CD3- lymphocyte %lymphocyte	Weighted median	6	-0.124758698	0.14463642	0.388375219	-0.408246081	0.158728685	0.882709877	0.66481526	1.172019917
ebi-a-GCST90001640	ebi-a-GCST011075	sCOVID-19	CD3- lymphocyte %lymphocyte	Inverse variance weighted	6	-0.207194762	0.125658444	0.099173743	-0.453485312	0.039095788	0.81286132	0.635409687	1.039870086
ebi-a-GCST90001640	ebi-a-GCST011075	sCOVID-19	CD3- lymphocyte %lymphocyte	Simple mode	6	0.065491897	0.23349937	0.79034418	-0.392166869	0.523150662	1.067684085	0.67559137	1.687335507
ebi-a-GCST90001640	ebi-a-GCST011075	sCOVID-19	CD3- lymphocyte %lymphocyte	Weighted mode	6	0.051050104	0.268484844	0.856676886	-0.47518019	0.577280397	1.05237562	0.621773009	1.781187715
ebi-a-GCST90001641	ebi-a-GCST011075	sCOVID-19	CD3- lymphocyte %leukocyte	MR Egger	20	0.01284871	0.064496471	0.844327077	-0.113564373	0.139261793	1.012931609	0.892646732	1.149424972
ebi-a-GCST90001641	ebi-a-GCST011075	sCOVID-19	CD3- lymphocyte %leukocyte	Weighted median	20	0.035033858	0.060910555	0.565177058	-0.084350829	0.154418546	1.035654774	0.919108749	1.166979219
ebi-a-GCST90001641	ebi-a-GCST011075	sCOVID-19	CD3- lymphocyte %leukocyte	Inverse variance weighted	20	-0.009674392	0.044058776	0.826198865	-0.096029592	0.076680808	0.990372254	0.908437133	1.079697391
ebi-a-GCST90001641	ebi-a-GCST011075	sCOVID-19	CD3- lymphocyte %leukocyte	Simple mode	20	0.046011571	0.109725868	0.679676455	-0.169051131	0.261074274	1.047086527	0.844465724	1.298324093
ebi-a-GCST90001641	ebi-a-GCST011075	sCOVID-19	CD3- lymphocyte %leukocyte	Weighted mode	20	0.055189163	0.077533576	0.485231487	-0.096776645	0.207154972	1.056740492	0.907758736	1.2301732
ebi-a-GCST90001642	ebi-a-GCST011075	sCOVID-19	B cell AC	MR Egger	30	0.027789377	0.083746957	0.742492115	-0.136354659	0.191933412	1.028179103	0.872533126	1.211589837
ebi-a-GCST90001642	ebi-a-GCST011075	sCOVID-19	B cell AC	Weighted median	30	0.03826401	0.067584299	0.571280159	-0.094201216	0.170729235	1.039005504	0.910099618	1.186169532
ebi-a-GCST90001642	ebi-a-GCST011075	sCOVID-19	B cell AC	Inverse variance weighted	30	0.008833909	0.043810267	0.840198051	-0.077034214	0.094702031	1.008873043	0.925858176	1.09933124
ebi-a-GCST90001642	ebi-a-GCST011075	sCOVID-19	B cell AC	Simple mode	30	0.032263649	0.102513579	0.755223313	-0.168662965	0.233190264	1.032789764	0.84479358	1.262621688
ebi-a-GCST90001642	ebi-a-GCST011075	sCOVID-19	B cell AC	Weighted mode	30	0.042340734	0.073517686	0.569108226	-0.101753932	0.186435399	1.043249889	0.903251786	1.204946779
ebi-a-GCST90001643	ebi-a-GCST011075	sCOVID-19	B cell % CD3- lymphocyte	MR Egger	27	0.017091985	0.026952181	0.531737057	-0.03573429	0.06991826	1.017238888	0.964896642	1.072420518
ebi-a-GCST90001643	ebi-a-GCST011075	sCOVID-19	B cell % CD3- lymphocyte	Weighted median	27	0.026924604	0.030729673	0.380934321	-0.033305555	0.087154764	1.027290347	0.967242968	1.091065524
ebi-a-GCST90001643	ebi-a-GCST011075	sCOVID-19	B cell % CD3- lymphocyte	Inverse variance weighted	27	-0.002532271	0.02210145	0.908782085	-0.045851114	0.040786572	0.997470932	0.955184165	1.041629769
ebi-a-GCST90001643	ebi-a-GCST011075	sCOVID-19	B cell % CD3- lymphocyte	Simple mode	27	-0.006256045	0.051026709	0.903363998	-0.106268395	0.093756306	0.993763484	0.899183279	1.098292066
ebi-a-GCST90001643	ebi-a-GCST011075	sCOVID-19	B cell % CD3- lymphocyte	Weighted mode	27	0.005672134	0.024712602	0.820257771	-0.042764566	0.054108834	1.005688251	0.958136941	1.055599481
ebi-a-GCST90001644	ebi-a-GCST011075	sCOVID-19	B cell %lymphocyte	MR Egger	34	0.045384363	0.061638315	0.466911144	-0.075426734	0.166195461	1.046429992	0.927347671	1.18080388
ebi-a-GCST90001644	ebi-a-GCST011075	sCOVID-19	B cell %lymphocyte	Weighted median	34	0.0675354	0.053883031	0.21007091	-0.03807534	0.17314614	1.069868132	0.962640413	1.189039859
ebi-a-GCST90001644	ebi-a-GCST011075	sCOVID-19	B cell %lymphocyte	Inverse variance weighted	34	0.064493295	0.035812568	0.071725503	-0.005699338	0.134685928	1.066618427	0.994316873	1.144177374
ebi-a-GCST90001644	ebi-a-GCST011075	sCOVID-19	B cell %lymphocyte	Simple mode	34	0.147014954	0.085598778	0.095262167	-0.02075865	0.314788559	1.158371286	0.979455328	1.369969612
ebi-a-GCST90001644	ebi-a-GCST011075	sCOVID-19	B cell %lymphocyte	Weighted mode	34	0.062773349	0.067885229	0.361835781	-0.070281699	0.195828397	1.064785477	0.932131203	1.216318164
ebi-a-GCST90001645	ebi-a-GCST011075	sCOVID-19	NK AC	MR Egger	22	-0.089274923	0.079466068	0.274557817	-0.245028416	0.066478569	0.914594096	0.782682297	1.06873806
ebi-a-GCST90001645	ebi-a-GCST011075	sCOVID-19	NK AC	Weighted median	22	-0.072416	0.059860152	0.226373676	-0.189741898	0.044909898	0.930143875	0.827172601	1.045933615
ebi-a-GCST90001645	ebi-a-GCST011075	sCOVID-19	NK AC	Inverse variance weighted	22	-0.026000604	0.049499019	0.59939194	-0.12301868	0.071017473	0.974334501	0.884247144	1.073599985
ebi-a-GCST90001645	ebi-a-GCST011075	sCOVID-19	NK AC	Simple mode	22	-0.025367436	0.116406504	0.829594188	-0.253524184	0.202789313	0.974951614	0.776060976	1.224814388
ebi-a-GCST90001645	ebi-a-GCST011075	sCOVID-19	NK AC	Weighted mode	22	-0.075484695	0.064689198	0.256338026	-0.202275523	0.051306134	0.927293923	0.81686983	1.052645094
ebi-a-GCST90001646	ebi-a-GCST011075	sCOVID-19	NK %CD3- lymphocyte	MR Egger	26	-0.023130572	0.02796642	0.416337572	-0.077944755	0.031683611	0.977134889	0.925015528	1.03219088
ebi-a-GCST90001646	ebi-a-GCST011075	sCOVID-19	NK %CD3- lymphocyte	Weighted median	26	-0.027211418	0.031214904	0.383347839	-0.08839263	0.033969795	0.973155477	0.915401392	1.034553358
ebi-a-GCST90001646	ebi-a-GCST011075	sCOVID-19	NK %CD3- lymphocyte	Inverse variance weighted	26	-0.006068969	0.022579905	0.788100967	-0.050325582	0.038187644	0.99394941	0.950919772	1.038926163
ebi-a-GCST90001646	ebi-a-GCST011075	sCOVID-19	NK %CD3- lymphocyte	Simple mode	26	-0.021131501	0.048100099	0.66420123	-0.115407694	0.073144693	0.979090205	0.891002813	1.075886199
ebi-a-GCST90001646	ebi-a-GCST011075	sCOVID-19	NK %CD3- lymphocyte	Weighted mode	26	-0.009605887	0.025746371	0.712221331	-0.060068775	0.040857001	0.990440103	0.941699766	1.041703133
ebi-a-GCST90001647	ebi-a-GCST011075	sCOVID-19	NK %lymphocyte	MR Egger	27	-0.024097583	0.042829742	0.578693325	-0.108043877	0.059848711	0.976190446	0.897588212	1.061675915
ebi-a-GCST90001647	ebi-a-GCST011075	sCOVID-19	NK %lymphocyte	Weighted median	27	-0.021779471	0.041744294	0.601854658	-0.103598286	0.060039345	0.978455989	0.901587405	1.061878325
ebi-a-GCST90001647	ebi-a-GCST011075	sCOVID-19	NK %lymphocyte	Inverse variance weighted	27	-0.011206474	0.032712853	0.731921242	-0.075323665	0.052910717	0.988856085	0.927443257	1.054335507
ebi-a-GCST90001647	ebi-a-GCST011075	sCOVID-19	NK %lymphocyte	Simple mode	27	0.01545288	0.069034211	0.824628439	-0.119854172	0.150759933	1.015572894	0.887049784	1.162717495
ebi-a-GCST90001647	ebi-a-GCST011075	sCOVID-19	NK %lymphocyte	Weighted mode	27	-0.01567027	0.035805254	0.665252182	-0.085848567	0.054508028	0.98445187	0.917733196	1.056020954
ebi-a-GCST90001648	ebi-a-GCST011075	sCOVID-19	HLA DR+ NK AC	MR Egger	19	-0.036386424	0.095593073	0.708185823	-0.223748848	0.150976	0.964267605	0.799515909	1.162968746
ebi-a-GCST90001648	ebi-a-GCST011075	sCOVID-19	HLA DR+ NK AC	Weighted median	19	-0.023869162	0.065475507	0.715446588	-0.152201156	0.104462832	0.976413453	0.858815507	1.110114132
ebi-a-GCST90001648	ebi-a-GCST011075	sCOVID-19	HLA DR+ NK AC	Inverse variance weighted	19	-0.055990117	0.049983369	0.262639226	-0.153957522	0.041977287	0.94554848	0.857308437	1.042870792
ebi-a-GCST90001648	ebi-a-GCST011075	sCOVID-19	HLA DR+ NK AC	Simple mode	19	0.013263178	0.135187626	0.922929685	-0.25170457	0.278230925	1.013351524	0.777474394	1.320791166
ebi-a-GCST90001648	ebi-a-GCST011075	sCOVID-19	HLA DR+ NK AC	Weighted mode	19	-0.005548441	0.065354644	0.93328009	-0.133643544	0.122546662	0.994466923	0.874901873	1.130371865
ebi-a-GCST90001649	ebi-a-GCST011075	sCOVID-19	HLA DR+ NK %NK	MR Egger	23	-0.059991908	0.061044046	0.336911285	-0.179638238	0.059654422	0.941772154	0.835572435	1.061469662
ebi-a-GCST90001649	ebi-a-GCST011075	sCOVID-19	HLA DR+ NK %NK	Weighted median	23	-0.02713669	0.056486214	0.630934024	-0.13784967	0.08357629	0.973228202	0.871229653	1.087168152
ebi-a-GCST90001649	ebi-a-GCST011075	sCOVID-19	HLA DR+ NK %NK	Inverse variance weighted	23	-0.065390365	0.03670592	0.074836278	-0.137333968	0.006553237	0.936701736	0.871679065	1.006574757
ebi-a-GCST90001649	ebi-a-GCST011075	sCOVID-19	HLA DR+ NK %NK	Simple mode	23	0.038518174	0.102989438	0.711983714	-0.163341124	0.240377473	1.039269616	0.849301422	1.271729103
ebi-a-GCST90001649	ebi-a-GCST011075	sCOVID-19	HLA DR+ NK %NK	Weighted mode	23	-0.020379264	0.061291168	0.74265976	-0.140509954	0.099751425	0.979826989	0.868915016	1.104896235
ebi-a-GCST90001650	ebi-a-GCST011075	sCOVID-19	HLA DR+ NK %CD3- lymphocyte	MR Egger	24	-0.00969154	0.068374316	0.888573468	-0.1437052	0.12432212	0.990355271	0.866143049	1.132380574
ebi-a-GCST90001650	ebi-a-GCST011075	sCOVID-19	HLA DR+ NK %CD3- lymphocyte	Weighted median	24	-0.009707716	0.059113969	0.869557687	-0.125571095	0.106155662	0.990339252	0.881993057	1.111994959
ebi-a-GCST90001650	ebi-a-GCST011075	sCOVID-19	HLA DR+ NK %CD3- lymphocyte	Inverse variance weighted	24	-0.053346625	0.039453632	0.176332224	-0.130675743	0.023982493	0.948051337	0.877502264	1.024272386
ebi-a-GCST90001650	ebi-a-GCST011075	sCOVID-19	HLA DR+ NK %CD3- lymphocyte	Simple mode	24	0.008271727	0.116621029	0.944067984	-0.22030549	0.236848944	1.008306033	0.802273674	1.267249678
ebi-a-GCST90001650	ebi-a-GCST011075	sCOVID-19	HLA DR+ NK %CD3- lymphocyte	Weighted mode	24	0.014433678	0.059474913	0.810400438	-0.102137151	0.131004507	1.014538347	0.902905709	1.139972919
ebi-a-GCST90001651	ebi-a-GCST011075	sCOVID-19	Granulocyte AC	MR Egger	24	-0.053641341	0.057122727	0.357899354	-0.165601886	0.058319203	0.947771972	0.847383522	1.060053314
ebi-a-GCST90001651	ebi-a-GCST011075	sCOVID-19	Granulocyte AC	Weighted median	24	-0.056617402	0.063186572	0.370233883	-0.180463084	0.067228279	0.944955538	0.834883501	1.069539604
ebi-a-GCST90001651	ebi-a-GCST011075	sCOVID-19	Granulocyte AC	Inverse variance weighted	24	-0.051716867	0.039856125	0.194428627	-0.129834873	0.026401139	0.949597691	0.87824044	1.026752736
ebi-a-GCST90001651	ebi-a-GCST011075	sCOVID-19	Granulocyte AC	Simple mode	24	0.006890119	0.098884431	0.945051836	-0.186923366	0.200703604	1.00691391	0.829507302	1.222262444
ebi-a-GCST90001651	ebi-a-GCST011075	sCOVID-19	Granulocyte AC	Weighted mode	24	-0.052677239	0.057553269	0.369542619	-0.165481647	0.060127169	0.948686162	0.847485417	1.061971588
ebi-a-GCST90001652	ebi-a-GCST011075	sCOVID-19	Granulocyte %leukocyte	MR Egger	25	0.038385624	0.073294677	0.60548603	-0.105271943	0.182043192	1.03913187	0.900079719	1.199666008
ebi-a-GCST90001652	ebi-a-GCST011075	sCOVID-19	Granulocyte %leukocyte	Weighted median	25	0.010443651	0.06368481	0.869739278	-0.114378576	0.135265877	1.010498376	0.891920232	1.144841131
ebi-a-GCST90001652	ebi-a-GCST011075	sCOVID-19	Granulocyte %leukocyte	Inverse variance weighted	25	0.000207563	0.044508765	0.996279135	-0.087029615	0.087444742	1.000207585	0.916649949	1.091381955
ebi-a-GCST90001652	ebi-a-GCST011075	sCOVID-19	Granulocyte %leukocyte	Simple mode	25	0.006960746	0.109826584	0.949989289	-0.208299359	0.222220852	1.006985029	0.811963932	1.248847157
ebi-a-GCST90001652	ebi-a-GCST011075	sCOVID-19	Granulocyte %leukocyte	Weighted mode	25	0.0309703	0.08919886	0.731463496	-0.143859466	0.205800067	1.03145487	0.866009443	1.22850756
ebi-a-GCST90001653	ebi-a-GCST011075	sCOVID-19	CD28- DN (CD4-CD8-) %DN	MR Egger	28	-0.053359116	0.062663688	0.402257977	-0.176179946	0.069461713	0.948039495	0.838467091	1.07193102
ebi-a-GCST90001653	ebi-a-GCST011075	sCOVID-19	CD28- DN (CD4-CD8-) %DN	Weighted median	28	-0.007216078	0.060124812	0.904468649	-0.12506071	0.110628554	0.992809895	0.882443328	1.116979932
ebi-a-GCST90001653	ebi-a-GCST011075	sCOVID-19	CD28- DN (CD4-CD8-) %DN	Inverse variance weighted	28	0.03501475	0.037984133	0.356619501	-0.039434151	0.109463652	1.035634985	0.961333254	1.115679517
ebi-a-GCST90001653	ebi-a-GCST011075	sCOVID-19	CD28- DN (CD4-CD8-) %DN	Simple mode	28	-0.034626161	0.095493695	0.719725615	-0.221793803	0.152541481	0.965966465	0.801080527	1.164790778
ebi-a-GCST90001653	ebi-a-GCST011075	sCOVID-19	CD28- DN (CD4-CD8-) %DN	Weighted mode	28	-0.034626161	0.060009944	0.568714971	-0.152245651	0.082993329	0.965966465	0.858777296	1.08653456
ebi-a-GCST90001654	ebi-a-GCST011075	sCOVID-19	CD28- DN (CD4-CD8-) AC	MR Egger	31	0.001242449	0.07004411	0.985969267	-0.136044006	0.138528904	1.001243221	0.872804223	1.14858288
ebi-a-GCST90001654	ebi-a-GCST011075	sCOVID-19	CD28- DN (CD4-CD8-) AC	Weighted median	31	-0.003918083	0.068731785	0.954540895	-0.138632382	0.130796217	0.996089583	0.870547999	1.139735499
ebi-a-GCST90001654	ebi-a-GCST011075	sCOVID-19	CD28- DN (CD4-CD8-) AC	Inverse variance weighted	31	0.051382928	0.04130556	0.213510154	-0.02957597	0.132341826	1.052725934	0.970857119	1.141498446
ebi-a-GCST90001654	ebi-a-GCST011075	sCOVID-19	CD28- DN (CD4-CD8-) AC	Simple mode	31	-0.031404118	0.110273171	0.777765783	-0.247539533	0.184731296	0.969083869	0.780719356	1.202895174
ebi-a-GCST90001654	ebi-a-GCST011075	sCOVID-19	CD28- DN (CD4-CD8-) AC	Weighted mode	31	-0.005152041	0.069039067	0.941008471	-0.140468613	0.130164531	0.994861208	0.868950938	1.139015771
ebi-a-GCST90001655	ebi-a-GCST011075	sCOVID-19	CD28+ DN (CD4-CD8-) %T cell	MR Egger	24	0.057519253	0.061980679	0.36346815	-0.063962879	0.179001385	1.059205664	0.93803982	1.196022401
ebi-a-GCST90001655	ebi-a-GCST011075	sCOVID-19	CD28+ DN (CD4-CD8-) %T cell	Weighted median	24	0.059202336	0.056542186	0.295077822	-0.051620349	0.170025022	1.060989896	0.949689349	1.18533451
ebi-a-GCST90001655	ebi-a-GCST011075	sCOVID-19	CD28+ DN (CD4-CD8-) %T cell	Inverse variance weighted	24	0.012337203	0.042127387	0.769633224	-0.070232476	0.094906881	1.01241362	0.932177086	1.099556461
ebi-a-GCST90001655	ebi-a-GCST011075	sCOVID-19	CD28+ DN (CD4-CD8-) %T cell	Simple mode	24	-0.02965575	0.109747223	0.789401912	-0.244760307	0.185448806	0.970779667	0.78289217	1.203758573
ebi-a-GCST90001655	ebi-a-GCST011075	sCOVID-19	CD28+ DN (CD4-CD8-) %T cell	Weighted mode	24	0.059375005	0.055012739	0.291644885	-0.048449963	0.167199973	1.061173111	0.952705008	1.181990607
ebi-a-GCST90001656	ebi-a-GCST011075	sCOVID-19	CD28+ DN (CD4-CD8-) %DN	MR Egger	28	0.053359116	0.062663688	0.402257977	-0.069461713	0.176179946	1.054808376	0.93289585	1.192652652
ebi-a-GCST90001656	ebi-a-GCST011075	sCOVID-19	CD28+ DN (CD4-CD8-) %DN	Weighted median	28	0.007216078	0.05672992	0.898781657	-0.103974565	0.11840672	1.007242177	0.901248221	1.125701864
ebi-a-GCST90001656	ebi-a-GCST011075	sCOVID-19	CD28+ DN (CD4-CD8-) %DN	Inverse variance weighted	28	-0.03501475	0.037984133	0.356619501	-0.109463652	0.039434151	0.965591173	0.896314743	1.040221999
ebi-a-GCST90001656	ebi-a-GCST011075	sCOVID-19	CD28+ DN (CD4-CD8-) %DN	Simple mode	28	0.034626161	0.089925625	0.703214583	-0.141628064	0.210880386	1.035232626	0.867944016	1.234764651
ebi-a-GCST90001656	ebi-a-GCST011075	sCOVID-19	CD28+ DN (CD4-CD8-) %DN	Weighted mode	28	0.034626161	0.058411923	0.558252756	-0.079861208	0.14911353	1.035232626	0.923244476	1.160804768
ebi-a-GCST90001657	ebi-a-GCST011075	sCOVID-19	CD28+ DN (CD4-CD8-) AC	MR Egger	12	-0.040467452	0.11550049	0.733331845	-0.266848412	0.185913508	0.960340421	0.765789147	1.204318092
ebi-a-GCST90001657	ebi-a-GCST011075	sCOVID-19	CD28+ DN (CD4-CD8-) AC	Weighted median	12	0.083656399	0.096391367	0.385458558	-0.105270681	0.272583478	1.087255247	0.900080855	1.31335309
ebi-a-GCST90001657	ebi-a-GCST011075	sCOVID-19	CD28+ DN (CD4-CD8-) AC	Inverse variance weighted	12	0.010538309	0.067821572	0.876519506	-0.122391972	0.14346859	1.010594033	0.884801483	1.154270555
ebi-a-GCST90001657	ebi-a-GCST011075	sCOVID-19	CD28+ DN (CD4-CD8-) AC	Simple mode	12	0.179162622	0.129908314	0.19524431	-0.075457673	0.433782918	1.19621526	0.92731898	1.543083856
ebi-a-GCST90001657	ebi-a-GCST011075	sCOVID-19	CD28+ DN (CD4-CD8-) AC	Weighted mode	12	0.168100756	0.109676605	0.153592804	-0.04686539	0.383066902	1.183055805	0.954215836	1.466776156
ebi-a-GCST90001658	ebi-a-GCST011075	sCOVID-19	CD39+ CD4+ %T cell	MR Egger	28	-0.011692246	0.051386714	0.821787979	-0.112410206	0.089025714	0.988375843	0.89367759	1.093108764
ebi-a-GCST90001658	ebi-a-GCST011075	sCOVID-19	CD39+ CD4+ %T cell	Weighted median	28	0.01980074	0.048273446	0.681674849	-0.074815214	0.114416695	1.019998075	0.927914936	1.121219234
ebi-a-GCST90001658	ebi-a-GCST011075	sCOVID-19	CD39+ CD4+ %T cell	Inverse variance weighted	28	-0.00906254	0.032628703	0.781206218	-0.073014798	0.054889719	0.990978401	0.929587074	1.056424104
ebi-a-GCST90001658	ebi-a-GCST011075	sCOVID-19	CD39+ CD4+ %T cell	Simple mode	28	0.089766389	0.077670545	0.257915637	-0.062467879	0.242000656	1.093918702	0.939443239	1.273795029
ebi-a-GCST90001658	ebi-a-GCST011075	sCOVID-19	CD39+ CD4+ %T cell	Weighted mode	28	0.034583034	0.049223431	0.488335729	-0.061894892	0.131060959	1.03518798	0.939981681	1.140037275
ebi-a-GCST90001659	ebi-a-GCST011075	sCOVID-19	CD39+ CD4+ %CD4+	MR Egger	26	0.034173311	0.06869717	0.623399752	-0.100473142	0.168819763	1.034763927	0.904409403	1.183906736
ebi-a-GCST90001659	ebi-a-GCST011075	sCOVID-19	CD39+ CD4+ %CD4+	Weighted median	26	0.046087703	0.049591336	0.352707784	-0.051111316	0.143286723	1.047166247	0.950172895	1.15406065
ebi-a-GCST90001659	ebi-a-GCST011075	sCOVID-19	CD39+ CD4+ %CD4+	Inverse variance weighted	26	0.023616609	0.038224624	0.53668241	-0.051303654	0.098536873	1.02389769	0.949990158	1.103555095
ebi-a-GCST90001659	ebi-a-GCST011075	sCOVID-19	CD39+ CD4+ %CD4+	Simple mode	26	0.036645032	0.081004621	0.654894948	-0.122124026	0.19541409	1.037324738	0.885038594	1.215814339
ebi-a-GCST90001659	ebi-a-GCST011075	sCOVID-19	CD39+ CD4+ %CD4+	Weighted mode	26	0.061765604	0.053387092	0.258232809	-0.042873096	0.166404305	1.063712986	0.95803296	1.181050509
ebi-a-GCST90001660	ebi-a-GCST011075	sCOVID-19	CD39+ CD4+ AC	MR Egger	27	0.018687706	0.047012339	0.694367813	-0.073456479	0.110831891	1.018863414	0.929176584	1.117207078
ebi-a-GCST90001660	ebi-a-GCST011075	sCOVID-19	CD39+ CD4+ AC	Weighted median	27	0.032184011	0.043842427	0.46289773	-0.053747146	0.118115168	1.032707517	0.947671699	1.125373711
ebi-a-GCST90001660	ebi-a-GCST011075	sCOVID-19	CD39+ CD4+ AC	Inverse variance weighted	27	0.01012059	0.030291109	0.73829587	-0.049249984	0.069491165	1.010171976	0.951943129	1.07196259
ebi-a-GCST90001660	ebi-a-GCST011075	sCOVID-19	CD39+ CD4+ AC	Simple mode	27	0.000622811	0.071679152	0.993133703	-0.139868327	0.141113948	1.000623004	0.869472714	1.151555859
ebi-a-GCST90001660	ebi-a-GCST011075	sCOVID-19	CD39+ CD4+ AC	Weighted mode	27	0.028534738	0.041314066	0.495887956	-0.052440831	0.109510307	1.028945754	0.948910465	1.115731571
ebi-a-GCST90001661	ebi-a-GCST011075	sCOVID-19	CD28- CD8dim %T cell	MR Egger	24	-0.064368399	0.061028672	0.30299774	-0.183984595	0.055247798	0.937659503	0.83194862	1.056802455
ebi-a-GCST90001661	ebi-a-GCST011075	sCOVID-19	CD28- CD8dim %T cell	Weighted median	24	-0.075039529	0.057576614	0.192472788	-0.187889691	0.037810634	0.927706815	0.828706116	1.038534551
ebi-a-GCST90001661	ebi-a-GCST011075	sCOVID-19	CD28- CD8dim %T cell	Inverse variance weighted	24	-0.024249062	0.039624937	0.540561128	-0.101913938	0.053415815	0.976042585	0.903107271	1.054868184
ebi-a-GCST90001661	ebi-a-GCST011075	sCOVID-19	CD28- CD8dim %T cell	Simple mode	24	-0.039656732	0.09260106	0.6724503	-0.22115481	0.141841345	0.961119304	0.801592576	1.152393801
ebi-a-GCST90001661	ebi-a-GCST011075	sCOVID-19	CD28- CD8dim %T cell	Weighted mode	24	-0.065683283	0.05367686	0.233461738	-0.170889928	0.039523362	0.9364274	0.84291435	1.040314802
ebi-a-GCST90001662	ebi-a-GCST011075	sCOVID-19	CD28- CD8dim %CD8dim	MR Egger	15	0.002606724	0.021281705	0.904386939	-0.039105418	0.044318866	1.002610124	0.961649329	1.045315617
ebi-a-GCST90001662	ebi-a-GCST011075	sCOVID-19	CD28- CD8dim %CD8dim	Weighted median	15	0.003165845	0.024475188	0.897081368	-0.044805523	0.051137213	1.003170862	0.956183419	1.052467296
ebi-a-GCST90001662	ebi-a-GCST011075	sCOVID-19	CD28- CD8dim %CD8dim	Inverse variance weighted	15	0.003851704	0.019471778	0.843194064	-0.03431298	0.042016388	1.003859131	0.966269034	1.04291157
ebi-a-GCST90001662	ebi-a-GCST011075	sCOVID-19	CD28- CD8dim %CD8dim	Simple mode	15	-0.01811846	0.050531562	0.725275554	-0.117160321	0.0809234	0.982044692	0.889442585	1.084287837
ebi-a-GCST90001662	ebi-a-GCST011075	sCOVID-19	CD28- CD8dim %CD8dim	Weighted mode	15	0.004292332	0.020311024	0.835675001	-0.035517276	0.04410194	1.004301558	0.965106061	1.045088886
ebi-a-GCST90001663	ebi-a-GCST011075	sCOVID-19	CD28- CD8dim AC	MR Egger	27	0.072864163	0.060793758	0.241942791	-0.046291602	0.192019928	1.075584423	0.954763511	1.211694663
ebi-a-GCST90001663	ebi-a-GCST011075	sCOVID-19	CD28- CD8dim AC	Weighted median	27	0.049771196	0.051082229	0.32989031	-0.050349973	0.149892365	1.051030588	0.950896578	1.161709195
ebi-a-GCST90001663	ebi-a-GCST011075	sCOVID-19	CD28- CD8dim AC	Inverse variance weighted	27	-0.002956747	0.0375718	0.937274493	-0.076597475	0.070683981	0.99704762	0.926262622	1.073242007
ebi-a-GCST90001663	ebi-a-GCST011075	sCOVID-19	CD28- CD8dim AC	Simple mode	27	0.058056291	0.103371413	0.579178961	-0.144551678	0.260664261	1.05977465	0.865410188	1.297791872
ebi-a-GCST90001663	ebi-a-GCST011075	sCOVID-19	CD28- CD8dim AC	Weighted mode	27	0.073483508	0.072683848	0.321332239	-0.068976833	0.21594385	1.076250787	0.933348302	1.241032693
ebi-a-GCST90001664	ebi-a-GCST011075	sCOVID-19	CD28+ CD45RA+ CD8dim %T cell	MR Egger	37	0.019810896	0.014322567	0.175365763	-0.008261335	0.047883128	1.020008434	0.991772696	1.049048044
ebi-a-GCST90001664	ebi-a-GCST011075	sCOVID-19	CD28+ CD45RA+ CD8dim %T cell	Weighted median	37	0.025861869	0.018041795	0.15173152	-0.009500049	0.061223787	1.026199189	0.990544934	1.063136804
ebi-a-GCST90001664	ebi-a-GCST011075	sCOVID-19	CD28+ CD45RA+ CD8dim %T cell	Inverse variance weighted	37	0.023127124	0.012871536	0.072372954	-0.002101087	0.048355336	1.02339663	0.997901119	1.049543529
ebi-a-GCST90001664	ebi-a-GCST011075	sCOVID-19	CD28+ CD45RA+ CD8dim %T cell	Simple mode	37	0.004373651	0.02798292	0.876671996	-0.050472872	0.059220174	1.00438323	0.950779721	1.061008822
ebi-a-GCST90001664	ebi-a-GCST011075	sCOVID-19	CD28+ CD45RA+ CD8dim %T cell	Weighted mode	37	0.026610463	0.015347449	0.091498995	-0.003470538	0.056691464	1.026967683	0.996535478	1.058329227
ebi-a-GCST90001665	ebi-a-GCST011075	sCOVID-19	CD28+ CD45RA+ CD8dim %CD8dim	MR Egger	27	-0.014345923	0.021773075	0.515993759	-0.057021149	0.028329304	0.98575649	0.944574092	1.028734395
ebi-a-GCST90001665	ebi-a-GCST011075	sCOVID-19	CD28+ CD45RA+ CD8dim %CD8dim	Weighted median	27	-0.01209945	0.026152233	0.643611989	-0.063357827	0.039158927	0.987973454	0.938607555	1.039935744
ebi-a-GCST90001665	ebi-a-GCST011075	sCOVID-19	CD28+ CD45RA+ CD8dim %CD8dim	Inverse variance weighted	27	-0.019955661	0.0191339	0.296972435	-0.057458105	0.017546784	0.980242136	0.944161445	1.017701633
ebi-a-GCST90001665	ebi-a-GCST011075	sCOVID-19	CD28+ CD45RA+ CD8dim %CD8dim	Simple mode	27	-0.048150613	0.046837783	0.313405566	-0.139952668	0.043651443	0.952990244	0.869399385	1.044618182
ebi-a-GCST90001665	ebi-a-GCST011075	sCOVID-19	CD28+ CD45RA+ CD8dim %CD8dim	Weighted mode	27	-0.012024459	0.021802544	0.585989028	-0.054757445	0.030708528	0.988047546	0.94671475	1.031184898
ebi-a-GCST90001666	ebi-a-GCST011075	sCOVID-19	CD28+ CD45RA+ CD8dim AC	MR Egger	47	0.007616168	0.011025701	0.49326116	-0.013994205	0.029226542	1.007645245	0.986103258	1.029657829
ebi-a-GCST90001666	ebi-a-GCST011075	sCOVID-19	CD28+ CD45RA+ CD8dim AC	Weighted median	47	0.010827779	0.014038982	0.440549739	-0.016688626	0.038344184	1.010886611	0.983449857	1.039088809
ebi-a-GCST90001666	ebi-a-GCST011075	sCOVID-19	CD28+ CD45RA+ CD8dim AC	Inverse variance weighted	47	0.00636396	0.009737626	0.513406121	-0.012721787	0.025449707	1.006384253	0.987358793	1.025776315
ebi-a-GCST90001666	ebi-a-GCST011075	sCOVID-19	CD28+ CD45RA+ CD8dim AC	Simple mode	47	0.024463971	0.020913786	0.248125586	-0.016527049	0.065454992	1.02476567	0.983608773	1.067644683
ebi-a-GCST90001666	ebi-a-GCST011075	sCOVID-19	CD28+ CD45RA+ CD8dim AC	Weighted mode	47	0.008892724	0.013580147	0.515836712	-0.017724364	0.035509812	1.008932382	0.982431789	1.036147814
ebi-a-GCST90001667	ebi-a-GCST011075	sCOVID-19	CD28+ CD45RA- CD8dim %T cell	MR Egger	28	-0.057985143	0.027965346	0.048174126	-0.112797221	-0.003173066	0.943663967	0.893331791	0.996831963
ebi-a-GCST90001667	ebi-a-GCST011075	sCOVID-19	CD28+ CD45RA- CD8dim %T cell	Weighted median	28	-0.062895367	0.03646192	0.084534611	-0.13436073	0.008569995	0.939041723	0.874274631	1.008606823
ebi-a-GCST90001667	ebi-a-GCST011075	sCOVID-19	CD28+ CD45RA- CD8dim %T cell	Inverse variance weighted	28	-0.05199505	0.023966436	0.030045166	-0.098969266	-0.005020835	0.949333566	0.905770546	0.994991748
ebi-a-GCST90001667	ebi-a-GCST011075	sCOVID-19	CD28+ CD45RA- CD8dim %T cell	Simple mode	28	-0.053427354	0.062331442	0.398906774	-0.175596981	0.068742273	0.947974805	0.838956031	1.071160106
ebi-a-GCST90001667	ebi-a-GCST011075	sCOVID-19	CD28+ CD45RA- CD8dim %T cell	Weighted mode	28	-0.073227109	0.035935761	0.051485951	-0.1436612	-0.002793019	0.929389733	0.86618116	0.997210878
ebi-a-GCST90001668	ebi-a-GCST011075	sCOVID-19	CD28+ CD45RA- CD8dim %CD8dim	MR Egger	26	-0.017558919	0.030200914	0.566389559	-0.07675271	0.041634872	0.982594341	0.926118846	1.042513758
ebi-a-GCST90001668	ebi-a-GCST011075	sCOVID-19	CD28+ CD45RA- CD8dim %CD8dim	Weighted median	26	-0.004195563	0.035433322	0.905744954	-0.073644874	0.065253747	0.995813226	0.929001548	1.067429847
ebi-a-GCST90001668	ebi-a-GCST011075	sCOVID-19	CD28+ CD45RA- CD8dim %CD8dim	Inverse variance weighted	26	-0.017890237	0.024891462	0.472307371	-0.066677502	0.030897028	0.982268843	0.935496848	1.031379295
ebi-a-GCST90001668	ebi-a-GCST011075	sCOVID-19	CD28+ CD45RA- CD8dim %CD8dim	Simple mode	26	-0.009388657	0.052035928	0.858272421	-0.111379076	0.092601761	0.990655278	0.894599563	1.097024771
ebi-a-GCST90001668	ebi-a-GCST011075	sCOVID-19	CD28+ CD45RA- CD8dim %CD8dim	Weighted mode	26	-0.003223914	0.030146387	0.915688592	-0.062310833	0.055863005	0.996781277	0.939590786	1.057452808
ebi-a-GCST90001669	ebi-a-GCST011075	sCOVID-19	CD28+ CD45RA- CD8dim AC	MR Egger	35	-0.004312876	0.016856576	0.79964928	-0.037351764	0.028726012	0.995696411	0.963337208	1.029142583
ebi-a-GCST90001669	ebi-a-GCST011075	sCOVID-19	CD28+ CD45RA- CD8dim AC	Weighted median	35	-0.022666977	0.01643258	0.167773779	-0.054874834	0.00954088	0.977587989	0.946603623	1.009586539
ebi-a-GCST90001669	ebi-a-GCST011075	sCOVID-19	CD28+ CD45RA- CD8dim AC	Inverse variance weighted	35	-0.01446519	0.015357747	0.346252909	-0.044566375	0.015635994	0.985638928	0.956412116	1.015758876
ebi-a-GCST90001669	ebi-a-GCST011075	sCOVID-19	CD28+ CD45RA- CD8dim AC	Simple mode	35	-0.027306957	0.022419217	0.231603339	-0.071248623	0.016634709	0.973062507	0.931230338	1.016773836
ebi-a-GCST90001669	ebi-a-GCST011075	sCOVID-19	CD28+ CD45RA- CD8dim AC	Weighted mode	35	-0.012256795	0.013156376	0.358099445	-0.038043292	0.013529703	0.987818014	0.962671264	1.013621643
ebi-a-GCST90001670	ebi-a-GCST011075	sCOVID-19	CD39+ CD8br %T cell	MR Egger	20	0.034169859	0.09602084	0.726082832	-0.154030987	0.222370706	1.034760355	0.857245457	1.249034316
ebi-a-GCST90001670	ebi-a-GCST011075	sCOVID-19	CD39+ CD8br %T cell	Weighted median	20	0.134554517	0.072545555	0.063630656	-0.00763477	0.276743804	1.144027026	0.992394301	1.31882845
ebi-a-GCST90001670	ebi-a-GCST011075	sCOVID-19	CD39+ CD8br %T cell	Inverse variance weighted	20	0.046777112	0.056972287	0.41161763	-0.064888571	0.158442795	1.047888422	0.937171886	1.171684896
ebi-a-GCST90001670	ebi-a-GCST011075	sCOVID-19	CD39+ CD8br %T cell	Simple mode	20	0.211926802	0.131996693	0.124866277	-0.046786716	0.47064032	1.236057405	0.954290911	1.601019029
ebi-a-GCST90001670	ebi-a-GCST011075	sCOVID-19	CD39+ CD8br %T cell	Weighted mode	20	0.177597826	0.100598821	0.093562242	-0.019575862	0.374771515	1.19434489	0.980614501	1.454659008
ebi-a-GCST90001671	ebi-a-GCST011075	sCOVID-19	CD39+ CD8br %CD8br	MR Egger	19	0.002084879	0.052155592	0.968579391	-0.100140082	0.10430984	1.002087054	0.904710675	1.109944307
ebi-a-GCST90001671	ebi-a-GCST011075	sCOVID-19	CD39+ CD8br %CD8br	Weighted median	19	0.053287805	0.056487405	0.345498184	-0.057427509	0.164003119	1.054733159	0.944190333	1.17821799
ebi-a-GCST90001671	ebi-a-GCST011075	sCOVID-19	CD39+ CD8br %CD8br	Inverse variance weighted	19	0.048306044	0.037715149	0.200259439	-0.025615648	0.122227735	1.049491797	0.97470965	1.130011416
ebi-a-GCST90001671	ebi-a-GCST011075	sCOVID-19	CD39+ CD8br %CD8br	Simple mode	19	0.200873159	0.101314559	0.062878929	0.002296623	0.399449695	1.222469702	1.002299262	1.491003965
ebi-a-GCST90001671	ebi-a-GCST011075	sCOVID-19	CD39+ CD8br %CD8br	Weighted mode	19	0.000634496	0.053144031	0.990605481	-0.103527806	0.104796797	1.000634697	0.901650951	1.110484933
ebi-a-GCST90001672	ebi-a-GCST011075	sCOVID-19	CD39+ CD8br AC	MR Egger	23	0.114117253	0.053261685	0.044020837	0.00972435	0.218510155	1.120883544	1.009771786	1.244221652
ebi-a-GCST90001672	ebi-a-GCST011075	sCOVID-19	CD39+ CD8br AC	Weighted median	23	0.133200073	0.051419068	0.009584215	0.032418701	0.233981446	1.142478555	1.032949912	1.263621047
ebi-a-GCST90001672	ebi-a-GCST011075	sCOVID-19	CD39+ CD8br AC	Inverse variance weighted	23	0.098555093	0.036404532	0.006784919	0.02720221	0.169907977	1.103575202	1.027575568	1.18519578
ebi-a-GCST90001672	ebi-a-GCST011075	sCOVID-19	CD39+ CD8br AC	Simple mode	23	0.1404716	0.090917433	0.136599517	-0.037726568	0.318669768	1.150816396	0.962976213	1.375297083
ebi-a-GCST90001672	ebi-a-GCST011075	sCOVID-19	CD39+ CD8br AC	Weighted mode	23	0.1404716	0.069678275	0.056172956	0.003902181	0.277041019	1.150816396	1.003909805	1.319220483
ebi-a-GCST90001673	ebi-a-GCST011075	sCOVID-19	CD28- CD127- CD25++ CD8br %T cell	MR Egger	19	0.029468657	0.077604502	0.708848812	-0.122636166	0.181573481	1.029907155	0.884585446	1.199102645
ebi-a-GCST90001673	ebi-a-GCST011075	sCOVID-19	CD28- CD127- CD25++ CD8br %T cell	Weighted median	19	-0.068016336	0.070187684	0.33251341	-0.205584196	0.069551524	0.934245212	0.814171542	1.072027295
ebi-a-GCST90001673	ebi-a-GCST011075	sCOVID-19	CD28- CD127- CD25++ CD8br %T cell	Inverse variance weighted	19	0.031657294	0.047873565	0.508439964	-0.062174894	0.125489482	1.032163716	0.939718521	1.133703245
ebi-a-GCST90001673	ebi-a-GCST011075	sCOVID-19	CD28- CD127- CD25++ CD8br %T cell	Simple mode	19	-0.047575681	0.121994141	0.701125065	-0.286684197	0.191532835	0.953538306	0.75074878	1.211104599
ebi-a-GCST90001673	ebi-a-GCST011075	sCOVID-19	CD28- CD127- CD25++ CD8br %T cell	Weighted mode	19	-0.057444106	0.077708965	0.469303873	-0.209753677	0.094865465	0.944174662	0.810783936	1.099510922
ebi-a-GCST90001674	ebi-a-GCST011075	sCOVID-19	CD28- CD127- CD25++ CD8br %CD8br	MR Egger	17	-0.018346852	0.06813828	0.791398848	-0.15189788	0.115204177	0.981820427	0.859076005	1.122102521
ebi-a-GCST90001674	ebi-a-GCST011075	sCOVID-19	CD28- CD127- CD25++ CD8br %CD8br	Weighted median	17	-0.028127966	0.061121895	0.645376543	-0.147926881	0.091670948	0.972263942	0.862494178	1.09600412
ebi-a-GCST90001674	ebi-a-GCST011075	sCOVID-19	CD28- CD127- CD25++ CD8br %CD8br	Inverse variance weighted	17	-0.027212718	0.044267654	0.538732103	-0.113977319	0.059551883	0.973154212	0.892278194	1.061360826
ebi-a-GCST90001674	ebi-a-GCST011075	sCOVID-19	CD28- CD127- CD25++ CD8br %CD8br	Simple mode	17	-0.046028433	0.096859912	0.641062283	-0.235873861	0.143816996	0.955014808	0.789880302	1.154672779
ebi-a-GCST90001674	ebi-a-GCST011075	sCOVID-19	CD28- CD127- CD25++ CD8br %CD8br	Weighted mode	17	-0.039471253	0.062919971	0.539296403	-0.162794397	0.083851891	0.961297588	0.849765885	1.087467818
ebi-a-GCST90001675	ebi-a-GCST011075	sCOVID-19	CD28- CD127- CD25++ CD8br AC	MR Egger	25	0.012388173	0.041488693	0.767932768	-0.068929665	0.093706011	1.012465225	0.933392328	1.098236829
ebi-a-GCST90001675	ebi-a-GCST011075	sCOVID-19	CD28- CD127- CD25++ CD8br AC	Weighted median	25	-0.000930416	0.045719334	0.983763687	-0.090540311	0.088679479	0.999070017	0.913437512	1.092730357
ebi-a-GCST90001675	ebi-a-GCST011075	sCOVID-19	CD28- CD127- CD25++ CD8br AC	Inverse variance weighted	25	-0.010525754	0.031961112	0.741906245	-0.073169535	0.052118026	0.989529448	0.929443244	1.053500076
ebi-a-GCST90001675	ebi-a-GCST011075	sCOVID-19	CD28- CD127- CD25++ CD8br AC	Simple mode	25	-0.113293939	0.089960278	0.220004867	-0.289616085	0.063028207	0.892888167	0.748550892	1.06505688
ebi-a-GCST90001675	ebi-a-GCST011075	sCOVID-19	CD28- CD127- CD25++ CD8br AC	Weighted mode	25	0.009525028	0.044079197	0.830744494	-0.076870198	0.095920255	1.009570536	0.926010043	1.100671287
ebi-a-GCST90001676	ebi-a-GCST011075	sCOVID-19	CD28- CD25++ CD8br %T cell	MR Egger	8	0.164799147	0.187692136	0.413701663	-0.20307744	0.532675733	1.179156257	0.816215031	1.703484286
ebi-a-GCST90001676	ebi-a-GCST011075	sCOVID-19	CD28- CD25++ CD8br %T cell	Weighted median	8	0.080978359	0.111388589	0.467232258	-0.137343277	0.299299994	1.084347429	0.87167095	1.348914229
ebi-a-GCST90001676	ebi-a-GCST011075	sCOVID-19	CD28- CD25++ CD8br %T cell	Inverse variance weighted	8	0.059933378	0.089699885	0.504034998	-0.115878395	0.235745152	1.061765808	0.890583516	1.26585167
ebi-a-GCST90001676	ebi-a-GCST011075	sCOVID-19	CD28- CD25++ CD8br %T cell	Simple mode	8	0.137371208	0.159445136	0.417463999	-0.17514126	0.449883675	1.147253939	0.839338448	1.568129762
ebi-a-GCST90001676	ebi-a-GCST011075	sCOVID-19	CD28- CD25++ CD8br %T cell	Weighted mode	8	0.094553193	0.139747487	0.520382668	-0.179351881	0.368458268	1.09916763	0.835811741	1.445504315
ebi-a-GCST90001677	ebi-a-GCST011075	sCOVID-19	CD28- CD25++ CD8br %CD8br	MR Egger	21	-0.070838078	0.120927645	0.564911504	-0.307856262	0.166180105	0.931612728	0.735020961	1.180785748
ebi-a-GCST90001677	ebi-a-GCST011075	sCOVID-19	CD28- CD25++ CD8br %CD8br	Weighted median	21	0.048058716	0.083606295	0.565411864	-0.115809622	0.211927054	1.04923226	0.890644766	1.236057716
ebi-a-GCST90001677	ebi-a-GCST011075	sCOVID-19	CD28- CD25++ CD8br %CD8br	Inverse variance weighted	21	0.01425766	0.063907245	0.823458244	-0.11100054	0.13951586	1.014359785	0.894938265	1.14971704
ebi-a-GCST90001677	ebi-a-GCST011075	sCOVID-19	CD28- CD25++ CD8br %CD8br	Simple mode	21	0.085965383	0.136879031	0.537084517	-0.182317517	0.354248283	1.089768603	0.8333367	1.425108972
ebi-a-GCST90001677	ebi-a-GCST011075	sCOVID-19	CD28- CD25++ CD8br %CD8br	Weighted mode	21	0.106368756	0.115395327	0.367631403	-0.119806084	0.332543597	1.112231943	0.887092441	1.394510694
ebi-a-GCST90001678	ebi-a-GCST011075	sCOVID-19	CD28- CD25++ CD8br AC	MR Egger	23	0.020922426	0.042438938	0.627127785	-0.062257892	0.104102745	1.021142835	0.93964053	1.109714466
ebi-a-GCST90001678	ebi-a-GCST011075	sCOVID-19	CD28- CD25++ CD8br AC	Weighted median	23	0.017536623	0.049573335	0.723525412	-0.079627115	0.11470036	1.017691292	0.923460627	1.12153733
ebi-a-GCST90001678	ebi-a-GCST011075	sCOVID-19	CD28- CD25++ CD8br AC	Inverse variance weighted	23	0.011223937	0.033221822	0.735477498	-0.053890835	0.076338708	1.011287161	0.947535539	1.07932809
ebi-a-GCST90001678	ebi-a-GCST011075	sCOVID-19	CD28- CD25++ CD8br AC	Simple mode	23	0.040668787	0.080722788	0.619404185	-0.117547877	0.198885451	1.041507088	0.889097943	1.220042204
ebi-a-GCST90001678	ebi-a-GCST011075	sCOVID-19	CD28- CD25++ CD8br AC	Weighted mode	23	0.019071793	0.04211687	0.655105175	-0.063477273	0.101620858	1.019254821	0.938495449	1.106963696
ebi-a-GCST90001679	ebi-a-GCST011075	sCOVID-19	CD25++ CD8br %T cell	MR Egger	17	-0.113024631	0.082936209	0.193059031	-0.275579602	0.049530339	0.893128661	0.759132001	1.050777471
ebi-a-GCST90001679	ebi-a-GCST011075	sCOVID-19	CD25++ CD8br %T cell	Weighted median	17	-0.084246649	0.064670247	0.192673408	-0.211000333	0.042507035	0.919204507	0.809773797	1.043423397
ebi-a-GCST90001679	ebi-a-GCST011075	sCOVID-19	CD25++ CD8br %T cell	Inverse variance weighted	17	-0.081734845	0.048363401	0.091025196	-0.176527111	0.013057421	0.921516271	0.838176055	1.013143041
ebi-a-GCST90001679	ebi-a-GCST011075	sCOVID-19	CD25++ CD8br %T cell	Simple mode	17	-0.051291427	0.100577679	0.617036032	-0.248423679	0.145840824	0.950001774	0.780029391	1.157012005
ebi-a-GCST90001679	ebi-a-GCST011075	sCOVID-19	CD25++ CD8br %T cell	Weighted mode	17	-0.063801593	0.080015532	0.436912978	-0.220632036	0.09302885	0.938191125	0.802011737	1.097493398
ebi-a-GCST90001680	ebi-a-GCST011075	sCOVID-19	CD25++ CD8br %CD8br	MR Egger	23	-0.076691824	0.09833401	0.444144902	-0.269426483	0.116042835	0.926175235	0.763817431	1.123043977
ebi-a-GCST90001680	ebi-a-GCST011075	sCOVID-19	CD25++ CD8br %CD8br	Weighted median	23	-0.020493881	0.072344941	0.776962144	-0.162289964	0.121302203	0.979714692	0.850194643	1.128966037
ebi-a-GCST90001680	ebi-a-GCST011075	sCOVID-19	CD25++ CD8br %CD8br	Inverse variance weighted	23	0.005417019	0.057467877	0.92490128	-0.10722002	0.118054059	1.005431718	0.898328001	1.125304943
ebi-a-GCST90001680	ebi-a-GCST011075	sCOVID-19	CD25++ CD8br %CD8br	Simple mode	23	-0.13588882	0.121361409	0.274916001	-0.373757182	0.101979542	0.872939681	0.688143986	1.107360817
ebi-a-GCST90001680	ebi-a-GCST011075	sCOVID-19	CD25++ CD8br %CD8br	Weighted mode	23	-0.021009414	0.073751623	0.778410337	-0.165562595	0.123543767	0.979209746	0.847416817	1.131499525
ebi-a-GCST90001681	ebi-a-GCST011075	sCOVID-19	CD25++ CD8br AC	MR Egger	27	-0.089326342	0.074565157	0.242165706	-0.23547405	0.056821365	0.914547069	0.790196168	1.058466715
ebi-a-GCST90001681	ebi-a-GCST011075	sCOVID-19	CD25++ CD8br AC	Weighted median	27	-0.01648251	0.061899307	0.790024044	-0.137805151	0.104840132	0.983652584	0.871268441	1.110533057
ebi-a-GCST90001681	ebi-a-GCST011075	sCOVID-19	CD25++ CD8br AC	Inverse variance weighted	27	-0.063775591	0.038543532	0.097997958	-0.139320913	0.011769731	0.93821552	0.869948805	1.011839267
ebi-a-GCST90001681	ebi-a-GCST011075	sCOVID-19	CD25++ CD8br AC	Simple mode	27	0.019249651	0.105046919	0.856024872	-0.18664231	0.225141611	1.01943612	0.829740473	1.252500072
ebi-a-GCST90001681	ebi-a-GCST011075	sCOVID-19	CD25++ CD8br AC	Weighted mode	27	-0.016123999	0.083623079	0.848600102	-0.180025234	0.147777236	0.984005297	0.835249135	1.159254627
ebi-a-GCST90001682	ebi-a-GCST011075	sCOVID-19	CD127- CD8br %T cell	MR Egger	15	-0.164813829	0.130997085	0.23046661	-0.421568115	0.091940457	0.848051572	0.656017303	1.096299544
ebi-a-GCST90001682	ebi-a-GCST011075	sCOVID-19	CD127- CD8br %T cell	Weighted median	15	0.074279614	0.084916686	0.381718003	-0.09215709	0.240716319	1.077107938	0.911961878	1.272160096
ebi-a-GCST90001682	ebi-a-GCST011075	sCOVID-19	CD127- CD8br %T cell	Inverse variance weighted	15	0.068936154	0.065290469	0.291042262	-0.059033165	0.196905472	1.071367804	0.942675505	1.217628935
ebi-a-GCST90001682	ebi-a-GCST011075	sCOVID-19	CD127- CD8br %T cell	Simple mode	15	0.134458699	0.139307768	0.350826449	-0.138584527	0.407501925	1.143917413	0.870589659	1.503058339
ebi-a-GCST90001682	ebi-a-GCST011075	sCOVID-19	CD127- CD8br %T cell	Weighted mode	15	0.080588326	0.134490434	0.558604027	-0.183012925	0.344189577	1.083924581	0.832757393	1.410846073
ebi-a-GCST90001683	ebi-a-GCST011075	sCOVID-19	CD127- CD8br %CD8br	MR Egger	13	0.097086085	0.089987176	0.303727033	-0.07928878	0.273460951	1.101955232	0.923773119	1.314506028
ebi-a-GCST90001683	ebi-a-GCST011075	sCOVID-19	CD127- CD8br %CD8br	Weighted median	13	0.052502115	0.083316525	0.528594826	-0.110798274	0.215802503	1.053904791	0.8951193	1.240857289
ebi-a-GCST90001683	ebi-a-GCST011075	sCOVID-19	CD127- CD8br %CD8br	Inverse variance weighted	13	-0.023644153	0.059525676	0.691213116	-0.140314477	0.093026172	0.97663318	0.869084885	1.097490458
ebi-a-GCST90001683	ebi-a-GCST011075	sCOVID-19	CD127- CD8br %CD8br	Simple mode	13	-0.003999847	0.148467165	0.978949678	-0.29499549	0.286995795	0.996008141	0.744534945	1.332418611
ebi-a-GCST90001683	ebi-a-GCST011075	sCOVID-19	CD127- CD8br %CD8br	Weighted mode	13	0.054098312	0.084631946	0.534692691	-0.111780302	0.219976926	1.055588375	0.894240699	1.246047979
ebi-a-GCST90001684	ebi-a-GCST011075	sCOVID-19	CD127- CD8br AC	MR Egger	16	0.007200728	0.161532091	0.965073516	-0.309402171	0.323803627	1.007226716	0.733885563	1.382375819
ebi-a-GCST90001684	ebi-a-GCST011075	sCOVID-19	CD127- CD8br AC	Weighted median	16	0.179206698	0.081645346	0.028167847	0.01918182	0.339231576	1.196267984	1.019366973	1.403868409
ebi-a-GCST90001684	ebi-a-GCST011075	sCOVID-19	CD127- CD8br AC	Inverse variance weighted	16	0.094435546	0.063747209	0.138498215	-0.030508983	0.219380074	1.099038323	0.969951719	1.245304495
ebi-a-GCST90001684	ebi-a-GCST011075	sCOVID-19	CD127- CD8br AC	Simple mode	16	0.230764581	0.130611262	0.097595847	-0.025233492	0.486762654	1.259562679	0.975082211	1.627040392
ebi-a-GCST90001684	ebi-a-GCST011075	sCOVID-19	CD127- CD8br AC	Weighted mode	16	0.198470378	0.107467682	0.084599728	-0.012166278	0.409107035	1.219535902	0.987907431	1.50547285
ebi-a-GCST90001685	ebi-a-GCST011075	sCOVID-19	CD28- CD8br %T cell	MR Egger	16	-0.006230818	0.159271033	0.96934644	-0.318402043	0.305940408	0.993788554	0.72731032	1.357901384
ebi-a-GCST90001685	ebi-a-GCST011075	sCOVID-19	CD28- CD8br %T cell	Weighted median	16	0.019283889	0.083433093	0.817213824	-0.144244973	0.182812752	1.019471024	0.865675655	1.200589579
ebi-a-GCST90001685	ebi-a-GCST011075	sCOVID-19	CD28- CD8br %T cell	Inverse variance weighted	16	0.058750692	0.061116045	0.336402677	-0.061036755	0.178538139	1.060510814	0.94078866	1.195468477
ebi-a-GCST90001685	ebi-a-GCST011075	sCOVID-19	CD28- CD8br %T cell	Simple mode	16	-0.022957244	0.129001688	0.861134817	-0.275800551	0.229886064	0.977304269	0.75896429	1.258456618
ebi-a-GCST90001685	ebi-a-GCST011075	sCOVID-19	CD28- CD8br %T cell	Weighted mode	16	0.016035894	0.121439754	0.896701188	-0.221986023	0.254057811	1.016165159	0.800926559	1.289246334
ebi-a-GCST90001686	ebi-a-GCST011075	sCOVID-19	CD28- CD8br %CD8br	MR Egger	23	-0.123954425	0.124244991	0.329801328	-0.367474606	0.119565757	0.883420102	0.692480911	1.12700735
ebi-a-GCST90001686	ebi-a-GCST011075	sCOVID-19	CD28- CD8br %CD8br	Weighted median	23	-0.046958865	0.080812772	0.561185042	-0.205351899	0.111434169	0.954126645	0.814360693	1.11788015
ebi-a-GCST90001686	ebi-a-GCST011075	sCOVID-19	CD28- CD8br %CD8br	Inverse variance weighted	23	0.023724427	0.055601305	0.669606361	-0.085254131	0.132702986	1.02400809	0.918278892	1.141910784
ebi-a-GCST90001686	ebi-a-GCST011075	sCOVID-19	CD28- CD8br %CD8br	Simple mode	23	-0.06891464	0.127829165	0.595221736	-0.319459804	0.181630524	0.933406352	0.726541406	1.199171047
ebi-a-GCST90001686	ebi-a-GCST011075	sCOVID-19	CD28- CD8br %CD8br	Weighted mode	23	-0.05847462	0.115535389	0.617807596	-0.284923981	0.167974742	0.943202179	0.752071424	1.182906732
ebi-a-GCST90001687	ebi-a-GCST011075	sCOVID-19	CD28- CD8br AC	MR Egger	15	-0.311583153	0.172172685	0.093509725	-0.649041615	0.025875309	0.732286716	0.522546338	1.026212981
ebi-a-GCST90001687	ebi-a-GCST011075	sCOVID-19	CD28- CD8br AC	Weighted median	15	-0.00572857	0.085785479	0.946758556	-0.173868109	0.162410969	0.994287807	0.840407733	1.176343583
ebi-a-GCST90001687	ebi-a-GCST011075	sCOVID-19	CD28- CD8br AC	Inverse variance weighted	15	0.036319488	0.060245824	0.546605244	-0.081762327	0.154401303	1.036987099	0.921490946	1.166959098
ebi-a-GCST90001687	ebi-a-GCST011075	sCOVID-19	CD28- CD8br AC	Simple mode	15	-0.145008466	0.157354841	0.372377897	-0.453423955	0.163407022	0.86501497	0.635448675	1.177515867
ebi-a-GCST90001687	ebi-a-GCST011075	sCOVID-19	CD28- CD8br AC	Weighted mode	15	-0.138379876	0.139768431	0.338946111	-0.412326	0.135566249	0.870767845	0.662108393	1.145185061
ebi-a-GCST90001688	ebi-a-GCST011075	sCOVID-19	CD28+ CD45RA+ CD8br %T cell	MR Egger	79	0.003260458	0.006830192	0.634458245	-0.010126718	0.016647633	1.003265779	0.989924385	1.016786977
ebi-a-GCST90001688	ebi-a-GCST011075	sCOVID-19	CD28+ CD45RA+ CD8br %T cell	Weighted median	79	-0.00077379	0.00886641	0.930455281	-0.018151953	0.016604374	0.99922651	0.982011801	1.016742993
ebi-a-GCST90001688	ebi-a-GCST011075	sCOVID-19	CD28+ CD45RA+ CD8br %T cell	Inverse variance weighted	79	0.000656169	0.005963222	0.912380819	-0.011031746	0.012344084	1.000656384	0.989028881	1.012420587
ebi-a-GCST90001688	ebi-a-GCST011075	sCOVID-19	CD28+ CD45RA+ CD8br %T cell	Simple mode	79	-0.008111556	0.013735634	0.556530287	-0.035033399	0.018810286	0.991921253	0.965573167	1.018988314
ebi-a-GCST90001688	ebi-a-GCST011075	sCOVID-19	CD28+ CD45RA+ CD8br %T cell	Weighted mode	79	-0.00537521	0.011146304	0.630984936	-0.027221965	0.016471545	0.994639211	0.973145213	1.016607949
ebi-a-GCST90001689	ebi-a-GCST011075	sCOVID-19	CD28+ CD45RA+ CD8br %CD8br	MR Egger	36	-0.011711655	0.016085344	0.471540565	-0.043238928	0.019815619	0.98835666	0.957682546	1.020013251
ebi-a-GCST90001689	ebi-a-GCST011075	sCOVID-19	CD28+ CD45RA+ CD8br %CD8br	Weighted median	36	-0.032686491	0.020786901	0.115844797	-0.073428818	0.008055835	0.967841939	0.929202286	1.008088371
ebi-a-GCST90001689	ebi-a-GCST011075	sCOVID-19	CD28+ CD45RA+ CD8br %CD8br	Inverse variance weighted	36	-0.016260102	0.014655552	0.267221379	-0.044984984	0.012464779	0.98387138	0.956011838	1.012542788
ebi-a-GCST90001689	ebi-a-GCST011075	sCOVID-19	CD28+ CD45RA+ CD8br %CD8br	Simple mode	36	-0.056094806	0.032335438	0.091579979	-0.119472265	0.007282653	0.945449497	0.887388619	1.007309236
ebi-a-GCST90001689	ebi-a-GCST011075	sCOVID-19	CD28+ CD45RA+ CD8br %CD8br	Weighted mode	36	-0.018916761	0.017403279	0.284481401	-0.053027187	0.015193665	0.981261038	0.94835423	1.015309676
ebi-a-GCST90001690	ebi-a-GCST011075	sCOVID-19	CD28+ CD45RA+ CD8br AC	MR Egger	51	-0.009043481	0.01035292	0.386640793	-0.029335204	0.011248243	0.990997289	0.971090896	1.011311742
ebi-a-GCST90001690	ebi-a-GCST011075	sCOVID-19	CD28+ CD45RA+ CD8br AC	Weighted median	51	0.0013989	0.014300298	0.92207275	-0.026629684	0.029427483	1.001399879	0.97372176	1.02986475
ebi-a-GCST90001690	ebi-a-GCST011075	sCOVID-19	CD28+ CD45RA+ CD8br AC	Inverse variance weighted	51	-0.010486322	0.009510036	0.270175459	-0.029125992	0.008153347	0.989568467	0.971294081	1.008186676
ebi-a-GCST90001690	ebi-a-GCST011075	sCOVID-19	CD28+ CD45RA+ CD8br AC	Simple mode	51	-0.009132322	0.018428594	0.622381793	-0.045252366	0.026987721	0.990909251	0.955756251	1.027355188
ebi-a-GCST90001690	ebi-a-GCST011075	sCOVID-19	CD28+ CD45RA+ CD8br AC	Weighted mode	51	-0.009132322	0.012874962	0.481427571	-0.034367248	0.016102603	0.990909251	0.966216599	1.016232949
ebi-a-GCST90001691	ebi-a-GCST011075	sCOVID-19	CD28+ CD45RA- CD8br %T cell	MR Egger	26	0.00224319	0.027041826	0.934577217	-0.050758789	0.055245169	1.002245708	0.950507916	1.056799678
ebi-a-GCST90001691	ebi-a-GCST011075	sCOVID-19	CD28+ CD45RA- CD8br %T cell	Weighted median	26	0.027665836	0.029831705	0.35372041	-0.030804306	0.086135979	1.028052089	0.969665312	1.089954529
ebi-a-GCST90001691	ebi-a-GCST011075	sCOVID-19	CD28+ CD45RA- CD8br %T cell	Inverse variance weighted	26	0.001424897	0.023062113	0.950733899	-0.043776844	0.046626638	1.001425913	0.957167531	1.047730753
ebi-a-GCST90001691	ebi-a-GCST011075	sCOVID-19	CD28+ CD45RA- CD8br %T cell	Simple mode	26	0.007369587	0.051373568	0.887084078	-0.093322606	0.108061779	1.007396809	0.910899591	1.114116572
ebi-a-GCST90001691	ebi-a-GCST011075	sCOVID-19	CD28+ CD45RA- CD8br %T cell	Weighted mode	26	0.011001864	0.025330446	0.66777193	-0.03864581	0.060649538	1.011062607	0.962091412	1.062526474
ebi-a-GCST90001692	ebi-a-GCST011075	sCOVID-19	CD28+ CD45RA- CD8br %CD8br	MR Egger	27	-0.02657166	0.02093982	0.216145441	-0.067613707	0.014470388	0.973778261	0.934621441	1.01457559
ebi-a-GCST90001692	ebi-a-GCST011075	sCOVID-19	CD28+ CD45RA- CD8br %CD8br	Weighted median	27	-0.024892108	0.027687532	0.368633097	-0.07915967	0.029375454	0.975415146	0.923892395	1.029811169
ebi-a-GCST90001692	ebi-a-GCST011075	sCOVID-19	CD28+ CD45RA- CD8br %CD8br	Inverse variance weighted	27	-0.012661485	0.018975539	0.504610559	-0.049853541	0.024530571	0.987418335	0.951368751	1.024833921
ebi-a-GCST90001692	ebi-a-GCST011075	sCOVID-19	CD28+ CD45RA- CD8br %CD8br	Simple mode	27	0.01878564	0.043711119	0.67090533	-0.066888153	0.104459434	1.0189632	0.935299806	1.11011036
ebi-a-GCST90001692	ebi-a-GCST011075	sCOVID-19	CD28+ CD45RA- CD8br %CD8br	Weighted mode	27	-0.018406279	0.022697409	0.424760523	-0.062893201	0.026080642	0.981762082	0.939043757	1.026423718
ebi-a-GCST90001693	ebi-a-GCST011075	sCOVID-19	CD28+ CD45RA- CD8br AC	MR Egger	27	-0.061673786	0.035117889	0.091300928	-0.130504848	0.007157276	0.94018954	0.877652238	1.007182951
ebi-a-GCST90001693	ebi-a-GCST011075	sCOVID-19	CD28+ CD45RA- CD8br AC	Weighted median	27	-0.079139955	0.034131288	0.020411727	-0.146037279	-0.01224263	0.92391061	0.864125489	0.987832006
ebi-a-GCST90001693	ebi-a-GCST011075	sCOVID-19	CD28+ CD45RA- CD8br AC	Inverse variance weighted	27	-0.055306861	0.028285401	0.050545934	-0.110746246	0.000132525	0.946194753	0.895165872	1.000132534
ebi-a-GCST90001693	ebi-a-GCST011075	sCOVID-19	CD28+ CD45RA- CD8br AC	Simple mode	27	-0.044824823	0.055325522	0.425178232	-0.153262846	0.0636132	0.956164966	0.857904196	1.065680114
ebi-a-GCST90001693	ebi-a-GCST011075	sCOVID-19	CD28+ CD45RA- CD8br AC	Weighted mode	27	-0.072581964	0.028779349	0.018129581	-0.128989488	-0.01617444	0.929989518	0.878983206	0.983955664
ebi-a-GCST90001694	ebi-a-GCST011075	sCOVID-19	CD28- DN (CD4-CD8-) %T cell	MR Egger	24	-0.045053591	0.074350132	0.550739408	-0.190779849	0.100672668	0.955946251	0.826314482	1.105914581
ebi-a-GCST90001694	ebi-a-GCST011075	sCOVID-19	CD28- DN (CD4-CD8-) %T cell	Weighted median	24	-0.016256885	0.067134194	0.80866002	-0.147839906	0.115326137	0.983874545	0.862569196	1.122239381
ebi-a-GCST90001694	ebi-a-GCST011075	sCOVID-19	CD28- DN (CD4-CD8-) %T cell	Inverse variance weighted	24	0.012386679	0.042667096	0.771579196	-0.07124083	0.096014187	1.012463711	0.931237596	1.10077468
ebi-a-GCST90001694	ebi-a-GCST011075	sCOVID-19	CD28- DN (CD4-CD8-) %T cell	Simple mode	24	-0.064912439	0.098605057	0.516876622	-0.258178351	0.128353474	0.937149518	0.772457451	1.136954816
ebi-a-GCST90001694	ebi-a-GCST011075	sCOVID-19	CD28- DN (CD4-CD8-) %T cell	Weighted mode	24	-0.036490399	0.068911829	0.601517041	-0.171557583	0.098576785	0.964167351	0.842351761	1.103599141
ebi-a-GCST90001695	ebi-a-GCST011075	sCOVID-19	CD45RA- CD28- CD8br AC	MR Egger	281	-3.47E-05	4.14E-05	0.403046662	-0.000115878	4.65E-05	0.999965311	0.999884128	1.000046499
ebi-a-GCST90001695	ebi-a-GCST011075	sCOVID-19	CD45RA- CD28- CD8br AC	Weighted median	281	5.88E-05	5.38E-05	0.274745265	-4.67E-05	0.000164227	1.000058769	0.999953308	1.00016424
ebi-a-GCST90001695	ebi-a-GCST011075	sCOVID-19	CD45RA- CD28- CD8br AC	Inverse variance weighted	281	1.00E-05	3.11E-05	0.747810363	-5.10E-05	7.10E-05	1.00001001	0.999948994	1.000071029
ebi-a-GCST90001695	ebi-a-GCST011075	sCOVID-19	CD45RA- CD28- CD8br AC	Simple mode	281	3.79E-05	8.46E-05	0.654753181	-0.000127951	0.000203697	1.000037874	0.999872057	1.000203718
ebi-a-GCST90001695	ebi-a-GCST011075	sCOVID-19	CD45RA- CD28- CD8br AC	Weighted mode	281	6.92E-05	5.04E-05	0.170987391	-2.96E-05	0.000167983	1.000069188	0.99997039	1.000167997
ebi-a-GCST90001696	ebi-a-GCST011075	sCOVID-19	CD45RA- CD28- CD8br %CD8br	MR Egger	42	-0.000789924	0.001446022	0.587912083	-0.003624127	0.002044279	0.999210388	0.996382432	1.00204637
ebi-a-GCST90001696	ebi-a-GCST011075	sCOVID-19	CD45RA- CD28- CD8br %CD8br	Weighted median	42	-0.001306866	0.001659356	0.430945802	-0.004559204	0.001945472	0.998693988	0.995451173	1.001947365
ebi-a-GCST90001696	ebi-a-GCST011075	sCOVID-19	CD45RA- CD28- CD8br %CD8br	Inverse variance weighted	42	0.000973431	0.001293757	0.451806677	-0.001562332	0.003509195	1.000973905	0.998438887	1.003515359
ebi-a-GCST90001696	ebi-a-GCST011075	sCOVID-19	CD45RA- CD28- CD8br %CD8br	Simple mode	42	0.002105347	0.002503783	0.405300143	-0.002802067	0.007012762	1.002107565	0.997201855	1.007037409
ebi-a-GCST90001696	ebi-a-GCST011075	sCOVID-19	CD45RA- CD28- CD8br %CD8br	Weighted mode	42	-0.001213877	0.001539649	0.434991235	-0.004231589	0.001803835	0.99878686	0.995777352	1.001805463
ebi-a-GCST90001697	ebi-a-GCST011075	sCOVID-19	CD45RA- CD28- CD8br %T cell	MR Egger	143	6.81E-05	0.001005132	0.946115437	-0.001902005	0.002038112	1.000068056	0.998099803	1.00204019
ebi-a-GCST90001697	ebi-a-GCST011075	sCOVID-19	CD45RA- CD28- CD8br %T cell	Weighted median	143	0.001168675	0.001474712	0.428082538	-0.00172176	0.004059111	1.001169359	0.998279721	1.00406736
ebi-a-GCST90001697	ebi-a-GCST011075	sCOVID-19	CD45RA- CD28- CD8br %T cell	Inverse variance weighted	143	0.001047825	0.000810199	0.195909314	-0.000540164	0.002635815	1.001048374	0.999459982	1.002639292
ebi-a-GCST90001697	ebi-a-GCST011075	sCOVID-19	CD45RA- CD28- CD8br %T cell	Simple mode	143	0.00116653	0.002297779	0.612467395	-0.003337116	0.005670176	1.00116721	0.996668446	1.005686282
ebi-a-GCST90001697	ebi-a-GCST011075	sCOVID-19	CD45RA- CD28- CD8br %T cell	Weighted mode	143	0.00116653	0.001220879	0.340957005	-0.001226393	0.003559453	1.00116721	0.998774359	1.003565795
ebi-a-GCST90001698	ebi-a-GCST011075	sCOVID-19	CD45RA+ CD28- CD8br AC	MR Egger	629	-7.61E-06	1.77E-05	0.667146032	-4.22E-05	2.70E-05	0.999992395	0.999957753	1.000027038
ebi-a-GCST90001698	ebi-a-GCST011075	sCOVID-19	CD45RA+ CD28- CD8br AC	Weighted median	629	-4.74E-06	2.48E-05	0.84858954	-5.34E-05	4.39E-05	0.999995261	0.999946607	1.000043917
ebi-a-GCST90001698	ebi-a-GCST011075	sCOVID-19	CD45RA+ CD28- CD8br AC	Inverse variance weighted	629	1.13E-05	1.33E-05	0.398205787	-1.49E-05	3.74E-05	1.000011274	0.999985119	1.000037428
ebi-a-GCST90001698	ebi-a-GCST011075	sCOVID-19	CD45RA+ CD28- CD8br AC	Simple mode	629	1.89E-06	4.60E-05	0.967322098	-8.83E-05	9.21E-05	1.000001886	0.999911687	1.000092094
ebi-a-GCST90001698	ebi-a-GCST011075	sCOVID-19	CD45RA+ CD28- CD8br AC	Weighted mode	629	1.89E-06	2.06E-05	0.927161205	-3.85E-05	4.23E-05	1.000001886	0.999961464	1.00004231
ebi-a-GCST90001699	ebi-a-GCST011075	sCOVID-19	CD45RA+ CD28- CD8br %CD8br	MR Egger	30	-0.000789594	0.001356235	0.565094166	-0.003447815	0.001868628	0.999210718	0.996558122	1.001870375
ebi-a-GCST90001699	ebi-a-GCST011075	sCOVID-19	CD45RA+ CD28- CD8br %CD8br	Weighted median	30	-0.000260105	0.001687282	0.877486364	-0.003567179	0.003046968	0.999739928	0.996439176	1.003051615
ebi-a-GCST90001699	ebi-a-GCST011075	sCOVID-19	CD45RA+ CD28- CD8br %CD8br	Inverse variance weighted	30	-0.000910239	0.001198758	0.447662027	-0.003259805	0.001439327	0.999090175	0.996745502	1.001440363
ebi-a-GCST90001699	ebi-a-GCST011075	sCOVID-19	CD45RA+ CD28- CD8br %CD8br	Simple mode	30	-0.001606143	0.002908451	0.585019892	-0.007306708	0.004094421	0.998395146	0.992719921	1.004102814
ebi-a-GCST90001699	ebi-a-GCST011075	sCOVID-19	CD45RA+ CD28- CD8br %CD8br	Weighted mode	30	-0.000449413	0.001491053	0.765255447	-0.003371877	0.002473052	0.999550688	0.996633801	1.002476112
ebi-a-GCST90001700	ebi-a-GCST011075	sCOVID-19	CD45RA+ CD28- CD8br %T cell	MR Egger	169	0.000492006	0.000761083	0.518872476	-0.000999717	0.001983728	1.000492127	0.999000782	1.001985697
ebi-a-GCST90001700	ebi-a-GCST011075	sCOVID-19	CD45RA+ CD28- CD8br %T cell	Weighted median	169	-0.000173248	0.00089595	0.846670588	-0.00192931	0.001582814	0.999826767	0.99807255	1.001584067
ebi-a-GCST90001700	ebi-a-GCST011075	sCOVID-19	CD45RA+ CD28- CD8br %T cell	Inverse variance weighted	169	0.000579856	0.000576702	0.314670953	-0.00055048	0.001710191	1.000580024	0.999449672	1.001711655
ebi-a-GCST90001700	ebi-a-GCST011075	sCOVID-19	CD45RA+ CD28- CD8br %T cell	Simple mode	169	0.000890062	0.001493523	0.552012117	-0.002037244	0.003817368	1.000890458	0.99796483	1.003824663
ebi-a-GCST90001700	ebi-a-GCST011075	sCOVID-19	CD45RA+ CD28- CD8br %T cell	Weighted mode	169	-1.86E-05	0.000897946	0.983521939	-0.001778548	0.001741401	0.999981427	0.998223033	1.001742918
ebi-a-GCST90001701	ebi-a-GCST011075	sCOVID-19	BAFF-R on CD20- CD38-	MR Egger	17	-0.059435025	0.044795649	0.204418803	-0.147234498	0.028364448	0.942296757	0.863091561	1.028770549
ebi-a-GCST90001701	ebi-a-GCST011075	sCOVID-19	BAFF-R on CD20- CD38-	Weighted median	17	-0.056110161	0.049122088	0.253346257	-0.152389454	0.040169131	0.94543498	0.85865381	1.040986822
ebi-a-GCST90001701	ebi-a-GCST011075	sCOVID-19	BAFF-R on CD20- CD38-	Inverse variance weighted	17	-0.042985886	0.032747358	0.189300228	-0.107170707	0.021198935	0.957924911	0.898372302	1.021425229
ebi-a-GCST90001701	ebi-a-GCST011075	sCOVID-19	BAFF-R on CD20- CD38-	Simple mode	17	0.064606848	0.106516376	0.552663387	-0.14416525	0.273378945	1.066739551	0.865744672	1.314398235
ebi-a-GCST90001701	ebi-a-GCST011075	sCOVID-19	BAFF-R on CD20- CD38-	Weighted mode	17	-0.077774175	0.047425254	0.120528948	-0.170727673	0.015179323	0.92517333	0.843051128	1.015295114
ebi-a-GCST90001702	ebi-a-GCST011075	sCOVID-19	BAFF-R on CD24+ CD27+	MR Egger	19	0.017435815	0.034150746	0.616228707	-0.049499647	0.084371277	1.017588706	0.951705494	1.08803278
ebi-a-GCST90001702	ebi-a-GCST011075	sCOVID-19	BAFF-R on CD24+ CD27+	Weighted median	19	0.003346614	0.033447154	0.920299263	-0.062209808	0.068903036	1.00335222	0.939685712	1.071332324
ebi-a-GCST90001702	ebi-a-GCST011075	sCOVID-19	BAFF-R on CD24+ CD27+	Inverse variance weighted	19	-0.004455974	0.025563534	0.861622001	-0.054560502	0.045648553	0.995553939	0.946901218	1.046706484
ebi-a-GCST90001702	ebi-a-GCST011075	sCOVID-19	BAFF-R on CD24+ CD27+	Simple mode	19	0.020518785	0.058936645	0.731766126	-0.094997039	0.136034608	1.020730742	0.909375628	1.145721544
ebi-a-GCST90001702	ebi-a-GCST011075	sCOVID-19	BAFF-R on CD24+ CD27+	Weighted mode	19	0.006075825	0.02994936	0.841512229	-0.05262492	0.06477657	1.00609432	0.948735798	1.066920616
ebi-a-GCST90001703	ebi-a-GCST011075	sCOVID-19	BAFF-R on IgD+ CD24+	MR Egger	19	0.010329586	0.035547484	0.774883403	-0.059343483	0.080002656	1.01038312	0.942383021	1.083289944
ebi-a-GCST90001703	ebi-a-GCST011075	sCOVID-19	BAFF-R on IgD+ CD24+	Weighted median	19	0.002775574	0.033319654	0.933611893	-0.062530948	0.068082096	1.002779429	0.93938399	1.070453184
ebi-a-GCST90001703	ebi-a-GCST011075	sCOVID-19	BAFF-R on IgD+ CD24+	Inverse variance weighted	19	-0.003159497	0.026248592	0.904191454	-0.054606737	0.048287743	0.996845489	0.946857439	1.049472591
ebi-a-GCST90001703	ebi-a-GCST011075	sCOVID-19	BAFF-R on IgD+ CD24+	Simple mode	19	0.008623809	0.063248637	0.89305976	-0.11534352	0.132591138	1.008661101	0.891059995	1.141783072
ebi-a-GCST90001703	ebi-a-GCST011075	sCOVID-19	BAFF-R on IgD+ CD24+	Weighted mode	19	-0.001026478	0.032497936	0.975149867	-0.064722432	0.062669477	0.998974049	0.937327599	1.064674882
ebi-a-GCST90001704	ebi-a-GCST011075	sCOVID-19	BAFF-R on IgD+ CD24-	MR Egger	20	-0.001233247	0.033149993	0.970733402	-0.066207234	0.06374074	0.998767513	0.935936886	1.065816039
ebi-a-GCST90001704	ebi-a-GCST011075	sCOVID-19	BAFF-R on IgD+ CD24-	Weighted median	20	0.003155313	0.030926219	0.91873514	-0.057460077	0.063770704	1.003160297	0.944159584	1.065847976
ebi-a-GCST90001704	ebi-a-GCST011075	sCOVID-19	BAFF-R on IgD+ CD24-	Inverse variance weighted	20	-0.009144549	0.025340042	0.718194046	-0.058811031	0.040521934	0.990897136	0.942884929	1.04135415
ebi-a-GCST90001704	ebi-a-GCST011075	sCOVID-19	BAFF-R on IgD+ CD24-	Simple mode	20	-0.078653296	0.059965033	0.205266412	-0.196184761	0.038878169	0.924360349	0.821860373	1.039643815
ebi-a-GCST90001704	ebi-a-GCST011075	sCOVID-19	BAFF-R on IgD+ CD24-	Weighted mode	20	0.005778075	0.031429938	0.856086889	-0.055824602	0.067380753	1.005794801	0.945704996	1.069702693
ebi-a-GCST90001705	ebi-a-GCST011075	sCOVID-19	BAFF-R on IgD+ CD38-	MR Egger	22	0.00531119	0.033819981	0.876785544	-0.060975973	0.071598353	1.00532532	0.940845845	1.074223799
ebi-a-GCST90001705	ebi-a-GCST011075	sCOVID-19	BAFF-R on IgD+ CD38-	Weighted median	22	0.003543029	0.032681607	0.913670073	-0.06051292	0.067598979	1.003549313	0.941281608	1.069936155
ebi-a-GCST90001705	ebi-a-GCST011075	sCOVID-19	BAFF-R on IgD+ CD38-	Inverse variance weighted	22	-0.004189328	0.025738558	0.870703714	-0.054636901	0.046258244	0.995819435	0.946828878	1.047344847
ebi-a-GCST90001705	ebi-a-GCST011075	sCOVID-19	BAFF-R on IgD+ CD38-	Simple mode	22	0.016241214	0.065327538	0.806076048	-0.111800761	0.144283189	1.016373819	0.894222404	1.155211205
ebi-a-GCST90001705	ebi-a-GCST011075	sCOVID-19	BAFF-R on IgD+ CD38-	Weighted mode	22	0.007418047	0.032375584	0.820988698	-0.056038098	0.070874193	1.007445629	0.945503113	1.07344617
ebi-a-GCST90001706	ebi-a-GCST011075	sCOVID-19	BAFF-R on IgD+ CD38- naive	MR Egger	27	0.003597315	0.035282648	0.919604148	-0.065556676	0.072751306	1.003603793	0.936545965	1.075463042
ebi-a-GCST90001706	ebi-a-GCST011075	sCOVID-19	BAFF-R on IgD+ CD38- naive	Weighted median	27	0.004794681	0.030875276	0.876591184	-0.05572086	0.065310222	1.004806194	0.94580311	1.067490132
ebi-a-GCST90001706	ebi-a-GCST011075	sCOVID-19	BAFF-R on IgD+ CD38- naive	Inverse variance weighted	27	0.00328524	0.023405827	0.888375628	-0.042590181	0.049160661	1.003290642	0.958304041	1.050389093
ebi-a-GCST90001706	ebi-a-GCST011075	sCOVID-19	BAFF-R on IgD+ CD38- naive	Simple mode	27	0.016740375	0.066481851	0.803172554	-0.113564052	0.147044803	1.016881281	0.892647019	1.158405862
ebi-a-GCST90001706	ebi-a-GCST011075	sCOVID-19	BAFF-R on IgD+ CD38- naive	Weighted mode	27	0.009396282	0.031961239	0.771099849	-0.053247748	0.072040311	1.009440565	0.948145083	1.074698665
ebi-a-GCST90001707	ebi-a-GCST011075	sCOVID-19	BAFF-R on IgD+ CD38- unsw mem	MR Egger	20	-0.022412753	0.038047684	0.563134939	-0.096986214	0.052160709	0.977836547	0.907568517	1.053545043
ebi-a-GCST90001707	ebi-a-GCST011075	sCOVID-19	BAFF-R on IgD+ CD38- unsw mem	Weighted median	20	0.003910302	0.030787509	0.898932976	-0.056433214	0.064253819	1.003917958	0.945129603	1.066363028
ebi-a-GCST90001707	ebi-a-GCST011075	sCOVID-19	BAFF-R on IgD+ CD38- unsw mem	Inverse variance weighted	20	0.001548166	0.025623848	0.951821954	-0.048674577	0.051770909	1.001549365	0.952491042	1.053134452
ebi-a-GCST90001707	ebi-a-GCST011075	sCOVID-19	BAFF-R on IgD+ CD38- unsw mem	Simple mode	20	0.003368673	0.066716438	0.96025705	-0.127395544	0.134132891	1.003374353	0.880385372	1.143544776
ebi-a-GCST90001707	ebi-a-GCST011075	sCOVID-19	BAFF-R on IgD+ CD38- unsw mem	Weighted mode	20	0.003368673	0.033159641	0.920146914	-0.061624223	0.068361569	1.003374353	0.940236139	1.07075239
ebi-a-GCST90001708	ebi-a-GCST011075	sCOVID-19	BAFF-R on IgD+ CD38br	MR Egger	26	0.009843395	0.033676916	0.772577491	-0.05616336	0.075850151	1.009892001	0.945384686	1.078800904
ebi-a-GCST90001708	ebi-a-GCST011075	sCOVID-19	BAFF-R on IgD+ CD38br	Weighted median	26	0.006684214	0.03119003	0.830308361	-0.054448246	0.067816673	1.006706603	0.947007519	1.0701691
ebi-a-GCST90001708	ebi-a-GCST011075	sCOVID-19	BAFF-R on IgD+ CD38br	Inverse variance weighted	26	-0.004987362	0.024162974	0.836474469	-0.052346791	0.042372067	0.995025055	0.948999706	1.043282578
ebi-a-GCST90001708	ebi-a-GCST011075	sCOVID-19	BAFF-R on IgD+ CD38br	Simple mode	26	0.025264055	0.054513043	0.647051648	-0.081581509	0.132109619	1.025585896	0.921657584	1.141233413
ebi-a-GCST90001708	ebi-a-GCST011075	sCOVID-19	BAFF-R on IgD+ CD38br	Weighted mode	26	0.013286169	0.030347419	0.66528891	-0.046194771	0.07276711	1.013374823	0.954855965	1.075480039
ebi-a-GCST90001709	ebi-a-GCST011075	sCOVID-19	BAFF-R on IgD+ CD38dim	MR Egger	22	-0.01241969	0.028065969	0.66286327	-0.067428989	0.04258961	0.987657116	0.934794099	1.043509561
ebi-a-GCST90001709	ebi-a-GCST011075	sCOVID-19	BAFF-R on IgD+ CD38dim	Weighted median	22	0.001902304	0.029970417	0.949390087	-0.056839714	0.060644322	1.001904114	0.944745486	1.062520931
ebi-a-GCST90001709	ebi-a-GCST011075	sCOVID-19	BAFF-R on IgD+ CD38dim	Inverse variance weighted	22	-0.005489603	0.02193219	0.802356228	-0.048476696	0.037497491	0.994525438	0.952679541	1.038209392
ebi-a-GCST90001709	ebi-a-GCST011075	sCOVID-19	BAFF-R on IgD+ CD38dim	Simple mode	22	0.001787624	0.053905355	0.973858366	-0.103866872	0.10744212	1.001789223	0.901345284	1.113426414
ebi-a-GCST90001709	ebi-a-GCST011075	sCOVID-19	BAFF-R on IgD+ CD38dim	Weighted mode	22	-0.007243209	0.027236868	0.792883483	-0.060627469	0.046141052	0.99278296	0.94117379	1.047222113
ebi-a-GCST90001710	ebi-a-GCST011075	sCOVID-19	BAFF-R on IgD- CD24-	MR Egger	21	0.021197997	0.03705623	0.573995098	-0.051432214	0.093828208	1.02142427	0.949868035	1.098371038
ebi-a-GCST90001710	ebi-a-GCST011075	sCOVID-19	BAFF-R on IgD- CD24-	Weighted median	21	0.003139832	0.033115763	0.924462711	-0.061767063	0.068046727	1.003144766	0.940101845	1.070415325
ebi-a-GCST90001710	ebi-a-GCST011075	sCOVID-19	BAFF-R on IgD- CD24-	Inverse variance weighted	21	-0.019779549	0.028509397	0.487813594	-0.075657968	0.036098869	0.980414783	0.927133262	1.036758345
ebi-a-GCST90001710	ebi-a-GCST011075	sCOVID-19	BAFF-R on IgD- CD24-	Simple mode	21	0.000188838	0.070633731	0.997893362	-0.138253275	0.138630951	1.000188856	0.870878092	1.148700095
ebi-a-GCST90001710	ebi-a-GCST011075	sCOVID-19	BAFF-R on IgD- CD24-	Weighted mode	21	0.000188838	0.032564731	0.995430669	-0.063638036	0.064015711	1.000188856	0.938344585	1.066109149
ebi-a-GCST90001711	ebi-a-GCST011075	sCOVID-19	BAFF-R on IgD- CD27-	MR Egger	19	0.038731055	0.03323933	0.260020941	-0.026418032	0.103880142	1.03949088	0.973927872	1.109467468
ebi-a-GCST90001711	ebi-a-GCST011075	sCOVID-19	BAFF-R on IgD- CD27-	Weighted median	19	0.009341778	0.031396286	0.766051178	-0.052194942	0.070878499	1.009385549	0.949143821	1.073450792
ebi-a-GCST90001711	ebi-a-GCST011075	sCOVID-19	BAFF-R on IgD- CD27-	Inverse variance weighted	19	-0.00364353	0.025848019	0.887901741	-0.054305647	0.047018587	0.996363099	0.947142571	1.04814149
ebi-a-GCST90001711	ebi-a-GCST011075	sCOVID-19	BAFF-R on IgD- CD27-	Simple mode	19	0.017022329	0.06400302	0.793291441	-0.108423589	0.142468247	1.017168034	0.897247451	1.153116466
ebi-a-GCST90001711	ebi-a-GCST011075	sCOVID-19	BAFF-R on IgD- CD27-	Weighted mode	19	0.009386969	0.030246609	0.759861194	-0.049896386	0.068670323	1.009431164	0.95132799	1.07108304
ebi-a-GCST90001712	ebi-a-GCST011075	sCOVID-19	BAFF-R on IgD- CD38-	MR Egger	18	0.029114913	0.035775731	0.427695549	-0.04100552	0.099235345	1.029542895	0.959823832	1.104326167
ebi-a-GCST90001712	ebi-a-GCST011075	sCOVID-19	BAFF-R on IgD- CD38-	Weighted median	18	0.003591953	0.030363766	0.90583207	-0.055921028	0.063104934	1.003598411	0.94561381	1.065138602
ebi-a-GCST90001712	ebi-a-GCST011075	sCOVID-19	BAFF-R on IgD- CD38-	Inverse variance weighted	18	-0.005713912	0.025409002	0.822074592	-0.055515556	0.044087732	0.994302381	0.945997307	1.045074037
ebi-a-GCST90001712	ebi-a-GCST011075	sCOVID-19	BAFF-R on IgD- CD38-	Simple mode	18	0.007510405	0.056540572	0.895885785	-0.103309116	0.118329925	1.007538679	0.901848155	1.125615419
ebi-a-GCST90001712	ebi-a-GCST011075	sCOVID-19	BAFF-R on IgD- CD38-	Weighted mode	18	0.005065728	0.032512111	0.878017615	-0.058658009	0.068789464	1.00507858	0.943029222	1.071210657
ebi-a-GCST90001713	ebi-a-GCST011075	sCOVID-19	BAFF-R on IgD- CD38br	MR Egger	15	0.070333379	0.110116793	0.534099379	-0.145495534	0.286162293	1.072865793	0.864593751	1.3313085
ebi-a-GCST90001713	ebi-a-GCST011075	sCOVID-19	BAFF-R on IgD- CD38br	Weighted median	15	0.016683156	0.077602417	0.829781023	-0.135417582	0.168783893	1.016823097	0.87335114	1.18386427
ebi-a-GCST90001713	ebi-a-GCST011075	sCOVID-19	BAFF-R on IgD- CD38br	Inverse variance weighted	15	-0.005264205	0.058303056	0.928056469	-0.119538194	0.109009784	0.994749627	0.887330117	1.115173262
ebi-a-GCST90001713	ebi-a-GCST011075	sCOVID-19	BAFF-R on IgD- CD38br	Simple mode	15	0.06745433	0.128714795	0.608433971	-0.184826668	0.319735329	1.069781402	0.831248354	1.376763326
ebi-a-GCST90001713	ebi-a-GCST011075	sCOVID-19	BAFF-R on IgD- CD38br	Weighted mode	15	0.025238017	0.086175351	0.773918871	-0.143665671	0.194141705	1.025559192	0.866177288	1.214268339
ebi-a-GCST90001714	ebi-a-GCST011075	sCOVID-19	BAFF-R on IgD- CD38dim	MR Egger	4	-0.042484552	0.12118172	0.759381997	-0.280000723	0.19503162	0.958405271	0.755783195	1.215349415
ebi-a-GCST90001714	ebi-a-GCST011075	sCOVID-19	BAFF-R on IgD- CD38dim	Weighted median	4	-0.043002579	0.103896938	0.678949909	-0.246640578	0.16063542	0.95790892	0.781421503	1.17425678
ebi-a-GCST90001714	ebi-a-GCST011075	sCOVID-19	BAFF-R on IgD- CD38dim	Inverse variance weighted	4	-0.116479944	0.084526641	0.168195133	-0.28215216	0.049192272	0.890047948	0.754158923	1.050422298
ebi-a-GCST90001714	ebi-a-GCST011075	sCOVID-19	BAFF-R on IgD- CD38dim	Simple mode	4	-0.055042962	0.160984391	0.75496543	-0.370572369	0.260486444	0.946444486	0.690339089	1.297561125
ebi-a-GCST90001714	ebi-a-GCST011075	sCOVID-19	BAFF-R on IgD- CD38dim	Weighted mode	4	-0.04689515	0.099514775	0.669621085	-0.241944109	0.14815381	0.954187439	0.785100056	1.159691255
ebi-a-GCST90001715	ebi-a-GCST011075	sCOVID-19	BAFF-R on memory B cell	MR Egger	17	0.019358884	0.036392859	0.602556503	-0.051971119	0.090688888	1.019547483	0.949356285	1.094928307
ebi-a-GCST90001715	ebi-a-GCST011075	sCOVID-19	BAFF-R on memory B cell	Weighted median	17	0.002788711	0.032823571	0.9322927	-0.061545489	0.067122911	1.002792603	0.940310171	1.069426914
ebi-a-GCST90001715	ebi-a-GCST011075	sCOVID-19	BAFF-R on memory B cell	Inverse variance weighted	17	-0.012255298	0.027156321	0.65178261	-0.065481687	0.04097109	0.987819492	0.936616199	1.041821986
ebi-a-GCST90001715	ebi-a-GCST011075	sCOVID-19	BAFF-R on memory B cell	Simple mode	17	0.020423534	0.070701446	0.77638993	-0.118151301	0.158998369	1.020633522	0.888561602	1.172336035
ebi-a-GCST90001715	ebi-a-GCST011075	sCOVID-19	BAFF-R on memory B cell	Weighted mode	17	-0.000818803	0.03155822	0.979621422	-0.062672914	0.061035308	0.999181532	0.939250639	1.062936443
ebi-a-GCST90001716	ebi-a-GCST011075	sCOVID-19	BAFF-R on naive-mature B cell	MR Egger	21	0.012262086	0.034872728	0.728989776	-0.056088461	0.080612633	1.012337574	0.945455497	1.083950928
ebi-a-GCST90001716	ebi-a-GCST011075	sCOVID-19	BAFF-R on naive-mature B cell	Weighted median	21	0.004033264	0.032284284	0.900579261	-0.059243934	0.067310461	1.004041408	0.942476839	1.069627504
ebi-a-GCST90001716	ebi-a-GCST011075	sCOVID-19	BAFF-R on naive-mature B cell	Inverse variance weighted	21	-0.003416818	0.025236114	0.892300378	-0.052879602	0.046045966	0.996589013	0.948494203	1.047122541
ebi-a-GCST90001716	ebi-a-GCST011075	sCOVID-19	BAFF-R on naive-mature B cell	Simple mode	21	0.020828968	0.062245365	0.741390492	-0.101171948	0.142829884	1.021047405	0.903777617	1.15353355
ebi-a-GCST90001716	ebi-a-GCST011075	sCOVID-19	BAFF-R on naive-mature B cell	Weighted mode	21	0.005875276	0.029842657	0.845912177	-0.052616331	0.064366883	1.00589257	0.948743947	1.066483602
ebi-a-GCST90001717	ebi-a-GCST011075	sCOVID-19	BAFF-R on unsw mem	MR Egger	24	0.010538584	0.031894281	0.744206882	-0.051974206	0.073051375	1.010594311	0.949353354	1.075785804
ebi-a-GCST90001717	ebi-a-GCST011075	sCOVID-19	BAFF-R on unsw mem	Weighted median	24	0.005962503	0.030694123	0.845975819	-0.054197978	0.066122983	1.005980314	0.947244554	1.068358099
ebi-a-GCST90001717	ebi-a-GCST011075	sCOVID-19	BAFF-R on unsw mem	Inverse variance weighted	24	0.002998954	0.024357729	0.902011071	-0.044742195	0.050740104	1.003003456	0.956243974	1.052049434
ebi-a-GCST90001717	ebi-a-GCST011075	sCOVID-19	BAFF-R on unsw mem	Simple mode	24	0.035106307	0.057139246	0.544981995	-0.076886615	0.147099228	1.035729808	0.925994841	1.15846891
ebi-a-GCST90001717	ebi-a-GCST011075	sCOVID-19	BAFF-R on unsw mem	Weighted mode	24	0.009573255	0.028020436	0.735714223	-0.0453468	0.064493311	1.009619225	0.955665999	1.066618443
ebi-a-GCST90001718	ebi-a-GCST011075	sCOVID-19	BAFF-R on sw mem	MR Egger	18	0.033396826	0.035619429	0.362387803	-0.036417254	0.103210906	1.033960761	0.964237877	1.108725222
ebi-a-GCST90001718	ebi-a-GCST011075	sCOVID-19	BAFF-R on sw mem	Weighted median	18	0.003502202	0.032554793	0.914329912	-0.060305192	0.067309596	1.003508341	0.941477158	1.069626579
ebi-a-GCST90001718	ebi-a-GCST011075	sCOVID-19	BAFF-R on sw mem	Inverse variance weighted	18	-0.010761021	0.025991712	0.678861375	-0.061704777	0.040182735	0.989296672	0.940160403	1.041000984
ebi-a-GCST90001718	ebi-a-GCST011075	sCOVID-19	BAFF-R on sw mem	Simple mode	18	0.001562088	0.059767517	0.979453158	-0.115582245	0.118706422	1.001563309	0.890847301	1.12603929
ebi-a-GCST90001718	ebi-a-GCST011075	sCOVID-19	BAFF-R on sw mem	Weighted mode	18	0.006573909	0.030809915	0.833576361	-0.053813524	0.066961342	1.006595564	0.947608796	1.069254142
ebi-a-GCST90001719	ebi-a-GCST011075	sCOVID-19	BAFF-R on IgD+	MR Egger	22	0.004195499	0.033692889	0.902145217	-0.061842564	0.070233562	1.004204312	0.940030869	1.072758707
ebi-a-GCST90001719	ebi-a-GCST011075	sCOVID-19	BAFF-R on IgD+	Weighted median	22	0.003955635	0.032093078	0.901905111	-0.058946798	0.066858068	1.003963469	0.942756925	1.069143721
ebi-a-GCST90001719	ebi-a-GCST011075	sCOVID-19	BAFF-R on IgD+	Inverse variance weighted	22	-0.003395853	0.025420154	0.893727579	-0.053219356	0.046427649	0.996609906	0.948172003	1.047522287
ebi-a-GCST90001719	ebi-a-GCST011075	sCOVID-19	BAFF-R on IgD+	Simple mode	22	0.003923978	0.061919721	0.950069612	-0.117438675	0.12528663	1.003931686	0.88919504	1.133473294
ebi-a-GCST90001719	ebi-a-GCST011075	sCOVID-19	BAFF-R on IgD+	Weighted mode	22	0.003923978	0.030210333	0.897890693	-0.055288276	0.063136231	1.003931686	0.946212338	1.065171939
ebi-a-GCST90001720	ebi-a-GCST011075	sCOVID-19	BAFF-R on transitional	MR Egger	24	0.008713236	0.036597046	0.814018071	-0.063016974	0.080443446	1.008751307	0.938927536	1.083767554
ebi-a-GCST90001720	ebi-a-GCST011075	sCOVID-19	BAFF-R on transitional	Weighted median	24	0.005674555	0.034589828	0.869689646	-0.062121507	0.073470618	1.005690686	0.939768691	1.076236914
ebi-a-GCST90001720	ebi-a-GCST011075	sCOVID-19	BAFF-R on transitional	Inverse variance weighted	24	-0.006182092	0.026653444	0.81658192	-0.058422843	0.046058658	0.993836977	0.943251016	1.047135832
ebi-a-GCST90001720	ebi-a-GCST011075	sCOVID-19	BAFF-R on transitional	Simple mode	24	0.043125641	0.073392205	0.562522498	-0.100723082	0.186974363	1.044069064	0.904183383	1.205596377
ebi-a-GCST90001720	ebi-a-GCST011075	sCOVID-19	BAFF-R on transitional	Weighted mode	24	0.011259483	0.033859768	0.742498776	-0.055105662	0.077624628	1.01132311	0.946385146	1.080716912
ebi-a-GCST90001721	ebi-a-GCST011075	sCOVID-19	CD19 on CD20-	MR Egger	21	0.021990929	0.056847625	0.703173314	-0.089430417	0.133412274	1.022234511	0.914451893	1.142721016
ebi-a-GCST90001721	ebi-a-GCST011075	sCOVID-19	CD19 on CD20-	Weighted median	21	0.070048566	0.062047174	0.258916148	-0.051563895	0.191661027	1.07256027	0.949742964	1.211259863
ebi-a-GCST90001721	ebi-a-GCST011075	sCOVID-19	CD19 on CD20-	Inverse variance weighted	21	0.033808312	0.04135569	0.413642251	-0.047248839	0.114865464	1.034386309	0.953850013	1.121722516
ebi-a-GCST90001721	ebi-a-GCST011075	sCOVID-19	CD19 on CD20-	Simple mode	21	0.04936589	0.10914008	0.655908553	-0.164548667	0.263280448	1.050604686	0.848276472	1.301191584
ebi-a-GCST90001721	ebi-a-GCST011075	sCOVID-19	CD19 on CD20-	Weighted mode	21	0.046414655	0.058664042	0.438113442	-0.068566866	0.161396177	1.047508676	0.933731023	1.175150444
ebi-a-GCST90001722	ebi-a-GCST011075	sCOVID-19	CD19 on CD20- CD38-	MR Egger	18	0.052417915	0.082829127	0.53577625	-0.109927173	0.214763003	1.053816056	0.895899378	1.239568089
ebi-a-GCST90001722	ebi-a-GCST011075	sCOVID-19	CD19 on CD20- CD38-	Weighted median	18	0.089540892	0.0683835	0.190401185	-0.044490768	0.223572552	1.093672055	0.95648443	1.250536366
ebi-a-GCST90001722	ebi-a-GCST011075	sCOVID-19	CD19 on CD20- CD38-	Inverse variance weighted	18	0.010441643	0.048309043	0.82887658	-0.084244081	0.105127367	1.010496347	0.919206868	1.110852087
ebi-a-GCST90001722	ebi-a-GCST011075	sCOVID-19	CD19 on CD20- CD38-	Simple mode	18	0.034888035	0.109363844	0.753606136	-0.179465099	0.249241169	1.035503762	0.835717118	1.283051428
ebi-a-GCST90001722	ebi-a-GCST011075	sCOVID-19	CD19 on CD20- CD38-	Weighted mode	18	0.085619952	0.085582589	0.331127599	-0.082121923	0.253361827	1.089392228	0.921159641	1.288349352
ebi-a-GCST90001723	ebi-a-GCST011075	sCOVID-19	CD19 on CD24+ CD27+	MR Egger	29	-0.085983111	0.047298646	0.08019596	-0.178688456	0.006722235	0.917609729	0.836366423	1.00674488
ebi-a-GCST90001723	ebi-a-GCST011075	sCOVID-19	CD19 on CD24+ CD27+	Weighted median	29	-0.076250537	0.054235071	0.159745874	-0.182551276	0.030050201	0.926584034	0.833141923	1.030506265
ebi-a-GCST90001723	ebi-a-GCST011075	sCOVID-19	CD19 on CD24+ CD27+	Inverse variance weighted	29	-0.036703984	0.033440786	0.272387328	-0.102247924	0.028839956	0.963961441	0.902805697	1.029259855
ebi-a-GCST90001723	ebi-a-GCST011075	sCOVID-19	CD19 on CD24+ CD27+	Simple mode	29	-0.015582224	0.102561369	0.880331013	-0.216602507	0.185438058	0.98453855	0.805249987	1.203745636
ebi-a-GCST90001723	ebi-a-GCST011075	sCOVID-19	CD19 on CD24+ CD27+	Weighted mode	29	-0.074609238	0.050392964	0.149892517	-0.173379448	0.024160972	0.928106084	0.840818508	1.024455213
ebi-a-GCST90001724	ebi-a-GCST011075	sCOVID-19	CD19 on IgD+ CD24+	MR Egger	31	-0.049648789	0.047092542	0.30045912	-0.141950172	0.042652593	0.951563565	0.86766449	1.043575287
ebi-a-GCST90001724	ebi-a-GCST011075	sCOVID-19	CD19 on IgD+ CD24+	Weighted median	31	-0.050228093	0.053147937	0.344627244	-0.154398049	0.053941863	0.95101248	0.856930852	1.055423241
ebi-a-GCST90001724	ebi-a-GCST011075	sCOVID-19	CD19 on IgD+ CD24+	Inverse variance weighted	31	-0.00388202	0.033597131	0.908012235	-0.069732397	0.061968358	0.996125506	0.932643365	1.063928679
ebi-a-GCST90001724	ebi-a-GCST011075	sCOVID-19	CD19 on IgD+ CD24+	Simple mode	31	-0.064907578	0.091668973	0.484370419	-0.244578766	0.114763609	0.937154073	0.78303431	1.121608268
ebi-a-GCST90001724	ebi-a-GCST011075	sCOVID-19	CD19 on IgD+ CD24+	Weighted mode	31	-0.050461193	0.050520592	0.325868576	-0.149481553	0.048559167	0.950790825	0.861154323	1.049757481
ebi-a-GCST90001725	ebi-a-GCST011075	sCOVID-19	CD19 on IgD+ CD24-	MR Egger	24	-0.090945542	0.052242153	0.095680166	-0.193340161	0.011449077	0.913067433	0.824201565	1.011514869
ebi-a-GCST90001725	ebi-a-GCST011075	sCOVID-19	CD19 on IgD+ CD24-	Weighted median	24	-0.121523373	0.055325604	0.028055291	-0.229961557	-0.013085189	0.885570354	0.794564147	0.98700005
ebi-a-GCST90001725	ebi-a-GCST011075	sCOVID-19	CD19 on IgD+ CD24-	Inverse variance weighted	24	-0.085106897	0.037473817	0.023140747	-0.158555579	-0.011658215	0.918414104	0.853375533	0.988409479
ebi-a-GCST90001725	ebi-a-GCST011075	sCOVID-19	CD19 on IgD+ CD24-	Simple mode	24	-0.020763877	0.091366199	0.822229559	-0.199841628	0.158313874	0.979450208	0.818860428	1.171533851
ebi-a-GCST90001725	ebi-a-GCST011075	sCOVID-19	CD19 on IgD+ CD24-	Weighted mode	24	-0.097194847	0.048593172	0.057424389	-0.192437465	-0.001952229	0.907379189	0.824945904	0.998049675
ebi-a-GCST90001726	ebi-a-GCST011075	sCOVID-19	CD19 on IgD+ CD38-	MR Egger	29	-0.122120448	0.045081496	0.011576601	-0.21048018	-0.033760716	0.885041761	0.810195113	0.966802817
ebi-a-GCST90001726	ebi-a-GCST011075	sCOVID-19	CD19 on IgD+ CD38-	Weighted median	29	-0.123329915	0.050979446	0.015554316	-0.223249629	-0.023410202	0.883971978	0.799915143	0.976861691
ebi-a-GCST90001726	ebi-a-GCST011075	sCOVID-19	CD19 on IgD+ CD38-	Inverse variance weighted	29	-0.098831111	0.033341787	0.003034892	-0.164181013	-0.033481208	0.905895691	0.848588402	0.967073085
ebi-a-GCST90001726	ebi-a-GCST011075	sCOVID-19	CD19 on IgD+ CD38-	Simple mode	29	-0.12574191	0.080605067	0.129998403	-0.283727841	0.032244021	0.881842412	0.752971545	1.032769492
ebi-a-GCST90001726	ebi-a-GCST011075	sCOVID-19	CD19 on IgD+ CD38-	Weighted mode	29	-0.118760998	0.047284207	0.018061193	-0.211438043	-0.026083953	0.888020014	0.809419429	0.974253295
ebi-a-GCST90001727	ebi-a-GCST011075	sCOVID-19	CD19 on IgD+ CD38- naive	MR Egger	17	-0.100859303	0.054108946	0.082013038	-0.206912836	0.005194231	0.904060223	0.813090519	1.005207745
ebi-a-GCST90001727	ebi-a-GCST011075	sCOVID-19	CD19 on IgD+ CD38- naive	Weighted median	17	-0.116036212	0.056324066	0.039383886	-0.226431382	-0.005641042	0.890442978	0.797374055	0.994374839
ebi-a-GCST90001727	ebi-a-GCST011075	sCOVID-19	CD19 on IgD+ CD38- naive	Inverse variance weighted	17	-0.074103944	0.038648649	0.055190341	-0.149855296	0.001647409	0.928575169	0.860832533	1.001648767
ebi-a-GCST90001727	ebi-a-GCST011075	sCOVID-19	CD19 on IgD+ CD38- naive	Simple mode	17	-0.06342724	0.102557141	0.544978288	-0.264439237	0.137584757	0.938542405	0.767636292	1.14749896
ebi-a-GCST90001727	ebi-a-GCST011075	sCOVID-19	CD19 on IgD+ CD38- naive	Weighted mode	17	-0.109244649	0.053730305	0.058966837	-0.214556048	-0.003933251	0.89651106	0.806899586	0.996074474
ebi-a-GCST90001728	ebi-a-GCST011075	sCOVID-19	CD19 on IgD+ CD38- unsw mem	MR Egger	20	-0.019594797	0.039580175	0.626542525	-0.09717194	0.057982346	0.980595933	0.907399974	1.059696288
ebi-a-GCST90001728	ebi-a-GCST011075	sCOVID-19	CD19 on IgD+ CD38- unsw mem	Weighted median	20	-0.025546505	0.039800243	0.520958857	-0.103554982	0.052461972	0.974777046	0.901626448	1.053862485
ebi-a-GCST90001728	ebi-a-GCST011075	sCOVID-19	CD19 on IgD+ CD38- unsw mem	Inverse variance weighted	20	-0.024317757	0.028619318	0.395493395	-0.080411621	0.031776106	0.975975537	0.922736451	1.032286356
ebi-a-GCST90001728	ebi-a-GCST011075	sCOVID-19	CD19 on IgD+ CD38- unsw mem	Simple mode	20	-0.006838901	0.064401719	0.91654376	-0.133066271	0.119388468	0.993184431	0.875407076	1.126807562
ebi-a-GCST90001728	ebi-a-GCST011075	sCOVID-19	CD19 on IgD+ CD38- unsw mem	Weighted mode	20	-0.024646471	0.038425676	0.528921016	-0.099960795	0.050667854	0.975654774	0.904872893	1.051973426
ebi-a-GCST90001729	ebi-a-GCST011075	sCOVID-19	CD19 on IgD+ CD38br	MR Egger	18	0.101689666	0.133751123	0.458139109	-0.160462535	0.363841866	1.107039866	0.851749734	1.438846666
ebi-a-GCST90001729	ebi-a-GCST011075	sCOVID-19	CD19 on IgD+ CD38br	Weighted median	18	0.036533195	0.081614424	0.654419092	-0.123431075	0.196497466	1.037208734	0.883882561	1.217132236
ebi-a-GCST90001729	ebi-a-GCST011075	sCOVID-19	CD19 on IgD+ CD38br	Inverse variance weighted	18	0.047756621	0.068109556	0.483194701	-0.085738109	0.18125135	1.04891534	0.917834573	1.198716439
ebi-a-GCST90001729	ebi-a-GCST011075	sCOVID-19	CD19 on IgD+ CD38br	Simple mode	18	0.073046599	0.130203261	0.582104224	-0.182151793	0.32824499	1.075780666	0.833474815	1.388529107
ebi-a-GCST90001729	ebi-a-GCST011075	sCOVID-19	CD19 on IgD+ CD38br	Weighted mode	18	0.0449048	0.122858396	0.719245916	-0.195897655	0.285707256	1.045928283	0.822096368	1.330702843
ebi-a-GCST90001730	ebi-a-GCST011075	sCOVID-19	CD19 on IgD+ CD38dim	MR Egger	23	-0.089487813	0.043669955	0.053143539	-0.175080925	-0.0038947	0.914399409	0.83938909	0.996112874
ebi-a-GCST90001730	ebi-a-GCST011075	sCOVID-19	CD19 on IgD+ CD38dim	Weighted median	23	-0.120281257	0.052979847	0.023188115	-0.224121757	-0.016440758	0.886671019	0.799217818	0.983693654
ebi-a-GCST90001730	ebi-a-GCST011075	sCOVID-19	CD19 on IgD+ CD38dim	Inverse variance weighted	23	-0.071027723	0.032524874	0.028977166	-0.134776476	-0.00727897	0.931436069	0.87391123	0.992747457
ebi-a-GCST90001730	ebi-a-GCST011075	sCOVID-19	CD19 on IgD+ CD38dim	Simple mode	23	-0.089356329	0.091505259	0.339425332	-0.268706637	0.089993978	0.914519646	0.76436746	1.094167695
ebi-a-GCST90001730	ebi-a-GCST011075	sCOVID-19	CD19 on IgD+ CD38dim	Weighted mode	23	-0.116449342	0.05085347	0.031983864	-0.216122143	-0.016776541	0.890075185	0.805636893	0.983363402
ebi-a-GCST90001731	ebi-a-GCST011075	sCOVID-19	CD19 on IgD- CD24-	MR Egger	23	0.235101394	0.102936289	0.03288786	0.033346267	0.436856521	1.265037029	1.033908486	1.547833979
ebi-a-GCST90001731	ebi-a-GCST011075	sCOVID-19	CD19 on IgD- CD24-	Weighted median	23	0.21500148	0.07451509	0.003909893	0.068951903	0.361051057	1.239863732	1.071384678	1.434836718
ebi-a-GCST90001731	ebi-a-GCST011075	sCOVID-19	CD19 on IgD- CD24-	Inverse variance weighted	23	0.181232216	0.055678293	0.001133969	0.072102762	0.29036167	1.198693503	1.074765784	1.336910921
ebi-a-GCST90001731	ebi-a-GCST011075	sCOVID-19	CD19 on IgD- CD24-	Simple mode	23	0.126900661	0.138131479	0.368218539	-0.143837038	0.39763836	1.135304232	0.866028867	1.488305701
ebi-a-GCST90001731	ebi-a-GCST011075	sCOVID-19	CD19 on IgD- CD24-	Weighted mode	23	0.215445089	0.10754846	0.05762278	0.004650108	0.42624007	1.240413869	1.004660937	1.531488395
ebi-a-GCST90001732	ebi-a-GCST011075	sCOVID-19	CD19 on IgD- CD27-	MR Egger	25	0.08433953	0.0971798	0.394430272	-0.106132878	0.274811939	1.087998239	0.899305142	1.316283109
ebi-a-GCST90001732	ebi-a-GCST011075	sCOVID-19	CD19 on IgD- CD27-	Weighted median	25	-0.049286572	0.07158062	0.491108813	-0.189584587	0.091011443	0.9519083	0.827302735	1.095281538
ebi-a-GCST90001732	ebi-a-GCST011075	sCOVID-19	CD19 on IgD- CD27-	Inverse variance weighted	25	0.032544662	0.049807213	0.513490301	-0.065077475	0.130166799	1.033080031	0.936994867	1.139018354
ebi-a-GCST90001732	ebi-a-GCST011075	sCOVID-19	CD19 on IgD- CD27-	Simple mode	25	-0.088391453	0.127576359	0.495053306	-0.338441118	0.161658211	0.915402469	0.712880754	1.175458413
ebi-a-GCST90001732	ebi-a-GCST011075	sCOVID-19	CD19 on IgD- CD27-	Weighted mode	25	-0.067719458	0.115113903	0.56183867	-0.293342708	0.157903792	0.93452261	0.745766517	1.171053525
ebi-a-GCST90001733	ebi-a-GCST011075	sCOVID-19	CD19 on IgD- CD38-	MR Egger	22	0.029239197	0.064239093	0.653895129	-0.096669424	0.155147819	1.029670859	0.907856072	1.167830575
ebi-a-GCST90001733	ebi-a-GCST011075	sCOVID-19	CD19 on IgD- CD38-	Weighted median	22	-0.063896963	0.058811498	0.277270846	-0.179167499	0.051373573	0.938101654	0.835965864	1.052716086
ebi-a-GCST90001733	ebi-a-GCST011075	sCOVID-19	CD19 on IgD- CD38-	Inverse variance weighted	22	-0.036587119	0.041413215	0.376985175	-0.117757021	0.044582782	0.964074101	0.888912014	1.04559153
ebi-a-GCST90001733	ebi-a-GCST011075	sCOVID-19	CD19 on IgD- CD38-	Simple mode	22	-0.100067563	0.100893969	0.332581899	-0.297819743	0.097684617	0.904776287	0.742435157	1.102614985
ebi-a-GCST90001733	ebi-a-GCST011075	sCOVID-19	CD19 on IgD- CD38-	Weighted mode	22	-0.053813165	0.067523884	0.43439849	-0.186159978	0.078533649	0.947609137	0.83014078	1.081699752
ebi-a-GCST90001734	ebi-a-GCST011075	sCOVID-19	CD19 on IgD- CD38br	MR Egger	16	0.102287043	0.070718335	0.17008086	-0.036320893	0.240894979	1.107701384	0.964330797	1.2723874
ebi-a-GCST90001734	ebi-a-GCST011075	sCOVID-19	CD19 on IgD- CD38br	Weighted median	16	0.065912314	0.070801197	0.35187987	-0.072858033	0.204682661	1.068133053	0.929732812	1.227135586
ebi-a-GCST90001734	ebi-a-GCST011075	sCOVID-19	CD19 on IgD- CD38br	Inverse variance weighted	16	0.056433511	0.04639823	0.223876048	-0.03450702	0.147374042	1.058056263	0.966081558	1.158787317
ebi-a-GCST90001734	ebi-a-GCST011075	sCOVID-19	CD19 on IgD- CD38br	Simple mode	16	0.051445145	0.112692872	0.654565554	-0.169432885	0.272323175	1.052791434	0.844143408	1.313011265
ebi-a-GCST90001734	ebi-a-GCST011075	sCOVID-19	CD19 on IgD- CD38br	Weighted mode	16	0.072645055	0.069735766	0.314042013	-0.064037047	0.209327156	1.075348779	0.93797025	1.232848266
ebi-a-GCST90001735	ebi-a-GCST011075	sCOVID-19	CD19 on IgD- CD38dim	MR Egger	25	0.030855815	0.097207741	0.753787556	-0.159671357	0.221382987	1.03133679	0.852423886	1.247801231
ebi-a-GCST90001735	ebi-a-GCST011075	sCOVID-19	CD19 on IgD- CD38dim	Weighted median	25	0.089845834	0.069563176	0.196505486	-0.046497991	0.226189659	1.094005612	0.954566479	1.25381344
ebi-a-GCST90001735	ebi-a-GCST011075	sCOVID-19	CD19 on IgD- CD38dim	Inverse variance weighted	25	0.045416098	0.047659102	0.340622251	-0.047995743	0.138827938	1.0464632	0.953137845	1.148926396
ebi-a-GCST90001735	ebi-a-GCST011075	sCOVID-19	CD19 on IgD- CD38dim	Simple mode	25	0.124830882	0.135919529	0.367538751	-0.141571394	0.391233158	1.132956833	0.867993203	1.478803268
ebi-a-GCST90001735	ebi-a-GCST011075	sCOVID-19	CD19 on IgD- CD38dim	Weighted mode	25	0.157758297	0.126686808	0.225056958	-0.090547846	0.40606444	1.170883155	0.913430629	1.500899268
ebi-a-GCST90001736	ebi-a-GCST011075	sCOVID-19	CD19 on memory B cell	MR Egger	24	-0.082166526	0.094320613	0.393084573	-0.267034927	0.102701875	0.921118556	0.765646329	1.108160989
ebi-a-GCST90001736	ebi-a-GCST011075	sCOVID-19	CD19 on memory B cell	Weighted median	24	0.018462492	0.068720852	0.788191921	-0.116230378	0.153155361	1.018633977	0.890270101	1.165506039
ebi-a-GCST90001736	ebi-a-GCST011075	sCOVID-19	CD19 on memory B cell	Inverse variance weighted	24	0.001549144	0.047813171	0.974153112	-0.092164672	0.095262959	1.001550344	0.911954964	1.099948059
ebi-a-GCST90001736	ebi-a-GCST011075	sCOVID-19	CD19 on memory B cell	Simple mode	24	0.008500034	0.117547324	0.942979093	-0.221892721	0.23889279	1.008536262	0.801001291	1.269842389
ebi-a-GCST90001736	ebi-a-GCST011075	sCOVID-19	CD19 on memory B cell	Weighted mode	24	0.004743008	0.090068447	0.958457488	-0.171791148	0.181277165	1.004754274	0.842155041	1.198747383
ebi-a-GCST90001737	ebi-a-GCST011075	sCOVID-19	CD19 on naive-mature B cell	MR Egger	26	-0.153240337	0.048024199	0.003926218	-0.247367766	-0.059112908	0.857923507	0.78085347	0.942600336
ebi-a-GCST90001737	ebi-a-GCST011075	sCOVID-19	CD19 on naive-mature B cell	Weighted median	26	-0.119349238	0.058925234	0.042822706	-0.234842697	-0.003855779	0.887497799	0.790695218	0.996151645
ebi-a-GCST90001737	ebi-a-GCST011075	sCOVID-19	CD19 on naive-mature B cell	Inverse variance weighted	26	-0.091832522	0.0370529	0.013196697	-0.164456206	-0.019208837	0.91225792	0.848354909	0.980974477
ebi-a-GCST90001737	ebi-a-GCST011075	sCOVID-19	CD19 on naive-mature B cell	Simple mode	26	-0.02715761	0.096123223	0.779863808	-0.215559127	0.161243907	0.973207842	0.806090608	1.174971517
ebi-a-GCST90001737	ebi-a-GCST011075	sCOVID-19	CD19 on naive-mature B cell	Weighted mode	26	-0.106669959	0.057230348	0.074125795	-0.218841441	0.005501523	0.898822272	0.803449102	1.005516684
ebi-a-GCST90001738	ebi-a-GCST011075	sCOVID-19	CD19 on unsw mem	MR Egger	20	-0.095196589	0.111981035	0.406428152	-0.314679418	0.124286239	0.909194179	0.730022869	1.132339945
ebi-a-GCST90001738	ebi-a-GCST011075	sCOVID-19	CD19 on unsw mem	Weighted median	20	-0.008321915	0.087918437	0.924588907	-0.180642051	0.163998222	0.991712617	0.834734097	1.17821222
ebi-a-GCST90001738	ebi-a-GCST011075	sCOVID-19	CD19 on unsw mem	Inverse variance weighted	20	0.025670746	0.061846214	0.678087847	-0.095547834	0.146889326	1.026003077	0.908874885	1.158225771
ebi-a-GCST90001738	ebi-a-GCST011075	sCOVID-19	CD19 on unsw mem	Simple mode	20	-0.030313316	0.149792685	0.84177985	-0.323906979	0.263280347	0.970141525	0.723317523	1.301191453
ebi-a-GCST90001738	ebi-a-GCST011075	sCOVID-19	CD19 on unsw mem	Weighted mode	20	-0.034463721	0.108138385	0.753430772	-0.246414955	0.177487512	0.966123389	0.78159783	1.194213145
ebi-a-GCST90001739	ebi-a-GCST011075	sCOVID-19	CD19 on PB/PC	MR Egger	23	-0.050640945	0.083610581	0.551220395	-0.214517683	0.113235793	0.950619934	0.806930542	1.119895965
ebi-a-GCST90001739	ebi-a-GCST011075	sCOVID-19	CD19 on PB/PC	Weighted median	23	-0.071734201	0.076376313	0.347617531	-0.221431776	0.077963373	0.930778262	0.801370593	1.081083061
ebi-a-GCST90001739	ebi-a-GCST011075	sCOVID-19	CD19 on PB/PC	Inverse variance weighted	23	-0.060699484	0.049767661	0.22259487	-0.158244101	0.036845132	0.941106014	0.853641382	1.037532328
ebi-a-GCST90001739	ebi-a-GCST011075	sCOVID-19	CD19 on PB/PC	Simple mode	23	-0.063949993	0.123930983	0.610992944	-0.306854719	0.178954734	0.938051908	0.735757484	1.195966606
ebi-a-GCST90001739	ebi-a-GCST011075	sCOVID-19	CD19 on PB/PC	Weighted mode	23	-0.06024904	0.084030504	0.480923776	-0.224948829	0.104450748	0.941530025	0.798557081	1.110100718
ebi-a-GCST90001740	ebi-a-GCST011075	sCOVID-19	CD19 on sw mem	MR Egger	26	0.05738861	0.099411656	0.569125029	-0.137458236	0.252235457	1.059067295	0.871570749	1.286899011
ebi-a-GCST90001740	ebi-a-GCST011075	sCOVID-19	CD19 on sw mem	Weighted median	26	-0.000546078	0.070910129	0.993855558	-0.139529931	0.138437774	0.999454071	0.86976699	1.148478214
ebi-a-GCST90001740	ebi-a-GCST011075	sCOVID-19	CD19 on sw mem	Inverse variance weighted	26	-0.001497268	0.048586579	0.975415883	-0.096726962	0.093732426	0.998503852	0.907803837	1.098265839
ebi-a-GCST90001740	ebi-a-GCST011075	sCOVID-19	CD19 on sw mem	Simple mode	26	-0.136467192	0.1458712	0.358463713	-0.422374745	0.14944036	0.872434942	0.655488352	1.161184216
ebi-a-GCST90001740	ebi-a-GCST011075	sCOVID-19	CD19 on sw mem	Weighted mode	26	-0.090694263	0.123399532	0.46920006	-0.332557345	0.15116882	0.913296897	0.717087546	1.163193011
ebi-a-GCST90001741	ebi-a-GCST011075	sCOVID-19	CD19 on IgD+	MR Egger	27	-0.074499218	0.045791392	0.116292899	-0.164250347	0.015251911	0.9282082	0.848529568	1.015368815
ebi-a-GCST90001741	ebi-a-GCST011075	sCOVID-19	CD19 on IgD+	Weighted median	27	-0.094383239	0.049109332	0.054618303	-0.190637529	0.00187105	0.909933973	0.826432091	1.001872802
ebi-a-GCST90001741	ebi-a-GCST011075	sCOVID-19	CD19 on IgD+	Inverse variance weighted	27	-0.051458629	0.033402493	0.123423292	-0.116927515	0.014010257	0.949842945	0.889649677	1.014108861
ebi-a-GCST90001741	ebi-a-GCST011075	sCOVID-19	CD19 on IgD+	Simple mode	27	-0.02754568	0.08919487	0.7599151	-0.202367626	0.147276266	0.972830242	0.816794598	1.158674021
ebi-a-GCST90001741	ebi-a-GCST011075	sCOVID-19	CD19 on IgD+	Weighted mode	27	-0.092874461	0.050497534	0.077334944	-0.191849628	0.006100706	0.911307898	0.825430981	1.006119354
ebi-a-GCST90001742	ebi-a-GCST011075	sCOVID-19	CD19 on transitional	MR Egger	25	0.004708154	0.063605818	0.941633844	-0.11995925	0.129375557	1.004719254	0.886956579	1.138117472
ebi-a-GCST90001742	ebi-a-GCST011075	sCOVID-19	CD19 on transitional	Weighted median	25	0.024568218	0.063404961	0.698400138	-0.099705505	0.148841942	1.024872504	0.905103928	1.160489549
ebi-a-GCST90001742	ebi-a-GCST011075	sCOVID-19	CD19 on transitional	Inverse variance weighted	25	-0.029345356	0.04362296	0.501135381	-0.114846358	0.056155646	0.971081038	0.891503106	1.057762307
ebi-a-GCST90001742	ebi-a-GCST011075	sCOVID-19	CD19 on transitional	Simple mode	25	0.034432513	0.11846956	0.773820072	-0.197767825	0.266632851	1.035032175	0.820560345	1.305561023
ebi-a-GCST90001742	ebi-a-GCST011075	sCOVID-19	CD19 on transitional	Weighted mode	25	0.04172228	0.069149121	0.551924989	-0.093809997	0.177254557	1.042604886	0.910455735	1.193934979
ebi-a-GCST90001743	ebi-a-GCST011075	sCOVID-19	CD20 on B cell	MR Egger	27	0.011793265	0.070774366	0.869000125	-0.126924492	0.150511022	1.01186308	0.880800178	1.162428117
ebi-a-GCST90001743	ebi-a-GCST011075	sCOVID-19	CD20 on B cell	Weighted median	27	0.012030514	0.052843418	0.819907899	-0.091542586	0.115603614	1.012103172	0.912522455	1.122550821
ebi-a-GCST90001743	ebi-a-GCST011075	sCOVID-19	CD20 on B cell	Inverse variance weighted	27	0.017744208	0.039034575	0.649413817	-0.05876356	0.094251975	1.017902571	0.942929689	1.098836591
ebi-a-GCST90001743	ebi-a-GCST011075	sCOVID-19	CD20 on B cell	Simple mode	27	-0.01402243	0.080321116	0.8627623	-0.171451817	0.143406957	0.986075426	0.842440859	1.154199416
ebi-a-GCST90001743	ebi-a-GCST011075	sCOVID-19	CD20 on B cell	Weighted mode	27	0.017719014	0.065311715	0.788303394	-0.110291948	0.145729975	1.017876927	0.895572637	1.156883758
ebi-a-GCST90001744	ebi-a-GCST011075	sCOVID-19	CD20 on CD20- CD38-	MR Egger	14	0.266501533	0.206162736	0.22045888	-0.137577429	0.670580495	1.305389591	0.871466871	1.955372075
ebi-a-GCST90001744	ebi-a-GCST011075	sCOVID-19	CD20 on CD20- CD38-	Weighted median	14	0.123199728	0.097796205	0.207756026	-0.068480834	0.31488029	1.131110313	0.933811357	1.370095287
ebi-a-GCST90001744	ebi-a-GCST011075	sCOVID-19	CD20 on CD20- CD38-	Inverse variance weighted	14	0.125544314	0.073980134	0.089696594	-0.019456749	0.270545377	1.133765409	0.980731312	1.31067907
ebi-a-GCST90001744	ebi-a-GCST011075	sCOVID-19	CD20 on CD20- CD38-	Simple mode	14	0.053910363	0.159278834	0.740416643	-0.258276151	0.366096878	1.055389996	0.772381909	1.442094943
ebi-a-GCST90001744	ebi-a-GCST011075	sCOVID-19	CD20 on CD20- CD38-	Weighted mode	14	0.056191078	0.139535358	0.693711784	-0.217298224	0.329680381	1.057799787	0.804689956	1.390523619
ebi-a-GCST90001745	ebi-a-GCST011075	sCOVID-19	CD20 on CD24+ CD27+	MR Egger	27	0.163534399	0.120447784	0.186682175	-0.072543258	0.399612056	1.177665865	0.930025515	1.491246065
ebi-a-GCST90001745	ebi-a-GCST011075	sCOVID-19	CD20 on CD24+ CD27+	Weighted median	27	0.077433829	0.068782621	0.260260315	-0.057380109	0.212247768	1.080510732	0.944235089	1.2364542
ebi-a-GCST90001745	ebi-a-GCST011075	sCOVID-19	CD20 on CD24+ CD27+	Inverse variance weighted	27	0.048964927	0.047405411	0.301651907	-0.043949679	0.141879532	1.050183517	0.957002114	1.152437808
ebi-a-GCST90001745	ebi-a-GCST011075	sCOVID-19	CD20 on CD24+ CD27+	Simple mode	27	0.016594998	0.119615649	0.890727756	-0.217851673	0.25104167	1.01673346	0.804244724	1.285363644
ebi-a-GCST90001745	ebi-a-GCST011075	sCOVID-19	CD20 on CD24+ CD27+	Weighted mode	27	0.062977841	0.091625486	0.497954582	-0.116608112	0.242563794	1.06500324	0.88993388	1.274512553
ebi-a-GCST90001746	ebi-a-GCST011075	sCOVID-19	CD20 on IgD+ CD24+	MR Egger	21	0.102002486	0.13984597	0.474658663	-0.172095615	0.376100587	1.107386224	0.841898671	1.45659364
ebi-a-GCST90001746	ebi-a-GCST011075	sCOVID-19	CD20 on IgD+ CD24+	Weighted median	21	-0.005779153	0.079730283	0.942216908	-0.162050508	0.150492202	0.994237514	0.850398251	1.162406241
ebi-a-GCST90001746	ebi-a-GCST011075	sCOVID-19	CD20 on IgD+ CD24+	Inverse variance weighted	21	-0.014029328	0.058790117	0.811389305	-0.129257958	0.101199302	0.986068624	0.878747256	1.106497147
ebi-a-GCST90001746	ebi-a-GCST011075	sCOVID-19	CD20 on IgD+ CD24+	Simple mode	21	-0.039442149	0.141188764	0.782838919	-0.316172126	0.237287829	0.961325566	0.728933971	1.267805977
ebi-a-GCST90001746	ebi-a-GCST011075	sCOVID-19	CD20 on IgD+ CD24+	Weighted mode	21	0.024371643	0.107692563	0.823259047	-0.18670578	0.235449066	1.024671059	0.829687811	1.265476924
ebi-a-GCST90001747	ebi-a-GCST011075	sCOVID-19	CD20 on IgD+ CD24-	MR Egger	24	-0.031068113	0.060651582	0.613587964	-0.149945213	0.087808988	0.969409542	0.860755133	1.091779559
ebi-a-GCST90001747	ebi-a-GCST011075	sCOVID-19	CD20 on IgD+ CD24-	Weighted median	24	-0.026348409	0.052157253	0.613437697	-0.128576625	0.075879807	0.973995682	0.87934618	1.078832899
ebi-a-GCST90001747	ebi-a-GCST011075	sCOVID-19	CD20 on IgD+ CD24-	Inverse variance weighted	24	0.014140129	0.0387027	0.714848275	-0.061717163	0.089997422	1.014240574	0.940148758	1.094171463
ebi-a-GCST90001747	ebi-a-GCST011075	sCOVID-19	CD20 on IgD+ CD24-	Simple mode	24	-0.036494284	0.092583744	0.69708215	-0.217958423	0.144969855	0.964163605	0.804158875	1.156004722
ebi-a-GCST90001747	ebi-a-GCST011075	sCOVID-19	CD20 on IgD+ CD24-	Weighted mode	24	-0.026951145	0.046974235	0.571710037	-0.119020645	0.065118356	0.973408796	0.887789472	1.067285336
ebi-a-GCST90001748	ebi-a-GCST011075	sCOVID-19	CD20 on IgD+ CD38-	MR Egger	24	0.031708138	0.051425713	0.543839203	-0.069086258	0.132502535	1.032216197	0.933246176	1.14168191
ebi-a-GCST90001748	ebi-a-GCST011075	sCOVID-19	CD20 on IgD+ CD38-	Weighted median	24	0.056579159	0.05410105	0.295650983	-0.049458899	0.162617218	1.058210379	0.951744275	1.176586228
ebi-a-GCST90001748	ebi-a-GCST011075	sCOVID-19	CD20 on IgD+ CD38-	Inverse variance weighted	24	0.004418944	0.034461428	0.897967987	-0.063125455	0.071963343	1.004428722	0.938825686	1.074615952
ebi-a-GCST90001748	ebi-a-GCST011075	sCOVID-19	CD20 on IgD+ CD38-	Simple mode	24	-0.049651413	0.10407587	0.637814555	-0.253640118	0.154337293	0.951561069	0.77597101	1.166884402
ebi-a-GCST90001748	ebi-a-GCST011075	sCOVID-19	CD20 on IgD+ CD38-	Weighted mode	24	0.053510603	0.054137288	0.333229971	-0.052598481	0.159619687	1.054968178	0.948760882	1.173064655
ebi-a-GCST90001749	ebi-a-GCST011075	sCOVID-19	CD20 on IgD+ CD38- naive	MR Egger	17	0.053931999	0.076935416	0.494032884	-0.096861417	0.204725414	1.05541283	0.907681787	1.227188051
ebi-a-GCST90001749	ebi-a-GCST011075	sCOVID-19	CD20 on IgD+ CD38- naive	Weighted median	17	0.003067941	0.051391915	0.952396999	-0.097660214	0.103796095	1.003072652	0.906957023	1.109374225
ebi-a-GCST90001749	ebi-a-GCST011075	sCOVID-19	CD20 on IgD+ CD38- naive	Inverse variance weighted	17	-0.018113661	0.038106519	0.634542624	-0.09280244	0.056575117	0.982049405	0.911373534	1.058206101
ebi-a-GCST90001749	ebi-a-GCST011075	sCOVID-19	CD20 on IgD+ CD38- naive	Simple mode	17	0.018663215	0.083325622	0.825608372	-0.144655004	0.181981434	1.018838461	0.865320773	1.199591922
ebi-a-GCST90001749	ebi-a-GCST011075	sCOVID-19	CD20 on IgD+ CD38- naive	Weighted mode	17	0.012937935	0.060073346	0.832201015	-0.104805823	0.130681694	1.013021993	0.900499362	1.13960498
ebi-a-GCST90001750	ebi-a-GCST011075	sCOVID-19	CD20 on IgD+ CD38- unsw mem	MR Egger	19	0.129900343	0.145170789	0.383382948	-0.154634404	0.414435089	1.138714896	0.856728337	1.513515498
ebi-a-GCST90001750	ebi-a-GCST011075	sCOVID-19	CD20 on IgD+ CD38- unsw mem	Weighted median	19	0.12802307	0.058955722	0.029892475	0.012469855	0.243576285	1.136579223	1.012547928	1.275803638
ebi-a-GCST90001750	ebi-a-GCST011075	sCOVID-19	CD20 on IgD+ CD38- unsw mem	Inverse variance weighted	19	0.095717512	0.044052408	0.029794622	0.009374792	0.182060232	1.100448157	1.009418873	1.199686452
ebi-a-GCST90001750	ebi-a-GCST011075	sCOVID-19	CD20 on IgD+ CD38- unsw mem	Simple mode	19	0.119587239	0.099306966	0.244102045	-0.075054414	0.314228892	1.127031561	0.927693005	1.369203101
ebi-a-GCST90001750	ebi-a-GCST011075	sCOVID-19	CD20 on IgD+ CD38- unsw mem	Weighted mode	19	0.127153107	0.091531622	0.181728597	-0.052248872	0.306555087	1.135590872	0.949092635	1.358736314
ebi-a-GCST90001751	ebi-a-GCST011075	sCOVID-19	CD20 on IgD+ CD38br	MR Egger	21	-0.031633731	0.064242491	0.628070303	-0.157549012	0.094281551	0.968861381	0.854234945	1.09886909
ebi-a-GCST90001751	ebi-a-GCST011075	sCOVID-19	CD20 on IgD+ CD38br	Weighted median	21	0.015356439	0.061292814	0.802168043	-0.104777476	0.135490353	1.015474955	0.900524889	1.14509815
ebi-a-GCST90001751	ebi-a-GCST011075	sCOVID-19	CD20 on IgD+ CD38br	Inverse variance weighted	21	-0.017769093	0.038594601	0.645226563	-0.09341451	0.057876325	0.982387847	0.910815879	1.059583944
ebi-a-GCST90001751	ebi-a-GCST011075	sCOVID-19	CD20 on IgD+ CD38br	Simple mode	21	-0.131770652	0.104318888	0.221062209	-0.336235673	0.072694369	0.876542005	0.714454708	1.07540181
ebi-a-GCST90001751	ebi-a-GCST011075	sCOVID-19	CD20 on IgD+ CD38br	Weighted mode	21	-0.005013582	0.056229391	0.929839192	-0.115223189	0.105196025	0.994998965	0.891167223	1.110928359
ebi-a-GCST90001752	ebi-a-GCST011075	sCOVID-19	CD20 on IgD+ CD38dim	MR Egger	29	-0.009351548	0.05839454	0.873959565	-0.123804847	0.10510175	0.990692041	0.883552252	1.110823631
ebi-a-GCST90001752	ebi-a-GCST011075	sCOVID-19	CD20 on IgD+ CD38dim	Weighted median	29	-0.031316277	0.057090232	0.583321156	-0.143213131	0.080580577	0.969168999	0.866569357	1.083916182
ebi-a-GCST90001752	ebi-a-GCST011075	sCOVID-19	CD20 on IgD+ CD38dim	Inverse variance weighted	29	-0.026701968	0.034986883	0.445344481	-0.095276258	0.041872322	0.973651377	0.909121748	1.042761332
ebi-a-GCST90001752	ebi-a-GCST011075	sCOVID-19	CD20 on IgD+ CD38dim	Simple mode	29	-0.052768108	0.088737393	0.556849524	-0.226693398	0.121157181	0.948599959	0.797165157	1.128802325
ebi-a-GCST90001752	ebi-a-GCST011075	sCOVID-19	CD20 on IgD+ CD38dim	Weighted mode	29	-0.030370436	0.050351319	0.551250228	-0.129059022	0.06831815	0.970086112	0.878922088	1.0707059
ebi-a-GCST90001753	ebi-a-GCST011075	sCOVID-19	CD20 on IgD- CD24-	MR Egger	28	-0.026700264	0.056633657	0.641247547	-0.137702231	0.084301704	0.973653037	0.871358117	1.087957085
ebi-a-GCST90001753	ebi-a-GCST011075	sCOVID-19	CD20 on IgD- CD24-	Weighted median	28	-0.071457578	0.045665277	0.117626977	-0.160961521	0.018046366	0.931035773	0.851324829	1.018210185
ebi-a-GCST90001753	ebi-a-GCST011075	sCOVID-19	CD20 on IgD- CD24-	Inverse variance weighted	28	-0.00010501	0.040939467	0.997953419	-0.080346366	0.080136345	0.999894995	0.922796666	1.083434779
ebi-a-GCST90001753	ebi-a-GCST011075	sCOVID-19	CD20 on IgD- CD24-	Simple mode	28	0.164268328	0.125919742	0.203057764	-0.082534367	0.411071022	1.178530505	0.920779793	1.508432485
ebi-a-GCST90001753	ebi-a-GCST011075	sCOVID-19	CD20 on IgD- CD24-	Weighted mode	28	-0.064001394	0.040933241	0.129568345	-0.144230546	0.016227758	0.938003692	0.865688144	1.016360143
ebi-a-GCST90001754	ebi-a-GCST011075	sCOVID-19	CD20 on IgD- CD27-	MR Egger	18	0.497635899	0.142218957	0.002969295	0.218886743	0.776385055	1.644828131	1.244690299	2.173600599
ebi-a-GCST90001754	ebi-a-GCST011075	sCOVID-19	CD20 on IgD- CD27-	Weighted median	18	0.161515635	0.082071472	0.049069471	0.000655549	0.32237572	1.175290834	1.000655764	1.380403324
ebi-a-GCST90001754	ebi-a-GCST011075	sCOVID-19	CD20 on IgD- CD27-	Inverse variance weighted	18	0.089044798	0.072851658	0.221603456	-0.053744452	0.231834049	1.093129626	0.947674252	1.260910462
ebi-a-GCST90001754	ebi-a-GCST011075	sCOVID-19	CD20 on IgD- CD27-	Simple mode	18	0.173987125	0.159848358	0.291586659	-0.139315657	0.487289907	1.190040244	0.869953379	1.62789848
ebi-a-GCST90001754	ebi-a-GCST011075	sCOVID-19	CD20 on IgD- CD27-	Weighted mode	18	0.187115219	0.117996109	0.131215055	-0.044157154	0.418387592	1.205766204	0.956803581	1.51950951
ebi-a-GCST90001755	ebi-a-GCST011075	sCOVID-19	CD20 on IgD- CD38-	MR Egger	27	0.161353392	0.12383362	0.20445404	-0.081360503	0.404067286	1.175100166	0.921861298	1.497904732
ebi-a-GCST90001755	ebi-a-GCST011075	sCOVID-19	CD20 on IgD- CD38-	Weighted median	27	0.067604667	0.071489993	0.344326027	-0.072515719	0.207725053	1.069942241	0.930051127	1.230874697
ebi-a-GCST90001755	ebi-a-GCST011075	sCOVID-19	CD20 on IgD- CD38-	Inverse variance weighted	27	0.038086299	0.05371669	0.478311011	-0.067198414	0.143371012	1.038820878	0.935009664	1.154157929
ebi-a-GCST90001755	ebi-a-GCST011075	sCOVID-19	CD20 on IgD- CD38-	Simple mode	27	-0.010792009	0.145511368	0.941445907	-0.295994289	0.274410272	0.989266016	0.743791676	1.315754509
ebi-a-GCST90001755	ebi-a-GCST011075	sCOVID-19	CD20 on IgD- CD38-	Weighted mode	27	0.041656252	0.118007252	0.726936293	-0.189637961	0.272950465	1.042536047	0.827258579	1.313835162
ebi-a-GCST90001756	ebi-a-GCST011075	sCOVID-19	CD20 on IgD- CD38br	MR Egger	14	-0.031370464	0.053098832	0.565620031	-0.135444174	0.072703246	0.969116484	0.873327916	1.075411357
ebi-a-GCST90001756	ebi-a-GCST011075	sCOVID-19	CD20 on IgD- CD38br	Weighted median	14	-0.023618707	0.040738045	0.56206956	-0.103465275	0.056227861	0.976658032	0.901707334	1.057838697
ebi-a-GCST90001756	ebi-a-GCST011075	sCOVID-19	CD20 on IgD- CD38br	Inverse variance weighted	14	-0.003571174	0.04445455	0.935972301	-0.090702091	0.083559744	0.996435195	0.913289748	1.087150164
ebi-a-GCST90001756	ebi-a-GCST011075	sCOVID-19	CD20 on IgD- CD38br	Simple mode	14	0.092450645	0.105802147	0.398078132	-0.114921564	0.299822854	1.096859005	0.891436062	1.349619707
ebi-a-GCST90001756	ebi-a-GCST011075	sCOVID-19	CD20 on IgD- CD38br	Weighted mode	14	-0.019845473	0.036927054	0.600053978	-0.092222499	0.052531554	0.980350153	0.91190223	1.053935817
ebi-a-GCST90001757	ebi-a-GCST011075	sCOVID-19	CD20 on IgD- CD38dim	MR Egger	34	-0.003991523	0.019637532	0.840218904	-0.042481085	0.03449804	0.996016433	0.958408594	1.0351
ebi-a-GCST90001757	ebi-a-GCST011075	sCOVID-19	CD20 on IgD- CD38dim	Weighted median	34	-0.017314458	0.019490718	0.374355873	-0.055516266	0.02088735	0.982834576	0.945996636	1.021107018
ebi-a-GCST90001757	ebi-a-GCST011075	sCOVID-19	CD20 on IgD- CD38dim	Inverse variance weighted	34	-0.006359571	0.017617678	0.718116892	-0.040890219	0.028171078	0.993660609	0.959934506	1.028571635
ebi-a-GCST90001757	ebi-a-GCST011075	sCOVID-19	CD20 on IgD- CD38dim	Simple mode	34	-0.01411	0.059870816	0.815142097	-0.1314568	0.1032368	0.985989079	0.876817153	1.108753931
ebi-a-GCST90001757	ebi-a-GCST011075	sCOVID-19	CD20 on IgD- CD38dim	Weighted mode	34	-0.006311312	0.014358735	0.663131686	-0.034454432	0.021831808	0.993708562	0.966132363	1.022071866
ebi-a-GCST90001758	ebi-a-GCST011075	sCOVID-19	CD20 on memory B cell	MR Egger	26	0.086552608	0.051528929	0.105990808	-0.014444092	0.187549308	1.090408731	0.985659723	1.206289728
ebi-a-GCST90001758	ebi-a-GCST011075	sCOVID-19	CD20 on memory B cell	Weighted median	26	0.063059665	0.053335115	0.237075094	-0.04147716	0.16759649	1.065090386	0.959371247	1.18245938
ebi-a-GCST90001758	ebi-a-GCST011075	sCOVID-19	CD20 on memory B cell	Inverse variance weighted	26	0.044349475	0.037354136	0.235120825	-0.028864632	0.117563583	1.045347614	0.971547972	1.124753142
ebi-a-GCST90001758	ebi-a-GCST011075	sCOVID-19	CD20 on memory B cell	Simple mode	26	0.004515778	0.117005511	0.96952018	-0.224815024	0.23384658	1.004525989	0.798663939	1.263450638
ebi-a-GCST90001758	ebi-a-GCST011075	sCOVID-19	CD20 on memory B cell	Weighted mode	26	0.060599677	0.050425052	0.240710841	-0.038233424	0.159432779	1.062473497	0.962488246	1.17284542
ebi-a-GCST90001759	ebi-a-GCST011075	sCOVID-19	CD20 on naive-mature B cell	MR Egger	24	-0.003458184	0.04367585	0.937606522	-0.089062851	0.082146482	0.996547788	0.914788077	1.085614821
ebi-a-GCST90001759	ebi-a-GCST011075	sCOVID-19	CD20 on naive-mature B cell	Weighted median	24	-0.026651783	0.046237847	0.564340628	-0.117277963	0.063974396	0.973700241	0.889337956	1.066065103
ebi-a-GCST90001759	ebi-a-GCST011075	sCOVID-19	CD20 on naive-mature B cell	Inverse variance weighted	24	0.022029916	0.031493114	0.484230034	-0.039696588	0.083756421	1.022274367	0.961080999	1.087364002
ebi-a-GCST90001759	ebi-a-GCST011075	sCOVID-19	CD20 on naive-mature B cell	Simple mode	24	-0.022936499	0.074636947	0.761374593	-0.169224915	0.123351918	0.977324543	0.844318982	1.131282469
ebi-a-GCST90001759	ebi-a-GCST011075	sCOVID-19	CD20 on naive-mature B cell	Weighted mode	24	-0.02557347	0.042723348	0.555300893	-0.109311231	0.058164292	0.974750762	0.896451371	1.059889113
ebi-a-GCST90001760	ebi-a-GCST011075	sCOVID-19	CD20 on unsw mem	MR Egger	21	0.002266467	0.047547008	0.962478396	-0.090925668	0.095458602	1.002269037	0.913085579	1.100163277
ebi-a-GCST90001760	ebi-a-GCST011075	sCOVID-19	CD20 on unsw mem	Weighted median	21	0.037869636	0.055569124	0.495563383	-0.071045847	0.14678512	1.038595829	0.931419188	1.158105083
ebi-a-GCST90001760	ebi-a-GCST011075	sCOVID-19	CD20 on unsw mem	Inverse variance weighted	21	0.029925578	0.034724973	0.388803985	-0.038135369	0.097986524	1.030377848	0.962582628	1.102947922
ebi-a-GCST90001760	ebi-a-GCST011075	sCOVID-19	CD20 on unsw mem	Simple mode	21	-0.02121978	0.087288562	0.810404439	-0.192305361	0.149865801	0.979003776	0.825054891	1.161678336
ebi-a-GCST90001760	ebi-a-GCST011075	sCOVID-19	CD20 on unsw mem	Weighted mode	21	0.056986618	0.04973649	0.265415174	-0.040496903	0.154470139	1.058641644	0.960312138	1.167039429
ebi-a-GCST90001761	ebi-a-GCST011075	sCOVID-19	CD20 on sw mem	MR Egger	30	0.065001698	0.088228765	0.467408801	-0.107926681	0.237930077	1.067160836	0.897693412	1.268620483
ebi-a-GCST90001761	ebi-a-GCST011075	sCOVID-19	CD20 on sw mem	Weighted median	30	0.075098747	0.055103162	0.172921768	-0.032903451	0.183100945	1.077990594	0.967631979	1.20093563
ebi-a-GCST90001761	ebi-a-GCST011075	sCOVID-19	CD20 on sw mem	Inverse variance weighted	30	0.058746468	0.040726577	0.149172582	-0.021077623	0.13857056	1.060506335	0.979142957	1.148630726
ebi-a-GCST90001761	ebi-a-GCST011075	sCOVID-19	CD20 on sw mem	Simple mode	30	0.044553675	0.089963775	0.624162437	-0.131775324	0.220882674	1.045561096	0.87653791	1.247177096
ebi-a-GCST90001761	ebi-a-GCST011075	sCOVID-19	CD20 on sw mem	Weighted mode	30	0.063185999	0.061002886	0.308861825	-0.056379657	0.182751655	1.065224952	0.945180224	1.200516229
ebi-a-GCST90001762	ebi-a-GCST011075	sCOVID-19	CD20 on IgD+	MR Egger	20	0.097042259	0.159978545	0.551694127	-0.216515689	0.410600206	1.101906938	0.8053199	1.507722458
ebi-a-GCST90001762	ebi-a-GCST011075	sCOVID-19	CD20 on IgD+	Weighted median	20	-0.004654752	0.070494311	0.947353794	-0.142823601	0.133514097	0.995356064	0.866906977	1.142837376
ebi-a-GCST90001762	ebi-a-GCST011075	sCOVID-19	CD20 on IgD+	Inverse variance weighted	20	0.068039833	0.051078046	0.182835261	-0.032073138	0.168152804	1.070407945	0.96843575	1.183117382
ebi-a-GCST90001762	ebi-a-GCST011075	sCOVID-19	CD20 on IgD+	Simple mode	20	-0.024550365	0.124683004	0.845995006	-0.268929052	0.219828322	0.975748544	0.764197472	1.245862825
ebi-a-GCST90001762	ebi-a-GCST011075	sCOVID-19	CD20 on IgD+	Weighted mode	20	-0.011142894	0.104304083	0.916043123	-0.215578897	0.193293108	0.988918958	0.806074671	1.213238352
ebi-a-GCST90001763	ebi-a-GCST011075	sCOVID-19	CD20 on transitional	MR Egger	23	0.045798405	0.048085973	0.351714936	-0.048450101	0.140046911	1.046863347	0.952704877	1.150327761
ebi-a-GCST90001763	ebi-a-GCST011075	sCOVID-19	CD20 on transitional	Weighted median	23	0.009157188	0.048399757	0.849936806	-0.085706336	0.104020713	1.009199244	0.917863735	1.109623438
ebi-a-GCST90001763	ebi-a-GCST011075	sCOVID-19	CD20 on transitional	Inverse variance weighted	23	0.050057556	0.035445446	0.157878644	-0.019415518	0.119530629	1.051331605	0.98077175	1.126967762
ebi-a-GCST90001763	ebi-a-GCST011075	sCOVID-19	CD20 on transitional	Simple mode	23	-0.06359658	0.095906797	0.514149871	-0.251573903	0.124380742	0.938383485	0.77757599	1.132446959
ebi-a-GCST90001763	ebi-a-GCST011075	sCOVID-19	CD20 on transitional	Weighted mode	23	0.018942806	0.043371142	0.666541759	-0.066064632	0.103950243	1.019123359	0.936070362	1.109545246
ebi-a-GCST90001764	ebi-a-GCST011075	sCOVID-19	CD24 on CD24+ CD27+	Inverse variance weighted	2	0.06199311	0.163899397	0.705253209	-0.259249708	0.383235929	1.063955014	0.771630316	1.467024103
ebi-a-GCST90001765	ebi-a-GCST011075	sCOVID-19	CD24 on IgD+ CD24+	MR Egger	25	0.019286825	0.038675411	0.622737576	-0.056516979	0.09509063	1.019474018	0.945050438	1.099758522
ebi-a-GCST90001765	ebi-a-GCST011075	sCOVID-19	CD24 on IgD+ CD24+	Weighted median	25	-0.010183218	0.041229644	0.804917692	-0.090993321	0.070626885	0.989868456	0.913023809	1.073180731
ebi-a-GCST90001765	ebi-a-GCST011075	sCOVID-19	CD24 on IgD+ CD24+	Inverse variance weighted	25	0.001211554	0.030613925	0.968431764	-0.05879174	0.061214847	1.001212288	0.942903118	1.063127299
ebi-a-GCST90001765	ebi-a-GCST011075	sCOVID-19	CD24 on IgD+ CD24+	Simple mode	25	-0.013238571	0.07240769	0.85646417	-0.155157644	0.128680503	0.986848674	0.85628018	1.137326693
ebi-a-GCST90001765	ebi-a-GCST011075	sCOVID-19	CD24 on IgD+ CD24+	Weighted mode	25	-0.002381633	0.039379945	0.952275496	-0.079566324	0.074803059	0.997621201	0.923516766	1.077671893
ebi-a-GCST90001766	ebi-a-GCST011075	sCOVID-19	CD24 on IgD+ CD38-	MR Egger	21	-0.025943962	0.044965754	0.570732362	-0.11407684	0.062188916	0.974389691	0.892189398	1.064163364
ebi-a-GCST90001766	ebi-a-GCST011075	sCOVID-19	CD24 on IgD+ CD38-	Weighted median	21	-0.031864769	0.045441082	0.483157853	-0.120929291	0.057199752	0.968637563	0.886096612	1.0588673
ebi-a-GCST90001766	ebi-a-GCST011075	sCOVID-19	CD24 on IgD+ CD38-	Inverse variance weighted	21	-0.044108574	0.032690416	0.177246563	-0.108181789	0.019964641	0.956850063	0.897464433	1.020165268
ebi-a-GCST90001766	ebi-a-GCST011075	sCOVID-19	CD24 on IgD+ CD38-	Simple mode	21	-0.060818635	0.06920989	0.389969135	-0.196470019	0.074832749	0.940993888	0.821625964	1.077703888
ebi-a-GCST90001766	ebi-a-GCST011075	sCOVID-19	CD24 on IgD+ CD38-	Weighted mode	21	-0.030120347	0.047102928	0.52978202	-0.122442087	0.062201392	0.97032875	0.884757142	1.06417664
ebi-a-GCST90001767	ebi-a-GCST011075	sCOVID-19	CD24 on IgD+ CD38- unsw mem	MR Egger	21	0.025955262	0.08790822	0.77100202	-0.14634485	0.198255374	1.026295033	0.863859749	1.219273724
ebi-a-GCST90001767	ebi-a-GCST011075	sCOVID-19	CD24 on IgD+ CD38- unsw mem	Weighted median	21	-0.013416652	0.054682526	0.806181271	-0.120594402	0.093761098	0.98667295	0.886393406	1.098297329
ebi-a-GCST90001767	ebi-a-GCST011075	sCOVID-19	CD24 on IgD+ CD38- unsw mem	Inverse variance weighted	21	-0.001573389	0.038877266	0.967717886	-0.077772831	0.074626053	0.998427848	0.925174574	1.077481154
ebi-a-GCST90001767	ebi-a-GCST011075	sCOVID-19	CD24 on IgD+ CD38- unsw mem	Simple mode	21	0.195715823	0.113870898	0.101101449	-0.027471137	0.418902784	1.216181246	0.972902763	1.52029255
ebi-a-GCST90001767	ebi-a-GCST011075	sCOVID-19	CD24 on IgD+ CD38- unsw mem	Weighted mode	21	-0.028221709	0.068472479	0.68460536	-0.162427769	0.10598435	0.972172803	0.85007749	1.111804476
ebi-a-GCST90001768	ebi-a-GCST011075	sCOVID-19	CD24 on IgD+ CD38br	MR Egger	24	-0.076317236	0.062893866	0.237833409	-0.199589214	0.046954741	0.926522233	0.819067145	1.048074573
ebi-a-GCST90001768	ebi-a-GCST011075	sCOVID-19	CD24 on IgD+ CD38br	Weighted median	24	-0.08331191	0.05415837	0.123974877	-0.189462316	0.022838495	0.920064125	0.827403896	1.023101291
ebi-a-GCST90001768	ebi-a-GCST011075	sCOVID-19	CD24 on IgD+ CD38br	Inverse variance weighted	24	-0.034501384	0.039687242	0.38466564	-0.112288379	0.04328561	0.966087003	0.893786471	1.044236097
ebi-a-GCST90001768	ebi-a-GCST011075	sCOVID-19	CD24 on IgD+ CD38br	Simple mode	24	0.01136551	0.092766263	0.903553274	-0.170456365	0.193187385	1.011430343	0.843279886	1.21311009
ebi-a-GCST90001768	ebi-a-GCST011075	sCOVID-19	CD24 on IgD+ CD38br	Weighted mode	24	-0.079659655	0.05754803	0.179573429	-0.192453794	0.033134483	0.923430578	0.824932434	1.033689544
ebi-a-GCST90001769	ebi-a-GCST011075	sCOVID-19	CD24 on IgD- CD38-	MR Egger	28	-0.016246444	0.053089727	0.762027467	-0.120302309	0.08780942	0.983884817	0.886652353	1.091780031
ebi-a-GCST90001769	ebi-a-GCST011075	sCOVID-19	CD24 on IgD- CD38-	Weighted median	28	-0.005880252	0.043924065	0.893502905	-0.091971419	0.080210915	0.994137003	0.912131219	1.083515574
ebi-a-GCST90001769	ebi-a-GCST011075	sCOVID-19	CD24 on IgD- CD38-	Inverse variance weighted	28	-0.024054756	0.035936948	0.503265844	-0.094491174	0.046381661	0.976232253	0.909835765	1.047474115
ebi-a-GCST90001769	ebi-a-GCST011075	sCOVID-19	CD24 on IgD- CD38-	Simple mode	28	-0.002462267	0.067464435	0.971154373	-0.13469256	0.129768026	0.997540762	0.873984569	1.138564235
ebi-a-GCST90001769	ebi-a-GCST011075	sCOVID-19	CD24 on IgD- CD38-	Weighted mode	28	-0.011524499	0.040886433	0.780195407	-0.091661908	0.068612909	0.988541653	0.912413577	1.071021546
ebi-a-GCST90001770	ebi-a-GCST011075	sCOVID-19	CD24 on IgD- CD38dim	MR Egger	7	-0.100599877	0.102856599	0.372963222	-0.302198812	0.100999057	0.904294789	0.73919109	1.106275598
ebi-a-GCST90001770	ebi-a-GCST011075	sCOVID-19	CD24 on IgD- CD38dim	Weighted median	7	-0.061460953	0.091637825	0.502415389	-0.241071091	0.118149184	0.940389664	0.785785762	1.125411992
ebi-a-GCST90001770	ebi-a-GCST011075	sCOVID-19	CD24 on IgD- CD38dim	Inverse variance weighted	7	-0.078599957	0.068325466	0.249989155	-0.212517869	0.055317956	0.924409654	0.808545868	1.056876601
ebi-a-GCST90001770	ebi-a-GCST011075	sCOVID-19	CD24 on IgD- CD38dim	Simple mode	7	-0.146664684	0.125473676	0.28678241	-0.392593089	0.09926372	0.863583502	0.67530348	1.104357503
ebi-a-GCST90001770	ebi-a-GCST011075	sCOVID-19	CD24 on IgD- CD38dim	Weighted mode	7	-0.042701652	0.106321264	0.70187177	-0.25109133	0.165688026	0.958197224	0.777951318	1.180204851
ebi-a-GCST90001771	ebi-a-GCST011075	sCOVID-19	CD24 on memory B cell	MR Egger	32	0.01577752	0.046907486	0.738945392	-0.076161153	0.107716193	1.015902642	0.92666686	1.113731615
ebi-a-GCST90001771	ebi-a-GCST011075	sCOVID-19	CD24 on memory B cell	Weighted median	32	0.004182324	0.041515942	0.919756711	-0.077188923	0.08555357	1.004191082	0.925714949	1.089319915
ebi-a-GCST90001771	ebi-a-GCST011075	sCOVID-19	CD24 on memory B cell	Inverse variance weighted	32	0.008385123	0.033661916	0.803284808	-0.057592232	0.074362479	1.008420377	0.944034816	1.077197196
ebi-a-GCST90001771	ebi-a-GCST011075	sCOVID-19	CD24 on memory B cell	Simple mode	32	-0.110961865	0.079795913	0.174258632	-0.267361854	0.045438124	0.894972878	0.76539606	1.046486251
ebi-a-GCST90001771	ebi-a-GCST011075	sCOVID-19	CD24 on memory B cell	Weighted mode	32	-0.008039461	0.043175658	0.853498278	-0.09266375	0.076584828	0.991992769	0.91149994	1.079593766
ebi-a-GCST90001772	ebi-a-GCST011075	sCOVID-19	CD24 on unsw mem	MR Egger	25	0.02842233	0.034526625	0.418848087	-0.039249854	0.096094514	1.028830099	0.961510442	1.100863106
ebi-a-GCST90001772	ebi-a-GCST011075	sCOVID-19	CD24 on unsw mem	Weighted median	25	0.003728531	0.03394915	0.912546636	-0.062811803	0.070268864	1.00373549	0.939120197	1.072796579
ebi-a-GCST90001772	ebi-a-GCST011075	sCOVID-19	CD24 on unsw mem	Inverse variance weighted	25	0.037582097	0.027794185	0.176325157	-0.016894506	0.092058699	1.038297234	0.983247406	1.09642918
ebi-a-GCST90001772	ebi-a-GCST011075	sCOVID-19	CD24 on unsw mem	Simple mode	25	0.078297057	0.068466912	0.264078749	-0.05589809	0.212492205	1.081443862	0.945635501	1.236756472
ebi-a-GCST90001772	ebi-a-GCST011075	sCOVID-19	CD24 on unsw mem	Weighted mode	25	0.017188907	0.030310633	0.575918191	-0.042219934	0.076597748	1.017337486	0.958658915	1.079607714
ebi-a-GCST90001773	ebi-a-GCST011075	sCOVID-19	CD24 on sw mem	MR Egger	39	-0.030687543	0.034037936	0.373117487	-0.097401898	0.036026811	0.969778539	0.907191335	1.036683641
ebi-a-GCST90001773	ebi-a-GCST011075	sCOVID-19	CD24 on sw mem	Weighted median	39	-0.021669662	0.036761454	0.555548085	-0.093722112	0.050382788	0.978563439	0.910535754	1.051673588
ebi-a-GCST90001773	ebi-a-GCST011075	sCOVID-19	CD24 on sw mem	Inverse variance weighted	39	0.003364867	0.024758123	0.891892734	-0.045161055	0.051890789	1.003370535	0.955843526	1.053260708
ebi-a-GCST90001773	ebi-a-GCST011075	sCOVID-19	CD24 on sw mem	Simple mode	39	-0.028063101	0.057418966	0.62783279	-0.140604275	0.084478073	0.97232701	0.868833062	1.088148984
ebi-a-GCST90001773	ebi-a-GCST011075	sCOVID-19	CD24 on sw mem	Weighted mode	39	-0.017971779	0.041328976	0.666133162	-0.098976571	0.063033013	0.98218875	0.905763929	1.065061999
ebi-a-GCST90001774	ebi-a-GCST011075	sCOVID-19	CD24 on transitional	MR Egger	19	-0.007053438	0.092410062	0.940049556	-0.18817716	0.174070283	0.992971379	0.828467923	1.190139209
ebi-a-GCST90001774	ebi-a-GCST011075	sCOVID-19	CD24 on transitional	Weighted median	19	0.049552153	0.077732214	0.523817084	-0.102802987	0.201907292	1.050800393	0.902304722	1.223734553
ebi-a-GCST90001774	ebi-a-GCST011075	sCOVID-19	CD24 on transitional	Inverse variance weighted	19	0.00338694	0.050811834	0.946855143	-0.096204254	0.102978135	1.003392683	0.908278477	1.108467172
ebi-a-GCST90001774	ebi-a-GCST011075	sCOVID-19	CD24 on transitional	Simple mode	19	0.130656365	0.126616097	0.315781128	-0.117511186	0.378823915	1.139576116	0.889130566	1.46056583
ebi-a-GCST90001774	ebi-a-GCST011075	sCOVID-19	CD24 on transitional	Weighted mode	19	0.106082983	0.103839537	0.320503016	-0.09744251	0.309608476	1.111914142	0.907154492	1.362891405
ebi-a-GCST90001775	ebi-a-GCST011075	sCOVID-19	CD25 on B cell	MR Egger	24	-0.049198431	0.033220254	0.152793628	-0.114310128	0.015913267	0.951992207	0.891981285	1.016040557
ebi-a-GCST90001775	ebi-a-GCST011075	sCOVID-19	CD25 on B cell	Weighted median	24	-0.045924387	0.035362364	0.194053842	-0.115234621	0.023385846	0.955114178	0.891157036	1.023661439
ebi-a-GCST90001775	ebi-a-GCST011075	sCOVID-19	CD25 on B cell	Inverse variance weighted	24	-0.051462802	0.026744432	0.054324054	-0.103881888	0.000956284	0.949838981	0.901331749	1.000956741
ebi-a-GCST90001775	ebi-a-GCST011075	sCOVID-19	CD25 on B cell	Simple mode	24	-0.069156695	0.082751002	0.411910393	-0.23134866	0.09303527	0.933180444	0.793462769	1.097500444
ebi-a-GCST90001775	ebi-a-GCST011075	sCOVID-19	CD25 on B cell	Weighted mode	24	-0.050764695	0.031490197	0.120583614	-0.112485481	0.01095609	0.950502302	0.893610321	1.011016328
ebi-a-GCST90001776	ebi-a-GCST011075	sCOVID-19	CD25 on CD20- CD38-	MR Egger	19	-0.033479515	0.071779798	0.646836246	-0.17416792	0.107208889	0.967074721	0.840155807	1.113166758
ebi-a-GCST90001776	ebi-a-GCST011075	sCOVID-19	CD25 on CD20- CD38-	Weighted median	19	0.024123549	0.066764152	0.717856606	-0.10673419	0.154981287	1.024416875	0.898764542	1.167636111
ebi-a-GCST90001776	ebi-a-GCST011075	sCOVID-19	CD25 on CD20- CD38-	Inverse variance weighted	19	-0.039447977	0.047125349	0.40254414	-0.131813661	0.052917707	0.961319963	0.876504307	1.054342876
ebi-a-GCST90001776	ebi-a-GCST011075	sCOVID-19	CD25 on CD20- CD38-	Simple mode	19	-0.046310137	0.105554037	0.666075085	-0.253196049	0.160575775	0.954745814	0.776315671	1.174186744
ebi-a-GCST90001776	ebi-a-GCST011075	sCOVID-19	CD25 on CD20- CD38-	Weighted mode	19	-0.02120686	0.070064068	0.765605127	-0.158532434	0.116118714	0.979016424	0.853395284	1.123129195
ebi-a-GCST90001777	ebi-a-GCST011075	sCOVID-19	CD25 on CD24+ CD27+	MR Egger	28	0.001927866	0.025793732	0.940992374	-0.048627849	0.052483581	1.001929726	0.952535551	1.053885258
ebi-a-GCST90001777	ebi-a-GCST011075	sCOVID-19	CD25 on CD24+ CD27+	Weighted median	28	0.017724488	0.026320337	0.500683825	-0.033863372	0.069312349	1.017882499	0.966703574	1.071770924
ebi-a-GCST90001777	ebi-a-GCST011075	sCOVID-19	CD25 on CD24+ CD27+	Inverse variance weighted	28	0.004636269	0.021215896	0.827017684	-0.036946886	0.046219424	1.004647033	0.963727321	1.047304189
ebi-a-GCST90001777	ebi-a-GCST011075	sCOVID-19	CD25 on CD24+ CD27+	Simple mode	28	0.01838804	0.072160898	0.800793071	-0.123047321	0.159823401	1.018558141	0.884221819	1.173303648
ebi-a-GCST90001777	ebi-a-GCST011075	sCOVID-19	CD25 on CD24+ CD27+	Weighted mode	28	0.015026732	0.023210265	0.522828869	-0.030465388	0.060518852	1.015140201	0.969994005	1.062387625
ebi-a-GCST90001778	ebi-a-GCST011075	sCOVID-19	CD25 on IgD+ CD24+	MR Egger	27	0.038810338	0.052054737	0.462881388	-0.063216947	0.140837623	1.039573297	0.938739795	1.151237698
ebi-a-GCST90001778	ebi-a-GCST011075	sCOVID-19	CD25 on IgD+ CD24+	Weighted median	27	0.043236154	0.049071443	0.378271358	-0.052943874	0.139416181	1.044184454	0.948433243	1.149602444
ebi-a-GCST90001778	ebi-a-GCST011075	sCOVID-19	CD25 on IgD+ CD24+	Inverse variance weighted	27	0.015044072	0.036037255	0.676342807	-0.055588949	0.085677092	1.015157803	0.945927881	1.089454478
ebi-a-GCST90001778	ebi-a-GCST011075	sCOVID-19	CD25 on IgD+ CD24+	Simple mode	27	0.037674126	0.094505393	0.693409721	-0.147556444	0.222904697	1.038392793	0.862813736	1.249701468
ebi-a-GCST90001778	ebi-a-GCST011075	sCOVID-19	CD25 on IgD+ CD24+	Weighted mode	27	0.044951625	0.049584958	0.372966261	-0.052234892	0.142138143	1.04597726	0.949105903	1.15273588
ebi-a-GCST90001779	ebi-a-GCST011075	sCOVID-19	CD25 on IgD+ CD24-	MR Egger	23	-0.031849261	0.032281092	0.33505965	-0.0951202	0.031421679	0.968652585	0.909263634	1.031920551
ebi-a-GCST90001779	ebi-a-GCST011075	sCOVID-19	CD25 on IgD+ CD24-	Weighted median	23	-0.031056842	0.028438583	0.274803595	-0.086796465	0.024682781	0.969420468	0.91686369	1.024989923
ebi-a-GCST90001779	ebi-a-GCST011075	sCOVID-19	CD25 on IgD+ CD24-	Inverse variance weighted	23	-0.02718598	0.026559478	0.306029611	-0.079242558	0.024870597	0.973180232	0.923815819	1.02518245
ebi-a-GCST90001779	ebi-a-GCST011075	sCOVID-19	CD25 on IgD+ CD24-	Simple mode	23	-0.028305031	0.053250988	0.600371162	-0.132676966	0.076066905	0.972091804	0.875747942	1.079034765
ebi-a-GCST90001779	ebi-a-GCST011075	sCOVID-19	CD25 on IgD+ CD24-	Weighted mode	23	-0.020591884	0.02367713	0.393857189	-0.066999058	0.025815291	0.979618681	0.935196082	1.026151392
ebi-a-GCST90001780	ebi-a-GCST011075	sCOVID-19	CD25 on IgD+ CD38-	MR Egger	26	0.017715239	0.042876229	0.683149224	-0.066322169	0.101752647	1.017873085	0.935829321	1.107109591
ebi-a-GCST90001780	ebi-a-GCST011075	sCOVID-19	CD25 on IgD+ CD38-	Weighted median	26	0.04239949	0.039348875	0.28124473	-0.034724305	0.119523285	1.043311188	0.965871665	1.126959485
ebi-a-GCST90001780	ebi-a-GCST011075	sCOVID-19	CD25 on IgD+ CD38-	Inverse variance weighted	26	-0.000163789	0.033296207	0.996075092	-0.065424355	0.065096776	0.999836224	0.936669899	1.067262304
ebi-a-GCST90001780	ebi-a-GCST011075	sCOVID-19	CD25 on IgD+ CD38-	Simple mode	26	0.02349539	0.066586685	0.727155501	-0.107014512	0.154005291	1.023773581	0.898512634	1.166497059
ebi-a-GCST90001780	ebi-a-GCST011075	sCOVID-19	CD25 on IgD+ CD38-	Weighted mode	26	0.031897101	0.03802371	0.409489879	-0.042629369	0.106423572	1.032411266	0.958266487	1.112292913
ebi-a-GCST90001781	ebi-a-GCST011075	sCOVID-19	CD25 on IgD+ CD38- naive	MR Egger	24	0.001161493	0.065134457	0.985933421	-0.126502042	0.128825029	1.001162168	0.88117235	1.137491079
ebi-a-GCST90001781	ebi-a-GCST011075	sCOVID-19	CD25 on IgD+ CD38- naive	Weighted median	24	0.056476283	0.050330112	0.261812628	-0.042170737	0.155123303	1.058101519	0.95870608	1.167801945
ebi-a-GCST90001781	ebi-a-GCST011075	sCOVID-19	CD25 on IgD+ CD38- naive	Inverse variance weighted	24	0.002217727	0.03729915	0.952587433	-0.070888606	0.075324061	1.002220188	0.931565657	1.078233508
ebi-a-GCST90001781	ebi-a-GCST011075	sCOVID-19	CD25 on IgD+ CD38- naive	Simple mode	24	0.055922743	0.079022492	0.486253087	-0.098961342	0.210806828	1.05751598	0.905777723	1.234673828
ebi-a-GCST90001781	ebi-a-GCST011075	sCOVID-19	CD25 on IgD+ CD38- naive	Weighted mode	24	0.070889981	0.059326463	0.244297507	-0.045389886	0.187169849	1.073463119	0.955624824	1.205832077
ebi-a-GCST90001782	ebi-a-GCST011075	sCOVID-19	CD25 on IgD+ CD38- unsw mem	MR Egger	22	-0.024370805	0.026764694	0.373372526	-0.076829604	0.028087995	0.975923765	0.926047635	1.028486182
ebi-a-GCST90001782	ebi-a-GCST011075	sCOVID-19	CD25 on IgD+ CD38- unsw mem	Weighted median	22	-0.018505147	0.031141071	0.552354236	-0.079541645	0.042531351	0.981665022	0.923539558	1.043448769
ebi-a-GCST90001782	ebi-a-GCST011075	sCOVID-19	CD25 on IgD+ CD38- unsw mem	Inverse variance weighted	22	-0.028964475	0.021168085	0.171215469	-0.070453922	0.012524972	0.971450974	0.931970682	1.012603738
ebi-a-GCST90001782	ebi-a-GCST011075	sCOVID-19	CD25 on IgD+ CD38- unsw mem	Simple mode	22	-0.023669881	0.049405572	0.636823318	-0.120504803	0.073165041	0.976608053	0.88647283	1.075908091
ebi-a-GCST90001782	ebi-a-GCST011075	sCOVID-19	CD25 on IgD+ CD38- unsw mem	Weighted mode	22	-0.011208655	0.027777567	0.690648911	-0.065652685	0.043235376	0.988853928	0.936456053	1.044183642
ebi-a-GCST90001783	ebi-a-GCST011075	sCOVID-19	CD25 on IgD+ CD38br	MR Egger	13	0.325435152	0.194285135	0.12208803	-0.055363712	0.706234017	1.384633041	0.946140962	2.026345687
ebi-a-GCST90001783	ebi-a-GCST011075	sCOVID-19	CD25 on IgD+ CD38br	Weighted median	13	0.079859689	0.100002394	0.42453528	-0.116145003	0.275864381	1.083135081	0.890346111	1.317669151
ebi-a-GCST90001783	ebi-a-GCST011075	sCOVID-19	CD25 on IgD+ CD38br	Inverse variance weighted	13	-0.026849693	0.09201222	0.770435164	-0.207193644	0.153494258	0.973507556	0.812862228	1.165901093
ebi-a-GCST90001783	ebi-a-GCST011075	sCOVID-19	CD25 on IgD+ CD38br	Simple mode	13	0.160247271	0.198753799	0.435780344	-0.229310176	0.549804718	1.173801082	0.79508188	1.732914578
ebi-a-GCST90001783	ebi-a-GCST011075	sCOVID-19	CD25 on IgD+ CD38br	Weighted mode	13	0.15210188	0.13576162	0.284482453	-0.113990896	0.418194656	1.164278847	0.892266079	1.51921637
ebi-a-GCST90001784	ebi-a-GCST011075	sCOVID-19	CD25 on IgD+ CD38dim	MR Egger	22	0.008187604	0.044711641	0.856547357	-0.079447212	0.09582242	1.008221214	0.923626775	1.100563609
ebi-a-GCST90001784	ebi-a-GCST011075	sCOVID-19	CD25 on IgD+ CD38dim	Weighted median	22	-0.022607783	0.046195515	0.624563167	-0.113150993	0.067935427	0.977645858	0.893015811	1.070296194
ebi-a-GCST90001784	ebi-a-GCST011075	sCOVID-19	CD25 on IgD+ CD38dim	Inverse variance weighted	22	-0.022363327	0.034900074	0.52166456	-0.090767471	0.046040818	0.977884879	0.913230039	1.047117151
ebi-a-GCST90001784	ebi-a-GCST011075	sCOVID-19	CD25 on IgD+ CD38dim	Simple mode	22	-0.015207594	0.080631207	0.852211781	-0.17324476	0.142829572	0.984907457	0.840931763	1.15353319
ebi-a-GCST90001784	ebi-a-GCST011075	sCOVID-19	CD25 on IgD+ CD38dim	Weighted mode	22	-0.015207594	0.044675363	0.736935246	-0.102771307	0.072356118	0.984907457	0.902333307	1.075038116
ebi-a-GCST90001785	ebi-a-GCST011075	sCOVID-19	CD25 on IgD- CD24-	MR Egger	26	-0.001570761	0.070214676	0.982337097	-0.139191526	0.136050003	0.998430472	0.870061373	1.145739183
ebi-a-GCST90001785	ebi-a-GCST011075	sCOVID-19	CD25 on IgD- CD24-	Weighted median	26	-0.03847367	0.064504514	0.550875141	-0.164902517	0.087955178	0.962257041	0.847976364	1.091939178
ebi-a-GCST90001785	ebi-a-GCST011075	sCOVID-19	CD25 on IgD- CD24-	Inverse variance weighted	26	0.000484758	0.044122698	0.991234154	-0.085995731	0.086965246	1.000484875	0.917598149	1.090858767
ebi-a-GCST90001785	ebi-a-GCST011075	sCOVID-19	CD25 on IgD- CD24-	Simple mode	26	-0.119914963	0.114699731	0.305810292	-0.344726436	0.104896509	0.886995861	0.708414124	1.110595668
ebi-a-GCST90001785	ebi-a-GCST011075	sCOVID-19	CD25 on IgD- CD24-	Weighted mode	26	-0.037288584	0.065887566	0.576477968	-0.166428212	0.091851045	0.963398074	0.846683596	1.096201525
ebi-a-GCST90001786	ebi-a-GCST011075	sCOVID-19	CD25 on IgD- CD27-	MR Egger	20	-0.134181302	0.09686817	0.182920809	-0.324042914	0.055680311	0.874431514	0.723219206	1.057259635
ebi-a-GCST90001786	ebi-a-GCST011075	sCOVID-19	CD25 on IgD- CD27-	Weighted median	20	-0.074275289	0.071930909	0.301794822	-0.215259871	0.066709293	0.928416076	0.806331871	1.068984671
ebi-a-GCST90001786	ebi-a-GCST011075	sCOVID-19	CD25 on IgD- CD27-	Inverse variance weighted	20	-0.083373516	0.050009773	0.095485679	-0.18139267	0.014645638	0.920007445	0.834107765	1.014753411
ebi-a-GCST90001786	ebi-a-GCST011075	sCOVID-19	CD25 on IgD- CD27-	Simple mode	20	-0.086469594	0.108296992	0.43447751	-0.298731698	0.125792509	0.917163435	0.741758398	1.13404684
ebi-a-GCST90001786	ebi-a-GCST011075	sCOVID-19	CD25 on IgD- CD27-	Weighted mode	20	-0.086469594	0.088917759	0.343036896	-0.260748401	0.087809213	0.917163435	0.770474746	1.091779805
ebi-a-GCST90001787	ebi-a-GCST011075	sCOVID-19	CD25 on IgD- CD38-	MR Egger	21	-0.036655037	0.051735964	0.487235927	-0.138057527	0.064747452	0.964008625	0.871048582	1.066889549
ebi-a-GCST90001787	ebi-a-GCST011075	sCOVID-19	CD25 on IgD- CD38-	Weighted median	21	-0.036424443	0.051305806	0.477736518	-0.136983822	0.064134936	0.964230946	0.871984333	1.066236263
ebi-a-GCST90001787	ebi-a-GCST011075	sCOVID-19	CD25 on IgD- CD38-	Inverse variance weighted	21	-0.032415427	0.034267256	0.344169384	-0.099579249	0.034748395	0.968104322	0.905218209	1.035359175
ebi-a-GCST90001787	ebi-a-GCST011075	sCOVID-19	CD25 on IgD- CD38-	Simple mode	21	-0.066455816	0.090408759	0.470835504	-0.243656984	0.110745352	0.935704258	0.783756429	1.1171104
ebi-a-GCST90001787	ebi-a-GCST011075	sCOVID-19	CD25 on IgD- CD38-	Weighted mode	21	-0.036472249	0.053048344	0.499646007	-0.140447004	0.067502506	0.964184851	0.868969716	1.069832941
ebi-a-GCST90001788	ebi-a-GCST011075	sCOVID-19	CD25 on IgD- CD38br	MR Egger	18	0.12478802	0.206066666	0.553293396	-0.279102646	0.528678685	1.132908273	0.756462252	1.696688966
ebi-a-GCST90001788	ebi-a-GCST011075	sCOVID-19	CD25 on IgD- CD38br	Weighted median	18	-0.013123179	0.099370882	0.894934764	-0.207890108	0.18164375	0.986962555	0.812296297	1.199186907
ebi-a-GCST90001788	ebi-a-GCST011075	sCOVID-19	CD25 on IgD- CD38br	Inverse variance weighted	18	0.009826153	0.07993238	0.902161876	-0.146841312	0.166493619	1.009874589	0.863430982	1.181155999
ebi-a-GCST90001788	ebi-a-GCST011075	sCOVID-19	CD25 on IgD- CD38br	Simple mode	18	-0.002424709	0.19084549	0.990010992	-0.376481869	0.371632451	0.997578228	0.686271561	1.450099901
ebi-a-GCST90001788	ebi-a-GCST011075	sCOVID-19	CD25 on IgD- CD38br	Weighted mode	18	-0.121713865	0.203454947	0.557570163	-0.52048556	0.27705783	0.885401677	0.594231942	1.319242661
ebi-a-GCST90001789	ebi-a-GCST011075	sCOVID-19	CD25 on IgD- CD38dim	MR Egger	21	-0.052215212	0.069762672	0.463342453	-0.188950049	0.084519625	0.949124582	0.827827857	1.0881942
ebi-a-GCST90001789	ebi-a-GCST011075	sCOVID-19	CD25 on IgD- CD38dim	Weighted median	21	-0.069166103	0.060993042	0.256794595	-0.188712466	0.05038026	0.933171665	0.828024558	1.051670928
ebi-a-GCST90001789	ebi-a-GCST011075	sCOVID-19	CD25 on IgD- CD38dim	Inverse variance weighted	21	-0.086672943	0.042854531	0.043125554	-0.170667823	-0.002678063	0.91697695	0.843101586	0.997325519
ebi-a-GCST90001789	ebi-a-GCST011075	sCOVID-19	CD25 on IgD- CD38dim	Simple mode	21	-0.023747078	0.09781145	0.810645065	-0.215457521	0.167963365	0.976532665	0.806172515	1.182893274
ebi-a-GCST90001789	ebi-a-GCST011075	sCOVID-19	CD25 on IgD- CD38dim	Weighted mode	21	-0.060913322	0.070538089	0.398072114	-0.199167976	0.077341333	0.940904792	0.81941224	1.080410794
ebi-a-GCST90001790	ebi-a-GCST011075	sCOVID-19	CD25 on memory B cell	MR Egger	26	-0.012435618	0.052637758	0.815244064	-0.115605623	0.090734387	0.987641384	0.890826475	1.094978126
ebi-a-GCST90001790	ebi-a-GCST011075	sCOVID-19	CD25 on memory B cell	Weighted median	26	0.009230342	0.052347892	0.860037115	-0.093371526	0.111832211	1.009273073	0.910855031	1.118325202
ebi-a-GCST90001790	ebi-a-GCST011075	sCOVID-19	CD25 on memory B cell	Inverse variance weighted	26	-0.024530766	0.034461417	0.476568335	-0.092075145	0.043013612	0.975767668	0.912036612	1.043952105
ebi-a-GCST90001790	ebi-a-GCST011075	sCOVID-19	CD25 on memory B cell	Simple mode	26	-0.090472767	0.099731105	0.372980088	-0.285945732	0.105000198	0.913499211	0.751303387	1.11071083
ebi-a-GCST90001790	ebi-a-GCST011075	sCOVID-19	CD25 on memory B cell	Weighted mode	26	0.026166063	0.055538397	0.641629924	-0.082689194	0.13502132	1.0265114	0.920637242	1.144561186
ebi-a-GCST90001791	ebi-a-GCST011075	sCOVID-19	CD25 on naive-mature B cell	MR Egger	25	-0.026431316	0.045872056	0.570078499	-0.116340546	0.063477915	0.973914934	0.890172027	1.065535953
ebi-a-GCST90001791	ebi-a-GCST011075	sCOVID-19	CD25 on naive-mature B cell	Weighted median	25	0.002071455	0.043501207	0.962020415	-0.08319091	0.08733382	1.002073602	0.92017546	1.091260904
ebi-a-GCST90001791	ebi-a-GCST011075	sCOVID-19	CD25 on naive-mature B cell	Inverse variance weighted	25	-0.010824667	0.03532613	0.759284148	-0.080063881	0.058414547	0.989233709	0.923057379	1.060154389
[truncated: 1,652 more rows]
