# Supplementary material for: Identifying the plasma metabolome responsible for mediating immune cell action in severe COVID-19: a Mendelian randomization investigation
Source: Front Cell Infect Microbiol. 2024 Aug 19;14:1393432. doi: 10.3389/fcimb.2024.1393432 (PMC11366714; doi:10.3389/fcimb.2024.1393432)
Supplement: Supplementary File 3 — Reverse MR analysis results of the effect of sCOVID-19 on immune cells. [file DataSheet3.csv]

id.exposure	id.outcome	outcome	exposure	method	nsnp	b	se	pval	lo_ci	up_ci	or	or_lci95	or_uci95
ebi-a-GCST011075	ebi-a-GCST90001590	CD4+ AC	COVID-19 (very severe respiratory confirmed vs population) RELEASE 5 || id:ebi-a-GCST011075	MR Egger	8	0.146446481	0.136780934	0.325487172	-0.121644151	0.414537112	1.157712969	0.885463404	1.513669919
ebi-a-GCST011075	ebi-a-GCST90001590	CD4+ AC	COVID-19 (very severe respiratory confirmed vs population) RELEASE 5 || id:ebi-a-GCST011075	Weighted median	8	-0.06299952	0.06261968	0.314383911	-0.185734093	0.059735054	0.938943925	0.8304944	1.061555254
ebi-a-GCST011075	ebi-a-GCST90001590	CD4+ AC	COVID-19 (very severe respiratory confirmed vs population) RELEASE 5 || id:ebi-a-GCST011075	Inverse variance weighted	8	-0.054523996	0.053570758	0.308775859	-0.159522682	0.050474689	0.946935786	0.85255063	1.051770241
ebi-a-GCST011075	ebi-a-GCST90001590	CD4+ AC	COVID-19 (very severe respiratory confirmed vs population) RELEASE 5 || id:ebi-a-GCST011075	Simple mode	8	-0.144105035	0.096909777	0.180608602	-0.334048198	0.045838128	0.865796804	0.71601927	1.046904933
ebi-a-GCST011075	ebi-a-GCST90001590	CD4+ AC	COVID-19 (very severe respiratory confirmed vs population) RELEASE 5 || id:ebi-a-GCST011075	Weighted mode	8	-0.058575993	0.08254453	0.50088171	-0.220363271	0.103211286	0.943106569	0.802227319	1.108725642
ebi-a-GCST011075	ebi-a-GCST90001672	CD39+ CD8br AC	COVID-19 (very severe respiratory confirmed vs population) RELEASE 5 || id:ebi-a-GCST011075	MR Egger	8	-0.006883479	0.161462419	0.967378139	-0.32334982	0.309582862	0.993140158	0.723720638	1.362856496
ebi-a-GCST011075	ebi-a-GCST90001672	CD39+ CD8br AC	COVID-19 (very severe respiratory confirmed vs population) RELEASE 5 || id:ebi-a-GCST011075	Weighted median	8	0.027452079	0.066039478	0.677635433	-0.101985297	0.156889455	1.027832359	0.903042829	1.169866284
ebi-a-GCST011075	ebi-a-GCST90001672	CD39+ CD8br AC	COVID-19 (very severe respiratory confirmed vs population) RELEASE 5 || id:ebi-a-GCST011075	Inverse variance weighted	8	0.066531209	0.053821509	0.216404532	-0.038958948	0.172021366	1.068794319	0.961790192	1.18770321
ebi-a-GCST011075	ebi-a-GCST90001672	CD39+ CD8br AC	COVID-19 (very severe respiratory confirmed vs population) RELEASE 5 || id:ebi-a-GCST011075	Simple mode	8	0.236022665	0.113080841	0.075280279	0.014384217	0.457661113	1.266203008	1.014488168	1.580373344
ebi-a-GCST011075	ebi-a-GCST90001672	CD39+ CD8br AC	COVID-19 (very severe respiratory confirmed vs population) RELEASE 5 || id:ebi-a-GCST011075	Weighted mode	8	-0.026257895	0.083740225	0.762989589	-0.190388736	0.137872946	0.974083846	0.826637727	1.147829704
ebi-a-GCST011075	ebi-a-GCST90001726	CD19 on IgD+ CD38-	COVID-19 (very severe respiratory confirmed vs population) RELEASE 5 || id:ebi-a-GCST011075	MR Egger	8	0.139140972	0.126317479	0.312885786	-0.108441288	0.386723231	1.149286105	0.897231572	1.47214899
ebi-a-GCST011075	ebi-a-GCST90001726	CD19 on IgD+ CD38-	COVID-19 (very severe respiratory confirmed vs population) RELEASE 5 || id:ebi-a-GCST011075	Weighted median	8	-0.009322064	0.059345794	0.875181446	-0.12563982	0.106995692	0.990721252	0.881932444	1.11292946
ebi-a-GCST011075	ebi-a-GCST90001726	CD19 on IgD+ CD38-	COVID-19 (very severe respiratory confirmed vs population) RELEASE 5 || id:ebi-a-GCST011075	Inverse variance weighted	8	-0.023389231	0.045665968	0.608524492	-0.112894529	0.066116067	0.976882177	0.893244866	1.06835071
ebi-a-GCST011075	ebi-a-GCST90001726	CD19 on IgD+ CD38-	COVID-19 (very severe respiratory confirmed vs population) RELEASE 5 || id:ebi-a-GCST011075	Simple mode	8	0.021212625	0.095212953	0.830059241	-0.165404762	0.207830013	1.021439212	0.847550578	1.231003897
ebi-a-GCST011075	ebi-a-GCST90001726	CD19 on IgD+ CD38-	COVID-19 (very severe respiratory confirmed vs population) RELEASE 5 || id:ebi-a-GCST011075	Weighted mode	8	0.003594961	0.076364659	0.963767396	-0.146079771	0.153269693	1.00360143	0.864088771	1.165639301
ebi-a-GCST011075	ebi-a-GCST90001731	CD19 on IgD- CD24-	COVID-19 (very severe respiratory confirmed vs population) RELEASE 5 || id:ebi-a-GCST011075	MR Egger	8	0.124489282	0.126610721	0.363458197	-0.123667732	0.372646295	1.132569881	0.883673409	1.451570822
ebi-a-GCST011075	ebi-a-GCST90001731	CD19 on IgD- CD24-	COVID-19 (very severe respiratory confirmed vs population) RELEASE 5 || id:ebi-a-GCST011075	Weighted median	8	0.057101912	0.058072153	0.325463508	-0.056719509	0.170923332	1.058763706	0.944859057	1.186399787
ebi-a-GCST011075	ebi-a-GCST90001731	CD19 on IgD- CD24-	COVID-19 (very severe respiratory confirmed vs population) RELEASE 5 || id:ebi-a-GCST011075	Inverse variance weighted	8	0.014028798	0.045776815	0.759253847	-0.07569376	0.103751356	1.014127663	0.927100078	1.109324594
ebi-a-GCST011075	ebi-a-GCST90001731	CD19 on IgD- CD24-	COVID-19 (very severe respiratory confirmed vs population) RELEASE 5 || id:ebi-a-GCST011075	Simple mode	8	0.068163434	0.089231579	0.46989041	-0.10673046	0.243057328	1.070540257	0.898767894	1.275141723
ebi-a-GCST011075	ebi-a-GCST90001731	CD19 on IgD- CD24-	COVID-19 (very severe respiratory confirmed vs population) RELEASE 5 || id:ebi-a-GCST011075	Weighted mode	8	0.063690301	0.080086443	0.452574701	-0.093279127	0.22065973	1.065762282	0.910939197	1.246899076
ebi-a-GCST011075	ebi-a-GCST90001803	CD27 on IgD- CD38br	COVID-19 (very severe respiratory confirmed vs population) RELEASE 5 || id:ebi-a-GCST011075	MR Egger	8	0.085047764	0.127649517	0.530013981	-0.165145289	0.335240817	1.088769069	0.847770523	1.398277073
ebi-a-GCST011075	ebi-a-GCST90001803	CD27 on IgD- CD38br	COVID-19 (very severe respiratory confirmed vs population) RELEASE 5 || id:ebi-a-GCST011075	Weighted median	8	0.048769529	0.058324893	0.403059248	-0.065547262	0.163086319	1.049978333	0.936554782	1.177138295
ebi-a-GCST011075	ebi-a-GCST90001803	CD27 on IgD- CD38br	COVID-19 (very severe respiratory confirmed vs population) RELEASE 5 || id:ebi-a-GCST011075	Inverse variance weighted	8	0.019684239	0.0461475	0.669706772	-0.070764862	0.110133339	1.019879251	0.93168094	1.116426924
ebi-a-GCST011075	ebi-a-GCST90001803	CD27 on IgD- CD38br	COVID-19 (very severe respiratory confirmed vs population) RELEASE 5 || id:ebi-a-GCST011075	Simple mode	8	0.081572883	0.100973562	0.445749684	-0.1163353	0.279481065	1.084992292	0.890176697	1.322443372
ebi-a-GCST011075	ebi-a-GCST90001803	CD27 on IgD- CD38br	COVID-19 (very severe respiratory confirmed vs population) RELEASE 5 || id:ebi-a-GCST011075	Weighted mode	8	0.065798407	0.084043493	0.459343015	-0.09892684	0.230523654	1.068011392	0.905808974	1.259259253
ebi-a-GCST011075	ebi-a-GCST90002034	CD39 on monocyte	COVID-19 (very severe respiratory confirmed vs population) RELEASE 5 || id:ebi-a-GCST011075	MR Egger	8	-0.0510776	0.142930671	0.733056519	-0.331221714	0.229066515	0.950204932	0.718045951	1.257425674
ebi-a-GCST011075	ebi-a-GCST90002034	CD39 on monocyte	COVID-19 (very severe respiratory confirmed vs population) RELEASE 5 || id:ebi-a-GCST011075	Weighted median	8	-0.055884059	0.061128823	0.360611	-0.175696553	0.063928434	0.945648769	0.838872498	1.066016106
ebi-a-GCST011075	ebi-a-GCST90002034	CD39 on monocyte	COVID-19 (very severe respiratory confirmed vs population) RELEASE 5 || id:ebi-a-GCST011075	Inverse variance weighted	8	-0.05149459	0.051445859	0.31685232	-0.152328473	0.049339293	0.949808788	0.858706172	1.050576744
ebi-a-GCST011075	ebi-a-GCST90002034	CD39 on monocyte	COVID-19 (very severe respiratory confirmed vs population) RELEASE 5 || id:ebi-a-GCST011075	Simple mode	8	-0.034912694	0.088063838	0.703582541	-0.207517816	0.137692428	0.965689723	0.812598765	1.14762252
ebi-a-GCST011075	ebi-a-GCST90002034	CD39 on monocyte	COVID-19 (very severe respiratory confirmed vs population) RELEASE 5 || id:ebi-a-GCST011075	Weighted mode	8	-0.063824317	0.078415668	0.442491823	-0.217519026	0.089870393	0.938169806	0.804512298	1.09403248
