# Supplementary material for: Identifying the plasma metabolome responsible for mediating immune cell action in severe COVID-19: a Mendelian randomization investigation
Source: Front Cell Infect Microbiol. 2024 Aug 19;14:1393432. doi: 10.3389/fcimb.2024.1393432 (PMC11366714; doi:10.3389/fcimb.2024.1393432)
Supplement: Supplementary Fle 4 — Characteristics of significant SNPs with genome-wide associations for plasma metabolites on sCOVID-19. [file DataSheet4.csv]

id.exposure	exposure	SNP	chr.exposure	pos.exposure	effect_allele.exposure	other_allele.exposure	eaf.exposure	beta.exposure	se.exposure	pval.exposure	samplesize.exposure	data_source.exposure	R2	F
GCST90199621	Carnitine levels	rs7537155	1	18880127	A	G	0.199113	-0.0900652	0.019229	2.81588e-06	8192	textfile	0.00267084820853596	21.9328260771458
GCST90199621	Carnitine levels	rs78562549	2	36068755	T	G	0.00740514	0.394897	0.0881915	7.54445e-06	8192	textfile	0.0024415331520431	20.0450972847897
GCST90199621	Carnitine levels	rs4254516	2	112944230	C	G	0.455659	-0.0700485	0.0152171	4.15883e-06	8192	textfile	0.00258001370659298	21.1849697693752
GCST90199621	Carnitine levels	rs12692101	2	129893296	T	A	0.444305	-0.0812856	0.0159379	3.3939e-07	8192	textfile	0.00316517912542732	26.0051279253131
GCST90199621	Carnitine levels	rs13026148	2	214649844	A	G	0.378223	-0.0706059	0.0158653	8.57356e-06	8192	textfile	0.00241183034915417	19.8006463593951
GCST90199621	Carnitine levels	rs73025372	3	15272857	G	A	0.0515375	0.157569	0.0346167	5.31831e-06	8192	textfile	0.00252280255229033	20.7140102612129
GCST90199621	Carnitine levels	rs115168226	4	39615371	G	A	0.00618191	-0.446554	0.097039	4.18852e-06	8192	textfile	0.00257836373491292	21.1713865241685
GCST90199621	Carnitine levels	rs10006723	4	101752577	T	G	0.052858	0.170956	0.0345341	7.40711e-07	8192	textfile	0.00298253283987647	24.5000160610679
GCST90199621	Carnitine levels	rs1511808	4	188424754	T	C	0.615503	-0.0697692	0.0157378	9.28299e-06	8192	textfile	0.00239336440769622	19.6486809526824
GCST90199621	Carnitine levels	rs7705826	5	132396764	G	T	0.833702	0.199276	0.0204928	2.37787e-22	8192	textfile	0.0114112471798225	94.5368983170559
GCST90199621	Carnitine levels	rs149235996	5	151340348	G	A	0.0120372	-0.56909	0.0700396	4.46387e-16	8192	textfile	0.00799463556696296	66.0037411499769
GCST90199621	Carnitine levels	rs72836546	6	14093088	T	C	0.23482	-0.0906795	0.0180707	5.22043e-07	8192	textfile	0.00306439992186696	25.1745803421238
GCST90199621	Carnitine levels	rs112819917	6	58310440	A	G	0.00817656	-0.438422	0.0855532	2.98241e-07	8192	textfile	0.00319545148671404	26.2546431145616
GCST90199621	Carnitine levels	rs13247874	7	73596112	T	C	0.190234	-0.103668	0.0195859	1.20324e-07	8192	textfile	0.00340823651008402	28.0089180346417
GCST90199621	Carnitine levels	rs78428648	8	115036848	A	G	0.0377174	0.179162	0.0400467	7.68304e-06	8192	textfile	0.00243729778781599	20.0102397954
GCST90199621	Carnitine levels	rs79717472	9	120853883	G	A	0.0280471	-0.218081	0.0461728	2.32235e-06	8192	textfile	0.00271576537172799	22.30268726021
GCST90199621	Carnitine levels	rs76187828	10	33762953	G	A	0.0930578	-0.117619	0.0264472	8.69448e-06	8192	textfile	0.00240856479786596	19.7737721059376
GCST90199621	Carnitine levels	rs10900223	10	45526183	C	T	0.250122	-0.105448	0.0176162	2.15271e-09	8192	textfile	0.00435478678125314	35.8216996023737
GCST90199621	Carnitine levels	rs10826332	10	59620508	A	T	0.0770596	-0.142187	0.0286481	6.9336e-07	8192	textfile	0.00299801783745756	24.6276000730903
GCST90199621	Carnitine levels	rs1171617	10	59707424	T	G	0.770118	0.443332	0.0179927	4.75726e-134	8192	textfile	0.0689964692054997	606.959118952872
GCST90199621	Carnitine levels	rs138190991	10	59984318	A	T	0.0301671	-0.212246	0.0448917	2.26798e-06	8192	textfile	0.00272128189485807	22.3481142375465
GCST90199621	Carnitine levels	rs55775057	11	20146362	A	G	0.150493	-0.0960378	0.0215564	8.38207e-06	8192	textfile	0.0024170798584486	19.8438482065081
GCST90199621	Carnitine levels	rs2512510	11	80402523	A	G	0.216759	-0.0870239	0.0186419	3.03877e-06	8192	textfile	0.00265309644033481	21.7866619616393
GCST90199621	Carnitine levels	rs76638161	11	109223591	T	C	0.0318954	0.192728	0.0434891	9.35172e-06	8192	textfile	0.0023916571238075	19.6346311494453
GCST90199621	Carnitine levels	rs2625939	12	94623634	T	C	0.228206	0.0859678	0.0183528	2.81073e-06	8192	textfile	0.00267125504087794	21.9361759052548
GCST90199621	Carnitine levels	rs1765260	15	79574005	A	G	0.153343	-0.0999797	0.0211507	2.27832e-06	8192	textfile	0.00272020256424392	22.339226221609
GCST90199621	Carnitine levels	rs11871125	17	19529080	T	C	0.394949	0.072665	0.0157893	4.1814e-06	8192	textfile	0.00257877508039715	21.1747728851018
GCST90199621	Carnitine levels	rs73006619	19	20498107	C	A	0.0466597	-0.168203	0.0368665	5.05538e-06	8192	textfile	0.00253461235737633	20.811223591399
GCST90199622	Benzoate levels	rs72638543	1	6935462	T	C	0.0417238	0.185887	0.0404404	4.29519e-06	7306	textfile	0.00288358891958894	21.1226424865042
GCST90199622	Benzoate levels	rs9943251	1	151944639	A	G	0.315014	0.0830144	0.0176575	2.58422e-06	7306	textfile	0.00301617739157604	22.0968075594583
GCST90199622	Benzoate levels	rs149187032	2	96874928	A	G	0.0116664	-0.341939	0.0762734	7.3576e-06	7306	textfile	0.00274333183491037	20.0924158863266
GCST90199622	Benzoate levels	rs186382517	2	127497198	C	T	0.00144389	1.05299	0.215383	1.01397e-06	7306	textfile	0.0032608251338506	23.8949841425097
GCST90199622	Benzoate levels	rs141054369	2	198163971	T	C	0.00796594	-0.413333	0.0922709	7.47975e-06	7306	textfile	0.00273904894704382	20.0609614645843
GCST90199622	Benzoate levels	rs62192967	2	241587764	T	A	0.0543493	-0.163284	0.0362749	6.7542e-06	7306	textfile	0.00276561924660727	20.2561036473278
GCST90199622	Benzoate levels	rs113989462	3	10119238	G	C	0.0159655	0.298062	0.0656385	5.5997e-06	7306	textfile	0.00281444158611422	20.6147002145474
GCST90199622	Benzoate levels	rs9863931	3	65029103	T	C	0.132697	-0.108363	0.0240017	6.33735e-06	7306	textfile	0.00278220026296039	20.3778860806749
GCST90199622	Benzoate levels	rs149023824	4	124909398	G	A	0.00253668	0.721556	0.162488	8.96732e-06	7306	textfile	0.00269182739381885	19.714174439255
GCST90199622	Benzoate levels	rs11749139	5	76692142	G	T	0.0382593	-0.191343	0.0427947	7.77842e-06	7306	textfile	0.00272884441639228	19.9860183519147
GCST90199622	Benzoate levels	rs73801273	5	167537696	T	C	0.0261245	0.243319	0.0511669	1.98052e-06	7306	textfile	0.00308568790167502	22.607624507262
GCST90199622	Benzoate levels	rs117191976	8	7071429	T	G	0.00442784	0.561037	0.121863	4.14808e-06	7306	textfile	0.00289268744103996	21.1894836225128
GCST90199622	Benzoate levels	rs6468762	8	101217958	A	G	0.0144798	0.319567	0.068531	3.1148e-06	7306	textfile	0.00296742256036683	21.7385618798716
GCST90199622	Benzoate levels	rs11166865	8	138955456	A	C	0.700507	-0.0846751	0.018635	5.52263e-06	7306	textfile	0.00281804151507318	20.6411428234897
GCST90199622	Benzoate levels	rs181702052	11	133125620	C	G	0.00337001	0.703091	0.141266	6.455e-07	7306	textfile	0.00337907719806414	24.7644608797415
GCST90199622	Benzoate levels	rs533126002	13	103265932	C	T	0.00384615	0.600846	0.132243	5.53254e-06	7306	textfile	0.00281757775206035	20.6377363277789
GCST90199622	Benzoate levels	rs2749463	14	49018533	C	G	0.844828	-0.10725	0.022653	2.19626e-06	7306	textfile	0.00305867323841973	22.4090914216464
GCST90199622	Benzoate levels	rs11625375	14	85809056	T	C	0.965631	-0.204178	0.045214	6.30756e-06	7306	textfile	0.00278343987754211	20.3869908288236
GCST90199622	Benzoate levels	rs11070230	15	39725132	G	A	0.971915	-0.230238	0.0500968	4.30982e-06	7306	textfile	0.00288270775831033	21.1161692115105
GCST90199622	Benzoate levels	rs62209511	21	23369148	T	C	0.0387693	-0.194544	0.0425626	4.85941e-06	7306	textfile	0.00285140951708141	20.8862503658319
GCST90199623	Maltotriose levels	rs7525374	1	4693997	G	A	0.525656	0.0950368	0.0212325	7.60482e-06	4641	textfile	0.00429832266808726	20.0259970543465
GCST90199623	Maltotriose levels	rs72670481	1	68255458	T	C	0.0444222	-0.287487	0.0506395	1.36972e-08	4641	textfile	0.00689668620975149	32.2159103516943
GCST90199623	Maltotriose levels	rs79441497	2	139973386	G	A	0.0274713	0.282649	0.0627987	6.76728e-06	4641	textfile	0.00434600749323431	20.2491316389483
GCST90199623	Maltotriose levels	rs147666382	2	209703171	A	G	0.0362508	-0.2699	0.0550729	9.54593e-07	4641	textfile	0.00514845106575678	24.007264721688
GCST90199623	Maltotriose levels	rs113410972	3	134325888	A	G	0.135389	0.141264	0.0309121	4.88054e-06	4641	textfile	0.00447965482508167	20.8746298699727
GCST90199623	Maltotriose levels	rs9855944	3	141700065	A	G	0.360843	0.0992769	0.0216311	4.44236e-06	4641	textfile	0.00451815349598462	21.0548430807453
GCST90199623	Maltotriose levels	rs62317587	4	58402103	C	A	0.0101798	-0.475907	0.103471	4.23694e-06	4641	textfile	0.00453753734605526	21.1455846283054
GCST90199623	Maltotriose levels	rs75049736	5	66323556	G	A	0.0334302	-0.274871	0.0590191	3.20362e-06	4641	textfile	0.00465196112179727	21.6813082470525
GCST90199623	Maltotriose levels	rs117257402	7	83782516	T	C	0.00954654	0.523098	0.106839	9.77447e-07	4641	textfile	0.00513874938104571	23.9617920225959
GCST90199623	Maltotriose levels	rs150215008	8	99994779	T	C	0.044205	-0.229438	0.0505115	5.56468e-06	4641	textfile	0.00442600744293686	20.623528418062
GCST90199623	Maltotriose levels	rs150000891	9	1931505	T	G	0.0219792	-0.322444	0.0705527	4.87109e-06	4641	textfile	0.0044804285614044	20.8782516111859
GCST90199623	Maltotriose levels	rs12340914	9	18511076	G	A	0.413842	0.0942204	0.0211623	8.49668e-06	4641	textfile	0.00425306054934392	19.8142189613872
GCST90199623	Maltotriose levels	rs1360005	10	95311303	C	T	0.510903	0.097467	0.0207116	2.52725e-06	4641	textfile	0.00474907381169413	22.136079286884
GCST90199623	Maltotriose levels	rs72552153	11	123627498	A	G	0.0123004	-0.451935	0.0933029	1.27418e-06	4641	textfile	0.00502990897115365	23.45170767199
GCST90199623	Maltotriose levels	rs3741902	12	5921136	C	T	0.201663	-0.113786	0.025745	9.88314e-06	4641	textfile	0.00419137178397256	19.5256128084388
GCST90199623	Maltotriose levels	rs1426466	12	107378790	C	T	0.801944	-0.114917	0.0260009	9.88191e-06	4641	textfile	0.00419137110003343	19.5256096088803
GCST90199623	Maltotriose levels	rs75183407	12	129779913	T	C	0.0230852	-0.330457	0.0688133	1.56907e-06	4641	textfile	0.00494448296170471	23.0514338814177
GCST90199623	Maltotriose levels	rs1230433	13	46195297	A	G	0.655467	-0.105534	0.021612	1.04432e-06	4641	textfile	0.00511160958034234	23.8345899615993
GCST90199623	Maltotriose levels	rs1254839	14	61953888	G	A	0.322023	-0.107757	0.0223276	1.39183e-06	4641	textfile	0.00499368525787857	23.2819687353468
GCST90199623	Maltotriose levels	rs3935534	15	61386873	C	G	0.682113	-0.105364	0.0225011	2.83227e-06	4641	textfile	0.00470238727785707	21.9174388676735
GCST90199623	Maltotriose levels	rs78910814	15	82118868	C	T	0.036	-0.253193	0.055947	6.0231e-06	4641	textfile	0.00439365416464635	20.4721090369236
GCST90199623	Maltotriose levels	rs112191400	17	75101706	T	C	0.0864496	-0.162748	0.0365529	8.49127e-06	4641	textfile	0.00425328961582681	19.8152906979809
GCST90199623	Maltotriose levels	rs141782806	21	22791486	C	T	0.0169583	-0.367335	0.0795794	3.91306e-06	4641	textfile	0.00457006553576919	21.2978666668729
GCST90199623	Maltotriose levels	rs6006574	22	43905879	C	G	0.0282214	0.285259	0.0623725	4.7969e-06	4641	textfile	0.00448670898749396	20.9076495320473
GCST90199624	Hippurate levels	rs6443435	3	177202726	C	T	0.555966	0.0729509	0.0155727	2.80605e-06	8260	textfile	0.00264972703882147	21.9395797843627
GCST90199624	Hippurate levels	rs114849156	4	106789058	A	G	0.0321241	0.19722	0.043393	5.49424e-06	8260	textfile	0.00249458193026023	20.651775125144
GCST90199624	Hippurate levels	rs62326335	4	171966715	G	C	0.236388	-0.0890288	0.0182274	1.03783e-06	8260	textfile	0.00287991062238452	23.8509906409526
GCST90199624	Hippurate levels	rs1505993	5	40519286	T	C	0.0219714	-0.24093	0.0524855	4.42373e-06	8260	textfile	0.00254458246296901	21.0667681078768
GCST90199624	Hippurate levels	rs76464474	5	124970733	T	G	0.00903651	0.398426	0.0814489	9.99571e-07	8260	textfile	0.00288860744978635	23.9232251266595
GCST90199624	Hippurate levels	rs375709482	6	114434155	T	C	0.0190974	-0.255607	0.0555964	4.27499e-06	8260	textfile	0.00255247885224772	21.1323101365845
GCST90199624	Hippurate levels	rs3779084	7	50501037	G	A	0.212634	0.0853795	0.0186386	4.63251e-06	8260	textfile	0.0025339539139492	20.9785501005287
GCST90199624	Hippurate levels	rs10106654	8	95891757	C	A	0.15585	0.0933587	0.0209933	8.70498e-06	8260	textfile	0.00238852370841345	19.7716538480489
GCST90199624	Hippurate levels	rs10818729	9	122609637	C	T	0.678724	-0.0744274	0.0165535	6.91823e-06	8260	textfile	0.0024414306129479	20.2106769671799
GCST90199624	Hippurate levels	rs2886306	9	133146393	T	C	0.645165	0.0716047	0.016209	9.98048e-06	8260	textfile	0.00235703326822892	19.5103673138686
GCST90199624	Hippurate levels	rs7073480	10	13172160	C	T	0.886196	0.121973	0.0241952	4.62648e-07	8260	textfile	0.00306728956534041	25.4076097267763
GCST90199624	Hippurate levels	rs12782560	10	31021128	T	C	0.0246989	0.224836	0.049354	5.2242e-06	8260	textfile	0.00250620816837285	20.7482665294788
GCST90199624	Hippurate levels	rs1271526	10	120838827	T	C	0.824509	0.0916728	0.0200283	4.71341e-06	8260	textfile	0.00252995404265271	20.9453512603219
GCST90199624	Hippurate levels	rs16909710	12	14111937	T	C	0.0418998	-0.19262	0.0384132	5.31941e-07	8260	textfile	0.00303488122261348	25.1383410154576
GCST90199624	Hippurate levels	rs1038161	12	75651631	A	T	0.396795	-0.0698072	0.0156983	8.71615e-06	8260	textfile	0.00238823305069689	19.7692420900015
GCST90199624	Hippurate levels	rs56266656	13	31286351	G	A	0.0243576	0.222284	0.0498262	8.15059e-06	8260	textfile	0.00240367455579213	19.8973712868207
GCST90199624	Hippurate levels	rs138633790	13	111879060	A	G	0.0243022	-0.220573	0.0497508	9.26909e-06	8260	textfile	0.00237406304155316	19.6516668932221
GCST90199624	Hippurate levels	rs117019913	14	50863493	A	G	0.0285926	0.204165	0.0459125	8.71489e-06	8260	textfile	0.00238826330535234	19.7694931306088
GCST90199624	Hippurate levels	rs72770519	16	22787037	A	G	0.162015	-0.0980699	0.0209321	2.79769e-06	8260	textfile	0.00265041102193883	21.9452581733127
GCST90199624	Hippurate levels	rs72782456	16	65558706	G	A	0.0718974	-0.132885	0.0298174	8.32618e-06	8260	textfile	0.00239877384900832	19.8567061926531
GCST90199625	Methionine sulfoxide levels	rs6706818	2	56347297	G	A	0.297934	0.076177	0.0168437	6.10924e-06	8243	textfile	0.00247520477986252	20.448777502664
GCST90199625	Methionine sulfoxide levels	rs146859626	2	185815120	C	T	0.0110218	-0.333664	0.0740513	6.61053e-06	8243	textfile	0.00245696895246261	20.2977520839194
GCST90199625	Methionine sulfoxide levels	rs114588795	2	207577160	G	C	0.00783813	0.384825	0.0865739	8.78741e-06	8243	textfile	0.00239126405407332	19.7536432466509
GCST90199625	Methionine sulfoxide levels	rs3138108	2	227802190	T	C	0.230257	0.0870865	0.0182194	1.75401e-06	8243	textfile	0.00276405167161354	22.8416854245474
GCST90199625	Methionine sulfoxide levels	rs162588	3	322415	A	G	0.212029	0.0843917	0.0189141	8.12626e-06	8243	textfile	0.00240932391125805	19.9031915880811
GCST90199625	Methionine sulfoxide levels	rs114314137	3	113140407	G	A	0.0085003	-0.37398	0.0844596	9.51482e-06	8243	textfile	0.00237291207810488	19.6016815024506
GCST90199625	Methionine sulfoxide levels	rs4862595	4	185925809	T	C	0.6944	0.0750216	0.0167234	7.25667e-06	8243	textfile	0.00243544988182902	20.1195426138343
GCST90199625	Methionine sulfoxide levels	rs7708674	5	61263052	T	C	0.0742635	-0.13605	0.0295137	4.032e-06	8243	textfile	0.00257126212348006	21.2443960705516
GCST90199625	Methionine sulfoxide levels	rs1116046	5	102243065	T	A	0.0777355	-0.132929	0.0291497	5.11035e-06	8243	textfile	0.00251646984207575	20.7905467524491
GCST90199625	Methionine sulfoxide levels	rs66676945	5	158982497	T	C	0.18189	0.0997286	0.0200715	6.74151e-07	8243	textfile	0.00298604071047819	24.6816619424131
GCST90199625	Methionine sulfoxide levels	rs112196227	6	96678263	T	A	0.0757631	0.131339	0.0291534	6.63451e-06	8243	textfile	0.00245615449771562	20.2910070639377
GCST90199625	Methionine sulfoxide levels	rs113966925	7	130155762	T	C	0.0264921	0.214979	0.0483488	8.73154e-06	8243	textfile	0.00239273708175429	19.7658407508538
GCST90199625	Methionine sulfoxide levels	rs78631663	8	5080675	C	T	0.0180649	0.256598	0.0575554	8.26193e-06	8243	textfile	0.00240548765603036	19.871424239061
GCST90199625	Methionine sulfoxide levels	rs12216870	8	9495449	T	C	0.0196162	-0.256812	0.0555271	3.74623e-06	8243	textfile	0.00258827139431353	21.3852955091631
GCST90199625	Methionine sulfoxide levels	rs74981086	9	26798495	A	G	0.0321797	-0.207867	0.044132	2.47574e-06	8243	textfile	0.00268417784040642	22.1798442291729
GCST90199625	Methionine sulfoxide levels	rs1020048	9	84052078	C	A	0.809931	-0.102991	0.0198761	2.19934e-07	8243	textfile	0.0032466733617613	26.8429855805093
GCST90199625	Methionine sulfoxide levels	rs76954145	10	101716593	T	C	0.0434198	-0.192677	0.0380845	4.2103e-07	8243	textfile	0.00309550485374841	25.5892672005639
GCST90199625	Methionine sulfoxide levels	rs142260529	11	21700521	T	C	0.0147077	0.289855	0.0644979	6.9889e-06	8243	textfile	0.00244411916762888	20.1913360919921
GCST90199625	Methionine sulfoxide levels	rs78762284	12	110706960	A	G	0.14571	0.1179	0.0220764	9.26651e-08	8243	textfile	0.00344814644888238	28.5144970469739
GCST90199625	Methionine sulfoxide levels	rs12323117	13	20995088	C	T	0.11287	-0.107817	0.0242782	8.95865e-06	8243	textfile	0.00238681302305194	19.7167864055365
GCST90199625	Methionine sulfoxide levels	rs7990044	13	88053943	G	A	0.510057	0.0695317	0.0154663	6.93449e-06	8243	textfile	0.00244592975697788	20.2063303920399
GCST90199625	Methionine sulfoxide levels	rs112256623	17	46907811	A	G	0.0237401	-0.222873	0.0498876	7.91375e-06	8243	textfile	0.0024154281276655	19.9537400249999
GCST90199625	Methionine sulfoxide levels	rs72924553	18	31123298	G	A	0.0147202	0.29059	0.0641031	5.81041e-06	8243	textfile	0.00248677577098323	20.54460896447
GCST90199625	Methionine sulfoxide levels	rs390784	19	43984037	T	G	0.464723	0.076227	0.0154744	8.39336e-07	8243	textfile	0.00293513533645663	24.2596556803768
GCST90199625	Methionine sulfoxide levels	rs146902454	20	51754403	C	T	0.0354437	-0.222442	0.0421167	1.2809e-07	8243	textfile	0.00337265881550159	27.888138474623
GCST90199625	Methionine sulfoxide levels	rs57419073	22	48520065	A	G	0.0856622	-0.125118	0.0275801	5.71868e-06	8243	textfile	0.0024904605803842	20.5751271861396
GCST90199626	Xanthurenate levels	rs4654393	1	29207925	A	G	0.43716	-0.0716015	0.0157954	5.8138e-06	7965	textfile	0.00257322774446175	20.5434755704545
GCST90199626	Xanthurenate levels	rs1339135	1	164891445	G	A	0.142632	-0.102275	0.0221736	3.97938e-06	7965	textfile	0.00266392691688355	21.2695104605685
GCST90199626	Xanthurenate levels	rs4952404	2	40333490	T	C	0.209216	0.0900816	0.0193387	3.1916e-06	7965	textfile	0.00271675436189772	21.6924480366152
GCST90199626	Xanthurenate levels	rs55953511	2	88277900	A	G	0.0251338	0.260906	0.0506967	2.65512e-07	7965	textfile	0.00331421923880123	26.4788846274284
GCST90199626	Xanthurenate levels	rs354710	2	143129515	T	C	0.587063	0.0973775	0.0160404	1.27297e-09	7965	textfile	0.0046057060832495	36.8449344797862
GCST90199626	Xanthurenate levels	rs4148325	2	233764663	T	C	0.326316	0.160369	0.0164451	1.81218e-22	7965	textfile	0.0117985197750694	95.0733376229034
GCST90199626	Xanthurenate levels	rs142739097	3	82428809	G	A	0.0170605	-0.281069	0.0600788	2.8921e-06	7965	textfile	0.00274034893240558	21.8813611133121
GCST90199626	Xanthurenate levels	rs74323113	4	110473158	T	G	0.0231871	0.240073	0.0515337	3.18436e-06	7965	textfile	0.00271729317144034	21.6967619873701
GCST90199626	Xanthurenate levels	rs80253618	4	169940405	A	G	0.114498	0.145764	0.0245961	3.09841e-09	7965	textfile	0.00439007049450007	35.1122767177173
GCST90199626	Xanthurenate levels	rs62344716	4	170071702	A	G	0.065916	-0.150456	0.0311209	1.33435e-06	7965	textfile	0.00292587919664353	23.36714548774
GCST90199626	Xanthurenate levels	rs189750460	5	45640754	C	T	0.0313286	0.201137	0.044222	5.40694e-06	7965	textfile	0.00259056722702502	20.6822656283176
GCST90199626	Xanthurenate levels	rs115107012	5	108435076	A	G	0.00953162	0.355674	0.0792725	7.23249e-06	7965	textfile	0.00252102469153731	20.1256568966815
GCST90199626	Xanthurenate levels	rs2762353	6	25794203	G	A	0.556451	0.108263	0.0156013	3.93898e-12	7965	textfile	0.00600945395958702	48.1425925737586
GCST90199626	Xanthurenate levels	rs117446717	6	86716358	G	A	0.0107723	0.337234	0.0755884	8.14081e-06	7965	textfile	0.00249277266275121	19.8995537771445
GCST90199626	Xanthurenate levels	rs610480	6	139895926	G	A	0.764105	0.0847289	0.0185433	4.89465e-06	7965	textfile	0.00261436617283342	20.8727668899631
GCST90199626	Xanthurenate levels	rs148768795	6	150393911	A	G	0.0102144	-0.343757	0.0773679	8.86512e-06	7965	textfile	0.00247241072700904	19.7366036096523
GCST90199626	Xanthurenate levels	rs41294573	10	5983272	T	C	0.0615182	0.148756	0.0320487	3.45762e-06	7965	textfile	0.00269754845493428	21.5386799795418
GCST90199626	Xanthurenate levels	rs76961499	10	123940473	T	C	0.0443616	-0.174429	0.0379757	4.36543e-06	7965	textfile	0.0026417469327227	21.0919504205996
GCST90199626	Xanthurenate levels	rs10901595	10	126332367	T	C	0.205555	-0.0850013	0.0190317	7.95847e-06	7965	textfile	0.00249818091032174	19.9428353995849
GCST90199626	Xanthurenate levels	rs11037948	11	44303357	C	G	0.45907	-0.0757183	0.0157914	1.62757e-06	7965	textfile	0.00287821257517106	22.985363498353
GCST90199626	Xanthurenate levels	rs75152214	11	64543641	A	G	0.0494948	-0.1598	0.0360557	9.33471e-06	7965	textfile	0.0024600854299513	19.6379713659334
GCST90199626	Xanthurenate levels	rs117776343	14	91044447	C	A	0.0229805	-0.254301	0.0519299	9.73115e-07	7965	textfile	0.003001717336277	23.9746402420192
GCST90199626	Xanthurenate levels	rs10518870	15	56725690	G	A	0.559125	0.0728152	0.0159215	4.79876e-06	7965	textfile	0.00261909589501045	20.9106275507484
GCST90199626	Xanthurenate levels	rs150456440	16	1787443	A	G	0.0283656	-0.207866	0.0469472	9.52642e-06	7965	textfile	0.00245524105849402	19.5992053224093
GCST90199626	Xanthurenate levels	rs8058114	16	12603772	A	G	0.167555	0.0980895	0.0207577	2.29605e-06	7965	textfile	0.00279566389418133	22.3242827806994
GCST90199626	Xanthurenate levels	rs13038820	20	38613187	A	G	0.152841	-0.108314	0.0216513	5.65531e-07	7965	textfile	0.00313222542480089	25.0202802155162
GCST90199627	N-alpha-acetylornithine levels	rs182387902	1	7573804	T	C	0.0100683	-0.469348	0.0920617	3.42909e-07	5606	textfile	0.00461498154972361	25.9822642748998
GCST90199627	N-alpha-acetylornithine levels	rs10168931	2	73650092	A	G	0.237802	0.203073	0.02127	1.32992e-21	5606	textfile	0.0159996886698552	91.1201493266455
GCST90199627	N-alpha-acetylornithine levels	rs758072	2	241144457	T	G	0.0731357	0.171213	0.0359573	1.92102e-06	5606	textfile	0.00402803603492848	22.6644069877963
GCST90199627	N-alpha-acetylornithine levels	rs6846979	4	47755798	G	A	0.216337	0.101172	0.0223797	6.1633e-06	5606	textfile	0.0036322748817204	20.4294739020624
GCST90199627	N-alpha-acetylornithine levels	rs13184558	5	26807776	C	T	0.038115	0.215007	0.0481609	8.03104e-06	5606	textfile	0.00354259622624259	19.9232894217834
GCST90199627	N-alpha-acetylornithine levels	rs149122905	5	102029922	G	A	0.010359	0.414825	0.0905551	4.62956e-06	5606	textfile	0.0037293081971334	20.9772738560806
GCST90199627	N-alpha-acetylornithine levels	rs77556524	5	174783352	G	C	0.016622	-0.335972	0.0714166	2.54621e-06	5606	textfile	0.00393227248309062	22.1234504305991
GCST90199627	N-alpha-acetylornithine levels	rs17360657	6	36548250	C	T	0.0336427	0.238255	0.0504986	2.38105e-06	5606	textfile	0.00395504307884231	22.252069306533
GCST90199627	N-alpha-acetylornithine levels	rs117299913	6	124610707	C	T	0.0263158	0.27471	0.0585098	2.66467e-06	5606	textfile	0.00391682548065324	22.0362019508788
GCST90199627	N-alpha-acetylornithine levels	rs4960616	7	154799440	C	T	0.06269	-0.187249	0.037458	5.76543e-07	5606	textfile	0.00443777378341491	24.9801404948512
GCST90199627	N-alpha-acetylornithine levels	rs145450037	8	6864294	C	A	0.0109299	-0.417245	0.0891187	2.84233e-06	5606	textfile	0.00389490317293873	21.9123839950978
GCST90199627	N-alpha-acetylornithine levels	rs117790062	8	113354078	T	C	0.0408473	0.207108	0.0466507	9.01451e-06	5606	textfile	0.00350348378118402	19.7025506764983
GCST90199627	N-alpha-acetylornithine levels	rs4430142	9	1956595	C	G	0.987774	-0.395874	0.0878042	6.52549e-06	5606	textfile	0.00361292022275473	20.3202202630366
GCST90199627	N-alpha-acetylornithine levels	rs13296886	9	81723130	G	C	0.0835143	-0.158395	0.0335323	2.31636e-06	5606	textfile	0.00396440500798777	22.3049515262972
GCST90199627	N-alpha-acetylornithine levels	rs77300395	10	19535694	T	C	0.0258012	0.268952	0.0583612	4.05768e-06	5606	textfile	0.00377403473992431	21.2298127333134
GCST90199627	N-alpha-acetylornithine levels	rs80205778	11	61173072	A	G	0.00948461	0.467453	0.0945412	7.63638e-07	5606	textfile	0.00434200952444557	24.4387345933627
GCST90199627	N-alpha-acetylornithine levels	rs2125440	12	113905989	G	C	0.526382	0.0843011	0.0185782	5.6889e-06	5606	textfile	0.00365943413476613	20.5827902564827
GCST90199627	N-alpha-acetylornithine levels	rs76075534	14	26212334	T	C	0.0424259	-0.205346	0.0457631	7.21786e-06	5606	textfile	0.00357875122763499	20.1273526677352
GCST90199627	N-alpha-acetylornithine levels	rs117413891	16	13482830	T	C	0.016178	0.333876	0.0723372	3.92063e-06	5606	textfile	0.00378570432501286	21.2957062847585
GCST90199627	N-alpha-acetylornithine levels	rs62053878	17	13932613	T	C	0.0191106	-0.307882	0.0672143	4.63646e-06	5606	textfile	0.00372880539485433	20.9744350192173
GCST90199627	N-alpha-acetylornithine levels	rs8084246	18	11772231	A	G	0.281514	0.101796	0.02024	4.91927e-07	5606	textfile	0.00449192095418502	25.2863091290838
GCST90199627	N-alpha-acetylornithine levels	rs6507370	18	40588675	C	T	0.373838	0.0923915	0.0189886	1.14088e-06	5606	textfile	0.00420527953750222	23.6659082880225
GCST90199627	N-alpha-acetylornithine levels	rs9981625	21	43355398	C	G	0.372672	-0.0899526	0.0201886	8.36509e-06	5606	textfile	0.00352879714850652	19.8454096451974
GCST90199628	3-methylhistidine levels	rs114734560	1	33744394	T	C	0.0102702	-0.35764	0.076823	3.23383e-06	8289	textfile	0.00260779517232419	21.6673024798548
GCST90199628	3-methylhistidine levels	rs7516441	1	59674575	A	G	0.117381	0.109101	0.0246539	9.63078e-06	8289	textfile	0.00235699805011489	19.5785895386687
GCST90199628	3-methylhistidine levels	rs12138831	1	78644960	T	G	0.0257563	-0.223214	0.0486608	4.4935e-06	8289	textfile	0.00253210178233484	21.0367947757551
GCST90199628	3-methylhistidine levels	rs2797978	1	101465337	C	T	0.0929542	0.120013	0.0263768	5.36565e-06	8289	textfile	0.00249130512680034	20.6970081483037
GCST90199628	3-methylhistidine levels	rs72879030	2	47207061	C	G	0.106939	-0.116576	0.0252142	3.77474e-06	8289	textfile	0.00257221481281326	21.3709147372339
GCST90199628	3-methylhistidine levels	rs752834	2	111041081	A	G	0.194184	0.0925549	0.0194528	1.95589e-06	8289	textfile	0.00272362917688695	22.6323571371025
GCST90199628	3-methylhistidine levels	rs10181994	2	126725507	T	A	0.691427	0.0821837	0.0169317	1.21096e-06	8289	textfile	0.00283423248136429	23.5540422045494
GCST90199628	3-methylhistidine levels	rs185076690	2	142733050	T	C	0.0259039	0.211694	0.0478147	9.53817e-06	8289	textfile	0.00235920829390612	19.5969925188862
GCST90199628	3-methylhistidine levels	rs73035811	3	15056914	A	G	0.0916234	0.121144	0.0268809	6.58475e-06	8289	textfile	0.00244428155823312	20.3053933716288
GCST90199628	3-methylhistidine levels	rs146846950	3	113457137	A	G	0.00404492	-0.535769	0.120898	9.35434e-06	8289	textfile	0.00236367110335409	19.6341511091108
GCST90199628	3-methylhistidine levels	rs10014780	4	66474932	G	A	0.159583	-0.0956574	0.0209224	4.83094e-06	8289	textfile	0.00251546439783781	20.8982221988011
GCST90199628	3-methylhistidine levels	rs75256283	4	113333758	A	T	0.0592049	0.156459	0.0328215	1.87007e-06	8289	textfile	0.00273396617936604	22.7184893098257
GCST90199628	3-methylhistidine levels	rs1857803	5	102634283	C	T	0.265217	-0.0823134	0.017447	2.38263e-06	8289	textfile	0.0026781368151656	22.2533172153714
GCST90199628	3-methylhistidine levels	rs2518573	6	53134058	G	T	0.738791	0.0801615	0.017558	4.98237e-06	8289	textfile	0.00250835331325697	20.8389954702934
GCST90199628	3-methylhistidine levels	rs7746774	6	139030342	G	A	0.144171	-0.10469	0.021704	1.41037e-06	8289	textfile	0.0027990546635042	23.2608744555814
GCST90199628	3-methylhistidine levels	rs117090299	7	86214632	C	T	0.0137094	-0.295449	0.0654447	6.34695e-06	8289	textfile	0.00245271697465781	20.375641250153
GCST90199628	3-methylhistidine levels	rs13234372	7	110247043	A	G	0.309524	-0.0821865	0.0166991	8.58358e-07	8289	textfile	0.0029137041241971	24.2164255762964
GCST90199628	3-methylhistidine levels	rs17670800	8	69901423	A	G	0.205669	0.0880673	0.0190393	3.73616e-06	8289	textfile	0.0025745759254665	21.3905823727494
GCST90199628	3-methylhistidine levels	rs10966648	9	2512056	T	C	0.745054	-0.0937684	0.0178574	1.51321e-07	8289	textfile	0.00331537133602803	27.5658733680814
GCST90199628	3-methylhistidine levels	rs75782963	9	77448309	A	G	0.0271103	0.209933	0.0472735	8.96138e-06	8289	textfile	0.00237351368619966	19.7161043610761
GCST90199628	3-methylhistidine levels	rs12553086	9	131750885	G	T	0.0669778	0.14967	0.0307172	1.1018e-06	8289	textfile	0.00285602494511189	23.7356683811277
GCST90199628	3-methylhistidine levels	rs72997812	11	112790715	A	G	0.174747	0.0913382	0.0202172	6.24738e-06	8289	textfile	0.00245636355711528	20.4060093755907
GCST90199628	3-methylhistidine levels	rs4142196	13	76692299	A	C	0.739059	-0.0772398	0.0173893	8.92094e-06	8289	textfile	0.0023745616863472	19.7248305215855
GCST90199628	3-methylhistidine levels	rs9910668	17	80083264	C	A	0.675224	0.0739981	0.0163504	6.01742e-06	8289	textfile	0.00246496293305378	20.4776244113476
GCST90199628	3-methylhistidine levels	rs11872731	18	4592009	A	G	0.0719668	0.135492	0.0304621	8.67197e-06	8289	textfile	0.00238105909620216	19.778931535072
GCST90199628	3-methylhistidine levels	rs149807477	19	32596526	T	C	0.0171107	-0.26129	0.0590671	9.70658e-06	8289	textfile	0.00235520157325187	19.5636317337762
GCST90199628	3-methylhistidine levels	rs117771460	19	39659519	A	G	0.0170496	0.264482	0.0597176	9.47246e-06	8289	textfile	0.00236079847646104	19.6102327821076
GCST90199628	3-methylhistidine levels	rs138750865	19	40182613	T	C	0.0259304	0.229043	0.0483745	2.19298e-06	8289	textfile	0.00269727938209737	22.4128078439333
GCST90199629	Glycerophosphorylcholine (GPC) levels	rs28631199	1	954724	A	G	0.24412	0.0807118	0.0179643	7.02641e-06	8212	textfile	0.00245210060969598	20.1812324179204
GCST90199629	Glycerophosphorylcholine (GPC) levels	rs77692382	1	39941043	T	C	0.249324	0.124343	0.0177226	2.28252e-12	8212	textfile	0.00595858787382733	49.2132479063287
GCST90199629	Glycerophosphorylcholine (GPC) levels	rs74814187	1	177105662	T	C	0.0546213	0.158928	0.0336247	2.28402e-06	8212	textfile	0.00271303378650587	22.3346019168217
GCST90199629	Glycerophosphorylcholine (GPC) levels	rs3738976	2	44931099	T	C	0.151338	-0.0972846	0.0213799	5.35738e-06	8212	textfile	0.00251497862442468	20.7000346511993
GCST90199629	Glycerophosphorylcholine (GPC) levels	rs112779076	2	166358699	C	T	0.0536218	0.15285	0.0344046	8.88357e-06	8212	textfile	0.00239776343816824	19.7329527800643
GCST90199629	Glycerophosphorylcholine (GPC) levels	rs75158623	3	2655900	A	T	0.0607305	0.144058	0.0320058	6.76327e-06	8212	textfile	0.0024609249190668	20.2540372505199
GCST90199629	Glycerophosphorylcholine (GPC) levels	rs143156137	3	182722675	T	C	0.0166342	0.270431	0.059272	5.05379e-06	8212	textfile	0.00252851383166885	20.8117212831265
GCST90199629	Glycerophosphorylcholine (GPC) levels	rs74420163	4	19053740	T	C	0.0368812	0.18549	0.0409257	5.8326e-06	8212	textfile	0.00249525422455047	20.5372829255401
GCST90199629	Glycerophosphorylcholine (GPC) levels	rs192566258	4	54022678	A	T	0.0104651	-0.339794	0.0755404	6.85374e-06	8212	textfile	0.00245784882222501	20.2286578132488
GCST90199629	Glycerophosphorylcholine (GPC) levels	rs112211203	5	56528571	T	G	0.0220984	0.234246	0.0515822	5.59308e-06	8212	textfile	0.00250499253000703	20.6176356947595
GCST90199629	Glycerophosphorylcholine (GPC) levels	rs4715365	6	52926962	T	C	0.0518449	0.16235	0.0350163	3.5449e-06	8212	textfile	0.00261083713659291	21.4910826080063
GCST90199629	Glycerophosphorylcholine (GPC) levels	rs117793976	6	75108106	C	G	0.0095729	-0.352368	0.0785058	7.17504e-06	8212	textfile	0.00244723891554694	20.1411216333041
GCST90199629	Glycerophosphorylcholine (GPC) levels	rs9487777	6	111985317	C	G	0.0187874	-0.273645	0.0563802	1.21261e-06	8212	textfile	0.00286041355557508	23.5513619261773
GCST90199629	Glycerophosphorylcholine (GPC) levels	rs11773889	7	36298980	T	C	0.221719	-0.0874834	0.0185441	2.38644e-06	8212	textfile	0.00270280952272307	22.2502042454736
GCST90199629	Glycerophosphorylcholine (GPC) levels	rs117605274	7	74687404	G	A	0.0127869	0.325951	0.0691481	2.43119e-06	8212	textfile	0.00269849530229055	22.2145924050528
GCST90199629	Glycerophosphorylcholine (GPC) levels	rs11783515	8	58407830	G	A	0.676129	-0.0742076	0.0165155	7.01584e-06	8212	textfile	0.00245243773751114	20.1840138622567
GCST90199629	Glycerophosphorylcholine (GPC) levels	rs6981994	8	134660962	C	T	0.0174872	0.271135	0.0585165	3.59568e-06	8212	textfile	0.00260754384726509	21.4639030543941
GCST90199629	Glycerophosphorylcholine (GPC) levels	rs10816075	9	9247320	T	C	0.164771	0.0973711	0.0205632	2.18817e-06	8212	textfile	0.00272298733488326	22.4167665909076
GCST90199629	Glycerophosphorylcholine (GPC) levels	rs2015026	10	95999826	C	T	0.372436	-0.0725261	0.0160143	5.93109e-06	8212	textfile	0.00249138269978273	20.5053386110851
GCST90199629	Glycerophosphorylcholine (GPC) levels	rs665474	11	29415783	T	A	0.281624	0.0744593	0.0168561	9.99158e-06	8212	textfile	0.00237052222993484	19.5082322058758
GCST90199629	Glycerophosphorylcholine (GPC) levels	rs12800817	11	94286856	A	G	0.0394753	0.192118	0.0392089	9.59083e-07	8212	textfile	0.00291507683043511	24.00275064013
GCST90199629	Glycerophosphorylcholine (GPC) levels	rs4980965	12	724252	C	T	0.448602	0.0708155	0.0158191	7.58431e-06	8212	textfile	0.00243436473503057	20.0349067450507
GCST90199629	Glycerophosphorylcholine (GPC) levels	rs149395329	12	44518480	C	T	0.035363	0.186141	0.0419148	8.95637e-06	8212	textfile	0.00239584433855963	19.7171211727089
GCST90199629	Glycerophosphorylcholine (GPC) levels	rs116900994	12	78358881	T	C	0.0468293	0.163415	0.036324	6.83363e-06	8212	textfile	0.0024585469924466	20.2344180756905
GCST90199629	Glycerophosphorylcholine (GPC) levels	rs71468473	12	131213698	T	C	0.166274	0.102458	0.0206861	7.30718e-07	8212	textfile	0.00297844862869282	24.5261130092276
GCST90199629	Glycerophosphorylcholine (GPC) levels	rs9510701	13	23324554	T	C	0.040562	0.173788	0.0386321	6.84247e-06	8212	textfile	0.00245824452337822	20.2319225497405
GCST90199629	Glycerophosphorylcholine (GPC) levels	rs75275697	14	39774970	A	G	0.0162096	0.269422	0.060459	8.3392e-06	8212	textfile	0.00241238323151185	19.8535607276976
GCST90199629	Glycerophosphorylcholine (GPC) levels	rs141866706	14	73791661	C	T	0.0108575	-0.348062	0.0740522	2.59877e-06	8212	textfile	0.00268300554827677	22.0867343822431
GCST90199629	Glycerophosphorylcholine (GPC) levels	rs557700	15	47790829	C	T	0.705143	0.0756793	0.016833	6.92818e-06	8212	textfile	0.00245535654909383	20.2080953473161
GCST90199629	Glycerophosphorylcholine (GPC) levels	rs117568432	15	65891098	T	G	0.0959356	0.114159	0.0257192	9.05148e-06	8212	textfile	0.00239340267548776	19.6969787674355
GCST90199629	Glycerophosphorylcholine (GPC) levels	rs72803677	16	53774515	T	G	0.0142254	-0.301878	0.0649424	3.34525e-06	8212	textfile	0.00262431579781522	21.6023240202589
GCST90199629	Glycerophosphorylcholine (GPC) levels	rs16973477	16	71853478	G	A	0.151329	0.0952092	0.0213323	8.07672e-06	8212	textfile	0.00241981041812615	19.9148336547688
GCST90199629	Glycerophosphorylcholine (GPC) levels	rs8064391	17	81411346	G	A	0.984318	-0.291489	0.0626721	3.303e-06	8212	textfile	0.0026272681202858	21.6266903817336
GCST90199630	Phenylacetate levels	rs7526830	1	168675145	C	T	0.113773	0.11933	0.0256291	3.22345e-06	7059	textfile	0.00306166510350968	21.6725246478872
GCST90199630	Phenylacetate levels	rs76318294	1	230418611	G	T	0.084973	-0.131138	0.029682	9.95725e-06	7059	textfile	0.00275758146762175	19.5140640383569
GCST90199630	Phenylacetate levels	rs72825080	2	101434829	C	T	0.0592908	-0.15323	0.0342299	7.58803e-06	7059	textfile	0.00283075339337534	20.033336131284
GCST90199630	Phenylacetate levels	rs76447789	3	25420254	G	A	0.00680658	-0.443571	0.0992982	7.93008e-06	7059	textfile	0.00281886585649022	19.9489698191469
GCST90199630	Phenylacetate levels	rs3856733	3	42106201	G	C	0.300579	-0.0881978	0.0180229	9.89884e-07	7059	textfile	0.00338105406545897	23.9410445058016
GCST90199630	Phenylacetate levels	rs1604572	3	131672868	G	C	0.317746	-0.0886552	0.0174741	3.90507e-07	7059	textfile	0.00363324630164519	25.7333146208855
GCST90199630	Phenylacetate levels	rs2632709	4	42371565	C	A	0.148365	0.104046	0.0228286	5.17192e-06	7059	textfile	0.00293408646314577	20.7667796976136
GCST90199630	Phenylacetate levels	rs189587	4	77578931	A	G	0.432367	0.0806004	0.0164433	9.50008e-07	7059	textfile	0.00339216951410187	24.0200202414079
GCST90199630	Phenylacetate levels	rs145721291	4	149241086	T	C	0.00662204	0.453464	0.100866	6.93429e-06	7059	textfile	0.00285503312693231	20.2056565956934
GCST90199630	Phenylacetate levels	rs180982609	6	90966386	C	T	0.0051231	-0.500304	0.112894	9.35214e-06	7059	textfile	0.00277444707528051	19.633745798863
GCST90199630	Phenylacetate levels	rs73057725	7	5394476	A	G	0.0350404	0.222167	0.0444899	5.92485e-07	7059	textfile	0.00352015332308509	24.9294775843729
GCST90199630	Phenylacetate levels	rs76151544	7	15762235	G	A	0.0227109	-0.249151	0.0549946	5.88542e-06	7059	textfile	0.002899219175983	20.5192796138459
GCST90199630	Phenylacetate levels	rs148515684	11	32806391	A	G	0.0138573	0.329495	0.0697969	2.34952e-06	7059	textfile	0.00314711980038744	22.2793401839667
GCST90199630	Phenylacetate levels	rs3809205	12	22044817	C	T	0.0434628	0.182025	0.0399238	5.13238e-06	7059	textfile	0.00293614923664922	20.7814225209048
GCST90199630	Phenylacetate levels	rs150248294	12	56853738	A	G	0.0102142	-0.377677	0.080216	2.49851e-06	7059	textfile	0.00313050352209541	22.1613395068078
GCST90199630	Phenylacetate levels	rs112192402	12	68449464	A	G	0.0311454	0.227703	0.0474027	1.55855e-06	7059	textfile	0.00325814837896699	23.0679117897741
GCST90199630	Phenylacetate levels	rs78580580	12	104450374	C	A	0.017728	-0.294915	0.0614523	1.59391e-06	7059	textfile	0.00325206787899181	23.0247209775591
GCST90199630	Phenylacetate levels	rs8001043	13	34753839	C	T	0.693867	-0.0811984	0.0177149	4.57013e-06	7059	textfile	0.00296745189401083	21.0036352933668
GCST90199630	Phenylacetate levels	rs76379382	15	64997213	T	C	0.054898	-0.160195	0.0358753	7.99391e-06	7059	textfile	0.00281668739924413	19.9335094413319
GCST90199630	Phenylacetate levels	rs59532339	16	20568350	T	A	0.0235728	0.461097	0.0539542	1.2734e-17	7059	textfile	0.0102404863101665	73.0148191467568
GCST90199630	Phenylacetate levels	rs7196912	16	20589290	T	C	0.0315558	0.225688	0.0462149	1.04254e-06	7059	textfile	0.00336701441412795	23.8412947034188
GCST90199630	Phenylacetate levels	rs188124348	16	80540228	C	T	0.0125871	0.358611	0.0731176	9.36257e-07	7059	textfile	0.00339611783915072	24.0480736829184
GCST90199630	Phenylacetate levels	rs16943430	18	27277604	A	G	0.034759	-0.199229	0.0444659	7.44695e-06	7059	textfile	0.00283579241020308	20.0690988369646
GCST90199630	Phenylacetate levels	rs6566598	18	72270169	C	T	0.966004	-0.206029	0.0456208	6.2986e-06	7059	textfile	0.0028809435601433	20.3895598751477
GCST90199630	Phenylacetate levels	rs117291585	20	60269481	T	C	0.0241775	0.241913	0.052514	4.09221e-06	7059	textfile	0.00299723913042873	21.2151032811459
GCST90199630	Phenylacetate levels	rs1057157	22	42383012	C	T	0.356179	0.0763559	0.0171254	8.24826e-06	7059	textfile	0.00280827243996932	19.8737896245438
GCST90199631	3-methyl-2-oxovalerate levels	rs6754181	2	29743514	C	T	0.840543	0.0910083	0.0204779	8.82143e-06	8257	textfile	0.00238633424333062	19.7463104755616
GCST90199631	3-methyl-2-oxovalerate levels	rs7660693	4	88307231	C	T	0.497027	0.0791272	0.0148481	9.86958e-08	8257	textfile	0.00342764927597232	28.3925645263934
GCST90199631	3-methyl-2-oxovalerate levels	rs77291466	5	60325998	C	T	0.0806922	-0.12259	0.0272328	6.74582e-06	8257	textfile	0.00244815375005925	20.2591066145704
GCST90199631	3-methyl-2-oxovalerate levels	rs12716450	5	93478693	T	C	0.0128564	0.295968	0.065473	6.17051e-06	8257	textfile	0.00246870546431061	20.4295982687639
GCST90199631	3-methyl-2-oxovalerate levels	rs34372879	6	41524417	C	T	0.148723	-0.0947061	0.0213272	8.96987e-06	8257	textfile	0.00238248405810469	19.7143750840074
GCST90199631	3-methyl-2-oxovalerate levels	rs56107485	6	156517427	C	A	0.0606153	-0.154962	0.0310005	5.77179e-07	8257	textfile	0.00301702207335122	24.9808850972646
GCST90199631	3-methyl-2-oxovalerate levels	rs62524533	8	134040089	A	G	0.101178	-0.110404	0.0244676	6.41459e-06	8257	textfile	0.00245977286627979	20.3554949051872
GCST90199631	3-methyl-2-oxovalerate levels	rs183718435	9	14739182	A	C	0.0067402	-0.411296	0.091854	7.54471e-06	8257	textfile	0.00242235198747716	20.0450718763227
GCST90199631	3-methyl-2-oxovalerate levels	rs11791075	9	83720430	T	A	0.752536	-0.0841116	0.0179331	2.72804e-06	8257	textfile	0.00265719375525052	21.9935756414431
GCST90199631	3-methyl-2-oxovalerate levels	rs58729469	11	36050283	T	C	0.159259	0.101193	0.0201862	5.35894e-07	8257	textfile	0.00303423880325489	25.123873151674
GCST90199631	3-methyl-2-oxovalerate levels	rs145992024	12	24284993	T	C	0.0102986	-0.347476	0.0734813	2.2589e-06	8257	textfile	0.00270084171461438	22.3558279067169
GCST90199631	3-methyl-2-oxovalerate levels	rs142461926	14	25575454	G	A	0.026332	-0.220081	0.0468793	2.67075e-06	8257	textfile	0.00266209106284521	22.0342188207868
GCST90199631	3-methyl-2-oxovalerate levels	rs116943713	14	28618182	G	A	0.0274457	0.209966	0.0460722	5.18093e-06	8257	textfile	0.00250903508218014	20.7641826661593
GCST90199631	3-methyl-2-oxovalerate levels	rs142174598	17	34165541	C	G	0.00644455	-0.420915	0.0935419	6.80344e-06	8257	textfile	0.00244619164291805	20.2428298535051
GCST90199631	3-methyl-2-oxovalerate levels	rs77876488	18	10810833	T	C	0.0472576	-0.177185	0.0350913	4.43549e-07	8257	textfile	0.00307817855750549	25.4888231410567
GCST90199631	3-methyl-2-oxovalerate levels	rs6055350	20	858872	C	G	0.962906	-0.215685	0.0396894	5.50013e-08	8257	textfile	0.00356383848929604	29.5247080199656
GCST90199631	3-methyl-2-oxovalerate levels	rs58693102	21	40394897	A	G	0.0331267	-0.187799	0.0414491	5.87507e-06	8257	textfile	0.00248002271278856	20.5234862060061
GCST90199632	Tartarate levels	rs116626434	1	83175694	A	G	0.0721524	-0.149526	0.0320676	3.11891e-06	7099	textfile	0.00305334066620183	21.7359258944856
GCST90199632	Tartarate levels	rs79983252	1	175616377	A	C	0.0301043	0.236427	0.0486249	1.16058e-06	7099	textfile	0.00331921671892317	23.6349305106994
GCST90199632	Tartarate levels	rs138430505	2	25955752	C	T	0.0178748	0.285026	0.0624394	4.9989e-06	7099	textfile	0.00292672161455281	20.8319125070883
GCST90199632	Tartarate levels	rs17026163	2	101829183	T	C	0.032701	-0.223964	0.0470413	1.92634e-06	7099	textfile	0.00318284966320585	22.6608100112843
GCST90199632	Tartarate levels	rs75583177	2	139887135	G	A	0.0701345	-0.145169	0.032432	7.60113e-06	7099	textfile	0.00281435675417191	20.0298610591149
GCST90199632	Tartarate levels	rs76501568	2	199095080	T	C	0.02066	-0.267429	0.0587195	5.2548e-06	7099	textfile	0.00291331900410384	20.736236243246
GCST90199632	Tartarate levels	rs13089230	3	177836416	A	G	0.621953	0.0825424	0.0175787	2.65821e-06	7099	textfile	0.00309625504218548	22.0423708362337
GCST90199632	Tartarate levels	rs10004542	4	4718728	G	A	0.340258	0.0814848	0.0176888	4.09376e-06	7099	textfile	0.00298032083599052	21.2145631776896
GCST90199632	Tartarate levels	rs298392	5	74552072	T	C	0.28972	0.087711	0.0186612	2.59941e-06	7099	textfile	0.00310229013779706	22.0854686394947
GCST90199632	Tartarate levels	rs115272033	6	31883030	C	T	0.0492451	-0.170179	0.0381431	8.13534e-06	7099	textfile	0.00279619023375428	19.9002068530062
GCST90199632	Tartarate levels	rs628038	6	73615534	C	T	0.386617	-0.0783007	0.0170337	4.2902e-06	7099	textfile	0.00296773649214506	21.1247184826808
GCST90199632	Tartarate levels	rs10945808	6	162299162	T	C	0.0976838	-0.130904	0.0285309	4.47212e-06	7099	textfile	0.00295659460954133	21.0451739918961
GCST90199632	Tartarate levels	rs10247649	7	95586935	G	A	0.344838	-0.0826258	0.0178465	3.65988e-06	7099	textfile	0.00301036191323546	21.4290476872266
GCST90199632	Tartarate levels	rs143000803	7	127307984	T	A	0.0112878	0.368352	0.0789907	3.11275e-06	7099	textfile	0.0030538567472196	21.7396109927296
GCST90199632	Tartarate levels	rs117483011	8	3339388	A	G	0.0595121	-0.157832	0.0354548	8.52127e-06	7099	textfile	0.00278376265950104	19.8115141477917
GCST90199632	Tartarate levels	rs2468877	8	113913215	A	T	0.56753	-0.0762559	0.0170977	8.19549e-06	7099	textfile	0.00279421057620254	19.8860783497535
GCST90199632	Tartarate levels	rs142959592	11	77121326	T	C	0.0106022	-0.373738	0.0817952	4.89608e-06	7099	textfile	0.00293228618634163	20.8716366763791
GCST90199632	Tartarate levels	rs77798428	15	58376202	A	G	0.0184793	-0.318661	0.0614021	2.10597e-07	7099	textfile	0.00377963289706039	26.9258244021283
GCST90199632	Tartarate levels	rs142997067	17	70342880	G	C	0.00388473	0.608221	0.134166	5.80553e-06	7099	textfile	0.00288659103359022	20.5454428565205
GCST90199632	Tartarate levels	rs9948951	18	8592790	A	G	0.184827	-0.0971868	0.0214343	5.78302e-06	7099	textfile	0.00288763887247178	20.5529224958742
GCST90199632	Tartarate levels	rs141660852	18	62365105	T	C	0.029224	0.228649	0.0493121	3.53868e-06	7099	textfile	0.00301940345075909	21.4936041525848
GCST90199632	Tartarate levels	rs146593632	21	22839328	T	C	0.010688	0.370018	0.0815327	5.67156e-06	7099	textfile	0.00289285526670004	20.5901581752898
GCST90199632	Tartarate levels	rs540278823	21	27170812	C	T	0.0322306	-0.210344	0.047106	7.99472e-06	7099	textfile	0.00280086719735481	19.9335858262936
GCST90199633	Suberate (C8-DC) levels	rs145406199	1	107260564	A	G	0.0101441	0.37263	0.0837642	8.64482e-06	6902	textfile	0.0028590407401405	19.783944209465
GCST90199633	Suberate (C8-DC) levels	rs848290	2	58162047	T	A	0.068549	-0.165088	0.0330302	5.79013e-07	6902	textfile	0.0036063229328556	24.9736914328359
GCST90199633	Suberate (C8-DC) levels	rs189725310	2	208748506	T	C	0.0547126	-0.167962	0.0363969	3.9362e-06	6902	textfile	0.0030759579807136	21.2895959695525
GCST90199633	Suberate (C8-DC) levels	rs7616744	3	24740196	A	G	0.223816	-0.0876962	0.0198179	9.63944e-06	6902	textfile	0.00282905211055889	19.5758406361239
GCST90199633	Suberate (C8-DC) levels	rs11705994	3	73318930	T	C	0.0297142	0.218723	0.0493421	9.30183e-06	6902	textfile	0.00283886042194779	19.6439032107975
GCST90199633	Suberate (C8-DC) levels	rs4689177	4	4592747	T	C	0.144896	0.108829	0.023723	4.48615e-06	6902	textfile	0.00303985523139748	21.0389564785571
GCST90199633	Suberate (C8-DC) levels	rs34357043	4	31925736	G	T	0.0233082	0.266628	0.0551228	1.31829e-06	6902	textfile	0.00337834761222724	23.3896167803688
GCST90199633	Suberate (C8-DC) levels	rs4695288	4	47852756	T	C	0.965304	0.200323	0.0453191	9.85766e-06	6902	textfile	0.00282290599977037	19.533191762637
GCST90199633	Suberate (C8-DC) levels	rs78440527	4	101864890	G	A	0.0359116	0.199278	0.0447114	8.31185e-06	6902	textfile	0.0028698491416205	19.8589512714413
GCST90199633	Suberate (C8-DC) levels	rs10008401	4	116858781	C	T	0.609542	0.0800086	0.0170477	2.68944e-06	6902	textfile	0.00318114191808703	22.0199277499993
GCST90199633	Suberate (C8-DC) levels	rs9313297	5	165978223	G	A	0.172813	0.0991772	0.0219344	6.13931e-06	6902	textfile	0.00295333490362685	20.4383721929961
GCST90199633	Suberate (C8-DC) levels	rs9406110	6	8236962	A	G	0.229681	-0.0894199	0.0200898	8.54658e-06	6902	textfile	0.00286218278845903	19.8057489140215
GCST90199633	Suberate (C8-DC) levels	rs539316238	6	18011466	T	C	0.0202821	-0.273918	0.059083	3.54953e-06	6902	textfile	0.00310449346253006	21.4877133570993
GCST90199633	Suberate (C8-DC) levels	rs6923178	6	79684023	G	C	0.119895	0.121756	0.025941	2.68478e-06	6902	textfile	0.00318162066286044	22.0232522080255
GCST90199633	Suberate (C8-DC) levels	rs6914551	6	106686831	C	T	0.011276	-0.366135	0.0791195	3.69883e-06	6902	textfile	0.00309310788674701	21.4086637251674
GCST90199633	Suberate (C8-DC) levels	rs141183746	6	163922203	C	A	0.0572184	0.161019	0.0364413	9.93437e-06	6902	textfile	0.00282075134926278	19.5182404128931
GCST90199633	Suberate (C8-DC) levels	rs17738405	7	3235891	C	T	0.0453877	-0.193637	0.0395206	9.60098e-07	6902	textfile	0.00346614506427415	23.9995869934937
GCST90199633	Suberate (C8-DC) levels	rs146529314	7	106007929	G	T	0.0147642	0.336938	0.0697181	1.34585e-06	6902	textfile	0.00337261496600619	23.3497931271966
GCST90199633	Suberate (C8-DC) levels	rs140580838	8	108977705	A	G	0.0145645	0.308493	0.0695392	9.15411e-06	6902	textfile	0.00284328054097552	19.6745760720286
GCST90199633	Suberate (C8-DC) levels	rs148863405	9	16581529	C	G	0.00217928	0.798698	0.178207	7.40014e-06	6902	textfile	0.00290187446091933	20.0812069218543
GCST90199633	Suberate (C8-DC) levels	rs12555229	9	135788065	G	C	0.250852	-0.0955533	0.0196317	1.13142e-06	6902	textfile	0.00342068023968262	23.6837080459252
GCST90199633	Suberate (C8-DC) levels	rs35904890	11	8649229	T	C	0.0284364	-0.227287	0.0499103	5.26594e-06	6902	textfile	0.00299564903407672	20.7320843836878
GCST90199633	Suberate (C8-DC) levels	rs11158833	14	70111694	G	A	0.759084	-0.0922378	0.0196709	2.74475e-06	6902	textfile	0.00317550759557333	21.980802615117
GCST90199633	Suberate (C8-DC) levels	rs72777931	16	23857673	A	G	0.0147465	0.336072	0.0690214	1.12109e-06	6902	textfile	0.00342320531922865	23.7012509510055
GCST90199633	Suberate (C8-DC) levels	rs1551619	17	75889724	T	C	0.230903	-0.0957862	0.0197795	1.28083e-06	6902	textfile	0.00338631350708389	23.4449551672347
GCST90199633	Suberate (C8-DC) levels	rs117499033	18	44998209	G	A	0.0142545	0.30721	0.0691456	8.87382e-06	6902	textfile	0.00285184771824677	19.7340276977644
GCST90199633	Suberate (C8-DC) levels	rs191920017	22	22277644	A	G	0.00922782	-0.399312	0.0879247	5.58496e-06	6902	textfile	0.00297942254582599	20.6194496192776
GCST90199634	5-hydroxylysine levels	rs139663065	1	14402942	T	C	0.0148944	0.281865	0.0631701	8.11986e-06	8128	textfile	0.00244350358599219	19.9045469716754
GCST90199634	5-hydroxylysine levels	rs55700529	1	17851418	A	G	0.0170546	0.292762	0.0593343	8.05186e-07	8128	textfile	0.00298631207504649	24.3394571365748
GCST90199634	5-hydroxylysine levels	rs76751577	1	234308092	A	G	0.0116681	0.322064	0.0713328	6.333e-06	8128	textfile	0.00250169461394851	20.3797543546482
GCST90199634	5-hydroxylysine levels	rs78818599	2	179875859	G	T	0.0250279	-0.215533	0.0487937	9.99777e-06	8128	textfile	0.0023948319295576	19.5071205346953
GCST90199634	5-hydroxylysine levels	rs9341222	2	216664687	C	T	0.0234238	0.230094	0.0513898	7.55513e-06	8128	textfile	0.00246038567362943	20.0424060325804
GCST90199634	5-hydroxylysine levels	rs144429282	3	30096963	T	C	0.0119106	0.387083	0.0705729	4.13767e-08	8128	textfile	0.003687602563223	30.0763681209253
GCST90199634	5-hydroxylysine levels	rs12499749	4	30325758	A	G	0.0455162	0.176873	0.0364889	1.25139e-06	8128	textfile	0.00288246604429696	23.490630019347
GCST90199634	5-hydroxylysine levels	rs75233276	4	72366734	T	C	0.00972787	0.347685	0.0782868	8.94701e-06	8128	textfile	0.00242079780798025	19.7191390362016
GCST90199634	5-hydroxylysine levels	rs1040519	6	9542333	G	A	0.708369	-0.0818991	0.0168315	1.13978e-06	8128	textfile	0.00290446196468162	23.6704077239255
GCST90199634	5-hydroxylysine levels	rs1330804	6	113238996	A	G	0.405292	-0.0735292	0.0164301	7.63159e-06	8128	textfile	0.0024580275791303	20.0231495618569
GCST90199634	5-hydroxylysine levels	rs73248769	8	32271206	C	T	0.00837335	0.397814	0.0842519	2.33854e-06	8128	textfile	0.00273544135710265	22.2891671775289
GCST90199634	5-hydroxylysine levels	rs73429419	8	138372606	T	C	0.150779	-0.0978899	0.0214524	5.03982e-06	8128	textfile	0.00255522508305216	20.8169510202816
GCST90199634	5-hydroxylysine levels	rs117462872	8	141957630	G	A	0.014046	0.286413	0.0645828	9.21479e-06	8128	textfile	0.00241389518750873	19.6627761744766
GCST90199634	5-hydroxylysine levels	rs140233308	9	81810718	T	G	0.0116409	0.320974	0.0719087	8.05839e-06	8128	textfile	0.00244528714013806	19.919111247338
GCST90199634	5-hydroxylysine levels	rs999856	10	14019697	A	G	0.0257376	-0.215444	0.0485076	8.93524e-06	8128	textfile	0.00242110035694295	19.7216094963094
GCST90199634	5-hydroxylysine levels	rs10877499	12	61025502	C	T	0.212153	0.085716	0.0188366	5.35153e-06	8128	textfile	0.00254114855742875	20.7019799842389
GCST90199634	5-hydroxylysine levels	rs41322846	12	96510327	C	G	0.0998263	0.113555	0.0256097	9.24784e-06	8128	textfile	0.00241307374910301	19.6560688289126
GCST90199634	5-hydroxylysine levels	rs532070914	12	124503617	C	T	0.00309636	0.625391	0.138228	6.05779e-06	8128	textfile	0.00251208974786295	20.4646503294204
GCST90199634	5-hydroxylysine levels	rs661331	13	29933975	T	A	0.103335	0.112287	0.025189	8.28197e-06	8128	textfile	0.00243889395906703	19.8669055874012
GCST90199634	5-hydroxylysine levels	rs17533872	13	41641427	T	C	0.424131	0.0752854	0.0158196	1.94553e-06	8128	textfile	0.00277867906158531	22.6424621900324
GCST90199634	5-hydroxylysine levels	rs1502069	13	86458070	T	C	0.764257	-0.0811985	0.0181157	7.38717e-06	8128	textfile	0.00246564155627646	20.0853265019972
GCST90199634	5-hydroxylysine levels	rs9559451	13	108973515	C	T	0.664775	-0.0752947	0.0165065	5.07846e-06	8128	textfile	0.00255343476063108	20.8023282529513
GCST90199634	5-hydroxylysine levels	rs3819547	14	72465045	C	G	0.0878938	-0.124927	0.0272675	4.61627e-06	8128	textfile	0.00257583576400745	20.9852960945231
GCST90199634	5-hydroxylysine levels	rs58374597	15	78417591	A	T	0.0158799	0.610277	0.0609732	1.39229e-23	8128	textfile	0.0121750935197595	100.154196652203
GCST90199634	5-hydroxylysine levels	rs6495304	15	78508074	A	G	0.973048	0.266767	0.0475445	2.01281e-08	8128	textfile	0.00385834489928622	31.4743495476353
GCST90199634	5-hydroxylysine levels	rs3885951	15	78533575	G	A	0.0990508	0.578606	0.0249628	7.46543e-119	8128	textfile	0.0620009005774992	537.121323893536
GCST90199634	5-hydroxylysine levels	rs74582811	15	78966596	G	A	0.0289046	0.227003	0.0458676	7.45581e-07	8128	textfile	0.00300442037354557	24.4874906713012
GCST90199634	5-hydroxylysine levels	rs12901358	15	98630252	C	T	0.387751	0.070543	0.0157671	7.67443e-06	8128	textfile	0.00245670079720451	20.0123149481709
GCST90199634	5-hydroxylysine levels	rs113983401	16	87637966	C	G	0.0498823	0.161297	0.0354213	5.27173e-06	8128	textfile	0.00254468097602685	20.7308309623614
GCST90199634	5-hydroxylysine levels	rs115469488	22	22766918	A	G	0.00284936	-0.663355	0.14407	4.13661e-06	8128	textfile	0.00260153636842126	21.1952246776268
GCST90199635	3-phenylpropionate hydrocinnamate levels	rs191187061	1	156527256	T	C	0.0178844	-0.304207	0.0586874	2.1775e-07	7925	textfile	0.00337893206378978	26.862043762374
GCST90199635	3-phenylpropionate hydrocinnamate levels	rs112307471	1	204454067	A	G	0.0250225	-0.238964	0.0506661	2.40006e-06	7925	textfile	0.00279906775722717	22.2392630446436
GCST90199635	3-phenylpropionate hydrocinnamate levels	rs75223710	1	246124049	T	C	0.0257673	-0.219819	0.0494675	8.84241e-06	7925	textfile	0.00248548121682392	19.7415348950689
GCST90199635	3-phenylpropionate hydrocinnamate levels	rs145409686	2	28328582	C	T	0.0041228	-0.550427	0.120275	4.73054e-06	7925	textfile	0.0026357441776891	20.9381888291285
GCST90199635	3-phenylpropionate hydrocinnamate levels	rs17767728	2	133697804	C	T	0.194635	0.0909404	0.0194777	3.02745e-06	7925	textfile	0.00274312843438656	21.7935891998662
GCST90199635	3-phenylpropionate hydrocinnamate levels	rs74432647	2	224858109	T	C	0.0724275	0.150663	0.0304065	7.23414e-07	7925	textfile	0.00308842971211858	24.545435461291
GCST90199635	3-phenylpropionate hydrocinnamate levels	rs78674307	3	43525745	G	T	0.0557029	-0.150826	0.0340435	9.40626e-06	7925	textfile	0.00247064549229699	19.6234067168175
GCST90199635	3-phenylpropionate hydrocinnamate levels	rs77831208	3	110665898	T	C	0.0208412	0.249552	0.0549664	5.62337e-06	7925	textfile	0.00259418025054247	20.607148783442
GCST90199635	3-phenylpropionate hydrocinnamate levels	rs187719086	4	46001728	T	C	0.0137168	-0.29344	0.0662578	9.47782e-06	7925	textfile	0.00246883353159177	19.6089793766068
GCST90199635	3-phenylpropionate hydrocinnamate levels	rs146175767	4	86073341	T	C	0.0945706	-0.121342	0.0264241	4.38776e-06	7925	textfile	0.00265380222985632	21.0820225856995
GCST90199635	3-phenylpropionate hydrocinnamate levels	rs116511059	5	27584519	T	C	0.0094268	0.400938	0.0799895	5.37602e-07	7925	textfile	0.00316020003521057	25.1176416510033
GCST90199635	3-phenylpropionate hydrocinnamate levels	rs73478203	6	79617290	G	A	0.230375	0.0825426	0.0184542	7.71921e-06	7925	textfile	0.00251809203597705	20.0012080838319
GCST90199635	3-phenylpropionate hydrocinnamate levels	rs147941428	7	5766027	G	A	0.0130043	-0.340237	0.0690333	8.28252e-07	7925	textfile	0.00305574714757526	24.2848931431903
GCST90199635	3-phenylpropionate hydrocinnamate levels	rs13283163	9	3389660	A	G	0.0526149	0.170526	0.0347529	9.25742e-07	7925	textfile	0.00302888242081304	24.0707428700367
GCST90199635	3-phenylpropionate hydrocinnamate levels	rs141685561	11	23891620	T	C	0.0739347	-0.143423	0.0298661	1.56938e-06	7925	textfile	0.00290147863143489	23.0553096852515
GCST90199635	3-phenylpropionate hydrocinnamate levels	rs2186671	11	109407701	G	A	0.448059	-0.0760014	0.016068	2.24527e-06	7925	textfile	0.00281511379672638	22.3671125786763
GCST90199635	3-phenylpropionate hydrocinnamate levels	rs9510299	13	22714494	C	G	0.359614	-0.0736478	0.01656	8.69424e-06	7925	textfile	0.00248952839465452	19.773760809853
GCST90199635	3-phenylpropionate hydrocinnamate levels	rs79970883	13	84382959	T	C	0.042993	-0.195098	0.03888	5.2225e-07	7925	textfile	0.0031672049595864	25.1734945114699
GCST90199635	3-phenylpropionate hydrocinnamate levels	rs112423294	14	48833025	A	G	0.00782144	-0.402137	0.0883872	5.37163e-06	7925	textfile	0.00260517651229989	20.6947269234615
GCST90199635	3-phenylpropionate hydrocinnamate levels	rs12929353	16	1189810	A	G	0.00898891	-0.396283	0.0827237	1.6642e-06	7925	textfile	0.00288732683665278	22.9425331183735
GCST90199635	3-phenylpropionate hydrocinnamate levels	rs148153141	16	20426589	G	A	0.0199163	-0.27871	0.0551887	4.41503e-07	7925	textfile	0.00320782099290779	25.4973566828393
GCST90199635	3-phenylpropionate hydrocinnamate levels	rs34927101	16	20433373	T	C	0.0178774	0.294909	0.0587005	5.06156e-07	7925	textfile	0.00317476952582509	25.2338104856625
GCST90199635	3-phenylpropionate hydrocinnamate levels	rs62058082	17	12879352	T	C	0.168677	-0.105084	0.0220071	1.7969e-06	7925	textfile	0.0028688021082372	22.7949131986046
GCST90199635	3-phenylpropionate hydrocinnamate levels	rs112264683	18	1098668	C	T	0.00914634	0.368503	0.0824753	7.89377e-06	7925	textfile	0.00251270988062198	19.958349927231
GCST90199635	3-phenylpropionate hydrocinnamate levels	rs10073658	18	51743877	G	A	0.136043	0.104011	0.0231405	6.96524e-06	7925	textfile	0.00254277583653934	20.1977713578619
GCST90199635	3-phenylpropionate hydrocinnamate levels	rs143985394	19	14838555	G	A	0.0216392	-0.240823	0.0541185	8.59042e-06	7925	textfile	0.00249242073870203	19.7967914462967
GCST90199635	3-phenylpropionate hydrocinnamate levels	rs4812445	20	40610096	G	A	0.253933	-0.0994662	0.0192108	2.24745e-07	7925	textfile	0.00337127578197353	26.8009714866827
GCST90199636	Kynurenine levels	rs9988529	1	63194695	C	T	0.042129	-0.180183	0.036929	1.06523e-06	8244	textfile	0.00287940156801043	23.8005590907073
GCST90199636	Kynurenine levels	rs79435381	1	75842746	A	G	0.0418438	-0.166018	0.0368091	6.4752e-06	8244	textfile	0.00246145364239986	20.3373603904696
GCST90199636	Kynurenine levels	rs61825638	1	241550102	T	C	0.246402	0.130031	0.0171027	2.89497e-14	8244	textfile	0.00696292837825683	57.7908492377539
GCST90199636	Kynurenine levels	rs55709807	2	137960969	A	G	0.0356445	0.178987	0.0395664	6.07661e-06	8244	textfile	0.00247614009571898	20.4590060340754
GCST90199636	Kynurenine levels	rs6440053	3	141940670	A	T	0.842367	0.0964971	0.0204102	2.26858e-06	8244	textfile	0.0027040832662668	22.3474837373884
GCST90199636	Kynurenine levels	rs9821445	3	184219831	C	T	0.147783	0.0994985	0.0206581	1.46142e-06	8244	textfile	0.00280604074050213	23.1924667899037
GCST90199636	Kynurenine levels	rs116794445	5	13501913	A	G	0.0110504	-0.322608	0.0709539	5.44861e-06	8244	textfile	0.0025013361629206	20.6677095440789
GCST90199636	Kynurenine levels	rs10516101	5	173639728	T	C	0.0812102	-0.123617	0.0269608	4.53863e-06	8244	textfile	0.00254358815102883	21.0177139489418
GCST90199636	Kynurenine levels	rs17240098	6	52270924	T	G	0.0553582	0.148969	0.0327399	5.36261e-06	8244	textfile	0.00250501220816977	20.6981597626272
GCST90199636	Kynurenine levels	rs17287314	7	105966054	A	T	0.297359	-0.0741746	0.0165025	6.96562e-06	8244	textfile	0.00244461222132996	20.197869887774
GCST90199636	Kynurenine levels	rs10216901	8	39947074	T	C	0.372432	-0.092585	0.0153069	1.4614e-09	8244	textfile	0.0044182037093059	36.576437122266
GCST90199636	Kynurenine levels	rs55879891	8	127356687	A	C	0.137167	0.101148	0.0215999	2.83001e-06	8244	textfile	0.00265289137989059	21.9232908624059
GCST90199636	Kynurenine levels	rs72761290	9	130403493	A	C	0.0752681	0.135722	0.0286233	2.11975e-06	8244	textfile	0.00271982086532435	22.4778994318868
GCST90199636	Kynurenine levels	rs6481144	10	55140633	C	A	0.971072	-0.21192	0.0450635	2.56748e-06	8244	textfile	0.00267542382041621	22.1099967398175
GCST90199636	Kynurenine levels	rs10883982	10	104214575	C	A	0.22765	-0.0787528	0.0174501	6.39098e-06	8244	textfile	0.0024644871046191	20.3624857999426
GCST90199636	Kynurenine levels	rs11055387	12	13367062	C	G	0.0566212	-0.145349	0.0321909	6.32541e-06	8244	textfile	0.0024668753273667	20.3822669596349
GCST90199636	Kynurenine levels	rs3184504	12	111446804	C	T	0.513669	-0.108142	0.0148104	2.83947e-13	8244	textfile	0.00642565794155686	53.3027781741937
GCST90199636	Kynurenine levels	rs75973738	14	84718587	A	T	0.0423521	-0.194072	0.0374159	2.13841e-07	8244	textfile	0.00325282277392658	26.8972573138496
GCST90199636	Kynurenine levels	rs35223481	14	94546420	A	T	0.112435	-0.105966	0.0235442	6.77162e-06	8244	textfile	0.00245110217454134	20.2516229195458
GCST90199636	Kynurenine levels	rs9933330	16	20355488	T	C	0.180459	-0.103406	0.0193124	8.58377e-08	8244	textfile	0.00346555911555237	28.6624697135728
GCST90199636	Kynurenine levels	rs72789484	16	75786534	A	G	0.0546991	-0.144555	0.0325854	9.15605e-06	8244	textfile	0.00238147838191786	19.6750004119122
GCST90199636	Kynurenine levels	rs6540080	16	87784963	A	G	0.287217	-0.107927	0.0164258	5.01151e-11	8244	textfile	0.00520955672026292	43.1620214875073
GCST90199636	Kynurenine levels	rs4843270	16	87844466	A	C	0.265349	0.205627	0.0165261	1.53431e-35	8244	textfile	0.018433227847441	154.779754397591
GCST90199636	Kynurenine levels	rs9909552	17	36834695	G	C	0.37961	0.0692728	0.0155536	8.43552e-06	8244	textfile	0.00240039061448223	19.8316230864893
GCST90199636	Kynurenine levels	rs34519073	22	49143607	A	G	0.311375	0.071803	0.0160729	7.92019e-06	8244	textfile	0.00241495277346281	19.9522244386253
GCST90199637	N-acetylglutamate levels	rs12070599	1	166530566	A	G	0.31028	-0.0833283	0.0173446	1.55314e-06	7802	textfile	0.00294963052541888	23.0751813575792
GCST90199637	N-acetylglutamate levels	rs79132971	2	3293263	A	C	0.0725952	0.132736	0.0296366	7.50724e-06	7802	textfile	0.00256448154579053	20.0543851578155
GCST90199637	N-acetylglutamate levels	rs10168931	2	73650092	A	G	0.224014	0.123014	0.0183105	1.83992e-11	7802	textfile	0.00575171789573835	45.1229339736034
GCST90199637	N-acetylglutamate levels	rs148804382	3	52078217	A	C	0.0103166	0.395956	0.0769657	2.68117e-07	7802	textfile	0.00338082508515681	26.4598919306127
GCST90199637	N-acetylglutamate levels	rs76105072	4	157967616	C	T	0.0402336	0.178385	0.0390113	4.81571e-06	7802	textfile	0.00267280659705643	20.9037631731527
GCST90199637	N-acetylglutamate levels	rs186654219	5	64819753	A	G	0.0103212	0.36491	0.0767441	1.98548e-06	7802	textfile	0.00288947465765167	22.6032137429748
GCST90199637	N-acetylglutamate levels	rs187543759	6	77383611	C	T	0.0110081	-0.329606	0.0734255	7.15653e-06	7802	textfile	0.00257614436921157	20.1458246325405
GCST90199637	N-acetylglutamate levels	rs10872573	6	100362746	C	T	0.723072	-0.0805091	0.0174765	4.09071e-06	7802	textfile	0.00271266010826558	21.2163014590845
GCST90199637	N-acetylglutamate levels	rs148895950	7	118109730	G	T	0.0133051	-0.297994	0.0670282	8.75659e-06	7802	textfile	0.00252694130485329	19.76007472687
GCST90199637	N-acetylglutamate levels	rs10957056	8	58487627	C	A	0.191407	0.087937	0.0197421	8.41709e-06	7802	textfile	0.00253657454665118	19.8355959316371
GCST90199637	N-acetylglutamate levels	rs116233634	9	14712674	G	A	0.0158761	0.279475	0.0616153	5.73854e-06	7802	textfile	0.00263002054372028	20.5682551746761
GCST90199637	N-acetylglutamate levels	rs12554315	9	26390175	A	T	0.0556449	0.155318	0.0339765	4.84654e-06	7802	textfile	0.00267127550912692	20.8917566089621
GCST90199637	N-acetylglutamate levels	rs4336667	9	105978380	A	G	0.567883	-0.0726878	0.0157023	3.67215e-06	7802	textfile	0.00273904632355069	21.4232405720227
GCST90199637	N-acetylglutamate levels	rs2265815	9	127531312	G	A	0.820119	0.0912856	0.0200603	5.35021e-06	7802	textfile	0.00264711375391591	20.7022885934173
GCST90199637	N-acetylglutamate levels	rs10762589	10	74229994	T	C	0.752636	-0.0883667	0.017702	5.97844e-07	7802	textfile	0.00318377050567796	24.9127263476497
GCST90199637	N-acetylglutamate levels	rs2803552	10	86543369	C	T	0.96381	-0.205145	0.0419759	1.02278e-06	7802	textfile	0.00305202711917613	23.8786899388376
GCST90199637	N-acetylglutamate levels	rs60665648	13	41455862	C	T	0.0195022	-0.261085	0.0554528	2.49863e-06	7802	textfile	0.00283320984740029	22.1618259131357
GCST90199637	N-acetylglutamate levels	rs7154858	14	70529167	C	T	0.155615	0.0944413	0.0212157	8.52813e-06	7802	textfile	0.00253338738546071	19.8106095549383
GCST90199637	N-acetylglutamate levels	rs28690110	17	43990158	T	C	0.256755	-0.0796679	0.017735	7.05164e-06	7802	textfile	0.00257974388322534	20.1740461613422
GCST90199637	N-acetylglutamate levels	rs10854172	20	46598884	C	T	0.187765	0.116341	0.01969	3.44954e-09	7802	textfile	0.00445480999094744	34.9030041811302
GCST90199638	Glycerol 3-phosphate levels	rs72650882	1	20713817	C	T	0.0394383	0.193643	0.0400346	1.31888e-06	8201	textfile	0.00284464862676234	23.3898098813837
GCST90199638	Glycerol 3-phosphate levels	rs56704741	1	21378351	C	T	0.344183	-0.104833	0.0165102	2.15937e-10	8201	textfile	0.00489209323070449	40.3074602519918
GCST90199638	Glycerol 3-phosphate levels	rs149344982	1	21563267	A	G	0.0133024	0.321236	0.0677323	2.10864e-06	8201	textfile	0.00273527136914049	22.4880007401567
GCST90199638	Glycerol 3-phosphate levels	rs1780318	1	21569132	T	A	0.943146	0.448805	0.0333781	3.24475e-41	8201	textfile	0.0215702407240283	180.753295798339
GCST90199638	Glycerol 3-phosphate levels	rs6695630	1	39602239	G	C	0.12601	-0.110939	0.0235356	2.43304e-06	8201	textfile	0.00270194252235325	22.2132456537657
GCST90199638	Glycerol 3-phosphate levels	rs138201625	1	158472466	C	G	0.0129099	0.330102	0.0688063	1.6062e-06	8201	textfile	0.00279869728951723	23.0109196752763
GCST90199638	Glycerol 3-phosphate levels	rs16840029	1	240441410	A	G	0.0445551	0.170339	0.0376776	6.15552e-06	8201	textfile	0.00248607301929468	20.4341133831521
GCST90199638	Glycerol 3-phosphate levels	rs72852030	2	29222247	T	C	0.0168581	0.269297	0.0591747	5.34198e-06	8201	textfile	0.00251900320294604	20.7054643920767
GCST90199638	Glycerol 3-phosphate levels	rs149000340	2	207084178	T	C	0.0174881	-0.283142	0.059454	1.91329e-06	8201	textfile	0.00275791083600672	22.6746455952088
GCST90199638	Glycerol 3-phosphate levels	rs162416	3	324356	G	T	0.289002	0.0765529	0.0172667	9.26914e-06	8201	textfile	0.00239110204103989	19.651634698323
GCST90199638	Glycerol 3-phosphate levels	rs113971921	4	108745728	T	C	0.166028	0.0971709	0.0213914	5.5584e-06	8201	textfile	0.00250978122902278	20.62947175774
GCST90199638	Glycerol 3-phosphate levels	rs79393239	4	184336884	T	C	0.0279306	-0.213038	0.0470789	6.03565e-06	8201	textfile	0.00249064427676127	20.4717803477238
GCST90199638	Glycerol 3-phosphate levels	rs337370	5	177500083	T	C	0.519666	-0.0731129	0.0158083	3.74668e-06	8201	textfile	0.00260147461546757	21.3851232274434
GCST90199638	Glycerol 3-phosphate levels	rs143671553	6	76893247	G	A	0.0235791	-0.236422	0.0500149	2.27834e-06	8201	textfile	0.00271724289908827	22.3393760405409
GCST90199638	Glycerol 3-phosphate levels	rs118174096	6	112661622	T	C	0.0158449	-0.281275	0.06139	4.6107e-06	8201	textfile	0.00255322986919864	20.9875176545155
GCST90199638	Glycerol 3-phosphate levels	rs4709324	6	159442131	C	T	0.171541	-0.0959369	0.0210023	4.92582e-06	8201	textfile	0.00253785763616978	20.8608365923989
GCST90199638	Glycerol 3-phosphate levels	rs6945869	7	154196642	T	C	0.0389125	-0.18358	0.0411328	8.07826e-06	8201	textfile	0.00242300214150186	19.9144473066446
GCST90199638	Glycerol 3-phosphate levels	rs3750309	8	60876009	G	T	0.455985	0.0779824	0.015705	6.85374e-07	8201	textfile	0.00299741437115127	24.6496857513848
GCST90199638	Glycerol 3-phosphate levels	rs12770630	10	109776626	T	C	0.12587	-0.115058	0.0235144	9.92606e-07	8201	textfile	0.00291093815128517	23.9364594554226
GCST90199638	Glycerol 3-phosphate levels	rs118152300	10	120249022	T	G	0.0451781	0.167422	0.0374675	7.87849e-06	8201	textfile	0.00242880533199291	19.9622593589796
GCST90199638	Glycerol 3-phosphate levels	rs73499488	11	80347492	G	C	0.0231351	0.248377	0.0518527	1.66738e-06	8201	textfile	0.00278997189962531	22.9389787110378
GCST90199638	Glycerol 3-phosphate levels	rs11603769	11	98185552	C	G	0.0240741	0.229614	0.0511828	7.25222e-06	8201	textfile	0.00244803354419197	20.1206831360791
GCST90199638	Glycerol 3-phosphate levels	rs117110311	11	107383264	C	G	0.005377	0.488462	0.106255	4.28443e-06	8201	textfile	0.00257026743364026	21.1279271114113
GCST90199638	Glycerol 3-phosphate levels	rs7968044	12	97298167	C	A	0.140581	-0.0992173	0.022321	8.78797e-06	8201	textfile	0.0024034530297596	19.753387730588
GCST90199638	Glycerol 3-phosphate levels	rs75198564	12	125321224	G	A	0.180152	0.0914908	0.0201541	5.63715e-06	8201	textfile	0.00250652064180652	20.6026035933534
GCST90199638	Glycerol 3-phosphate levels	rs7319463	13	31418470	A	G	0.0285504	-0.217628	0.0465571	2.94778e-06	8201	textfile	0.00265726774463067	21.8449862154792
GCST90199638	Glycerol 3-phosphate levels	rs10521085	16	7662319	T	C	0.108586	-0.113394	0.0249262	5.38568e-06	8201	textfile	0.00251713571577258	20.6900754615256
GCST90199638	Glycerol 3-phosphate levels	rs537609697	16	33920063	G	A	0.00853513	-0.424592	0.0873416	1.16631e-06	8201	textfile	0.00287332564952987	23.626283005458
GCST90199638	Glycerol 3-phosphate levels	rs74622263	16	87361698	G	A	0.0567904	-0.148881	0.0334532	8.57032e-06	8201	textfile	0.00240928848716863	19.8014637449253
GCST90199638	Glycerol 3-phosphate levels	rs186366783	20	5516581	A	T	0.0223242	0.2955	0.0524575	1.76967e-08	8201	textfile	0.00385439132081206	31.7244328178489
GCST90199638	Glycerol 3-phosphate levels	rs186970614	20	42205095	C	G	0.00966006	0.354048	0.07965	8.78718e-06	8201	textfile	0.00240348183051405	19.7536250071762
GCST90199639	Imidazole lactate levels	rs3765719	1	3687327	C	T	0.0864132	0.126601	0.0281066	6.65872e-06	8256	textfile	0.00245144416530165	20.2839450992627
GCST90199639	Imidazole lactate levels	rs61774831	1	53879416	A	C	0.0119251	0.317674	0.0703736	6.35844e-06	8256	textfile	0.00246208778062115	20.3722307616693
GCST90199639	Imidazole lactate levels	rs490379	1	88252216	C	A	0.136264	-0.133215	0.0219505	1.28793e-09	8256	textfile	0.00444134583054057	36.8224095403644
GCST90199639	Imidazole lactate levels	rs7530513	1	88944228	A	G	0.50267	0.397623	0.0144873	7.70378e-166	8256	textfile	0.0836136206139056	753.117724217508
GCST90199639	Imidazole lactate levels	rs61798917	1	89040410	A	G	0.382142	0.0769112	0.0155656	7.76861e-07	8256	textfile	0.00294846086044818	24.4085636366818
GCST90199639	Imidazole lactate levels	rs7563086	2	46142357	T	C	0.0697089	0.14342	0.0297498	1.42921e-06	8256	textfile	0.00280711897975094	23.235183984826
GCST90199639	Imidazole lactate levels	rs9878908	3	12260963	T	C	0.795375	-0.086292	0.0187632	4.24526e-06	8256	textfile	0.00255532641988573	21.145698431606
GCST90199639	Imidazole lactate levels	rs150565193	3	26721560	T	C	0.0195122	-0.248798	0.0546598	5.32028e-06	8256	textfile	0.0025032228248748	20.7134515812968
GCST90199639	Imidazole lactate levels	rs116793365	3	37065699	G	A	0.0127972	-0.300561	0.0670653	7.40785e-06	8256	textfile	0.0024268591635538	20.0800269333407
GCST90199639	Imidazole lactate levels	rs145281230	3	50205849	G	A	0.0105506	-0.439015	0.0738951	2.8318e-09	8256	textfile	0.00425701330938161	35.2876076711481
GCST90199639	Imidazole lactate levels	rs28410020	4	3849751	C	G	0.255178	0.0844789	0.0176684	1.74121e-06	8256	textfile	0.0027614135089076	22.8558214767063
GCST90199639	Imidazole lactate levels	rs2315488	4	139202403	A	G	0.220711	-0.0871675	0.0184136	2.20296e-06	8256	textfile	0.00270697887802288	22.4040509519098
GCST90199639	Imidazole lactate levels	rs72933650	6	105879701	T	C	0.0722807	0.132911	0.0300497	9.73273e-06	8256	textfile	0.00236398113397009	19.5585362905882
GCST90199639	Imidazole lactate levels	rs72943057	6	106574147	C	T	0.0234716	-0.219653	0.0494957	9.08721e-06	8256	textfile	0.00237976953316164	19.6894741373924
GCST90199639	Imidazole lactate levels	rs10277377	7	54909022	T	C	0.0950995	0.116516	0.0256952	5.77319e-06	8256	textfile	0.00248437500848503	20.5571028726591
GCST90199639	Imidazole lactate levels	rs149262976	7	79487462	C	T	0.00729306	0.405513	0.0885376	4.64715e-06	8256	textfile	0.00253444164866336	20.9724347802483
GCST90199639	Imidazole lactate levels	rs1441770	8	19899808	A	G	0.399513	-0.0757838	0.0157461	1.48783e-06	8256	textfile	0.00279782327934804	23.1580254103355
GCST90199639	Imidazole lactate levels	rs2805103	9	128836618	A	T	0.70863	0.0969957	0.0168381	8.38658e-09	8256	textfile	0.00400319784402803	33.175201901334
GCST90199639	Imidazole lactate levels	rs148327605	10	92225957	T	C	0.0658858	0.137958	0.0306471	6.74724e-06	8256	textfile	0.00244839056871025	20.2586167603455
GCST90199639	Imidazole lactate levels	rs4150575	11	18334919	T	C	0.688358	0.107027	0.0165673	1.04616e-10	8256	textfile	0.00502948777555622	41.7232386180271
GCST90199639	Imidazole lactate levels	rs10774021	12	240132	T	C	0.651353	0.194878	0.0158871	1.37213e-34	8256	textfile	0.0178987599908388	150.428854934554
GCST90199639	Imidazole lactate levels	rs146849590	12	89073057	C	A	0.00444851	-0.504435	0.114153	9.9186e-06	8256	textfile	0.00235960933212291	19.522280382317
GCST90199639	Imidazole lactate levels	rs11076256	16	58718562	T	C	0.0774033	0.714384	0.0271182	6.11518e-153	8256	textfile	0.0775389758740788	693.803521369465
GCST90199639	Imidazole lactate levels	rs143277630	16	58781671	T	C	0.0475578	-0.312217	0.0355437	1.57688e-18	8256	textfile	0.00925929974924073	77.140527396209
GCST90199639	Imidazole lactate levels	rs183176218	16	83825508	A	T	0.0392564	-0.173245	0.0390076	8.94059e-06	8256	textfile	0.00238350953010484	19.7204916412507
GCST90199639	Imidazole lactate levels	rs12601778	17	82233472	T	C	0.434368	-0.107145	0.0153104	2.59273e-12	8256	textfile	0.00589701776692666	48.9627186701274
GCST90199639	Imidazole lactate levels	rs11672362	19	43645748	T	C	0.0352009	0.184489	0.0415283	8.89242e-06	8256	textfile	0.00238476744645949	19.7309241687228
GCST90199639	Imidazole lactate levels	rs2229742	21	14966851	C	G	0.0999389	0.116801	0.0254704	4.52323e-06	8256	textfile	0.00254066325715341	21.0240495547646
GCST90199640	4-guanidinobutanoate levels	rs140527149	1	15581637	C	A	0.550523	-0.459947	0.0140263	7.71335e-236	8144	textfile	0.116635679284087	1075.0351564589
GCST90199640	4-guanidinobutanoate levels	rs71631750	1	15757403	C	G	0.192917	0.0985226	0.0191944	2.85354e-07	8144	textfile	0.00322464694613676	26.3400126768852
GCST90199640	4-guanidinobutanoate levels	rs11580678	1	90159570	T	G	0.329111	-0.0749203	0.0161818	3.65841e-06	8144	textfile	0.00262522162882728	21.4308151413442
GCST90199640	4-guanidinobutanoate levels	rs57389554	2	151848216	A	G	0.0592876	-0.14118	0.0313033	6.48089e-06	8144	textfile	0.002491408766181	20.335714752246
GCST90199640	4-guanidinobutanoate levels	rs114708452	3	146791475	T	C	0.0385138	0.193902	0.039056	6.8796e-07	8144	textfile	0.00301744142907713	24.6423650086335
GCST90199640	4-guanidinobutanoate levels	rs151040866	4	6543550	A	G	0.0549247	-0.159233	0.0326279	1.05939e-06	8144	textfile	0.00291596232430056	23.8111978001368
GCST90199640	4-guanidinobutanoate levels	rs13107325	4	102267552	T	C	0.0736144	0.131282	0.0286355	4.54884e-06	8144	textfile	0.00257420812351212	21.0132951366783
GCST90199640	4-guanidinobutanoate levels	rs6556949	5	97146631	T	C	0.300935	0.0747603	0.0167779	8.35456e-06	8144	textfile	0.00243204492271417	19.8499858179633
GCST90199640	4-guanidinobutanoate levels	rs7380998	5	112609807	G	A	0.961782	-0.179866	0.0385778	3.12531e-06	8144	textfile	0.00266212097718403	21.7328444573562
GCST90199640	4-guanidinobutanoate levels	rs13163650	5	155810911	G	A	0.726177	0.0793781	0.0168637	2.51326e-06	8144	textfile	0.00271317608099706	22.1507786141896
GCST90199640	4-guanidinobutanoate levels	rs61287921	6	89346157	A	G	0.0120779	-0.307334	0.06837	6.95176e-06	8144	textfile	0.00247500498864045	20.2014894045648
GCST90199640	4-guanidinobutanoate levels	rs706151	7	134425414	G	A	0.467889	0.0669338	0.0149986	8.09437e-06	8144	textfile	0.002439444941911	19.9105313620613
GCST90199640	4-guanidinobutanoate levels	rs150629268	8	24506353	T	G	0.0254143	0.220045	0.0478751	4.30212e-06	8144	textfile	0.002587264118643	21.1201478547162
GCST90199640	4-guanidinobutanoate levels	rs140852306	9	95736243	T	C	0.0768229	-0.128618	0.0280679	4.59712e-06	8144	textfile	0.00257174299494883	20.9931203751403
GCST90199640	4-guanidinobutanoate levels	rs11787780	9	133589988	T	C	0.285195	0.0743765	0.0165161	6.69172e-06	8144	textfile	0.00248392572531845	20.2744835668421
GCST90199640	4-guanidinobutanoate levels	rs72632963	11	12411139	C	T	0.0149686	-0.272225	0.0611352	8.47468e-06	8144	textfile	0.00242873150080326	19.8228763237041
GCST90199640	4-guanidinobutanoate levels	rs7969761	12	246676	T	C	0.545855	0.0903542	0.0151665	2.56147e-09	8144	textfile	0.00433909979650729	35.482914450032
GCST90199640	4-guanidinobutanoate levels	rs61991622	14	41384425	A	G	0.0647691	0.139752	0.0309457	6.30045e-06	8144	textfile	0.00249799436428847	20.3896032279903
GCST90199640	4-guanidinobutanoate levels	rs45622433	14	75023053	A	G	0.00786531	-0.392152	0.0846735	3.63311e-06	8144	textfile	0.00262684082025415	21.4440681119782
GCST90199640	4-guanidinobutanoate levels	rs112807038	18	14342105	T	C	0.0345951	0.185925	0.0407482	5.04797e-06	8144	textfile	0.0025498355008992	20.8138324973328
GCST90199640	4-guanidinobutanoate levels	rs77951681	18	21587191	C	T	0.138948	0.101923	0.021744	2.76668e-06	8144	textfile	0.00269065268727612	21.9663981279549
GCST90199641	Glucuronate levels	rs12092559	1	53119153	T	G	0.118985	-0.106219	0.0234488	5.9031e-06	7988	textfile	0.00256218771063992	20.5141922684945
GCST90199641	Glucuronate levels	rs111273747	2	54160481	G	A	0.010158	0.349979	0.0761519	4.31095e-06	7988	textfile	0.00263716685503748	21.1161011864859
GCST90199641	Glucuronate levels	rs140946796	3	13141142	G	T	0.00899371	0.373006	0.0808908	4.00306e-06	7988	textfile	0.00265485493778504	21.258108728076
GCST90199641	Glucuronate levels	rs1561398	5	72190958	T	C	0.252229	-0.0832245	0.0178383	3.07873e-06	7988	textfile	0.00271753776390044	21.7613939924786
GCST90199641	Glucuronate levels	rs62391856	5	126449075	T	C	0.215529	0.0882028	0.0192251	4.47738e-06	7988	textfile	0.00262812845709476	21.0435389819953
GCST90199641	Glucuronate levels	rs9491556	6	98429880	T	C	0.00679673	0.419107	0.0935382	7.44346e-06	7988	textfile	0.00250693826802379	20.070725077201
GCST90199641	Glucuronate levels	rs117910752	8	37721648	G	A	0.0415035	0.185814	0.0381401	1.10542e-06	7988	textfile	0.00296255636844796	23.72927447163
GCST90199641	Glucuronate levels	rs141615044	9	129612425	A	C	0.010653	0.336958	0.0744002	5.92643e-06	7988	textfile	0.00256124733101234	20.5066437720938
GCST90199641	Glucuronate levels	rs10898981	11	74381420	C	A	0.678023	0.0773381	0.0164678	2.64893e-06	7988	textfile	0.00275346973134487	22.0499230702726
GCST90199641	Glucuronate levels	rs189957470	12	56534866	T	C	0.0160574	-0.288782	0.0611897	2.36482e-06	7988	textfile	0.00278058554412003	22.2676733258937
GCST90199641	Glucuronate levels	rs6539427	12	108450527	C	T	0.220234	-0.0846334	0.0184289	4.38124e-06	7988	textfile	0.00263330736700457	21.0851162247874
GCST90199641	Glucuronate levels	rs1959120	14	101101893	T	A	0.426814	-0.071683	0.0156366	4.55502e-06	7988	textfile	0.00262402843568347	21.0106235610438
GCST90199641	Glucuronate levels	rs12050756	15	32792425	G	A	0.0314485	0.199795	0.0437976	5.07208e-06	7988	textfile	0.00259836778806338	20.8046232182873
GCST90199641	Glucuronate levels	rs150551895	21	17149914	T	C	0.0176136	0.264587	0.0586271	6.39044e-06	7988	textfile	0.00254329172933982	20.3625155679403
GCST90199641	Glucuronate levels	rs7510321	21	31524330	C	T	0.771942	0.0811601	0.0183015	9.22398e-06	7988	textfile	0.00245587260501887	19.6608832482405
GCST90199641	Glucuronate levels	rs73231674	21	42831393	G	T	0.0645404	-0.140286	0.031236	7.08371e-06	7988	textfile	0.00251874686115117	20.1655042336453
GCST90199641	Glucuronate levels	rs116932970	22	18070390	C	A	0.042454	0.16785	0.0379049	9.50326e-06	7988	textfile	0.00244877639475256	19.6039339391685
GCST90199642	Ribitol levels	rs3845611	1	13580483	G	T	0.13437	-0.104901	0.0226947	3.79543e-06	8128	textfile	0.00262172161571133	21.360110111664
GCST90199642	Ribitol levels	rs2744764	1	25722122	T	C	0.0960564	0.117358	0.0259235	5.98024e-06	8128	textfile	0.00251513179777336	20.4894947685189
GCST90199642	Ribitol levels	rs72688441	1	45585381	A	G	0.0538338	-0.603321	0.0335227	2.04224e-72	8128	textfile	0.0383234190983907	323.826231997412
GCST90199642	Ribitol levels	rs12144476	1	184922992	C	T	0.0264037	0.222626	0.0482583	3.96485e-06	8128	textfile	0.00261149016432611	21.276532530749
GCST90199642	Ribitol levels	rs74995512	2	54360165	A	G	0.0113902	-0.331117	0.0720991	4.37895e-06	8128	textfile	0.00258817767516561	21.0861063781799
GCST90199642	Ribitol levels	rs13100424	3	62130041	G	C	0.0200999	0.294562	0.0550166	8.60081e-08	8128	textfile	0.0035144168246567	28.6588703332351
GCST90199642	Ribitol levels	rs1420467	3	169009292	A	G	0.792493	0.0920482	0.0191097	1.45859e-06	8128	textfile	0.00284643462530752	23.1961541014573
GCST90199642	Ribitol levels	rs73248229	4	41028911	G	T	0.0358819	-0.190145	0.0417423	5.23327e-06	8128	textfile	0.00254639679027158	20.7448449242767
GCST90199642	Ribitol levels	rs115232717	5	62246077	G	A	0.0059106	-0.516457	0.0995462	2.12436e-07	8128	textfile	0.0033006497699664	26.9099001866077
GCST90199642	Ribitol levels	rs111534509	5	97927918	A	G	0.0533091	0.157601	0.034992	6.67078e-06	8128	textfile	0.00248951175945746	20.2802605043618
GCST90199642	Ribitol levels	rs186730428	5	119601173	G	A	0.377822	-0.0721017	0.0158572	5.44296e-06	8128	textfile	0.00253717850704274	20.6695548986684
GCST90199642	Ribitol levels	rs144424724	7	3631189	T	C	0.0110974	-0.331572	0.0738799	7.18982e-06	8128	textfile	0.00247197747861726	20.1370673682636
GCST90199642	Ribitol levels	rs80012250	7	8248643	G	A	0.0478994	-0.164302	0.0363521	6.19202e-06	8128	textfile	0.00250699147232162	20.4230130235747
GCST90199642	Ribitol levels	rs60688348	7	157052597	C	A	0.263264	0.0788168	0.0175391	6.99747e-06	8128	textfile	0.00247834422082939	20.1890605800723
GCST90199642	Ribitol levels	rs77703857	8	13054916	T	C	0.0350223	0.191571	0.0432535	9.46597e-06	8128	textfile	0.00240761174436642	19.6114698398322
GCST90199642	Ribitol levels	rs73217598	8	14190551	A	G	0.0144704	0.307856	0.0648737	2.08033e-06	8128	textfile	0.002762947416961	22.513915474832
GCST90199642	Ribitol levels	rs113682909	8	67846768	C	G	0.00939639	-0.405067	0.0804974	4.85273e-07	8128	textfile	0.00310567103088169	25.3153038026023
GCST90199642	Ribitol levels	rs2186050	9	129603702	C	G	0.355675	-0.0781457	0.0165737	2.41664e-06	8128	textfile	0.00272772932898111	22.2261554634286
GCST90199642	Ribitol levels	rs142220999	10	18476449	T	C	0.0109313	0.334271	0.0744908	7.20911e-06	8128	textfile	0.00247134745369014	20.1319223838072
GCST90199642	Ribitol levels	rs7903429	10	68178595	T	C	0.170385	0.0970626	0.0205295	2.268e-06	8128	textfile	0.00274265162739433	22.3480801225235
GCST90199642	Ribitol levels	rs117587050	11	105893774	C	T	0.015144	0.301156	0.0631777	1.87162e-06	8128	textfile	0.00278778522686166	22.7168725150759
GCST90199642	Ribitol levels	rs77987208	12	4758793	C	T	0.132946	-0.117677	0.0227397	2.27943e-07	8128	textfile	0.00328398719644028	26.7736041314439
GCST90199642	Ribitol levels	rs572823378	12	40624697	A	C	0.0173521	-0.268394	0.0590763	5.54148e-06	8128	textfile	0.00253299233806377	20.6353649604442
GCST90199642	Ribitol levels	rs73317157	12	66992819	A	G	0.0875741	-0.122647	0.0273357	7.23375e-06	8128	textfile	0.00247056046183276	20.1254955664743
GCST90199642	Ribitol levels	rs183901354	13	32328310	T	C	0.00166482	-0.901248	0.188913	1.83581e-06	8128	textfile	0.00279233071354104	22.7540161162924
GCST90199642	Ribitol levels	rs192431765	13	98287262	C	G	0.00788428	0.406925	0.0876599	3.44911e-06	8128	textfile	0.00264419346794871	21.5436817831979
GCST90199642	Ribitol levels	rs145095548	14	80786850	C	A	0.00468731	0.524916	0.112951	3.363e-06	8128	textfile	0.00265010640465445	21.591985703825
GCST90199642	Ribitol levels	rs72722075	15	45031276	T	C	0.123722	-0.141262	0.0235479	1.98631e-09	8128	textfile	0.0044080247900168	35.9782022510996
GCST90199642	Ribitol levels	rs7190382	16	77504386	T	A	0.643304	-0.0809751	0.0163858	7.74104e-07	8128	textfile	0.00299558105225753	24.4152294293097
GCST90199642	Ribitol levels	rs34552467	16	88476287	C	A	0.329207	0.0748839	0.0166187	6.60635e-06	8128	textfile	0.00249181380044632	20.2990604213208
GCST90199642	Ribitol levels	rs62058095	17	57525201	C	G	0.00930835	-0.355229	0.07998	8.93446e-06	8128	textfile	0.00242112702240377	19.7218272328978
GCST90199642	Ribitol levels	rs12967772	18	66948438	T	C	0.885377	0.114477	0.0245399	3.08744e-06	8128	textfile	0.00267021356082801	21.7562492270071
GCST90199642	Ribitol levels	rs7252227	19	40795210	T	G	0.581229	-0.0705068	0.0155659	5.90998e-06	8128	textfile	0.00251787961316018	20.5119363228333
GCST90199642	Ribitol levels	rs12625462	20	860453	A	G	0.141742	0.100419	0.0222218	6.21488e-06	8128	textfile	0.00250610847548035	20.4158016853908
GCST90199642	Ribitol levels	rs13046014	21	23833029	C	G	0.0710291	0.143955	0.0298658	1.43512e-06	8128	textfile	0.00285024305141064	23.227278424696
GCST90199642	Ribitol levels	rs111422112	22	23574266	C	T	0.010822	0.342769	0.075336	5.36802e-06	8128	textfile	0.00254044361795714	20.6962224256969
GCST90199642	Ribitol levels	rs117035597	22	36220843	A	C	0.0453645	-0.164258	0.0368759	8.41487e-06	8128	textfile	0.00243514736584869	19.8363118374055
GCST90199643	Glycodeoxycholate levels	rs146174820	2	68387100	A	G	0.0197154	-0.286214	0.0611534	2.86509e-06	6877	textfile	0.00317512168938631	21.8984919914177
GCST90199643	Glycodeoxycholate levels	rs2290258	2	99400611	C	A	0.106372	0.124683	0.0274227	5.44905e-06	6877	textfile	0.00299703274475922	20.6665384125629
GCST90199643	Glycodeoxycholate levels	rs3132031	2	114219580	C	G	0.083724	0.136212	0.0306465	8.80501e-06	6877	textfile	0.00286433756327409	19.7488882298991
GCST90199643	Glycodeoxycholate levels	rs73153108	3	27092670	T	C	0.027794	0.230561	0.0515713	7.7958e-06	6877	textfile	0.00289798481531947	19.9815518391377
GCST90199643	Glycodeoxycholate levels	rs60930884	3	70517313	G	T	0.0979532	-0.127602	0.028606	8.16974e-06	6877	textfile	0.00288500729969414	19.8918132117171
GCST90199643	Glycodeoxycholate levels	rs115480587	4	35291120	G	A	0.024909	-0.243568	0.0535613	5.42975e-06	6877	textfile	0.00299802490115937	20.6734005651567
GCST90199643	Glycodeoxycholate levels	rs13101279	4	43747301	A	G	0.608785	0.0770005	0.0172893	8.44267e-06	6877	textfile	0.00287595730200404	19.8292344829822
GCST90199643	Glycodeoxycholate levels	rs7687207	4	89128817	G	A	0.548944	0.0783161	0.0172861	5.88215e-06	6877	textfile	0.00297587513767671	20.5202071457926
GCST90199643	Glycodeoxycholate levels	rs55917677	4	153779899	T	C	0.234824	0.0908851	0.0199131	5.01701e-06	6877	textfile	0.00301991755832357	20.8248224604719
GCST90199643	Glycodeoxycholate levels	rs80078071	4	180100099	A	G	0.191709	0.0973519	0.0216891	7.17216e-06	6877	textfile	0.00292103212199823	20.1409281367923
GCST90199643	Glycodeoxycholate levels	rs62448268	7	22789845	A	G	0.206154	0.0953227	0.0205955	3.68649e-06	6877	textfile	0.00310526215091593	21.4151770262217
GCST90199643	Glycodeoxycholate levels	rs76962381	8	58264401	T	C	0.207403	-0.10889	0.0207547	1.55001e-07	6877	textfile	0.0039866600665054	27.5179928403918
GCST90199643	Glycodeoxycholate levels	rs75878687	9	7721779	C	G	0.0193798	0.274662	0.0617298	8.61017e-06	6877	textfile	0.00287051585665754	19.7916086409532
GCST90199643	Glycodeoxycholate levels	rs74927400	11	75231821	T	C	0.0157956	0.330046	0.0678883	1.16438e-06	6877	textfile	0.0034250744155152	23.628315345037
GCST90199643	Glycodeoxycholate levels	rs2155345	11	106056961	T	G	0.318609	-0.0810837	0.0182146	8.52414e-06	6877	textfile	0.00287328804469901	19.8107773770995
GCST90199643	Glycodeoxycholate levels	rs9514591	13	106902887	C	T	0.299417	-0.0820086	0.0184498	8.79046e-06	6877	textfile	0.0028647749122401	19.7519123044894
GCST90199643	Glycodeoxycholate levels	rs2351511	14	61082729	T	C	0.985905	0.322661	0.0724084	8.3451e-06	6877	textfile	0.00287914689562437	19.8512896864926
GCST90199643	Glycodeoxycholate levels	rs7403557	15	27057832	G	A	0.731422	0.101229	0.019175	1.29754e-07	6877	textfile	0.00403630181180111	27.8620345366132
GCST90199643	Glycodeoxycholate levels	rs115155467	16	22060895	G	A	0.00815257	-0.460446	0.0942028	1.0196e-06	6877	textfile	0.00346198063169456	23.8838021031926
GCST90199643	Glycodeoxycholate levels	rs118040844	17	14355668	A	T	0.00810253	0.429065	0.0950748	6.39414e-06	6877	textfile	0.00295278643841348	20.3605270522515
GCST90199644	Theobromine levels	rs6669746	1	15027271	A	G	0.483722	0.0701676	0.0154489	5.57445e-06	8137	textfile	0.00252879818087175	20.6239269503461
GCST90199644	Theobromine levels	rs2628473	2	88810258	C	G	0.306775	0.0753681	0.0169935	9.20294e-06	8137	textfile	0.00241155159418105	19.6653963365485
GCST90199644	Theobromine levels	rs115810418	2	105327409	T	A	0.0458835	0.173537	0.0370651	2.84155e-06	8137	textfile	0.00268671195598672	21.9152818116141
GCST90199644	Theobromine levels	rs72870405	2	162080573	A	T	0.0614672	-0.15323	0.0326215	2.63736e-06	8137	textfile	0.00270420381928125	22.0583483396802
GCST90199644	Theobromine levels	rs35155698	3	895304	C	T	0.300798	0.0750576	0.0169732	9.77406e-06	8137	textfile	0.00239748065174673	19.5503767519568
GCST90199644	Theobromine levels	rs13065149	3	176871340	T	G	0.416893	-0.0774221	0.0160933	1.50311e-06	8137	textfile	0.00283623265718505	23.1383784909106
GCST90199644	Theobromine levels	rs79880362	4	125202033	T	C	0.0745231	0.146943	0.0295016	6.33111e-07	8137	textfile	0.00303962665559356	24.8027539553083
GCST90199644	Theobromine levels	rs6878843	5	103831871	T	G	0.0981603	0.11814	0.0259449	5.27622e-06	8137	textfile	0.00254167708391059	20.7292300866911
GCST90199644	Theobromine levels	rs116892987	6	102527357	A	G	0.0122552	-0.329003	0.0711461	3.758e-06	8137	textfile	0.00262115892594642	21.3791660545072
GCST90199644	Theobromine levels	rs6569661	6	130185619	G	A	0.726404	-0.0859588	0.0178126	1.39498e-06	8137	textfile	0.00285378064452516	23.2819471132509
GCST90199644	Theobromine levels	rs62462718	7	63832020	A	G	0.317824	-0.0777005	0.0173769	7.76761e-06	8137	textfile	0.0024511668369467	19.9892391787321
GCST90199644	Theobromine levels	rs2529273	7	74873835	T	C	0.726808	0.101541	0.0178971	1.39856e-08	8137	textfile	0.00394038411203454	32.1818335369662
GCST90199644	Theobromine levels	rs12549440	8	122576372	T	C	0.34769	0.0794261	0.0165038	1.48987e-06	8137	textfile	0.00283831009165461	23.1553747293807
GCST90199644	Theobromine levels	rs117966480	9	126819947	C	A	0.0145231	-0.322677	0.0654721	8.28759e-07	8137	textfile	0.00297621760221472	24.2838040791659
GCST90199644	Theobromine levels	rs144661998	10	105655335	A	G	0.159529	0.0958879	0.0213092	6.80036e-06	8137	textfile	0.00248227349431983	20.2435448912063
GCST90199644	Theobromine levels	rs147824813	10	127259371	G	T	0.0136067	0.298848	0.0673004	8.9747e-06	8137	textfile	0.0024174080419	19.7132694369255
GCST90199644	Theobromine levels	rs7485735	12	71325737	C	T	0.686925	-0.0794824	0.0175283	5.77336e-06	8137	textfile	0.00252058863455654	20.5568037881086
GCST90199644	Theobromine levels	rs12431055	13	29639326	T	C	0.0798941	0.128412	0.0287893	8.17999e-06	8137	textfile	0.00243906921849211	19.8903420133834
GCST90199644	Theobromine levels	rs150576152	15	62851995	G	A	0.0301517	0.207064	0.0456525	5.7426e-06	8137	textfile	0.00252184937675277	20.5671118380542
GCST90199644	Theobromine levels	rs566861268	16	13703714	A	G	0.00457129	0.519125	0.115771	7.3239e-06	8137	textfile	0.00246495029971176	20.101920924162
GCST90199644	Theobromine levels	rs6497692	16	23868061	T	C	0.431385	0.0748062	0.0156289	1.69789e-06	8137	textfile	0.00280758564657606	22.9040142164593
GCST90199644	Theobromine levels	rs11657948	17	9168331	A	G	0.0951605	0.119169	0.026931	9.6448e-06	8137	textfile	0.00240056521432929	19.5755905001734
GCST90199644	Theobromine levels	rs11653172	17	12739959	G	A	0.507309	-0.0719812	0.0161773	8.6063e-06	8137	textfile	0.00242720449351928	19.7933510654271
GCST90199644	Theobromine levels	rs56113850	19	40847202	C	T	0.576193	-0.105914	0.0155754	1.04562e-11	8137	textfile	0.00565070941962399	46.2297520238693
GCST90199644	Theobromine levels	rs62205691	20	57241225	A	G	0.0153181	-0.282897	0.0634126	8.15002e-06	8137	textfile	0.0024399464641945	19.8975133535756
GCST90199644	Theobromine levels	rs139776	22	24917479	T	C	0.332129	-0.0834689	0.0169698	8.7129e-07	8137	textfile	0.00296443727666768	24.1873992737243
GCST90199644	Theobromine levels	rs113666924	22	40846014	A	G	0.0343297	-0.199128	0.043086	3.80707e-06	8137	textfile	0.00261811951276291	21.3543103729954
GCST90199645	Quinate levels	rs553719	1	36867336	C	T	0.937921	0.147306	0.0328968	7.54079e-06	8200	textfile	0.00243926541591396	20.0459953829278
GCST90199645	Quinate levels	rs114371828	1	201989140	T	C	0.0166605	-0.267108	0.0601557	8.98427e-06	8200	textfile	0.00239863079759798	19.7112553027367
GCST90199645	Quinate levels	rs1594297	2	16476976	A	G	0.974516	0.224925	0.0505211	8.50366e-06	8200	textfile	0.00241139020189618	19.8163618559616
GCST90199645	Quinate levels	rs116020639	2	64880349	C	T	0.0157528	-0.316022	0.0623683	4.04057e-07	8200	textfile	0.00312129837730527	25.6685232170137
GCST90199645	Quinate levels	rs112388569	4	7138269	T	C	0.0132667	-0.298781	0.0671713	8.66557e-06	8200	textfile	0.00240701048516337	19.780283306688
GCST90199645	Quinate levels	rs140759816	5	16902686	A	T	0.0375843	-0.186302	0.0405924	4.44137e-06	8200	textfile	0.00256222659190409	21.0590917653523
GCST90199645	Quinate levels	rs34099891	5	60842512	T	G	0.26108	-0.0824109	0.0174244	2.24925e-06	8200	textfile	0.00272054971908837	22.3639087226797
GCST90199645	Quinate levels	rs74489311	5	163789181	A	T	0.00103899	-1.12714	0.240369	2.74252e-06	8200	textfile	0.00267437274531117	21.9832993025678
GCST90199645	Quinate levels	rs77082173	6	6132622	T	C	0.030454	0.201076	0.0453441	9.23095e-06	8200	textfile	0.00239235056655622	19.6595224142138
GCST90199645	Quinate levels	rs4148714	7	117598399	C	A	0.0913027	-0.125867	0.027082	3.35762e-06	8200	textfile	0.00262727739162214	21.5951565230198
GCST90199645	Quinate levels	rs73202647	8	12746929	C	T	0.121515	-0.109072	0.0238233	4.68646e-06	8200	textfile	0.00254976466676673	20.9564046382427
GCST90199645	Quinate levels	rs73328382	10	99422751	A	C	0.00586941	-0.490215	0.101636	1.41227e-06	8200	textfile	0.00282900586430364	23.2579870573384
GCST90199645	Quinate levels	rs186185553	11	57944141	T	C	0.0190144	-0.255397	0.0568661	7.08223e-06	8200	textfile	0.00245382648102759	20.1659532415435
GCST90199645	Quinate levels	rs115520044	14	49488289	A	G	0.0166095	0.330168	0.0606751	5.28093e-08	8200	textfile	0.00359807046138891	29.6034971109751
GCST90199645	Quinate levels	rs62027288	15	75142406	C	T	0.460441	0.0759955	0.0156247	1.15144e-06	8200	textfile	0.00287665256057125	23.6508329206439
GCST90199645	Quinate levels	rs183574340	17	12699211	A	G	0.00850881	-0.415375	0.0834702	6.48022e-07	8200	textfile	0.0030108863595447	24.7577892655395
GCST90199645	Quinate levels	rs2108740	17	13876053	A	C	0.0446539	-0.169235	0.0373631	5.91354e-06	8200	textfile	0.00249571783892141	20.5110847235178
GCST90199645	Quinate levels	rs145444661	18	43137607	T	C	0.0131884	-0.329336	0.0679412	1.25107e-06	8200	textfile	0.00285729742112124	23.4912457342072
GCST90199645	Quinate levels	rs76051019	21	33150052	A	G	0.0258336	-0.23203	0.0487058	1.89885e-06	8200	textfile	0.00276002328103592	22.6892938371533
GCST90199645	Quinate levels	rs5997787	22	30858967	C	T	0.55684	0.0735554	0.0159581	4.04072e-06	8200	textfile	0.00258421796944549	21.2403085004175
GCST90199646	Gentisate levels	rs3861695	1	83506486	T	C	0.683305	-0.0760413	0.0169127	6.92059e-06	8013	textfile	0.00251642381190292	20.2099279009611
GCST90199646	Gentisate levels	rs522708	1	96017489	G	A	0.283475	-0.0822705	0.0169917	1.28672e-06	8013	textfile	0.00291709610374772	23.4372255263887
GCST90199646	Gentisate levels	rs187258635	1	207663120	T	C	0.0215081	-0.236251	0.0532573	9.16358e-06	8013	textfile	0.00244978878912424	19.6734537962277
GCST90199646	Gentisate levels	rs72824920	2	50345769	C	T	0.0442895	0.192917	0.0371937	2.13916e-07	8013	textfile	0.00334619632317307	26.896379310495
GCST90199646	Gentisate levels	rs12471344	2	154259805	A	G	0.0351109	-0.204526	0.0425454	1.53017e-06	8013	textfile	0.00287571589408818	23.1037999923924
GCST90199646	Gentisate levels	rs72950259	2	215026687	G	T	0.00712767	0.409958	0.0917044	7.80613e-06	8013	textfile	0.00248783424949531	19.9797464702719
GCST90199646	Gentisate levels	rs77380220	3	70959872	A	G	0.0258828	0.222387	0.0486142	4.77297e-06	8013	textfile	0.00260474169663487	20.9210797404806
GCST90199646	Gentisate levels	rs73217253	3	133872734	A	G	0.0584083	-0.160981	0.0328036	9.2284e-07	8013	textfile	0.002996455181722	24.0767473551463
GCST90199646	Gentisate levels	rs147503040	3	182797506	A	G	0.0254653	0.240882	0.0486921	7.53505e-07	8013	textfile	0.00304489376992412	24.4671438447227
GCST90199646	Gentisate levels	rs79188489	4	29074567	T	G	0.0106531	0.343904	0.0751315	4.70886e-06	8013	textfile	0.00260796098374795	20.9470044110352
GCST90199646	Gentisate levels	rs62362979	5	84208390	G	A	0.0161857	0.273101	0.0610391	7.66985e-06	8013	textfile	0.00249202028779273	20.0134484450613
GCST90199646	Gentisate levels	rs62621664	6	24504968	T	G	0.0182409	0.265359	0.0575444	4.00005e-06	8013	textfile	0.00264676491716737	21.2595026572174
GCST90199646	Gentisate levels	rs375709482	6	114434155	T	C	0.0191874	-0.273576	0.0557177	9.10581e-07	8013	textfile	0.00299964458322423	24.102451544427
GCST90199646	Gentisate levels	rs10097464	8	135773275	C	T	0.441401	-0.0715199	0.015626	4.71698e-06	8013	textfile	0.00260752871715198	20.9435233917869
GCST90199646	Gentisate levels	rs1041350	9	23613595	C	T	0.162725	0.0994006	0.0208627	1.8932e-06	8013	textfile	0.00282496609299077	22.6949157383933
GCST90199646	Gentisate levels	rs1010664	10	14923688	C	T	0.0324447	0.200004	0.0431905	3.64356e-06	8013	textfile	0.00266897855608384	21.4384058583001
GCST90199646	Gentisate levels	rs77091748	11	79180565	T	C	0.0181761	0.25787	0.0580381	8.86671e-06	8013	textfile	0.00245760164115801	19.7363508355207
GCST90199646	Gentisate levels	rs76930336	11	118594049	A	C	0.0324797	-0.202699	0.0432874	2.83225e-06	8013	textfile	0.00272896692212849	21.9215772724287
GCST90199646	Gentisate levels	rs113812650	12	95395376	T	C	0.00708375	-0.420894	0.0921	4.87808e-06	8013	textfile	0.00259956463343539	20.879389601226
GCST90199646	Gentisate levels	rs9572022	13	68811966	G	A	0.568464	-0.0758655	0.0155994	1.154e-06	8013	textfile	0.00294305028348569	23.6463682718498
GCST90199646	Gentisate levels	rs117167763	13	75106967	T	C	0.00338685	0.594305	0.13274	7.56251e-06	8013	textfile	0.00249536982460217	20.0404159140323
GCST90199646	Gentisate levels	rs72645867	13	95314726	A	G	0.0602902	0.162441	0.0331451	9.53955e-07	8013	textfile	0.00298853023027809	24.0128788892343
GCST90199646	Gentisate levels	rs75476920	17	42064447	C	T	0.15625	-0.0942693	0.0212045	8.75949e-06	8013	textfile	0.00246047785380152	19.7595059135062
GCST90199646	Gentisate levels	rs9959080	18	59433536	A	G	0.807333	-0.0926697	0.0194371	1.86358e-06	8013	textfile	0.00282870203489279	22.7250142957074
GCST90199646	Gentisate levels	rs10153505	19	652948	G	T	0.854558	-0.109387	0.02296	1.89575e-06	8013	textfile	0.00282464614178901	22.692338067041
GCST90199646	Gentisate levels	rs367715	20	46487542	G	A	0.348675	0.0721685	0.0160673	7.0676e-06	8013	textfile	0.00251143726502712	20.1697790649032
GCST90199646	Gentisate levels	rs2833465	21	31591790	T	C	0.12614	-0.110209	0.023061	1.76156e-06	8013	textfile	0.00284214756466215	22.8333398617898
GCST90199646	Gentisate levels	rs6010005	22	50558690	C	G	0.0237352	0.229928	0.05	4.25419e-06	8013	textfile	0.00263210950968475	21.1414759620129
GCST90199647	Theophylline levels	rs10902695	1	28319022	T	C	0.274212	-0.0834655	0.018084	3.9229e-06	7822	textfile	0.00271597677564271	21.2967799452533
GCST90199647	Theophylline levels	rs72793907	2	22537986	G	A	0.0174664	-0.274555	0.0606691	6.02668e-06	7822	textfile	0.00261138079751215	20.4744644598749
GCST90199647	Theophylline levels	rs1388182	2	179285708	T	C	0.0561395	-0.155876	0.0349153	8.02918e-06	7822	textfile	0.00254158090028656	19.9258056873988
GCST90199647	Theophylline levels	rs114110478	3	60439249	C	G	0.0759902	0.142487	0.0303158	2.60048e-06	7822	textfile	0.00281624091583327	22.0852012090956
GCST90199647	Theophylline levels	rs75723819	3	120099185	A	C	0.0308404	-0.211336	0.0468234	6.37754e-06	7822	textfile	0.00259760832775157	20.366200535132
GCST90199647	Theophylline levels	rs75870478	4	35563982	T	C	0.0183091	-0.281468	0.0600974	2.81969e-06	7822	textfile	0.00279648617069356	21.9298483725228
GCST90199647	Theophylline levels	rs67360043	4	38938213	A	T	0.210393	0.0886627	0.0196537	6.44475e-06	7822	textfile	0.00259505737532198	20.3461480966956
GCST90199647	Theophylline levels	rs258831	5	11415085	G	C	0.172656	-0.0982197	0.0220943	8.76968e-06	7822	textfile	0.00252013056400889	19.757211763775
GCST90199647	Theophylline levels	rs116926604	7	86916079	C	T	0.0187757	-0.276332	0.0591917	3.03525e-06	7822	textfile	0.00277852650747671	21.7886175398636
GCST90199647	Theophylline levels	rs79361921	8	58022004	A	G	0.0295007	-0.232926	0.0470132	7.25218e-07	7822	textfile	0.00312836730049051	24.5406043139057
GCST90199647	Theophylline levels	rs17428030	9	84338706	G	A	0.0811424	0.136372	0.0301283	5.99992e-06	7822	textfile	0.00261244585612584	20.4828368972781
GCST90199647	Theophylline levels	rs12259905	10	28920494	T	C	0.0731332	0.155223	0.0305894	3.88709e-07	7822	textfile	0.00328114249788904	25.743000787399
GCST90199647	Theophylline levels	rs4615950	10	106010522	T	C	0.399028	-0.0738501	0.0164924	7.54096e-06	7822	textfile	0.00255684733728761	20.0458002285272
GCST90199647	Theophylline levels	rs34804482	11	27368192	C	T	0.0234865	-0.242551	0.0527985	4.35018e-06	7822	textfile	0.00269076023648827	21.0985160975023
GCST90199647	Theophylline levels	rs643104	11	118696416	C	T	0.336783	-0.0815481	0.017458	2.99589e-06	7822	textfile	0.00278170544733828	21.8136156516697
GCST90199647	Theophylline levels	rs74069834	12	21946362	G	A	0.0173385	-0.270594	0.0611119	9.51795e-06	7822	textfile	0.00250022875430185	19.6007953307335
GCST90199647	Theophylline levels	rs7323950	13	22199638	G	A	0.669651	-0.0792948	0.0174912	5.80379e-06	7822	textfile	0.00262055215740305	20.5465612061879
GCST90199647	Theophylline levels	rs116572946	13	60080909	T	C	0.0176742	-0.278367	0.060805	4.694e-06	7822	textfile	0.00267224949815662	20.9529826730176
GCST90199647	Theophylline levels	rs79542551	13	93072020	G	A	0.0127102	-0.328871	0.0716904	4.48836e-06	7822	textfile	0.00268314718620296	21.038660819687
GCST90199647	Theophylline levels	rs115520044	14	49488289	A	G	0.016898	0.322722	0.0619626	1.90536e-07	7822	textfile	0.00345602230216385	27.1198211095064
GCST90199647	Theophylline levels	rs75095637	15	24913444	C	A	0.0721271	0.140865	0.0309814	5.44768e-06	7822	textfile	0.00263596726242279	20.6677434873671
GCST90199647	Theophylline levels	rs180968112	16	16587338	A	G	0.0133062	-0.313019	0.0708522	9.96551e-06	7822	textfile	0.00248905548230286	19.512982768344
GCST90199647	Theophylline levels	rs74526939	18	50073331	G	A	0.0338003	-0.20014	0.0441667	5.85782e-06	7822	textfile	0.00261831242550542	20.5289543837981
GCST90199647	Theophylline levels	rs149370966	20	39722660	A	G	0.0180128	-0.270438	0.0600696	6.72911e-06	7822	textfile	0.00258454579853311	20.2635201403712
GCST90199647	Theophylline levels	rs2245730	21	42705218	C	A	0.435058	-0.0787472	0.0162537	1.26685e-06	7822	textfile	0.00299189700093874	23.4668449303095
GCST90199648	1,5-anhydroglucitol (1,5-ag) levels	rs526600	1	86900914	A	T	0.980668	-0.303655	0.0557783	5.21094e-08	8139	textfile	0.00362811247955994	29.6294502243005
GCST90199648	1,5-anhydroglucitol (1,5-ag) levels	rs7536190	1	150426629	A	T	0.886879	0.113912	0.0241326	2.35583e-06	8139	textfile	0.0027300613372951	22.2753220972036
GCST90199648	1,5-anhydroglucitol (1,5-ag) levels	rs2800798	1	164697016	A	G	0.245431	0.079919	0.0176597	6.02526e-06	8139	textfile	0.00250998397061637	20.4751318215738
GCST90199648	1,5-anhydroglucitol (1,5-ag) levels	rs28429046	1	242003929	T	A	0.218221	0.0877134	0.0190478	4.12664e-06	8139	textfile	0.00259861036982035	21.1999830750871
GCST90199648	1,5-anhydroglucitol (1,5-ag) levels	rs219151	2	32990620	C	G	0.803761	-0.0930985	0.0192478	1.31914e-06	8139	textfile	0.00286619388251955	23.3892577695975
GCST90199648	1,5-anhydroglucitol (1,5-ag) levels	rs139280007	2	34621100	C	G	0.0208697	-0.241187	0.0534709	6.46361e-06	8139	textfile	0.00249354648467529	20.3407082473488
GCST90199648	1,5-anhydroglucitol (1,5-ag) levels	rs4988235	2	135851076	A	G	0.646606	0.125118	0.015516	7.39543e-16	8139	textfile	0.00792598183651204	65.0089741520378
GCST90199648	1,5-anhydroglucitol (1,5-ag) levels	rs138882034	3	14215441	C	T	0.00797971	-0.40062	0.0847491	2.27723e-06	8139	textfile	0.00273799900701493	22.3402655449591
GCST90199648	1,5-anhydroglucitol (1,5-ag) levels	rs147071339	3	120559843	G	A	0.0024003	-0.72443	0.15567	3.26144e-06	8139	textfile	0.00265373724173139	21.6509157774846
GCST90199648	1,5-anhydroglucitol (1,5-ag) levels	rs6444144	3	165091228	T	C	0.601673	0.0750138	0.0155373	1.37932e-06	8139	textfile	0.0028557367885279	23.3036794228876
GCST90199648	1,5-anhydroglucitol (1,5-ag) levels	rs5026374	4	164806103	A	T	0.580627	0.0705329	0.0155202	5.50414e-06	8139	textfile	0.00253114572480401	20.6481963566633
GCST90199648	1,5-anhydroglucitol (1,5-ag) levels	rs112766573	6	75182536	T	C	0.055333	0.149694	0.033745	9.16336e-06	8139	textfile	0.00241196003307889	19.6735706552915
GCST90199648	1,5-anhydroglucitol (1,5-ag) levels	rs78394231	6	107327919	C	T	0.0970646	0.116636	0.0258071	6.19749e-06	8139	textfile	0.00250338247893446	20.4211451681033
GCST90199648	1,5-anhydroglucitol (1,5-ag) levels	rs118097969	7	8431366	A	C	0.0178351	0.254382	0.0574857	9.63851e-06	8139	textfile	0.00240015027134676	19.5770105250725
GCST90199648	1,5-anhydroglucitol (1,5-ag) levels	rs185053832	7	142063511	A	C	0.00916021	-0.376359	0.0796429	2.29459e-06	8139	textfile	0.00273621035912016	22.325631315841
GCST90199648	1,5-anhydroglucitol (1,5-ag) levels	rs11976181	7	142097764	C	T	0.817748	-0.132448	0.0208369	2.06534e-10	8139	textfile	0.00493972684099746	40.3940930910559
GCST90199648	1,5-anhydroglucitol (1,5-ag) levels	rs55646821	8	20747591	A	C	0.936148	0.150169	0.0310105	1.28209e-06	8139	textfile	0.00287291320565397	23.4442480442092
GCST90199648	1,5-anhydroglucitol (1,5-ag) levels	rs868427	8	51531385	C	T	0.130862	-0.103914	0.0229285	5.83995e-06	8139	textfile	0.0025172779458694	20.5347824003991
GCST90199648	1,5-anhydroglucitol (1,5-ag) levels	rs138306161	9	86712771	T	C	0.0122087	-0.308695	0.069429	8.74061e-06	8139	textfile	0.00242299629966461	19.763808525295
GCST90199648	1,5-anhydroglucitol (1,5-ag) levels	rs117813792	9	113729402	G	A	0.0136799	-0.331071	0.0662852	5.89455e-07	8139	textfile	0.00305568787323312	24.940342125485
GCST90199648	1,5-anhydroglucitol (1,5-ag) levels	rs111517692	9	130054393	A	G	0.0399656	0.186098	0.0389448	1.76596e-06	8139	textfile	0.00279767132377745	22.8285182524563
GCST90199648	1,5-anhydroglucitol (1,5-ag) levels	rs16923778	11	7241558	T	C	0.0114964	-0.364422	0.0717318	3.76743e-07	8139	textfile	0.00316111023556795	25.803521763577
GCST90199648	1,5-anhydroglucitol (1,5-ag) levels	rs16936434	11	42229140	A	G	0.0583838	-0.144243	0.0325739	9.50335e-06	8139	textfile	0.0024034432286469	19.603934495117
GCST90199648	1,5-anhydroglucitol (1,5-ag) levels	rs11219784	11	124810777	C	T	0.0145213	-0.29621	0.0635149	3.10664e-06	8139	textfile	0.00266512848318107	21.7441012913371
GCST90199648	1,5-anhydroglucitol (1,5-ag) levels	rs72670617	13	113913130	G	T	0.120487	-0.109981	0.0239503	4.38952e-06	8139	textfile	0.00258415540408124	21.0817510438966
GCST90199648	1,5-anhydroglucitol (1,5-ag) levels	rs116855721	14	54584830	A	G	0.0228932	0.235097	0.0504828	3.20903e-06	8139	textfile	0.00265754460846076	21.6820615247506
GCST90199648	1,5-anhydroglucitol (1,5-ag) levels	rs10152997	15	60904958	C	T	0.552011	-0.0762043	0.0152829	6.15686e-07	8139	textfile	0.00304545175436882	24.856540319623
GCST90199648	1,5-anhydroglucitol (1,5-ag) levels	rs34278530	16	84656112	C	T	0.16675	0.0966945	0.020462	2.29468e-06	8139	textfile	0.00273619089649689	22.3254720782557
GCST90199648	1,5-anhydroglucitol (1,5-ag) levels	rs77283946	17	18982968	A	C	0.0189905	-0.552741	0.0562598	8.80516e-23	8139	textfile	0.0117207558079748	96.5028766616091
GCST90199648	1,5-anhydroglucitol (1,5-ag) levels	rs116139938	17	19002728	T	G	0.0309995	-0.267495	0.0444913	1.82908e-09	8139	textfile	0.00442166194694473	36.138857071408
GCST90199648	1,5-anhydroglucitol (1,5-ag) levels	rs2638281	19	48707612	G	A	0.588573	0.0758197	0.015228	6.39246e-07	8139	textfile	0.00303659279183579	24.7840145069724
GCST90199648	1,5-anhydroglucitol (1,5-ag) levels	rs190533843	21	44755668	G	A	0.00831678	-0.402017	0.0838446	1.62846e-06	8139	textfile	0.0028167129145817	22.9843332542616
GCST90199648	1,5-anhydroglucitol (1,5-ag) levels	rs11912766	22	26147122	A	G	0.000123047	-3.06436	0.685923	7.91384e-06	8139	textfile	0.00244621210973658	19.9536387697184
GCST90199649	1-stearoyl-2-arachidonoyl-GPI (18:0/20:4) levels	rs11121795	1	6399939	T	C	0.0377603	-0.178874	0.0395199	6.00641e-06	8134	textfile	0.00251226910855154	20.4812267439953
GCST90199649	1-stearoyl-2-arachidonoyl-GPI (18:0/20:4) levels	rs112957492	1	62651339	C	T	0.338891	-0.195795	0.0157253	1.38202e-35	8134	textfile	0.0187025919609591	154.988158106363
GCST90199649	1-stearoyl-2-arachidonoyl-GPI (18:0/20:4) levels	rs74988287	2	36690717	C	T	0.0099395	-0.366432	0.0770971	2.00554e-06	8134	textfile	0.00276950455586118	22.5841579766698
GCST90199649	1-stearoyl-2-arachidonoyl-GPI (18:0/20:4) levels	rs10188669	2	150897389	A	G	0.51141	-0.0671657	0.0151226	8.93665e-06	8134	textfile	0.00241927946885199	19.7212919574363
GCST90199649	1-stearoyl-2-arachidonoyl-GPI (18:0/20:4) levels	rs115307528	2	166268501	G	A	0.0131579	-0.299834	0.0666202	6.77474e-06	8134	textfile	0.00248407989847366	20.2508424450327
GCST90199649	1-stearoyl-2-arachidonoyl-GPI (18:0/20:4) levels	rs2712421	3	128568900	T	G	0.655887	0.0732419	0.0160311	4.90664e-06	8134	textfile	0.00255961906319045	20.8682369590002
GCST90199649	1-stearoyl-2-arachidonoyl-GPI (18:0/20:4) levels	rs400810	5	31675054	G	A	0.0862856	0.128883	0.0270407	1.8767e-06	8134	textfile	0.00278509495310958	22.7116462500349
GCST90199649	1-stearoyl-2-arachidonoyl-GPI (18:0/20:4) levels	rs34542491	5	168805806	T	C	0.175664	0.0896599	0.0199692	7.12545e-06	8134	textfile	0.00247227043949678	20.1543301686917
GCST90199649	1-stearoyl-2-arachidonoyl-GPI (18:0/20:4) levels	rs140033739	6	30237375	A	G	0.0496511	-0.166275	0.0351807	2.28641e-06	8134	textfile	0.00273873330700981	22.3325421295642
GCST90199649	1-stearoyl-2-arachidonoyl-GPI (18:0/20:4) levels	rs3812316	7	73606007	G	C	0.121888	-0.136926	0.023095	3.05078e-09	8134	textfile	0.00430287761187604	35.1422133829733
GCST90199649	1-stearoyl-2-arachidonoyl-GPI (18:0/20:4) levels	rs60417901	7	92597062	T	C	0.0227329	-0.226606	0.051098	9.21865e-06	8134	textfile	0.00241202631975849	19.6620233500962
GCST90199649	1-stearoyl-2-arachidonoyl-GPI (18:0/20:4) levels	rs141701630	7	100573450	T	C	0.012135	0.317893	0.0698624	5.3575e-06	8134	textfile	0.00253902322611554	20.6998943873993
GCST90199649	1-stearoyl-2-arachidonoyl-GPI (18:0/20:4) levels	rs72697217	9	7763957	C	G	0.0714189	0.139809	0.031174	7.29826e-06	8134	textfile	0.0024666552243909	20.1084408754867
GCST90199649	1-stearoyl-2-arachidonoyl-GPI (18:0/20:4) levels	rs174560	11	61814292	C	T	0.306967	-0.263536	0.0162451	3.49778e-59	8134	textfile	0.0313402326061845	263.104528682131
GCST90199649	1-stearoyl-2-arachidonoyl-GPI (18:0/20:4) levels	rs964184	11	116778201	C	G	0.868833	-0.194744	0.0224871	4.70771e-18	8134	textfile	0.00913631393446422	74.9815599863946
GCST90199649	1-stearoyl-2-arachidonoyl-GPI (18:0/20:4) levels	rs2269938	12	119804210	G	C	0.166874	-0.104296	0.0203216	2.86272e-07	8134	textfile	0.00322783436984873	26.3337500792025
GCST90199649	1-stearoyl-2-arachidonoyl-GPI (18:0/20:4) levels	rs112843621	14	26049841	G	A	0.0095679	-0.366363	0.0780364	2.66903e-06	8134	textfile	0.00270239835249479	22.0354519715921
GCST90199649	1-stearoyl-2-arachidonoyl-GPI (18:0/20:4) levels	rs80195574	14	34113605	A	G	0.0272033	-0.221346	0.0471492	2.67135e-06	8134	textfile	0.00270218698769604	22.0337238257566
GCST90199649	1-stearoyl-2-arachidonoyl-GPI (18:0/20:4) levels	rs1532085	15	58391167	G	A	0.623614	-0.0917612	0.0157522	5.70113e-09	8134	textfile	0.00415454542311248	33.9257092809697
GCST90199649	1-stearoyl-2-arachidonoyl-GPI (18:0/20:4) levels	rs79608464	16	71298685	A	G	0.01871	0.25749	0.0562381	4.68177e-06	8134	textfile	0.00257061741124757	20.9581361379287
GCST90199649	1-stearoyl-2-arachidonoyl-GPI (18:0/20:4) levels	rs77960347	18	49583585	G	A	0.0143349	0.479876	0.0634052	3.77862e-14	8134	textfile	0.00699288680205761	57.2666144265545
GCST90199649	1-stearoyl-2-arachidonoyl-GPI (18:0/20:4) levels	rs7241918	18	49634583	T	G	0.826708	0.132894	0.0200029	3.05834e-11	8134	textfile	0.00539722246165457	44.1283837622129
GCST90199649	1-stearoyl-2-arachidonoyl-GPI (18:0/20:4) levels	rs66466742	19	11225768	T	C	0.0402441	-0.189746	0.0383851	7.68393e-07	8134	textfile	0.00299511171366142	24.429417289376
GCST90199649	1-stearoyl-2-arachidonoyl-GPI (18:0/20:4) levels	rs157595	19	44922203	G	A	0.599898	0.0939248	0.0158609	3.18487e-09	8134	textfile	0.00429271858785921	35.0588854858659
GCST90199649	1-stearoyl-2-arachidonoyl-GPI (18:0/20:4) levels	rs626283	19	54173307	G	C	0.562667	0.174476	0.0155831	4.2426e-29	8134	textfile	0.0151780930056518	125.330530774503
GCST90199650	Indolelactate levels	rs34380016	1	29231718	G	A	0.437266	-0.0666468	0.0146285	5.21484e-06	8233	textfile	0.00251482255687423	20.7516912869735
GCST90199650	Indolelactate levels	rs190002061	2	49252618	A	G	0.0150532	-0.265524	0.058646	5.9667e-06	8233	textfile	0.00248366303388996	20.4939304494246
GCST90199650	Indolelactate levels	rs62154332	2	101471008	T	C	0.0765673	0.118683	0.0265768	7.98229e-06	8233	textfile	0.00241636677061301	19.9372906956487
GCST90199650	Indolelactate levels	rs7617388	3	18845898	G	A	0.857589	-0.0945532	0.0213736	9.69652e-06	8233	textfile	0.00237141671269179	19.5655289845928
GCST90199650	Indolelactate levels	rs185272650	3	183994764	T	C	0.0112236	-0.300455	0.067736	9.1782e-06	8233	textfile	0.0023841030504901	19.6704485850602
GCST90199650	Indolelactate levels	rs1354368	4	99520729	G	A	0.64522	-0.072441	0.0148179	1.01477e-06	8233	textfile	0.00289453320799748	23.8940649996428
GCST90199650	Indolelactate levels	rs11950935	5	27771436	C	T	0.194657	-0.0798371	0.0178954	8.14575e-06	8233	textfile	0.00241168135463291	19.8985381634568
GCST90199650	Indolelactate levels	rs73782967	5	116927323	A	G	0.0546588	-0.152997	0.0316953	1.38514e-06	8233	textfile	0.00282221811255412	23.2954220464721
GCST90199650	Indolelactate levels	rs1867457	5	180177217	C	T	0.111679	-0.102015	0.0229082	8.45953e-06	8233	textfile	0.00240294140184377	19.8262520003511
GCST90199650	Indolelactate levels	rs113392484	6	78437780	C	T	0.0109306	0.318007	0.0686372	3.60129e-06	8233	textfile	0.00260055025907042	21.4609394340136
GCST90199650	Indolelactate levels	rs117078442	7	22296682	A	G	0.024059	-0.209946	0.046984	7.87867e-06	8233	textfile	0.00241938575482967	19.9622605568284
GCST90199650	Indolelactate levels	rs145909629	9	26547368	A	G	0.0147347	0.321487	0.0589415	4.91562e-08	8233	textfile	0.00360047550147114	29.7426013601562
GCST90199650	Indolelactate levels	rs2472509	9	104921949	G	T	0.326865	0.07003	0.0152695	4.51219e-06	8233	textfile	0.00254831068295074	21.0287329762598
GCST90199650	Indolelactate levels	rs2997922	9	128818465	T	C	0.709362	0.185074	0.0156931	4.22481e-32	8233	textfile	0.0166126848021905	139.048985576273
GCST90199650	Indolelactate levels	rs142582686	10	101005147	T	G	0.0429166	0.164806	0.0355849	3.63318e-06	8233	textfile	0.00259852219133007	21.4441592806028
GCST90199650	Indolelactate levels	rs11598287	10	132100905	A	G	0.30454	0.0749453	0.0160157	2.87603e-06	8233	textfile	0.00265268244283944	21.8923025135224
GCST90199650	Indolelactate levels	rs75333405	12	89836373	C	T	0.0356968	-0.170317	0.0384177	9.28037e-06	8233	textfile	0.00238154961115877	19.6493307053487
GCST90199650	Indolelactate levels	rs2794660	13	46749020	T	C	0.140026	0.0949183	0.0213333	8.61484e-06	8233	textfile	0.00239873734235313	19.7914816309573
GCST90199650	Indolelactate levels	rs61674325	14	43587540	T	C	0.329491	-0.0679091	0.0151389	7.26587e-06	8233	textfile	0.00243808618377947	20.116934198017
GCST90199650	Indolelactate levels	rs1255731	14	63549593	C	T	0.236978	-0.0753124	0.0168771	8.10475e-06	8233	textfile	0.00241284853047937	19.9081917054768
GCST90199650	Indolelactate levels	rs148403098	14	102351945	T	C	0.0411829	0.167538	0.0359224	3.10312e-06	8233	textfile	0.0026350687027313	21.7465541564312
GCST90199650	Indolelactate levels	rs139117506	15	83308234	C	A	0.0370029	-0.175748	0.0379139	3.56131e-06	8233	textfile	0.00260311739012399	21.4821798741187
GCST90199650	Indolelactate levels	rs11647808	16	58736977	A	C	0.0790114	0.212473	0.0262875	6.33765e-16	8233	textfile	0.00787260127845097	65.3135688082298
GCST90199650	Indolelactate levels	rs35021400	16	87013026	A	C	0.214409	-0.0820587	0.0174559	2.58998e-06	8233	textfile	0.00267696386790733	22.0932323815559
GCST90199650	Indolelactate levels	rs142009207	17	42394393	C	G	0.0765238	-0.118055	0.0266692	9.57138e-06	8233	textfile	0.0023744238926064	19.5903989714267
GCST90199650	Indolelactate levels	rs150393758	17	69863978	T	C	0.0355126	0.172921	0.0390292	9.39877e-06	8233	textfile	0.002378613138447	19.6250451327526
GCST90199650	Indolelactate levels	rs19009	20	6755951	C	T	0.428307	-0.0637423	0.0143515	8.9327e-06	8233	textfile	0.00239036042956461	19.7221998618801
GCST90199651	Docosahexaenoate DHA; 22:6n3 levels	rs12129379	1	159995471	T	G	0.17895	0.0929219	0.0196733	2.32117e-06	8279	textfile	0.0026874175515066	22.3036944136508
GCST90199651	Docosahexaenoate DHA; 22:6n3 levels	rs181031465	2	164800745	T	C	0.0138364	0.282577	0.0630184	7.32432e-06	8279	textfile	0.00242274402731085	20.1017537178102
GCST90199651	Docosahexaenoate DHA; 22:6n3 levels	rs3731644	2	235041233	C	T	0.100677	0.110271	0.0242799	5.58135e-06	8279	textfile	0.00248525114036946	20.6216737269844
GCST90199651	Docosahexaenoate DHA; 22:6n3 levels	rs11715464	3	42868195	G	A	0.380725	-0.068416	0.0152901	7.65771e-06	8279	textfile	0.00241250277578574	20.0165755191803
GCST90199651	Docosahexaenoate DHA; 22:6n3 levels	rs11709701	3	197411278	T	C	0.315498	0.0724482	0.0158802	5.06262e-06	8279	textfile	0.00250769627536353	20.8083831761712
GCST90199651	Docosahexaenoate DHA; 22:6n3 levels	rs11930628	4	59788149	G	A	0.0880354	0.123625	0.0261218	2.21625e-06	8279	textfile	0.00269808222508391	22.3924432300748
GCST90199651	Docosahexaenoate DHA; 22:6n3 levels	rs1018091	4	143618621	C	T	0.457063	0.0675472	0.0146699	4.13525e-06	8279	textfile	0.00255429924860852	21.1960760017374
GCST90199651	Docosahexaenoate DHA; 22:6n3 levels	rs77207094	5	11520799	C	T	0.0186215	-0.248645	0.0546737	5.42114e-06	8279	textfile	0.00249195991603569	20.6774796755435
GCST90199651	Docosahexaenoate DHA; 22:6n3 levels	rs8523	6	10980820	A	G	0.429891	-0.0784228	0.0147676	1.09343e-07	8279	textfile	0.00339476821943073	28.1942093581291
GCST90199651	Docosahexaenoate DHA; 22:6n3 levels	rs187828726	6	158506347	G	T	0.023446	-0.221919	0.0487912	5.4067e-06	8279	textfile	0.00249255206573291	20.6824054204263
GCST90199651	Docosahexaenoate DHA; 22:6n3 levels	rs73045049	7	2658714	A	G	0.0352002	-0.182777	0.040097	5.15535e-06	8279	textfile	0.00250353007694005	20.7737260949215
GCST90199651	Docosahexaenoate DHA; 22:6n3 levels	rs34736275	7	80571027	A	G	0.327588	0.0734802	0.0160133	4.46044e-06	8279	textfile	0.00253686845976229	21.0510640218138
GCST90199651	Docosahexaenoate DHA; 22:6n3 levels	rs139278946	7	96776335	A	T	0.026335	-0.209975	0.0460257	5.06353e-06	8279	textfile	0.00250764507878874	20.8079572888294
GCST90199651	Docosahexaenoate DHA; 22:6n3 levels	rs13268878	8	74456081	G	A	0.207876	-0.0830568	0.0187327	9.25958e-06	8279	textfile	0.00236887280273653	19.6537173447409
GCST90199651	Docosahexaenoate DHA; 22:6n3 levels	rs117676889	10	3308072	C	T	0.0302902	0.194787	0.0430833	6.15001e-06	8279	textfile	0.00246293626849598	20.4360561983372
GCST90199651	Docosahexaenoate DHA; 22:6n3 levels	rs148894582	10	58620420	G	A	0.0129169	-0.292453	0.0652677	7.43554e-06	8279	textfile	0.00241927762964842	20.0729229139674
GCST90199651	Docosahexaenoate DHA; 22:6n3 levels	rs174603	11	61858734	A	G	0.318542	-0.0936123	0.015879	3.73866e-09	8279	textfile	0.00418044296546728	34.7467833712898
GCST90199651	Docosahexaenoate DHA; 22:6n3 levels	rs145325641	12	95241095	A	G	0.0247183	-0.229959	0.047234	1.12451e-06	8279	textfile	0.00285477512275331	23.6966222186322
GCST90199651	Docosahexaenoate DHA; 22:6n3 levels	rs143268031	12	117697385	G	A	0.00507707	0.479847	0.104216	4.13762e-06	8279	textfile	0.0025541606402857	21.1949228573809
GCST90199651	Docosahexaenoate DHA; 22:6n3 levels	rs73500833	13	26756076	T	C	0.0153501	-0.271564	0.0598372	5.66876e-06	8279	textfile	0.0024816747840794	20.5919246479798
GCST90199651	Docosahexaenoate DHA; 22:6n3 levels	rs144230997	13	70662972	T	A	0.0116734	-0.321529	0.0691608	3.33553e-06	8279	textfile	0.00260381487290888	21.6080390364844
GCST90199651	Docosahexaenoate DHA; 22:6n3 levels	rs1934826	13	75950409	A	G	0.454628	-0.065497	0.0148097	9.75301e-06	8279	textfile	0.00235693496685488	19.5544392623125
GCST90199651	Docosahexaenoate DHA; 22:6n3 levels	rs9545715	13	81469066	C	G	0.553703	-0.0728917	0.0151593	1.5215e-06	8279	textfile	0.00278489501937975	23.11494878114
GCST90199651	Docosahexaenoate DHA; 22:6n3 levels	rs6564915	16	81774628	G	T	0.856833	0.101809	0.0218657	3.2225e-06	8279	textfile	0.00261175200649755	21.6740786762519
GCST90199652	1-stearoyl-2-oleoyl-GPS (18:0/18:1) levels	rs2055570	2	49116770	G	A	0.927349	-0.135106	0.0304665	9.22546e-06	8055	textfile	0.00243545216438442	19.6605786786838
GCST90199652	1-stearoyl-2-oleoyl-GPS (18:0/18:1) levels	rs1354034	3	56815721	C	T	0.609726	0.138779	0.0159732	3.68039e-18	8055	textfile	0.00928425730204628	75.4667770290728
GCST90199652	1-stearoyl-2-oleoyl-GPS (18:0/18:1) levels	rs78453362	3	78690859	A	G	0.0541305	0.154741	0.0347262	8.34918e-06	8055	textfile	0.00245901669088485	19.8512760307908
GCST90199652	1-stearoyl-2-oleoyl-GPS (18:0/18:1) levels	rs78365257	3	116530607	C	G	0.0146308	-0.294515	0.065059	5.98576e-06	8055	textfile	0.00253764600656358	20.487653703461
GCST90199652	1-stearoyl-2-oleoyl-GPS (18:0/18:1) levels	rs6871550	5	399096	C	T	0.205068	0.0882151	0.0195516	6.4248e-06	8055	textfile	0.0025209225587123	20.3522959272347
GCST90199652	1-stearoyl-2-oleoyl-GPS (18:0/18:1) levels	rs12652405	5	56959725	A	T	0.0360831	-0.185696	0.041852	9.12308e-06	8055	textfile	0.00243807456926726	19.6818002028612
GCST90199652	1-stearoyl-2-oleoyl-GPS (18:0/18:1) levels	rs154803	5	92789493	A	T	0.975691	0.228935	0.0506099	6.08206e-06	8055	textfile	0.00253387996239716	20.4571713537649
GCST90199652	1-stearoyl-2-oleoyl-GPS (18:0/18:1) levels	rs9277341	6	33071848	C	T	0.310012	-0.0774887	0.0166568	3.28633e-06	8055	textfile	0.00267955567240697	21.6364378697178
GCST90199652	1-stearoyl-2-oleoyl-GPS (18:0/18:1) levels	rs55731338	6	35173215	A	G	0.0289729	-0.21443	0.0462655	3.57332e-06	8055	textfile	0.00265971063512076	21.4757690760364
GCST90199652	1-stearoyl-2-oleoyl-GPS (18:0/18:1) levels	rs17831607	6	134363401	G	A	0.139338	-0.106904	0.0224635	1.94566e-06	8055	textfile	0.0028038070928708	22.6425438439188
GCST90199652	1-stearoyl-2-oleoyl-GPS (18:0/18:1) levels	rs13234046	7	10971985	A	G	0.223223	-0.0842069	0.0189265	8.62088e-06	8055	textfile	0.00245145111475517	19.790050167668
GCST90199652	1-stearoyl-2-oleoyl-GPS (18:0/18:1) levels	rs138806707	8	20999141	C	T	0.0200426	-0.258703	0.0555882	3.25682e-06	8055	textfile	0.00268167387952908	21.6535876121452
GCST90199652	1-stearoyl-2-oleoyl-GPS (18:0/18:1) levels	rs118096873	8	48726583	A	G	0.0110821	-0.330974	0.0743846	8.6072e-06	8055	textfile	0.0024518281430238	19.7931013186214
GCST90199652	1-stearoyl-2-oleoyl-GPS (18:0/18:1) levels	rs80312835	10	110417837	G	A	0.0139821	0.296795	0.0661347	7.19855e-06	8055	textfile	0.0024940452976876	20.1347637952418
GCST90199652	1-stearoyl-2-oleoyl-GPS (18:0/18:1) levels	rs117022836	11	37651035	T	C	0.0293313	-0.228706	0.0457893	5.89112e-07	8055	textfile	0.00308758248559637	24.9413101087673
GCST90199652	1-stearoyl-2-oleoyl-GPS (18:0/18:1) levels	rs7161063	14	88280172	G	C	0.0367098	-0.188363	0.0410966	4.57413e-06	8055	textfile	0.00260125353854297	21.0025276452421
GCST90199652	1-stearoyl-2-oleoyl-GPS (18:0/18:1) levels	rs72761668	15	101725739	G	A	0.0422211	-0.173508	0.0382524	5.73656e-06	8055	textfile	0.00254769961869067	20.5690287359834
GCST90199652	1-stearoyl-2-oleoyl-GPS (18:0/18:1) levels	rs55823223	17	75894282	A	G	0.150056	-0.10594	0.0217392	1.09794e-06	8055	textfile	0.00293960341118465	23.7424195678213
GCST90199652	1-stearoyl-2-oleoyl-GPS (18:0/18:1) levels	rs12965592	18	100297	C	G	0.113639	-0.109671	0.0247405	9.30014e-06	8055	textfile	0.00243356497111528	19.6453068429712
GCST90199652	1-stearoyl-2-oleoyl-GPS (18:0/18:1) levels	rs75129304	19	54070271	G	T	0.223247	-0.0846584	0.0188206	6.85413e-06	8055	textfile	0.00250563662685783	20.228577220078
GCST90199652	1-stearoyl-2-oleoyl-GPS (18:0/18:1) levels	rs56058673	22	36081699	T	C	0.0591344	-0.155282	0.0336363	3.90287e-06	8055	textfile	0.0026388378534929	21.306786388637
GCST90199653	1-myristoyl-2-palmitoyl-gpc (14:0/16:0) levels	rs148311684	1	4888680	A	G	0.0126404	-0.303145	0.0683667	9.24546e-06	8271	textfile	0.00237149608763431	19.6565165006259
GCST90199653	1-myristoyl-2-palmitoyl-gpc (14:0/16:0) levels	rs2996477	1	91920677	C	T	0.924975	0.131699	0.0294263	7.62133e-06	8271	textfile	0.00241593430663029	20.0257416578127
GCST90199653	1-myristoyl-2-palmitoyl-gpc (14:0/16:0) levels	rs114128846	2	118280459	A	G	0.064399	0.147692	0.031243	2.27645e-06	8271	textfile	0.00269450303783948	22.3410436298237
GCST90199653	1-myristoyl-2-palmitoyl-gpc (14:0/16:0) levels	rs79682447	4	2260377	A	G	0.0406628	-0.189114	0.0384282	8.59963e-07	8271	textfile	0.00291957372432915	24.2126457307497
GCST90199653	1-myristoyl-2-palmitoyl-gpc (14:0/16:0) levels	rs28867983	4	21108584	G	A	0.201939	0.0850279	0.019173	9.2171e-06	8271	textfile	0.00237221080043419	19.6624545959459
GCST90199653	1-myristoyl-2-palmitoyl-gpc (14:0/16:0) levels	rs4698782	4	109734125	C	T	0.439682	-0.0728829	0.0154847	2.51668e-06	8271	textfile	0.00267132042780327	22.1483138607629
GCST90199653	1-myristoyl-2-palmitoyl-gpc (14:0/16:0) levels	rs12331085	4	171881699	A	G	0.264501	-0.0932487	0.0176113	1.19123e-07	8271	textfile	0.00337812050733446	28.028361658454
GCST90199653	1-myristoyl-2-palmitoyl-gpc (14:0/16:0) levels	rs4975528	5	1017800	A	G	0.27399	0.0782659	0.0173632	6.55743e-06	8271	textfile	0.00245054142423201	20.3133056338934
GCST90199653	1-myristoyl-2-palmitoyl-gpc (14:0/16:0) levels	rs147325198	5	9684711	A	G	0.014061	0.312097	0.065423	1.83812e-06	8271	textfile	0.00274389167736582	22.7516683936896
GCST90199653	1-myristoyl-2-palmitoyl-gpc (14:0/16:0) levels	rs9349828	6	56559434	C	T	0.312933	0.073257	0.0164631	8.59628e-06	8271	textfile	0.00238824328098576	19.7956605437576
GCST90199653	1-myristoyl-2-palmitoyl-gpc (14:0/16:0) levels	rs116926922	6	159958678	T	G	0.0329258	0.200887	0.0425847	2.3894e-06	8271	textfile	0.00268331430814912	22.2480244564371
GCST90199653	1-myristoyl-2-palmitoyl-gpc (14:0/16:0) levels	rs10868484	9	86776740	C	T	0.160135	0.0967565	0.0211482	4.75862e-06	8271	textfile	0.00252439751256389	20.9270712780704
GCST90199653	1-myristoyl-2-palmitoyl-gpc (14:0/16:0) levels	rs4485089	11	12409814	G	A	0.243905	-0.080974	0.0179663	6.57522e-06	8271	textfile	0.00244991254995686	20.3080798953946
GCST90199653	1-myristoyl-2-palmitoyl-gpc (14:0/16:0) levels	rs79292294	11	38215972	G	T	0.0254391	0.217589	0.0488736	8.50461e-06	8271	textfile	0.00239071427320525	19.8161911762198
GCST90199653	1-myristoyl-2-palmitoyl-gpc (14:0/16:0) levels	rs17583806	13	104779166	A	G	0.0741304	0.13245	0.0289892	4.90168e-06	8271	textfile	0.00251755348135007	20.8701915607039
GCST90199653	1-myristoyl-2-palmitoyl-gpc (14:0/16:0) levels	rs2676379	15	46615379	G	C	0.534699	0.0709062	0.0153401	3.79536e-06	8271	textfile	0.00257652053229225	21.3602834905135
GCST90199653	1-myristoyl-2-palmitoyl-gpc (14:0/16:0) levels	rs28704912	18	7928036	A	C	0.0874939	0.130285	0.0272362	1.72261e-06	8271	textfile	0.00275891263508204	22.8765630182517
GCST90199653	1-myristoyl-2-palmitoyl-gpc (14:0/16:0) levels	rs142273297	20	3610520	A	G	0.0154583	0.275401	0.0618858	8.58129e-06	8271	textfile	0.00238864916986213	19.7990329291603
GCST90199654	Paraxanthine levels in elite athletes	rs114830966	1	74384420	A	G	0.0106575	-0.351981	0.0784625	7.25809e-06	7840	textfile	0.00256026406852174	20.1188593617971
GCST90199654	Paraxanthine levels in elite athletes	rs72799346	2	22414570	T	G	0.0217669	-0.243234	0.0539023	6.40691e-06	7840	textfile	0.00259054647214237	20.3574401433972
GCST90199654	Paraxanthine levels in elite athletes	rs10194878	2	138639888	C	T	0.283725	0.0812524	0.0177378	4.63326e-06	7840	textfile	0.00266929158246973	20.9779035648011
GCST90199654	Paraxanthine levels in elite athletes	rs1503609	4	126847694	A	G	0.352215	0.073513	0.0166079	9.58302e-06	7840	textfile	0.00249286521867279	19.5879075975138
GCST90199654	Paraxanthine levels in elite athletes	rs115087674	4	155770669	T	A	0.0133803	-0.308828	0.0689018	7.38941e-06	7840	textfile	0.00255590497602873	20.0845173198722
GCST90199654	Paraxanthine levels in elite athletes	rs9370260	6	54056876	C	T	0.682724	0.0811845	0.01711	2.08665e-06	7840	textfile	0.00286341837900701	22.5079228546322
GCST90199654	Paraxanthine levels in elite athletes	rs150604675	6	107115055	T	C	0.0306812	-0.211642	0.0468436	6.24082e-06	7840	textfile	0.00259691557089544	20.4076211137136
GCST90199654	Paraxanthine levels in elite athletes	rs78574673	6	152626771	G	T	0.0254724	0.228458	0.0504438	5.92737e-06	7840	textfile	0.00260943416387139	20.506254698006
GCST90199654	Paraxanthine levels in elite athletes	rs118105917	6	159627396	T	C	0.00843666	-0.385059	0.0868612	9.29138e-06	7840	textfile	0.00250034305737438	19.6468126553226
GCST90199654	Paraxanthine levels in elite athletes	rs7787264	7	2667935	A	T	0.110708	-0.112899	0.0255469	9.90231e-06	7840	textfile	0.00248489014999006	19.5250866912188
GCST90199654	Paraxanthine levels in elite athletes	rs13243315	7	25474434	C	T	0.205073	-0.0931508	0.020119	3.6566e-06	7840	textfile	0.00272683254240521	21.4313531786474
GCST90199654	Paraxanthine levels in elite athletes	rs150047778	7	116118257	C	T	0.0108029	-0.357145	0.0775345	4.09938e-06	7840	textfile	0.00269904013138067	21.2123294783037
GCST90199654	Paraxanthine levels in elite athletes	rs79361921	8	58022004	A	G	0.029188	-0.22819	0.0472548	1.37267e-06	7840	textfile	0.00296548334163126	23.3125915335488
GCST90199654	Paraxanthine levels in elite athletes	rs78607630	9	107914662	G	A	0.0241997	-0.253719	0.0518432	9.88221e-07	7840	textfile	0.0030456611704514	23.9448200626965
GCST90199654	Paraxanthine levels in elite athletes	rs11599254	10	28929032	T	C	0.0840498	0.137987	0.0286132	1.41769e-06	7840	textfile	0.00295761094225582	23.2505205594208
GCST90199654	Paraxanthine levels in elite athletes	rs10509810	10	106005598	G	A	0.408098	-0.0767333	0.0163837	2.82009e-06	7840	textfile	0.00279006493946525	21.9297143225926
GCST90199654	Paraxanthine levels in elite athletes	rs143167061	11	13186904	T	C	0.0194548	-0.255726	0.057744	9.48373e-06	7840	textfile	0.00249536971121543	19.6076360977334
GCST90199654	Paraxanthine levels in elite athletes	rs11032948	11	34951350	T	C	0.245032	0.0933967	0.0187015	5.91196e-07	7840	textfile	0.00317113493765815	24.9344260710289
GCST90199654	Paraxanthine levels in elite athletes	rs643104	11	118696416	C	T	0.336248	-0.081713	0.0174577	2.86002e-06	7840	textfile	0.00278663627203209	21.9026899304026
GCST90199654	Paraxanthine levels in elite athletes	rs17653722	12	52193734	T	G	0.170187	-0.0950999	0.0212194	7.40329e-06	7840	textfile	0.00255544549456941	20.0808974252874
GCST90199654	Paraxanthine levels in elite athletes	rs75467050	12	97703428	T	C	0.0391705	-0.181124	0.0407723	8.89931e-06	7840	textfile	0.002510809220182	19.7292590733753
GCST90199654	Paraxanthine levels in elite athletes	rs34563893	12	98038615	C	T	0.012781	-0.343882	0.0708587	1.21566e-06	7840	textfile	0.0029951167087303	23.5462485254145
GCST90199654	Paraxanthine levels in elite athletes	rs2274148	13	49278988	T	C	0.0333248	0.199304	0.0441846	6.46105e-06	7840	textfile	0.0025885018658147	20.3413311980148
GCST90199654	Paraxanthine levels in elite athletes	rs7326993	13	92197195	G	A	0.532382	-0.0721645	0.0163342	9.96179e-06	7840	textfile	0.00248345058517007	19.5137471132503
GCST90199654	Paraxanthine levels in elite athletes	rs115520044	14	49488289	A	G	0.0170535	0.30686	0.0617075	6.59906e-07	7840	textfile	0.00314427774020287	24.7225835969945
GCST90199654	Paraxanthine levels in elite athletes	rs28491088	15	24911167	C	A	0.15482	0.0994323	0.0223294	8.46886e-06	7840	textfile	0.00252282871707564	19.823943899394
GCST90199654	Paraxanthine levels in elite athletes	rs112492033	15	80442893	A	G	0.0190433	-0.270033	0.0581759	3.45602e-06	7840	textfile	0.00274056151025432	21.5395515833909
GCST90199654	Paraxanthine levels in elite athletes	rs62017761	16	6502503	G	T	0.4716	-0.0738812	0.0158913	3.33291e-06	7840	textfile	0.00274939585769537	21.6091769141122
GCST90199654	Paraxanthine levels in elite athletes	rs10459799	16	59963158	G	C	0.147324	-0.103929	0.0224526	3.67743e-06	7840	textfile	0.00272545421110739	21.4204906731689
GCST90199654	Paraxanthine levels in elite athletes	rs57526497	17	79549816	C	A	0.940958	-0.154204	0.0338631	5.27008e-06	7840	textfile	0.00263799888446482	20.7313244672533
GCST90199654	Paraxanthine levels in elite athletes	rs77866717	18	43307829	C	T	0.0564862	-0.153486	0.0346997	9.72234e-06	7840	textfile	0.00248935921842484	19.5602901425954
GCST90199654	Paraxanthine levels in elite athletes	rs56113850	19	40847202	C	T	0.573947	-0.111197	0.0159364	3.00367e-12	7840	textfile	0.00617164614392749	48.6737596974509
GCST90199654	Paraxanthine levels in elite athletes	rs2245730	21	42705218	C	A	0.434712	-0.0769941	0.0162704	2.22152e-06	7840	textfile	0.00284815531147736	22.3876047066159
GCST90199655	4-methyl-2-oxopentanoate levels	rs2291115	1	83555746	T	C	0.188329	-0.0877537	0.0192477	5.13532e-06	8255	textfile	0.00251167784126833	20.7810725835133
GCST90199655	4-methyl-2-oxopentanoate levels	rs6754181	2	29743514	C	T	0.840504	0.0935486	0.0202835	3.98709e-06	8255	textfile	0.00257012405844714	21.2658898294392
GCST90199655	4-methyl-2-oxopentanoate levels	rs893971	4	88282518	G	A	0.399187	0.0924746	0.0150638	8.31252e-10	8255	textfile	0.00454444277228259	37.6765049201173
GCST90199655	4-methyl-2-oxopentanoate levels	rs56107485	6	156517427	C	A	0.0606982	-0.152913	0.0307105	6.38534e-07	8255	textfile	0.00299430203738309	24.7861920599066
GCST90199655	4-methyl-2-oxopentanoate levels	rs7012455	8	51775791	T	C	0.72081	0.0767546	0.0165318	3.43625e-06	8255	textfile	0.00260446713444332	21.5507955994205
GCST90199655	4-methyl-2-oxopentanoate levels	rs112482875	11	20468924	C	G	0.0370528	0.183548	0.0390382	2.57958e-06	8255	textfile	0.00267079897759834	22.1011316419121
GCST90199655	4-methyl-2-oxopentanoate levels	rs58729469	11	36050283	T	C	0.159237	0.0976357	0.0200177	1.07452e-06	8255	textfile	0.00287357201403808	23.7839346809392
GCST90199655	4-methyl-2-oxopentanoate levels	rs73597221	11	132238300	A	G	0.0466309	-0.17389	0.0348777	6.17385e-07	8255	textfile	0.00300213825576914	24.8512539249747
GCST90199655	4-methyl-2-oxopentanoate levels	rs75090459	13	22127850	A	G	0.017058	0.26568	0.0567147	2.80646e-06	8255	textfile	0.002651284920599	21.9392215770404
GCST90199655	4-methyl-2-oxopentanoate levels	rs12894999	14	102071272	A	G	0.813639	-0.0850341	0.019043	7.99266e-06	8255	textfile	0.00240963173344881	19.9347260446278
GCST90199655	4-methyl-2-oxopentanoate levels	rs77753167	18	10814502	T	C	0.0607551	-0.147065	0.0310573	2.18759e-06	8255	textfile	0.00270891961203345	22.4174406026121
GCST90199655	4-methyl-2-oxopentanoate levels	rs6055350	20	858872	C	G	0.96283	-0.186005	0.0393211	2.24051e-06	8255	textfile	0.00270336816197296	22.3713755050427
GCST90199656	3-indoxyl sulfate levels	rs140560919	1	147564521	C	T	0.0138957	0.292597	0.0654917	7.90694e-06	8242	textfile	0.00241592866244784	19.9554631539763
GCST90199656	3-indoxyl sulfate levels	rs492467	1	165912242	G	A	0.400124	-0.0701385	0.0156135	7.05018e-06	8242	textfile	0.00244240556775793	20.1746966697995
GCST90199656	3-indoxyl sulfate levels	rs55839541	1	213870367	A	G	0.139213	0.101358	0.0221088	4.55069e-06	8242	textfile	0.00254358958748278	21.0126256967861
GCST90199656	3-indoxyl sulfate levels	rs4649261	1	233808502	G	A	0.388522	0.0737226	0.0158935	3.50859e-06	8242	textfile	0.00260373823092617	21.5108115452302
GCST90199656	3-indoxyl sulfate levels	rs146369127	3	22383982	A	G	0.0185524	0.269587	0.0567278	2.0112e-06	8242	textfile	0.0027326562080146	22.5787872170986
GCST90199656	3-indoxyl sulfate levels	rs7651697	3	72185534	C	T	0.496355	0.0706641	0.0155505	5.51533e-06	8242	textfile	0.00249913444236894	20.6444610888714
GCST90199656	3-indoxyl sulfate levels	rs4692540	4	26529176	T	G	0.837001	-0.0952962	0.0204074	3.01657e-06	8242	textfile	0.0026387345264218	21.8006987542185
GCST90199656	3-indoxyl sulfate levels	rs191105317	4	128815359	G	C	0.0117339	-0.362577	0.0700538	2.27061e-07	8242	textfile	0.00323962885971119	26.7813032870496
GCST90199656	3-indoxyl sulfate levels	rs13176353	5	1801312	C	G	0.891315	-0.114955	0.0245476	2.82755e-06	8242	textfile	0.0026536951367203	21.9246292084802
GCST90199656	3-indoxyl sulfate levels	rs114842896	5	99893693	A	G	0.013081	0.30447	0.0669031	5.34158e-06	8242	textfile	0.00250653619174099	20.705757951629
GCST90199656	3-indoxyl sulfate levels	rs651578	6	25873655	C	T	0.240034	0.0800674	0.01791	7.80184e-06	8242	textfile	0.00241899983769838	19.9808924381998
GCST90199656	3-indoxyl sulfate levels	rs6904845	6	31256646	C	T	0.743482	0.0774978	0.0174619	9.07576e-06	8242	textfile	0.00238411116520606	19.6920239755235
GCST90199656	3-indoxyl sulfate levels	rs2496679	6	80609375	C	T	0.974437	0.213632	0.0481132	8.98791e-06	8242	textfile	0.00238634867873306	19.7105493561737
GCST90199656	3-indoxyl sulfate levels	rs9479849	6	154431131	A	G	0.00753433	-0.39936	0.0884327	6.30262e-06	8242	textfile	0.00246829722072817	20.3890954464237
GCST90199656	3-indoxyl sulfate levels	rs139986278	7	79049588	C	T	0.0116698	-0.315708	0.0706034	7.76506e-06	8242	textfile	0.00242010951172976	19.9900805607585
GCST90199656	3-indoxyl sulfate levels	rs2016346	8	135425732	C	T	0.307059	-0.0742048	0.01661	7.9147e-06	8242	textfile	0.00241569294720713	19.9535114418489
GCST90199656	3-indoxyl sulfate levels	rs74334677	10	59568572	A	G	0.0306073	-0.217425	0.0447759	1.19873e-06	8242	textfile	0.00285270599237657	23.5735457724696
GCST90199656	3-indoxyl sulfate levels	rs117023050	12	132005752	C	T	0.0449466	0.16474	0.0370405	8.68438e-06	8242	textfile	0.00239425703819856	19.7760268863163
GCST90199656	3-indoxyl sulfate levels	rs11078452	17	3503447	C	A	0.980903	-0.266191	0.0555632	1.66138e-06	8242	textfile	0.00277697470252187	22.9459919880553
GCST90199656	3-indoxyl sulfate levels	rs1971157	17	29598325	C	G	0.381295	0.0712004	0.0160318	8.94547e-06	8242	textfile	0.00238742424161912	19.7194544545378
GCST90199656	3-indoxyl sulfate levels	rs198542	17	50567176	A	G	0.454857	0.0702721	0.0153512	4.70302e-06	8242	textfile	0.00253598005352454	20.9496034174381
GCST90199656	3-indoxyl sulfate levels	rs72987107	19	5335243	T	C	0.0209548	-0.255879	0.0532644	1.55571e-06	8242	textfile	0.00279221118747601	23.0722427591546
GCST90199656	3-indoxyl sulfate levels	rs56113850	19	40847202	C	T	0.576131	-0.076687	0.0152603	5.02725e-07	8242	textfile	0.00305461241338225	25.2471264721939
GCST90199657	Sphingosine 1-phosphate levels	rs140079282	3	99447594	A	C	0.0184262	-0.261606	0.056463	3.60008e-06	8246	textfile	0.00259654014701838	21.4616028855312
GCST90199657	Sphingosine 1-phosphate levels	rs1488103	3	169207806	A	G	0.393833	-0.0723142	0.015939	5.70756e-06	8246	textfile	0.0024899977776574	20.5787828024526
GCST90199657	Sphingosine 1-phosphate levels	rs1456759	4	31547799	T	C	0.737365	-0.0816351	0.0173502	2.53695e-06	8246	textfile	0.00267754731103853	22.1329620853185
GCST90199657	Sphingosine 1-phosphate levels	rs115939317	4	113730518	T	C	0.0153631	0.27762	0.0620996	7.80146e-06	8246	textfile	0.00241784932794617	19.9810610546308
GCST90199657	Sphingosine 1-phosphate levels	rs41397245	5	77874839	A	G	0.378124	-0.0776802	0.0161082	1.41834e-06	8246	textfile	0.00281229082674911	23.2499110873934
GCST90199657	Sphingosine 1-phosphate levels	rs71588370	5	104821478	G	A	0.0394801	0.184415	0.0392364	2.60043e-06	8246	textfile	0.00267183069230215	22.0855811609421
GCST90199657	Sphingosine 1-phosphate levels	rs138132596	5	130309113	G	A	0.00497814	0.513535	0.109227	2.58227e-06	8246	textfile	0.00267346270492528	22.0991076795975
GCST90199657	Sphingosine 1-phosphate levels	rs141116536	6	1332934	C	T	0.0266543	0.229382	0.0484838	2.233e-06	8246	textfile	0.00270710289613849	22.3779356501739
GCST90199657	Sphingosine 1-phosphate levels	rs9461721	6	31770631	G	A	0.0262263	-0.256109	0.0478132	8.48745e-08	8246	textfile	0.00346738643075345	28.6845943082074
GCST90199657	Sphingosine 1-phosphate levels	rs9360664	6	73331701	A	G	0.1805	-0.0936889	0.0200697	3.03896e-06	8246	textfile	0.00263575465982558	21.7865855098814
GCST90199657	Sphingosine 1-phosphate levels	rs11986857	8	21182547	G	C	0.0606116	0.147791	0.0320867	4.10483e-06	8246	textfile	0.00256617711946343	21.2099927710095
GCST90199657	Sphingosine 1-phosphate levels	rs10960927	9	13072342	C	T	0.0494112	0.157515	0.0353441	8.32674e-06	8246	textfile	0.00240282344782916	19.8565883800571
GCST90199657	Sphingosine 1-phosphate levels	rs10744901	12	117707878	C	T	0.317054	-0.0733906	0.0164198	7.83555e-06	8246	textfile	0.00241685681765139	19.9728390970576
GCST90199657	Sphingosine 1-phosphate levels	rs6493965	15	57893963	G	A	0.644609	-0.0718094	0.0160027	7.21237e-06	8246	textfile	0.00243597886191111	20.1312490347076
GCST90199657	Sphingosine 1-phosphate levels	rs7200047	16	83117864	A	G	0.49245	0.0725737	0.0157374	3.99671e-06	8246	textfile	0.00257235340688612	21.2611727364923
GCST90199657	Sphingosine 1-phosphate levels	rs1000821	17	76437921	T	C	0.460226	0.0955501	0.0152708	3.92298e-10	8246	textfile	0.00472539703919675	39.1411305736616
GCST90199657	Sphingosine 1-phosphate levels	rs10502344	18	6107710	G	A	0.0362631	0.190151	0.0413987	4.36607e-06	8246	textfile	0.00255194187781485	21.0920344868008
GCST90199658	Alpha-hydroxyisocaproate levels	rs72859389	1	8192624	C	A	0.0611044	0.132036	0.029663	8.53929e-06	8250	textfile	0.002395845866479	19.8083945669636
GCST90199658	Alpha-hydroxyisocaproate levels	rs142728688	1	154655583	A	G	0.0227938	-0.23423	0.0483974	1.30022e-06	8250	textfile	0.00283110351887415	23.4172384498517
GCST90199658	Alpha-hydroxyisocaproate levels	rs142808012	1	240205226	T	A	0.0149562	0.267776	0.059366	6.46449e-06	8250	textfile	0.0024600507858338	20.3405376371558
GCST90199658	Alpha-hydroxyisocaproate levels	rs1955284	2	8556927	T	C	0.807407	0.0830487	0.0184612	6.84165e-06	8250	textfile	0.00244696562363435	20.2320796671764
GCST90199658	Alpha-hydroxyisocaproate levels	rs4852728	2	70902908	A	C	0.178937	-0.0864222	0.0188155	4.36647e-06	8250	textfile	0.00255068012433695	21.0918081212925
GCST90199658	Alpha-hydroxyisocaproate levels	rs11715398	3	194116327	T	C	0.105338	0.116068	0.0236777	9.48658e-07	8250	textfile	0.00290421594942394	24.0237432892742
GCST90199658	Alpha-hydroxyisocaproate levels	rs1808859	4	88313660	C	T	0.44434	0.0726542	0.0146613	7.21386e-07	8250	textfile	0.00296778020605296	24.5511134480525
GCST90199658	Alpha-hydroxyisocaproate levels	rs35783478	4	108308227	A	G	0.231208	0.0830143	0.0171179	1.23742e-06	8250	textfile	0.00284259260310377	23.512540363718
GCST90199658	Alpha-hydroxyisocaproate levels	rs620617	5	19446738	T	C	0.599716	-0.070098	0.0147602	2.0429e-06	8250	textfile	0.00272638479040599	22.5486981790274
GCST90199658	Alpha-hydroxyisocaproate levels	rs1975533	5	59406582	G	A	0.116319	-0.119704	0.0225894	1.16365e-07	8250	textfile	0.00339217522975483	28.0738928589769
GCST90199658	Alpha-hydroxyisocaproate levels	rs34973031	5	73870529	C	A	0.0853852	-0.123459	0.0259273	1.91937e-06	8250	textfile	0.00274084834467556	22.6686484745315
GCST90199658	Alpha-hydroxyisocaproate levels	rs7737487	5	165055996	A	G	0.595653	0.0727989	0.0146176	6.35102e-07	8250	textfile	0.00299736646509092	24.796603110682
GCST90199658	Alpha-hydroxyisocaproate levels	rs734860	5	173972838	C	T	0.602667	0.0779035	0.0152545	3.27446e-07	8250	textfile	0.00315132556230738	26.0743018518563
GCST90199658	Alpha-hydroxyisocaproate levels	rs62485457	7	104917075	C	T	0.0221196	0.228417	0.0492927	3.58845e-06	8250	textfile	0.00259602445026081	21.4677404448378
GCST90199658	Alpha-hydroxyisocaproate levels	rs76445723	8	19096342	T	G	0.0211627	-0.227203	0.0503536	6.41715e-06	8250	textfile	0.00246174284208029	20.3545626604112
GCST90199658	Alpha-hydroxyisocaproate levels	rs4934976	10	33502194	A	G	0.657788	-0.0731137	0.0155296	2.50131e-06	8250	textfile	0.0026795247467362	22.1600986437863
GCST90199658	Alpha-hydroxyisocaproate levels	rs10832920	11	18320322	G	A	0.539011	-0.0659084	0.0142595	3.79896e-06	8250	textfile	0.00258283007048214	21.3583474032657
GCST90199658	Alpha-hydroxyisocaproate levels	rs113914810	12	72255376	T	C	0.0292252	0.195815	0.0434709	6.65286e-06	8250	textfile	0.00245343118465685	20.2856699061992
GCST90199658	Alpha-hydroxyisocaproate levels	rs78820411	15	26233756	G	A	0.0386388	0.170371	0.0373253	5.0068e-06	8250	textfile	0.00251904192825749	20.8295282793493
GCST90199658	Alpha-hydroxyisocaproate levels	rs10414919	19	19944477	A	G	0.280961	-0.0797399	0.0161833	8.33707e-07	8250	textfile	0.00293418222945991	24.2723545399436
GCST90199658	Alpha-hydroxyisocaproate levels	rs151029917	20	717462	T	G	0.0064524	0.405287	0.0904053	7.36017e-06	8250	textfile	0.00243011566429922	20.0924209059171
GCST90199658	Alpha-hydroxyisocaproate levels	rs79376596	20	2418904	G	A	0.0291836	0.195553	0.0432889	6.26065e-06	8250	textfile	0.00246745357988685	20.4018978628249
GCST90199659	1-stearoyl-GPI (18:0) levels	rs10789117	1	62606594	C	A	0.341811	-0.0805466	0.0157387	3.09195e-07	8260	textfile	0.00316083449968775	26.1849375524093
GCST90199659	1-stearoyl-GPI (18:0) levels	rs9436300	1	65429581	G	A	0.68347	0.0754039	0.0169789	8.95281e-06	8260	textfile	0.00238206012729823	19.7180220453322
GCST90199659	1-stearoyl-GPI (18:0) levels	rs151115380	1	164755085	T	C	0.0130281	0.310888	0.0661973	2.64817e-06	8260	textfile	0.0026631105882558	22.0506906656063
GCST90199659	1-stearoyl-GPI (18:0) levels	rs13035306	2	123961851	T	C	0.05619	-0.156036	0.0325815	1.67535e-06	8260	textfile	0.00276900149653503	22.9299073060321
GCST90199659	1-stearoyl-GPI (18:0) levels	rs35311550	3	542329	C	T	0.0141818	-0.322065	0.0642743	5.42083e-07	8260	textfile	0.00303049921769261	25.1019339308456
GCST90199659	1-stearoyl-GPI (18:0) levels	rs7610125	3	152913328	T	C	0.436891	-0.0758416	0.0155174	1.02115e-06	8260	textfile	0.00288365202293935	23.882065973289
GCST90199659	1-stearoyl-GPI (18:0) levels	rs139782415	4	10514994	T	C	0.0899487	0.126378	0.0264791	1.81728e-06	8260	textfile	0.00275017568423079	22.7735821522558
GCST90199659	1-stearoyl-GPI (18:0) levels	rs6849130	4	164626088	C	T	0.118281	-0.108294	0.0237693	5.21256e-06	8260	textfile	0.00250672064319942	20.7525198414257
GCST90199659	1-stearoyl-GPI (18:0) levels	rs4266604	7	52911031	C	T	0.294749	0.0745017	0.0166127	7.30464e-06	8260	textfile	0.00242893401815423	20.1069756390495
GCST90199659	1-stearoyl-GPI (18:0) levels	rs117400415	7	90119386	G	C	0.186215	0.0888842	0.0195487	5.44662e-06	8260	textfile	0.00249659279362791	20.6684640281272
GCST90199659	1-stearoyl-GPI (18:0) levels	rs13265847	8	29804288	G	A	0.942421	-0.156331	0.0336519	3.39176e-06	8260	textfile	0.00260590020434382	21.5757481339424
GCST90199659	1-stearoyl-GPI (18:0) levels	rs78765237	9	8396478	A	G	0.0204739	0.24977	0.053264	2.74152e-06	8260	textfile	0.00265508434956265	21.9840560819314
GCST90199659	1-stearoyl-GPI (18:0) levels	rs1836921	9	104991756	A	G	0.276299	-0.0775788	0.0170992	5.70656e-06	8260	textfile	0.00248584217574741	20.5792414336227
GCST90199659	1-stearoyl-GPI (18:0) levels	rs2435583	11	98703115	G	A	0.164587	-0.0990229	0.0204562	1.29364e-06	8260	textfile	0.00282885713125777	23.4269737516879
GCST90199659	1-stearoyl-GPI (18:0) levels	rs7302336	12	130523620	A	G	0.112836	0.113218	0.0239989	2.38589e-06	8260	textfile	0.00268719778011398	22.2506712224964
GCST90199659	1-stearoyl-GPI (18:0) levels	rs1555942	14	68172250	A	T	0.965825	0.188681	0.0418631	6.57211e-06	8260	textfile	0.00245327801525259	20.3089934571162
GCST90199659	1-stearoyl-GPI (18:0) levels	rs113735393	16	81524461	A	G	0.0352927	-0.207519	0.0411356	4.54134e-07	8260	textfile	0.00307159521435488	25.4433850599297
GCST90199659	1-stearoyl-GPI (18:0) levels	rs141437456	17	78927185	T	C	0.00988166	-0.347399	0.0764493	5.51496e-06	8260	textfile	0.002493708569882	20.6445268034966
GCST90199660	1,2-dipalmitoyl-gpc (16:0/16:0) levels	rs2745311	1	18577539	A	C	0.535022	0.0702244	0.0154888	5.79093e-06	8264	textfile	0.00248125436388389	20.5511161009168
GCST90199660	1,2-dipalmitoyl-gpc (16:0/16:0) levels	rs2032969	1	74709980	A	G	0.106101	-0.111093	0.0248798	8.00062e-06	8264	textfile	0.00240681541699604	19.9330842296535
GCST90199660	1,2-dipalmitoyl-gpc (16:0/16:0) levels	rs6753019	2	113190582	A	G	0.837465	-0.0961117	0.0210504	4.97633e-06	8264	textfile	0.00251621269780681	20.8413906811518
GCST90199660	1,2-dipalmitoyl-gpc (16:0/16:0) levels	rs145128297	5	25233533	A	G	0.014713	-0.298888	0.0637577	2.76062e-06	8264	textfile	0.00265221053054789	21.9708346824965
GCST90199660	1,2-dipalmitoyl-gpc (16:0/16:0) levels	rs4920834	5	85752257	A	G	0.764055	0.0902345	0.0181074	6.25094e-07	8264	textfile	0.00299598503851143	24.8272103389047
GCST90199660	1,2-dipalmitoyl-gpc (16:0/16:0) levels	rs1061808	6	32168770	G	T	0.631678	0.200092	0.0156583	2.15628e-37	8264	textfile	0.0193768013084049	163.254482071854
GCST90199660	1,2-dipalmitoyl-gpc (16:0/16:0) levels	rs9374755	6	97711860	C	T	0.306209	-0.0754855	0.0167415	6.51662e-06	8264	textfile	0.00245403608834954	20.3251247515845
GCST90199660	1,2-dipalmitoyl-gpc (16:0/16:0) levels	rs183181954	8	11351824	G	A	0.0018173	0.857517	0.179475	1.77117e-06	8264	textfile	0.00275479446425845	22.8229844950481
GCST90199660	1,2-dipalmitoyl-gpc (16:0/16:0) levels	rs12544703	8	58397865	G	A	0.182667	-0.106164	0.019997	1.1023e-07	8264	textfile	0.00339903665141506	28.1786209794869
GCST90199660	1,2-dipalmitoyl-gpc (16:0/16:0) levels	rs72728195	8	137578752	C	T	0.307461	-0.0764083	0.0166291	4.33073e-06	8264	textfile	0.00254826837562919	21.1075811008537
GCST90199660	1,2-dipalmitoyl-gpc (16:0/16:0) levels	rs185772485	10	4381415	G	A	0.0180312	-0.277576	0.0576862	1.4955e-06	8264	textfile	0.00279392388884557	23.1480731241243
GCST90199660	1,2-dipalmitoyl-gpc (16:0/16:0) levels	rs7900015	10	23801354	A	G	0.0481855	0.160184	0.0357053	7.24796e-06	8264	textfile	0.00242955179761659	20.1218440142044
GCST90199660	1,2-dipalmitoyl-gpc (16:0/16:0) levels	rs102275	11	61790331	C	T	0.34593	-0.220549	0.015913	1.11176e-43	8264	textfile	0.0227162392537084	192.044088168229
GCST90199660	1,2-dipalmitoyl-gpc (16:0/16:0) levels	rs3019671	11	134624160	T	C	0.39617	-0.0743413	0.0156753	2.11027e-06	8264	textfile	0.00271430010347621	22.4865827889112
GCST90199660	1,2-dipalmitoyl-gpc (16:0/16:0) levels	rs10778301	12	103893299	A	G	0.461879	-0.0693898	0.0154191	6.78686e-06	8264	textfile	0.00244466810892664	20.2473459569032
GCST90199660	1,2-dipalmitoyl-gpc (16:0/16:0) levels	rs7320739	13	106285700	G	T	0.166891	-0.0957937	0.0206722	3.58761e-06	8264	textfile	0.00259169071871708	21.4681876206446
GCST90199660	1,2-dipalmitoyl-gpc (16:0/16:0) levels	rs61979368	14	76348790	T	C	0.247334	0.0825341	0.0180997	5.11584e-06	8264	textfile	0.00250981902696369	20.7882996708261
GCST90199660	1,2-dipalmitoyl-gpc (16:0/16:0) levels	rs45617141	15	43331199	G	T	0.0177024	0.264148	0.0582611	5.79112e-06	8264	textfile	0.00248123591456889	20.550962913428
GCST90199660	1,2-dipalmitoyl-gpc (16:0/16:0) levels	rs1601935	15	58379566	T	G	0.650326	-0.0771848	0.0168088	4.39154e-06	8264	textfile	0.00254503134964119	21.0807000532434
GCST90199660	1,2-dipalmitoyl-gpc (16:0/16:0) levels	rs12438714	15	93042745	T	G	0.0645318	-0.138473	0.0307182	6.54901e-06	8264	textfile	0.00245291089546112	20.3157826228451
GCST90199660	1,2-dipalmitoyl-gpc (16:0/16:0) levels	rs117470433	16	4834391	T	C	0.0176685	0.26326	0.0585744	6.97514e-06	8264	textfile	0.00243839171945591	20.1952362830698
GCST90199660	1,2-dipalmitoyl-gpc (16:0/16:0) levels	rs141357957	16	9809295	T	C	0.0127443	-0.30519	0.0679417	7.05785e-06	8264	textfile	0.00243566964130893	20.1726364546922
GCST90199660	1,2-dipalmitoyl-gpc (16:0/16:0) levels	rs17231506	16	56960616	T	C	0.325307	0.0901668	0.0162354	2.79678e-08	8264	textfile	0.00371842578197857	30.8362962898518
GCST90199660	1,2-dipalmitoyl-gpc (16:0/16:0) levels	rs57942043	17	73945909	C	A	0.0448804	0.167765	0.0372989	6.86419e-06	8264	textfile	0.00244207214676484	20.2257929221125
GCST90199660	1,2-dipalmitoyl-gpc (16:0/16:0) levels	rs17248720	19	11087511	T	C	0.113267	-0.122497	0.0238862	2.92288e-07	8264	textfile	0.00317238966983972	26.293697305931
GCST90199660	1,2-dipalmitoyl-gpc (16:0/16:0) levels	rs117752111	20	17379677	G	A	0.0207753	0.239516	0.0538015	8.51368e-06	8264	textfile	0.0023924875948277	19.8141375868452
GCST90199660	1,2-dipalmitoyl-gpc (16:0/16:0) levels	rs2075269	22	21001740	C	T	0.24807	-0.0815166	0.0180752	6.48731e-06	8264	textfile	0.00245509351208206	20.3339042331801
GCST90199661	Maleate levels	rs72710584	1	171037487	G	A	0.140637	-0.105459	0.0227622	3.60232e-06	8171	textfile	0.00262013828138304	21.4601381501089
GCST90199661	Maleate levels	rs139060216	1	242382913	C	T	0.0331348	-0.195659	0.0433217	6.28953e-06	8171	textfile	0.00249017946526755	20.3930584270998
GCST90199661	Maleate levels	rs3856630	3	137699699	C	T	0.0194312	0.247925	0.0558662	9.08718e-06	8171	textfile	0.00240448271083803	19.6895624773967
GCST90199661	Maleate levels	rs116633901	4	148481453	G	T	0.0244785	0.224574	0.0501538	7.54464e-06	8171	textfile	0.00244777611174087	20.0449486031631
GCST90199661	Maleate levels	rs62337911	4	182887202	G	A	0.0398995	-0.191127	0.0392515	1.12e-06	8171	textfile	0.00289333007177867	23.704197423593
GCST90199661	Maleate levels	rs6553200	4	188374075	T	C	0.273903	-0.0778103	0.017129	5.55614e-06	8171	textfile	0.00251906604224842	20.6302193842223
GCST90199661	Maleate levels	rs150357582	5	24390851	T	G	0.00817154	-0.424684	0.0860667	8.04149e-07	8171	textfile	0.002970941505855	24.3419396401394
GCST90199661	Maleate levels	rs13200335	6	41723085	A	C	0.40824	-0.0760477	0.0156955	1.26496e-06	8171	textfile	0.00286484200463172	23.4701325574414
GCST90199661	Maleate levels	rs73073176	7	17523328	T	C	0.130699	-0.120147	0.0230713	1.91233e-07	8171	textfile	0.00330801511176018	27.112865215826
GCST90199661	Maleate levels	rs10504250	8	58286174	G	C	0.32379	-0.0742667	0.0165607	7.30761e-06	8171	textfile	0.00245520674888323	20.1059481913192
GCST90199661	Maleate levels	rs117247923	9	108564519	A	G	0.0161251	0.285202	0.0612361	3.20202e-06	8171	textfile	0.00264766773657175	21.6862156335158
GCST90199661	Maleate levels	rs12376985	9	134200542	G	A	0.119885	0.1074	0.023991	7.58163e-06	8171	textfile	0.00244665525677143	20.0357473591655
GCST90199661	Maleate levels	rs75102017	10	69166680	C	G	0.0104294	-0.344294	0.075865	5.67231e-06	8171	textfile	0.00251424431284155	20.5906316701772
GCST90199661	Maleate levels	rs61880906	11	35453504	C	A	0.0528864	-0.160747	0.0347303	3.68428e-06	8171	textfile	0.00261490758996162	21.4171840595494
GCST90199661	Maleate levels	rs74069834	12	21946362	G	A	0.0174547	-0.276781	0.0589389	2.65226e-06	8171	textfile	0.00269167567238877	22.0476436738542
GCST90199661	Maleate levels	rs73396358	12	115022298	T	G	0.0625536	-0.142941	0.0315949	6.06315e-06	8171	textfile	0.00249872183676447	20.4631905054949
GCST90199661	Maleate levels	rs115520044	14	49488289	A	G	0.0166093	0.286001	0.0604766	2.25496e-06	8171	textfile	0.00272959422100804	22.3590864245061
GCST90199661	Maleate levels	rs2472297	15	74735539	T	C	0.250184	0.0860376	0.0177102	1.18529e-06	8171	textfile	0.00288006197412099	23.5951818526205
GCST90199661	Maleate levels	rs76680658	16	5075878	C	G	0.0357502	-0.200611	0.0420445	1.82957e-06	8171	textfile	0.00277848164450776	22.7606566206212
GCST90199661	Maleate levels	rs7245628	19	570206	A	G	0.684799	0.076776	0.0170744	6.90652e-06	8171	textfile	0.0024683771788209	20.2140691206966
GCST90199661	Maleate levels	rs117261516	19	14808556	A	G	0.014088	0.350122	0.0658295	1.04557e-07	8171	textfile	0.00345001960295872	28.2807793798171
GCST90199661	Maleate levels	rs61457016	19	40579494	G	T	0.0211932	-0.269244	0.0526641	3.17963e-07	8171	textfile	0.0031886035011479	26.1310234738144
GCST90199661	Maleate levels	rs6137886	20	23286377	G	T	0.047164	0.165992	0.0366881	6.0563e-06	8171	textfile	0.00249897558428957	20.4652737675324
GCST90199661	Maleate levels	rs116882896	20	58754233	G	A	0.0467255	-0.166328	0.0373322	8.37579e-06	8171	textfile	0.00242345289711179	19.845280819803
GCST90199662	Isovalerate (i5:0) levels	rs114248797	2	31395382	G	T	0.00987764	0.36155	0.0786193	4.25051e-06	7862	textfile	0.0026827405998894	21.1430624672175
GCST90199662	Isovalerate (i5:0) levels	rs59173308	2	185056021	A	G	0.0465636	-0.171301	0.036733	3.11005e-06	7862	textfile	0.00275850832544052	21.7418505136148
GCST90199662	Isovalerate (i5:0) levels	rs887829	2	233759924	T	C	0.324211	0.0820467	0.0165917	7.61251e-07	7862	textfile	0.0031006926354157	24.4472475146924
GCST90199662	Isovalerate (i5:0) levels	rs2407999	5	123961638	G	A	0.121513	0.114291	0.0243102	2.58439e-06	7862	textfile	0.00280346232512927	22.097162437903
GCST90199662	Isovalerate (i5:0) levels	rs9295793	6	29129992	A	C	0.155247	-0.0973961	0.0213833	5.24433e-06	7862	textfile	0.00263181976920192	20.7406891416369
GCST90199662	Isovalerate (i5:0) levels	rs142706506	6	66591545	G	T	0.0209884	0.254733	0.0544181	2.8543e-06	7862	textfile	0.00277934141731834	21.9065092084741
GCST90199662	Isovalerate (i5:0) levels	rs80329585	8	33912188	C	A	0.0104605	-0.348749	0.0765056	5.15269e-06	7862	textfile	0.00263608919458827	20.7744243048978
GCST90199662	Isovalerate (i5:0) levels	rs7047835	9	36999904	C	T	0.939029	-0.147304	0.0325318	5.95455e-06	7862	textfile	0.00260105035510474	20.4975710054658
GCST90199662	Isovalerate (i5:0) levels	rs117350340	9	70423053	C	T	0.0487695	-0.16461	0.0364871	6.43849e-06	7862	textfile	0.00258212844540853	20.3480709136263
GCST90199662	Isovalerate (i5:0) levels	rs150981358	10	30545016	A	G	0.0266753	0.227853	0.0482807	2.36619e-06	7862	textfile	0.00282488503739366	22.2664966872411
GCST90199662	Isovalerate (i5:0) levels	rs188242626	11	24360811	T	C	0.0252273	-0.239692	0.0496341	1.37102e-06	7862	textfile	0.00295751801907507	23.3150462994763
GCST90199662	Isovalerate (i5:0) levels	rs117742113	11	73348103	T	C	0.0245285	-0.234768	0.0504297	3.23437e-06	7862	textfile	0.00274901093521557	21.6667881884554
GCST90199662	Isovalerate (i5:0) levels	rs8014050	14	98902364	G	A	0.411232	-0.0705248	0.0158333	8.4206e-06	7862	textfile	0.00251717397418169	19.8349153698171
GCST90199662	Isovalerate (i5:0) levels	rs35721219	16	1452378	T	C	0.0488957	0.162517	0.0360284	6.45813e-06	7862	textfile	0.00258138078923512	20.3421638744249
GCST90199662	Isovalerate (i5:0) levels	rs117546625	16	81252545	G	A	0.0268893	-0.236693	0.0482055	9.10349e-07	7862	textfile	0.0030571368080907	24.1027808099844
GCST90199662	Isovalerate (i5:0) levels	rs112755187	19	16997625	T	C	0.0442732	-0.177624	0.0377539	2.54124e-06	7862	textfile	0.00280753770226577	22.1293753955596
GCST90199662	Isovalerate (i5:0) levels	rs4815566	20	3100992	T	C	0.112645	0.111171	0.0247376	6.98957e-06	7862	textfile	0.00256224504768323	20.1909803141079
GCST90199663	4-acetylphenol sulfate levels	rs3767942	1	40825859	G	A	0.268484	0.0875381	0.018901	3.632e-06	7135	textfile	0.00299727805877482	21.4438575971121
GCST90199663	4-acetylphenol sulfate levels	rs114393741	2	38869235	A	G	0.0144521	0.302597	0.068433	9.78836e-06	7135	textfile	0.00273284886331776	19.5468294727517
GCST90199663	4-acetylphenol sulfate levels	rs144625636	2	76289291	T	C	0.0136746	0.317716	0.0716714	9.29501e-06	7135	textfile	0.00274661595098977	19.6455704154795
GCST90199663	4-acetylphenol sulfate levels	rs6756669	2	190845343	G	A	0.713592	0.0812734	0.018386	9.85196e-06	7135	textfile	0.00273111907366143	19.5344231881892
GCST90199663	4-acetylphenol sulfate levels	rs116272095	2	205356835	C	G	0.015461	0.318113	0.0666451	1.8128e-06	7135	textfile	0.00318308187473202	22.7774254224789
GCST90199663	4-acetylphenol sulfate levels	rs76793324	3	89262202	C	T	0.0163265	0.293567	0.0653061	6.94898e-06	7135	textfile	0.00282413045756344	20.2015744354539
GCST90199663	4-acetylphenol sulfate levels	rs1969346	3	183586691	T	C	0.0494096	0.169438	0.0381465	8.92236e-06	7135	textfile	0.00275752228415987	19.7237952578641
GCST90199663	4-acetylphenol sulfate levels	rs78621707	4	38278308	A	G	0.021614	0.278554	0.0565295	8.32509e-07	7135	textfile	0.00339155680068045	24.2743023344177
GCST90199663	4-acetylphenol sulfate levels	rs13102958	4	86957477	G	A	0.417198	0.0755964	0.0167714	6.561e-06	7135	textfile	0.00283945312933058	20.311492703032
GCST90199663	4-acetylphenol sulfate levels	rs4355631	6	131505809	G	A	0.491424	-0.0795996	0.017082	3.16418e-06	7135	textfile	0.00303410537542988	21.7081384224194
GCST90199663	4-acetylphenol sulfate levels	rs10101376	8	1296114	G	A	0.388492	0.0755876	0.0168628	7.37679e-06	7135	textfile	0.00280818981375038	20.08722668685
GCST90199663	4-acetylphenol sulfate levels	rs1521039	8	12987641	G	A	0.890797	-0.133494	0.0265452	4.93156e-07	7135	textfile	0.00353200140550737	25.2830658496004
GCST90199663	4-acetylphenol sulfate levels	rs12354542	10	109553005	C	T	0.0506867	-0.175898	0.0373161	2.43208e-06	7135	textfile	0.0031044522578917	22.2130172069642
GCST90199663	4-acetylphenol sulfate levels	rs11040389	11	6040911	T	C	0.434185	0.0796657	0.0165432	1.46752e-06	7135	textfile	0.00323966781480531	23.1836578732477
GCST90199663	4-acetylphenol sulfate levels	rs79284264	11	19806821	C	T	0.0256537	0.231367	0.0522866	9.64488e-06	7135	textfile	0.00273676720235487	19.5749324876177
GCST90199663	4-acetylphenol sulfate levels	rs12319193	12	70404643	T	G	0.00835909	0.439649	0.0912265	1.4405e-06	7135	textfile	0.00324462687662482	23.2192613503977
GCST90199663	4-acetylphenol sulfate levels	rs12878900	14	84867017	G	A	0.112711	-0.132112	0.0261536	4.38603e-07	7135	textfile	0.00356350381850524	25.5093754943798
GCST90199663	4-acetylphenol sulfate levels	rs116938011	16	28999791	T	C	0.00979701	-0.380537	0.0845499	6.77187e-06	7135	textfile	0.00283101628571624	20.2509699918624
GCST90199663	4-acetylphenol sulfate levels	rs12444105	16	82423578	G	A	0.63628	-0.0782771	0.0172342	5.57301e-06	7135	textfile	0.00288296491123571	20.6236459594873
GCST90199663	4-acetylphenol sulfate levels	rs739244	22	49666510	G	A	0.748831	-0.0872158	0.0188382	3.66143e-06	7135	textfile	0.00299512419595848	21.4284016139264
GCST90199664	Phenyllactate (PLA) levels in elite athletes	rs10802092	1	119392884	T	A	0.593586	0.0695791	0.0148237	2.68229e-06	8235	textfile	0.00266821263948243	22.0261651531197
GCST90199664	Phenyllactate (PLA) levels in elite athletes	rs13396369	2	113254175	T	C	0.187179	0.0893767	0.0186298	1.60652e-06	8235	textfile	0.00278712546353034	23.0105371953921
GCST90199664	Phenyllactate (PLA) levels in elite athletes	rs116721959	2	136773975	T	C	0.0251855	-0.21061	0.0459716	4.62048e-06	8235	textfile	0.00254219971214514	20.9832739029669
GCST90199664	Phenyllactate (PLA) levels in elite athletes	rs34064769	2	217776399	A	C	0.525012	0.0678602	0.0145435	3.07118e-06	8235	textfile	0.00263682995291174	21.7664153382538
GCST90199664	Phenyllactate (PLA) levels in elite athletes	rs78199411	3	137191426	C	T	0.0356752	0.183637	0.0391572	2.73534e-06	8235	textfile	0.00266363780273294	21.9882988940523
GCST90199664	Phenyllactate (PLA) levels in elite athletes	rs2359874	5	77382351	T	C	0.61135	0.0730231	0.0149781	1.08636e-06	8235	textfile	0.00287800651102124	23.7630177249719
GCST90199664	Phenyllactate (PLA) levels in elite athletes	rs79724540	5	180175657	T	C	0.112452	-0.117073	0.0231742	4.37544e-07	8235	textfile	0.00308955929096301	25.5151722800769
GCST90199664	Phenyllactate (PLA) levels in elite athletes	rs4291084	6	23214941	G	A	0.724661	-0.082695	0.016704	7.39797e-07	8235	textfile	0.00296731282449669	24.502593343543
GCST90199664	Phenyllactate (PLA) levels in elite athletes	rs9470970	6	39126256	A	G	0.0663122	-0.145262	0.0290503	5.72199e-07	8235	textfile	0.00302707065492055	24.9975420278787
GCST90199664	Phenyllactate (PLA) levels in elite athletes	rs9476273	6	60653341	A	T	0.168047	-0.0860871	0.0194551	9.64816e-06	8235	textfile	0.00237199761814098	19.5750884533409
GCST90199664	Phenyllactate (PLA) levels in elite athletes	rs12529420	6	169029431	A	G	0.381239	0.0674951	0.0150882	7.69938e-06	8235	textfile	0.00242410801536633	20.0061784279951
GCST90199664	Phenyllactate (PLA) levels in elite athletes	rs17634070	8	133177859	A	T	0.0544231	0.154338	0.033383	3.77759e-06	8235	textfile	0.00258884250192114	21.3692619719444
GCST90199664	Phenyllactate (PLA) levels in elite athletes	rs73396011	9	3779667	G	A	0.0595044	0.149295	0.0310577	1.53204e-06	8235	textfile	0.0027981527315256	23.101833898276
GCST90199664	Phenyllactate (PLA) levels in elite athletes	rs7867041	9	120012695	A	G	0.226371	0.0783952	0.0173588	6.29683e-06	8235	textfile	0.00247059551567599	20.3907902755763
GCST90199664	Phenyllactate (PLA) levels in elite athletes	rs73669981	9	128861549	T	C	0.034831	-0.194512	0.039425	8.06738e-07	8235	textfile	0.00294716170457632	24.3357035673846
GCST90199664	Phenyllactate (PLA) levels in elite athletes	rs10834052	11	1433445	C	T	0.802512	0.0807497	0.0182606	9.77604e-06	8235	textfile	0.00236896201559343	19.5499774283141
GCST90199664	Phenyllactate (PLA) levels in elite athletes	rs73351721	12	58437193	A	G	0.061443	-0.14389	0.0302864	2.02424e-06	8235	textfile	0.0027334652651583	22.5663037354722
GCST90199664	Phenyllactate (PLA) levels in elite athletes	rs17783490	12	90256821	T	G	0.0427215	0.165104	0.035623	3.5738e-06	8235	textfile	0.00260171201967872	21.4757688238959
GCST90199664	Phenyllactate (PLA) levels in elite athletes	rs937475	12	102854494	G	A	0.599404	-0.0703956	0.0148295	2.06466e-06	8235	textfile	0.00272890013792674	22.5285128975041
GCST90199664	Phenyllactate (PLA) levels in elite athletes	rs35446494	12	119095413	G	A	0.0382979	0.171055	0.0375046	5.09335e-06	8235	textfile	0.00251966735167134	20.7968223806812
GCST90199664	Phenyllactate (PLA) levels in elite athletes	rs56381820	13	62164419	C	T	0.203436	0.0842604	0.0180851	3.17568e-06	8235	textfile	0.00262904679569459	21.7019978368266
GCST90199664	Phenyllactate (PLA) levels in elite athletes	rs7141384	14	43591995	G	T	0.333722	-0.0706039	0.0152423	3.61956e-06	8235	textfile	0.00259873910349772	21.451165020451
GCST90199664	Phenyllactate (PLA) levels in elite athletes	rs11076256	16	58718562	T	C	0.0778439	0.447662	0.0265192	6.2441e-64	8235	textfile	0.0334458479671407	284.887986600991
GCST90199664	Phenyllactate (PLA) levels in elite athletes	rs143277630	16	58781671	T	C	0.0478586	-0.194762	0.0339985	1.01287e-08	8235	textfile	0.00396915557839159	32.8082790406696
GCST90199664	Phenyllactate (PLA) levels in elite athletes	rs74546847	18	34303331	T	C	0.0222438	-0.242796	0.0487618	6.38388e-07	8235	textfile	0.00300161129107153	24.7866656950101
GCST90199664	Phenyllactate (PLA) levels in elite athletes	rs143566944	21	41623472	T	C	0.0130189	0.287805	0.0642476	7.47717e-06	8235	textfile	0.00243087287603693	20.0621449123145
GCST90199665	N-acetylaspartate (naa) levels	rs12039358	1	159607962	G	T	0.227402	-0.0910294	0.0184878	8.49033e-07	8148	textfile	0.00296654950783743	24.2374137787604
GCST90199665	N-acetylaspartate (naa) levels	rs35308250	1	177997870	C	A	0.292432	0.0764696	0.0169105	6.12521e-06	8148	textfile	0.00250337064860111	20.4436353000655
GCST90199665	N-acetylaspartate (naa) levels	rs139706814	2	15960932	G	A	0.0328242	-0.196608	0.0437219	6.89914e-06	8148	textfile	0.00247557924963009	20.2161151626916
GCST90199665	N-acetylaspartate (naa) levels	rs62127223	2	45870207	A	G	0.0820923	-0.136176	0.0283979	1.62445e-06	8148	textfile	0.002814192257159	22.9891058906136
GCST90199665	N-acetylaspartate (naa) levels	rs9869057	3	66407622	C	T	0.998185	-0.811824	0.183334	9.50571e-06	8148	textfile	0.00240072739298485	19.6033877331809
GCST90199665	N-acetylaspartate (naa) levels	rs150965318	3	181780441	C	T	0.0276535	-0.209464	0.0468532	7.79847e-06	8148	textfile	0.00244695087087131	19.9817561697788
GCST90199665	N-acetylaspartate (naa) levels	rs544693361	4	26543787	T	C	0.0104899	-0.347238	0.0754801	4.217e-06	8148	textfile	0.00259066921815325	21.1584058818998
GCST90199665	N-acetylaspartate (naa) levels	rs79315153	8	116831071	G	A	0.116476	-0.10644	0.0237273	7.25895e-06	8148	textfile	0.00246371671450195	20.1190038824773
GCST90199665	N-acetylaspartate (naa) levels	rs2248456	10	88032614	A	G	0.494379	0.0745846	0.0154974	1.48899e-06	8148	textfile	0.00283463281696247	23.1565592698105
GCST90199665	N-acetylaspartate (naa) levels	rs35911794	10	119061863	C	T	0.0338346	0.192938	0.042974	7.13446e-06	8148	textfile	0.00246774291446207	20.1519636467097
GCST90199665	N-acetylaspartate (naa) levels	rs10845794	12	13509204	T	G	0.536408	-0.0705395	0.0158112	8.1442e-06	8148	textfile	0.00243682576367699	19.8988727567144
GCST90199665	N-acetylaspartate (naa) levels	rs74895134	12	71385691	A	G	0.0166503	0.266447	0.0599771	8.89292e-06	8148	textfile	0.00241629008526333	19.7307743088922
GCST90199665	N-acetylaspartate (naa) levels	rs117572246	12	83954847	A	G	0.0128793	-0.335037	0.0692125	1.29385e-06	8148	textfile	0.00286759806098103	23.4266319691615
GCST90199665	N-acetylaspartate (naa) levels	rs2025408	13	30670785	A	C	0.0106869	-0.336702	0.0757383	8.76491e-06	8148	textfile	0.00241967557724961	19.7584863792105
GCST90199665	N-acetylaspartate (naa) levels	rs150753233	15	79040461	G	A	0.00908417	0.388784	0.0814519	1.81348e-06	8148	textfile	0.0027883715465316	22.7775869935178
GCST90199665	N-acetylaspartate (naa) levels	rs11073480	15	96379916	G	A	0.157032	0.0960883	0.021254	6.1561e-06	8148	textfile	0.00250219180302438	20.4339841751428
GCST90199665	N-acetylaspartate (naa) levels	rs113199593	16	13424059	G	A	0.0116265	-0.318765	0.0717581	8.90352e-06	8148	textfile	0.00241600512448299	19.7284417604297
GCST90199665	N-acetylaspartate (naa) levels	rs74509445	16	80975048	T	C	0.0667167	-0.139499	0.0313242	8.4528e-06	8148	textfile	0.00242814925012686	19.8278487676502
GCST90199665	N-acetylaspartate (naa) levels	rs11868853	17	72270399	G	A	0.260506	0.0822351	0.0175866	2.92522e-06	8148	textfile	0.00267630616552569	21.8596932562104
GCST90199665	N-acetylaspartate (naa) levels	rs80135198	18	66572172	T	C	0.0169512	0.27184	0.0603487	6.65316e-06	8148	textfile	0.00248404646113719	20.2854324290616
GCST90199665	N-acetylaspartate (naa) levels	rs409751	22	22924624	T	C	0.558491	0.0743278	0.0161645	4.26133e-06	8148	textfile	0.00258822172295443	21.1383649304876
GCST90199666	Palmitoylcarnitine levels (Metabolon platform)	rs113511960	1	27520714	T	C	0.015033	-0.28963	0.0631312	4.48072e-06	8256	textfile	0.00254286647361603	21.0423277028692
GCST90199666	Palmitoylcarnitine levels (Metabolon platform)	rs17569868	1	39827239	C	A	0.211224	0.0839015	0.0186144	6.56434e-06	8256	textfile	0.00245473318801456	20.311226375345
GCST90199666	Palmitoylcarnitine levels (Metabolon platform)	rs1799822	1	53213557	G	A	0.22902	0.084205	0.0181362	3.43522e-06	8256	textfile	0.0026042399747478	21.5515220869037
GCST90199666	Palmitoylcarnitine levels (Metabolon platform)	rs10157929	1	64949885	G	C	0.139648	0.101191	0.0219394	3.98265e-06	8256	textfile	0.002570082055826	21.2681180974713
GCST90199666	Palmitoylcarnitine levels (Metabolon platform)	rs72696241	1	154232217	A	G	0.276009	0.0788913	0.0170751	3.83246e-06	8256	textfile	0.0025789360015954	21.3415763166623
GCST90199666	Palmitoylcarnitine levels (Metabolon platform)	rs114684303	1	173290818	A	C	0.0122771	-0.326277	0.0685956	1.96945e-06	8256	textfile	0.0027328903951167	22.619092822815
GCST90199666	Palmitoylcarnitine levels (Metabolon platform)	rs13386197	2	47571449	G	C	0.0520528	0.150287	0.033948	9.55699e-06	8256	textfile	0.00236818186526038	19.593373788344
GCST90199666	Palmitoylcarnitine levels (Metabolon platform)	rs2167534	2	106063072	A	G	0.310582	-0.0774604	0.0172303	6.9379e-06	8256	textfile	0.00244198095349591	20.2054521193876
GCST90199666	Palmitoylcarnitine levels (Metabolon platform)	rs72906893	2	185389163	T	C	0.176603	0.0927839	0.0204954	5.98074e-06	8256	textfile	0.00247620177519744	20.4893051061561
GCST90199666	Palmitoylcarnitine levels (Metabolon platform)	rs62264777	3	117934668	C	G	0.138361	-0.106325	0.0219678	1.29823e-06	8256	textfile	0.00282942002777798	23.4202987716806
GCST90199666	Palmitoylcarnitine levels (Metabolon platform)	rs79450911	3	149250498	T	C	0.0222007	-0.240404	0.0517006	3.32062e-06	8256	textfile	0.00261208094883636	21.6165804095621
GCST90199666	Palmitoylcarnitine levels (Metabolon platform)	rs2612989	4	180741150	A	G	0.822267	0.0945784	0.0198049	1.79262e-06	8256	textfile	0.00275467863587863	22.799923923875
GCST90199666	Palmitoylcarnitine levels (Metabolon platform)	rs2963905	5	9860625	A	C	0.716492	-0.0810907	0.0169006	1.60178e-06	8256	textfile	0.00278073005207723	23.0161475430013
GCST90199666	Palmitoylcarnitine levels (Metabolon platform)	rs72777087	5	92421692	G	A	0.170976	0.0928261	0.0202234	4.43193e-06	8256	textfile	0.00254539578168417	21.0633112456141
GCST90199666	Palmitoylcarnitine levels (Metabolon platform)	rs2631367	5	132369766	G	C	0.522391	0.123473	0.0151912	4.36667e-16	8256	textfile	0.00793832410139196	66.0472314622361
GCST90199666	Palmitoylcarnitine levels (Metabolon platform)	rs143370068	5	151384678	T	C	0.0121017	-0.313926	0.0696259	6.52081e-06	8256	textfile	0.0024562648304044	20.3239308667615
GCST90199666	Palmitoylcarnitine levels (Metabolon platform)	rs12205483	6	21309401	T	C	0.0220643	-0.234035	0.0522496	7.49341e-06	8256	textfile	0.00242421924532143	20.0581309579766
GCST90199666	Palmitoylcarnitine levels (Metabolon platform)	rs12210538	6	110438805	G	A	0.238471	-0.169243	0.0176414	8.51296e-22	8256	textfile	0.0110248083536144	92.0131960026658
GCST90199666	Palmitoylcarnitine levels (Metabolon platform)	rs7069718	10	57423364	T	A	0.774869	0.0805832	0.0181037	8.53953e-06	8256	textfile	0.00239410752587162	19.8083869267611
GCST90199666	Palmitoylcarnitine levels (Metabolon platform)	rs1171623	10	59703726	T	G	0.224491	0.105784	0.018426	9.41016e-09	8256	textfile	0.00397628797293264	32.9513048055768
GCST90199666	Palmitoylcarnitine levels (Metabolon platform)	rs144564761	10	88265384	C	G	0.0199488	-0.256635	0.0546859	2.69376e-06	8256	textfile	0.00266044571574146	22.0178963557593
GCST90199666	Palmitoylcarnitine levels (Metabolon platform)	rs174544	11	61800281	A	C	0.301651	-0.0864977	0.0165349	1.6841e-07	8256	textfile	0.00330368887103509	27.3590336766033
GCST90199666	Palmitoylcarnitine levels (Metabolon platform)	rs111269071	11	98016962	C	T	0.0679766	0.139429	0.0302597	4.07088e-06	8256	textfile	0.00256502673863054	21.2261764107089
GCST90199666	Palmitoylcarnitine levels (Metabolon platform)	rs887477	12	6336816	C	A	0.515027	0.0717292	0.0155223	3.81827e-06	8256	textfile	0.00257981342226174	21.3488560527432
GCST90199666	Palmitoylcarnitine levels (Metabolon platform)	rs7143692	14	77232936	G	A	0.207493	0.0865656	0.0187875	4.07316e-06	8256	textfile	0.00256488365399776	21.2249893082305
GCST90199666	Palmitoylcarnitine levels (Metabolon platform)	rs12907371	15	100266916	C	G	0.119042	0.107415	0.0238374	6.60189e-06	8256	textfile	0.00245344082678	20.3005066761256
GCST90199666	Palmitoylcarnitine levels (Metabolon platform)	rs138066517	17	36800135	T	C	0.0341557	-0.18999	0.042387	7.38534e-06	8256	textfile	0.00242756508014039	20.0858819571217
GCST90199666	Palmitoylcarnitine levels (Metabolon platform)	rs75555206	17	68326876	A	G	0.0239287	-0.22333	0.0498164	7.35818e-06	8256	textfile	0.00242842019390442	20.0929744654345
GCST90199666	Palmitoylcarnitine levels (Metabolon platform)	rs74714644	18	40568868	A	G	0.0133511	0.302034	0.0660287	4.7787e-06	8256	textfile	0.00252800078130366	20.919001701526
GCST90199666	Palmitoylcarnitine levels (Metabolon platform)	rs78422675	18	72567505	T	C	0.00466836	0.557491	0.111628	5.90816e-07	8256	textfile	0.00301196344396988	24.9358521416222
GCST90199666	Palmitoylcarnitine levels (Metabolon platform)	rs6029454	20	40940425	G	C	0.0473096	-0.157828	0.0354391	8.44814e-06	8256	textfile	0.00239657478311988	19.828849580755
GCST90199667	Erythritol levels in elite athletes	rs72692616	1	45941615	A	G	0.0535583	-0.333531	0.0319348	1.55926e-25	8167	textfile	0.0131801193998279	109.053006546792
GCST90199667	Erythritol levels in elite athletes	rs150074699	1	64594052	A	G	0.000613196	1.31346	0.291544	6.63157e-06	8167	textfile	0.00247904812349689	20.2917321087588
GCST90199667	Erythritol levels in elite athletes	rs376874259	1	176310423	G	T	0.0422138	-0.178181	0.0359668	7.26855e-07	8167	textfile	0.00299608061095292	24.5365115549608
GCST90199667	Erythritol levels in elite athletes	rs75505443	2	45864492	T	A	0.00756272	0.369506	0.0830332	8.58302e-06	8167	textfile	0.00241893990052258	19.7985357558787
GCST90199667	Erythritol levels in elite athletes	rs55769487	2	127080539	T	C	0.152674	0.0923657	0.0199838	3.79984e-06	8167	textfile	0.00260896472663647	21.3579190504237
GCST90199667	Erythritol levels in elite athletes	rs116078994	3	41058781	A	C	0.0183301	0.252839	0.0537262	2.52558e-06	8167	textfile	0.00270443912002448	22.1416260947916
GCST90199667	Erythritol levels in elite athletes	rs9858049	3	53243795	T	C	0.123202	-0.135463	0.0219498	6.76417e-10	8167	textfile	0.00464191343713546	38.0779778914442
GCST90199667	Erythritol levels in elite athletes	rs12633047	3	53359817	T	C	0.0692572	0.130274	0.0282786	4.08865e-06	8167	textfile	0.0025918510707814	21.2174564802276
GCST90199667	Erythritol levels in elite athletes	rs4426692	3	84693906	G	A	0.331673	-0.068372	0.0152462	7.30789e-06	8167	textfile	0.00245642022807255	20.1060600949364
GCST90199667	Erythritol levels in elite athletes	rs9813594	3	109996814	C	T	0.659893	-0.0730144	0.0154387	2.253e-06	8167	textfile	0.00273114830838899	22.3608968636393
GCST90199667	Erythritol levels in elite athletes	rs142601344	3	165864102	T	C	0.0113622	0.34102	0.0685053	6.42442e-07	8167	textfile	0.00302505339211696	24.7745051474694
GCST90199667	Erythritol levels in elite athletes	rs27598	5	50862465	A	G	0.616334	-0.0675333	0.0149044	5.86762e-06	8167	textfile	0.00250757539294827	20.5258231324295
GCST90199667	Erythritol levels in elite athletes	rs144368133	5	57931118	G	A	0.0107812	-0.33485	0.0704029	1.97275e-06	8167	textfile	0.00276220358029775	22.6158618476984
GCST90199667	Erythritol levels in elite athletes	rs553220097	7	62517059	C	G	0.000260383	2.05383	0.460821	8.31522e-06	8167	textfile	0.00242631337306145	19.8590329282166
GCST90199667	Erythritol levels in elite athletes	rs79695006	7	108293669	G	A	0.0571607	0.146655	0.0312792	2.75113e-06	8167	textfile	0.00268443267884702	21.9773896457468
GCST90199667	Erythritol levels in elite athletes	rs181823223	11	32514486	T	C	0.117225	-0.108427	0.02309	2.65528e-06	8167	textfile	0.00269273394514832	22.0455354237104
GCST90199667	Erythritol levels in elite athletes	rs71480323	11	116900884	A	G	0.123767	-0.101121	0.0217504	3.33285e-06	8167	textfile	0.00263959794141374	21.6093572064406
GCST90199667	Erythritol levels in elite athletes	rs9596367	13	50789856	C	G	0.443135	0.0684595	0.0146956	3.18537e-06	8167	textfile	0.00265019452692812	21.6963378281346
GCST90199667	Erythritol levels in elite athletes	rs12893100	14	90695719	T	C	0.291436	0.0721428	0.016087	7.30705e-06	8167	textfile	0.00245643445659155	20.1061768436591
GCST90199667	Erythritol levels in elite athletes	rs1865475	15	55114297	A	G	0.0960525	-0.115293	0.0244655	2.44721e-06	8167	textfile	0.00271178852152011	22.2019602993066
GCST90199667	Erythritol levels in elite athletes	rs35208507	16	20377607	G	A	0.310554	-0.0782231	0.0157699	7.03917e-07	8167	textfile	0.00300360762905443	24.5983400530749
GCST90199667	Erythritol levels in elite athletes	rs148188291	18	21282765	G	A	0.011176	-0.312133	0.068299	4.87511e-06	8167	textfile	0.00255081467813737	20.8806645526217
GCST90199667	Erythritol levels in elite athletes	rs117113173	19	32380400	G	C	0.0231459	0.245682	0.0480425	3.15665e-07	8167	textfile	0.00319186487969647	26.1450281398199
GCST90199667	Erythritol levels in elite athletes	rs111274172	20	38117116	T	A	0.0193261	0.264806	0.0526607	4.94236e-07	8167	textfile	0.00308657812822489	25.2799389235204
GCST90199667	Erythritol levels in elite athletes	rs150921780	22	43342695	T	C	0.0444772	0.157491	0.0349348	6.53989e-06	8167	textfile	0.00248229285208304	20.3183572502263
GCST90199668	Hexanoylcarnitine levels (Biocrates platform)	rs75690409	1	9468265	G	A	0.0166198	0.265713	0.0585954	5.76827e-06	8242	textfile	0.00248876416561811	20.558582187337
GCST90199668	Hexanoylcarnitine levels (Biocrates platform)	rs149556176	1	74971148	C	T	0.0140408	0.49122	0.0634609	9.90147e-15	8242	textfile	0.00721707661675258	59.9010215842365
GCST90199668	Hexanoylcarnitine levels (Biocrates platform)	rs2185152	1	75758325	T	C	0.30837	-0.4316	0.0153412	3.83431e-174	8242	textfile	0.08761707437731	791.295707749356
GCST90199668	Hexanoylcarnitine levels (Biocrates platform)	rs36012907	1	204619938	T	C	0.0917344	0.128382	0.0263672	1.1217e-06	8242	textfile	0.0028681392339469	23.7014463358596
GCST90199668	Hexanoylcarnitine levels (Biocrates platform)	rs16865990	2	224459365	G	A	0.0100306	-0.356033	0.075046	2.09342e-06	8242	textfile	0.00272338120771458	22.5019425189614
GCST90199668	Hexanoylcarnitine levels (Biocrates platform)	rs1391967	3	1322878	G	A	0.187232	-0.0857333	0.0192503	8.44367e-06	8242	textfile	0.00240075354902807	19.8298157445165
GCST90199668	Hexanoylcarnitine levels (Biocrates platform)	rs62290256	3	185538454	G	A	0.0584841	0.16173	0.0316506	3.22408e-07	8242	textfile	0.00315799181197723	26.1042896637079
GCST90199668	Hexanoylcarnitine levels (Biocrates platform)	rs17843902	4	158719996	C	T	0.296766	-0.0833266	0.0163535	3.48112e-07	8242	textfile	0.00314012832413927	25.9561630737615
GCST90199668	Hexanoylcarnitine levels (Biocrates platform)	rs2631367	5	132369766	G	C	0.522736	0.104741	0.0149388	2.35995e-12	8242	textfile	0.00592907260190426	49.1469540987047
GCST90199668	Hexanoylcarnitine levels (Biocrates platform)	rs77010315	5	151343594	A	C	0.012084	-0.452358	0.0682548	3.41446e-11	8242	textfile	0.00530099296528359	43.9129643490358
GCST90199668	Hexanoylcarnitine levels (Biocrates platform)	rs80254170	6	160093251	G	A	0.0750547	-0.124082	0.0280817	9.93375e-06	8242	textfile	0.00236325510988901	19.5193513122158
GCST90199668	Hexanoylcarnitine levels (Biocrates platform)	rs662138	6	160143444	G	C	0.175323	-0.133922	0.0196516	9.4375e-12	8242	textfile	0.00560318723571403	46.430421165507
GCST90199668	Hexanoylcarnitine levels (Biocrates platform)	rs28540007	8	4552597	C	T	0.0204714	-0.239621	0.0526059	5.23824e-06	8242	textfile	0.0025110555660352	20.74318515467
GCST90199668	Hexanoylcarnitine levels (Biocrates platform)	rs144724596	8	104841775	T	C	0.00693515	0.433125	0.0902822	1.60694e-06	8242	textfile	0.00278470092823862	23.0100116494854
GCST90199668	Hexanoylcarnitine levels (Biocrates platform)	rs1171617	10	59707424	T	G	0.768951	0.152178	0.0180475	3.39535e-17	8242	textfile	0.00855276694534811	71.0827538572429
GCST90199668	Hexanoylcarnitine levels (Biocrates platform)	rs141882839	11	7573189	A	G	0.0257707	0.245572	0.0474263	2.24314e-07	8242	textfile	0.00324247115078068	26.8048763206026
GCST90199668	Hexanoylcarnitine levels (Biocrates platform)	rs73001574	11	76064320	T	G	0.0158023	-0.28157	0.0599701	2.66386e-06	8242	textfile	0.0026675376671817	22.0393010432685
GCST90199668	Hexanoylcarnitine levels (Biocrates platform)	rs898847	11	110193739	C	T	0.745109	0.0835404	0.0173534	1.47896e-06	8242	textfile	0.00280396043068368	23.1696005920885
GCST90199668	Hexanoylcarnitine levels (Biocrates platform)	rs117548628	12	70520580	A	G	0.016033	-0.272418	0.059426	4.55821e-06	8242	textfile	0.00254319750826806	21.0093784670966
GCST90199668	Hexanoylcarnitine levels (Biocrates platform)	rs117138561	12	78559627	T	C	0.00930119	0.345285	0.0773593	8.06713e-06	8242	textfile	0.00241128906707689	19.9170476720135
GCST90199668	Hexanoylcarnitine levels (Biocrates platform)	rs75586607	13	113921180	C	G	0.0401487	-0.175199	0.0387011	5.98379e-06	8242	textfile	0.00248030732368452	20.4885502483932
GCST90199668	Hexanoylcarnitine levels (Biocrates platform)	rs7496462	15	68441781	G	C	0.498842	0.0678033	0.0149904	6.0939e-06	8242	textfile	0.00247608714378569	20.4536029681476
GCST90199668	Hexanoylcarnitine levels (Biocrates platform)	rs111262693	18	639341	T	G	0.0770636	0.12919	0.0283986	5.38593e-06	8242	textfile	0.00250462214968396	20.6899069125239
GCST90199668	Hexanoylcarnitine levels (Biocrates platform)	rs117907282	18	21078686	A	G	0.00977772	-0.347706	0.0762	5.04116e-06	8242	textfile	0.0025199159194959	20.8165631655563
GCST90199668	Hexanoylcarnitine levels (Biocrates platform)	rs113915691	19	56248382	A	G	0.0625	-0.138771	0.0308238	6.72984e-06	8242	textfile	0.00245315939090611	20.2637435739096
GCST90199669	Acetylcarnitine levels (Biocrates platform)	rs188283366	1	28663212	C	G	0.0182415	0.246081	0.0556954	9.94627e-06	8262	textfile	0.00235725935162409	19.516968801638
GCST90199669	Acetylcarnitine levels (Biocrates platform)	rs61765007	1	71569179	A	G	0.0168485	-0.261156	0.0577114	6.03371e-06	8262	textfile	0.0024723874597571	20.4725364600068
GCST90199669	Acetylcarnitine levels (Biocrates platform)	rs1839212	2	14271175	A	G	0.0267879	0.217408	0.0465305	2.97752e-06	8262	textfile	0.00263538680804039	21.8258144980164
GCST90199669	Acetylcarnitine levels (Biocrates platform)	rs16865990	2	224459365	G	A	0.0100037	-0.373578	0.0752289	6.83895e-07	8262	textfile	0.00297586785201225	24.6540356096142
GCST90199669	Acetylcarnitine levels (Biocrates platform)	rs139264311	3	19751997	G	A	0.0214303	-0.230906	0.0521359	9.47e-06	8262	textfile	0.00236854494016556	19.6106298639051
GCST90199669	Acetylcarnitine levels (Biocrates platform)	rs138268157	3	57058647	G	A	0.124725	0.107567	0.0225861	1.91198e-06	8262	textfile	0.00273778785308742	22.6762103196693
GCST90199669	Acetylcarnitine levels (Biocrates platform)	rs112845131	3	144385482	T	A	0.0127551	0.324374	0.0667607	1.18128e-06	8262	textfile	0.00284921978881803	23.6018021774527
GCST90199669	Acetylcarnitine levels (Biocrates platform)	rs115362213	3	170171917	C	G	0.0124863	-0.313614	0.0668907	2.75273e-06	8262	textfile	0.00265350723438616	21.9762839845677
GCST90199669	Acetylcarnitine levels (Biocrates platform)	rs79958740	3	174319298	T	A	0.0327749	0.204757	0.042295	1.2908e-06	8262	textfile	0.00282868146634898	23.4311882800649
GCST90199669	Acetylcarnitine levels (Biocrates platform)	rs55640226	5	96602182	C	T	0.0695067	-0.129357	0.02927	9.8956e-06	8262	textfile	0.0023584342317108	19.5267192370128
GCST90199669	Acetylcarnitine levels (Biocrates platform)	rs2631367	5	132369766	G	C	0.522496	0.111841	0.0149618	7.71344e-14	8262	textfile	0.00671771987711067	55.8636424864733
GCST90199669	Acetylcarnitine levels (Biocrates platform)	rs74823953	5	151300049	T	C	0.0122617	-0.407734	0.0679719	1.99076e-09	8262	textfile	0.00433633179900166	35.9740962773817
GCST90199669	Acetylcarnitine levels (Biocrates platform)	rs662138	6	160143444	G	C	0.174893	-0.0872708	0.0197411	9.83515e-06	8262	textfile	0.00235984754431611	19.5384484757062
GCST90199669	Acetylcarnitine levels (Biocrates platform)	rs117508585	7	1486664	A	G	0.0165029	-0.264148	0.0589634	7.46889e-06	8262	textfile	0.00242320838567801	20.0643212973209
GCST90199669	Acetylcarnitine levels (Biocrates platform)	rs114798927	8	9363866	C	T	0.109753	-0.112961	0.0241021	2.77555e-06	8262	textfile	0.00265160598587342	21.9604960260298
GCST90199669	Acetylcarnitine levels (Biocrates platform)	rs10984356	9	118991295	G	A	0.0562768	-0.144742	0.0326654	9.37703e-06	8262	textfile	0.00237081209144841	19.6294456023463
GCST90199669	Acetylcarnitine levels (Biocrates platform)	rs1171617	10	59707424	T	G	0.769509	0.215613	0.0180295	5.83405e-33	8262	textfile	0.0170154723726256	142.980685705326
GCST90199669	Acetylcarnitine levels (Biocrates platform)	rs898847	11	110193739	C	T	0.744526	0.0867139	0.0173494	5.78998e-07	8262	textfile	0.00301447842053458	24.9748779843549
GCST90199669	Acetylcarnitine levels (Biocrates platform)	rs71454277	12	70452222	A	C	0.0165103	0.264081	0.0592975	8.44882e-06	8262	textfile	0.00239483195198918	19.8287985638008
GCST90199669	Acetylcarnitine levels (Biocrates platform)	rs55796423	14	34313094	A	G	0.153893	-0.0969525	0.0211135	4.39083e-06	8262	textfile	0.00254568920066178	21.0810586207356
GCST90199669	Acetylcarnitine levels (Biocrates platform)	rs146712130	15	61468442	A	T	0.00766517	-0.378122	0.0854937	9.74293e-06	8262	textfile	0.0023620193487265	19.5564725871245
GCST90199669	Acetylcarnitine levels (Biocrates platform)	rs147882444	19	2924973	A	G	0.0159815	-0.269681	0.060037	7.05834e-06	8262	textfile	0.00243622957834254	20.1724009168893
GCST90199669	Acetylcarnitine levels (Biocrates platform)	rs273694	19	51129448	C	T	0.561411	0.070912	0.0154344	4.33962e-06	8262	textfile	0.00254839420807863	21.1035162372787
GCST90199670	Iminodiacetate (IDA) levels	rs114028922	1	86556257	C	G	0.0527863	0.163864	0.034701	2.3335e-06	8213	textfile	0.00270772003080672	22.2934536038329
GCST90199670	Iminodiacetate (IDA) levels	rs7626271	3	6732966	G	T	0.0385131	0.19145	0.0401333	1.83911e-06	8213	textfile	0.00276310579080278	22.7507243063575
GCST90199670	Iminodiacetate (IDA) levels	rs114863573	3	176551303	C	G	0.0344806	0.194631	0.0426242	4.96626e-06	8213	textfile	0.00253226167010888	20.8451860388766
GCST90199670	Iminodiacetate (IDA) levels	rs79787801	8	13384089	A	G	0.0767671	-0.132657	0.0290533	4.97162e-06	8213	textfile	0.00253201659600766	20.8431635057287
GCST90199670	Iminodiacetate (IDA) levels	rs72704298	9	8146661	G	A	0.0793087	0.13257	0.0283537	2.93147e-06	8213	textfile	0.00265469576560195	21.8557272379103
GCST90199670	Iminodiacetate (IDA) levels	rs2094632	9	90417237	G	A	0.687099	0.0781469	0.0165713	2.40778e-06	8213	textfile	0.00270043765838476	22.2333333436299
GCST90199670	Iminodiacetate (IDA) levels	rs183008696	9	110154414	T	C	0.00942819	-0.371462	0.0801958	3.62269e-06	8213	textfile	0.00260549764196549	21.4496280935975
GCST90199670	Iminodiacetate (IDA) levels	rs113401873	9	116781555	A	G	0.0189542	0.249914	0.0558793	7.73518e-06	8213	textfile	0.00242952304072109	19.9973978261339
GCST90199670	Iminodiacetate (IDA) levels	rs117448509	11	105342649	T	G	0.0184259	0.255763	0.0576024	8.98944e-06	8213	textfile	0.00239470048535012	19.7100854363706
GCST90199670	Iminodiacetate (IDA) levels	rs185717944	12	63630484	C	T	0.0134277	0.292572	0.0661473	9.73254e-06	8213	textfile	0.0023763269896972	19.5584982997914
GCST90199670	Iminodiacetate (IDA) levels	rs11617909	13	32800725	T	G	0.0654711	-0.145908	0.0312604	3.04888e-06	8213	textfile	0.00264555534824003	21.7802758897652
GCST90199670	Iminodiacetate (IDA) levels	rs2967159	16	57777675	C	T	0.782601	-0.0892336	0.0188596	2.229e-06	8213	textfile	0.00271836564127672	22.381340948764
GCST90199670	Iminodiacetate (IDA) levels	rs6506794	18	78213176	G	A	0.709199	0.0767115	0.017227	8.46853e-06	8213	textfile	0.00240853269137877	19.8242091848134
GCST90199670	Iminodiacetate (IDA) levels	rs2386992	19	47966428	G	A	0.639974	0.0750443	0.0165301	5.62943e-06	8213	textfile	0.00250319194100728	20.6052880185209
GCST90199670	Iminodiacetate (IDA) levels	rs1080669	19	51063011	T	C	0.13774	-0.105885	0.0228046	3.43172e-06	8213	textfile	0.00261808432528023	21.553519325978
GCST90199670	Iminodiacetate (IDA) levels	rs55746532	20	49843197	C	G	0.0667562	0.137732	0.0307764	7.63206e-06	8213	textfile	0.00243262120547667	20.0229609976883
GCST90199670	Iminodiacetate (IDA) levels	rs1297208	21	14935708	C	T	0.425451	-0.072164	0.0161009	7.39509e-06	8213	textfile	0.00243993424601728	20.0833020304451
GCST90199671	Cysteine s-sulfate levels	rs118066821	2	200242258	T	C	0.00438703	0.512744	0.114808	7.96642e-06	8229	textfile	0.00241801175665529	19.9412007799307
GCST90199671	Cysteine s-sulfate levels	rs17028699	3	3211589	T	C	0.117487	0.121118	0.0238351	3.74526e-07	8229	textfile	0.00312806473471313	25.8153406291215
GCST90199671	Cysteine s-sulfate levels	rs141988268	3	158194544	T	C	0.0427283	0.175911	0.0377752	3.21176e-06	8229	textfile	0.00262834523331993	21.6803797573148
GCST90199671	Cysteine s-sulfate levels	rs949204	4	159438824	A	C	0.94961	-0.176649	0.0351179	4.90051e-07	8229	textfile	0.00306538412901146	25.2964585920656
GCST90199671	Cysteine s-sulfate levels	rs140798906	5	92863313	C	T	0.0100012	0.347447	0.0757916	4.55625e-06	8229	textfile	0.00254730078368668	21.0101627514324
GCST90199671	Cysteine s-sulfate levels	rs140247774	6	18015216	T	C	0.0686635	0.132671	0.0299172	9.22343e-06	8229	textfile	0.00238411066810679	19.6609523527639
GCST90199671	Cysteine s-sulfate levels	rs9349017	6	36843824	A	G	0.472072	-0.0681227	0.0153172	8.68962e-06	8229	textfile	0.00239792293464368	19.7751312240112
GCST90199671	Cysteine s-sulfate levels	rs9294112	6	78464403	T	C	0.584908	-0.0795037	0.0157707	4.62576e-07	8229	textfile	0.00307883556203867	25.4078066274903
GCST90199671	Cysteine s-sulfate levels	rs17417592	7	18146568	G	C	0.0330634	0.193215	0.0425574	5.62253e-06	8229	textfile	0.00249860700054047	20.6075299119483
GCST90199671	Cysteine s-sulfate levels	rs73391840	7	54342514	G	A	0.0914345	0.115721	0.026184	9.89213e-06	8229	textfile	0.0023679672646681	19.5275071841972
GCST90199671	Cysteine s-sulfate levels	rs67512771	10	11380921	T	C	0.0091838	0.37189	0.0780862	1.91153e-06	8229	textfile	0.0027487670930467	22.6764391241471
GCST90199671	Cysteine s-sulfate levels	rs117215329	10	49522298	T	C	0.0194204	0.256704	0.0545011	2.47623e-06	8229	textfile	0.00268867571482432	22.1793682346022
GCST90199671	Cysteine s-sulfate levels	rs11244781	10	126043660	T	C	0.212774	-0.0897994	0.0184176	1.08402e-06	8229	textfile	0.00288058640216867	23.7670473640984
GCST90199671	Cysteine s-sulfate levels	rs76358805	12	39096642	C	A	0.0116945	-0.325404	0.0704489	3.85587e-06	8229	textfile	0.00258598348077633	21.3300452409843
GCST90199671	Cysteine s-sulfate levels	rs8024193	15	79234797	C	T	0.0810205	-0.125484	0.0278703	6.71831e-06	8229	textfile	0.00245741104089116	20.2669247981755
GCST90199671	Cysteine s-sulfate levels	rs11641923	16	4292671	A	G	0.0178239	-0.265368	0.0576737	4.2008e-06	8229	textfile	0.00256612923264081	21.1658595278042
GCST90199671	Cysteine s-sulfate levels	rs62047236	16	64040080	T	A	0.0650202	-0.136092	0.0307172	9.40171e-06	8229	textfile	0.00237968877731303	19.6243995342875
GCST90199671	Cysteine s-sulfate levels	rs117088632	17	22734962	A	G	0.018654	0.266147	0.0563105	2.2851e-06	8229	textfile	0.0027073222421054	22.3336043496032
GCST90199672	Oxalate (ethanedioate) levels	rs72680272	1	73727760	A	G	0.00830054	-0.375643	0.0834787	6.79963e-06	8181	textfile	0.0024689895909434	20.2438477136116
GCST90199672	Oxalate (ethanedioate) levels	rs647667	1	181416933	C	T	0.0593252	0.154413	0.032158	1.57324e-06	8181	textfile	0.00281035399490255	23.0506658551792
GCST90199672	Oxalate (ethanedioate) levels	rs2809969	1	199832888	C	T	0.527785	-0.0696477	0.0152303	4.80833e-06	8181	textfile	0.00254965567688782	20.9069392776812
GCST90199672	Oxalate (ethanedioate) levels	rs4953634	2	48825697	C	T	0.0551434	-0.14883	0.0330522	6.70402e-06	8181	textfile	0.00247228649768804	20.27094685279
GCST90199672	Oxalate (ethanedioate) levels	rs149160598	2	101781434	A	G	0.0163097	-0.305518	0.06029	4.0311e-07	8181	textfile	0.00312907213436065	25.6730136987054
GCST90199672	Oxalate (ethanedioate) levels	rs1449141	2	231519173	C	A	0.282847	-0.0813985	0.0168357	1.33222e-06	8181	textfile	0.00284921282668991	23.3702986642145
GCST90199672	Oxalate (ethanedioate) levels	rs1428090	5	116034218	C	A	0.418005	0.0721094	0.015174	2.01246e-06	8181	textfile	0.0027528339936337	22.5775815679644
GCST90199672	Oxalate (ethanedioate) levels	rs62381198	5	138843482	T	C	0.0258779	-0.317886	0.047336	1.87386e-11	8181	textfile	0.00548233788618042	45.0872249727203
GCST90199672	Oxalate (ethanedioate) levels	rs77555311	5	162775308	G	A	0.0319735	-0.201776	0.0431392	2.90649e-06	8181	textfile	0.00266703444279638	21.872008106585
GCST90199672	Oxalate (ethanedioate) levels	rs145121944	6	83426346	G	A	0.016564	-0.283903	0.059632	1.92708e-06	8181	textfile	0.00276295126619477	22.6607890620389
GCST90199672	Oxalate (ethanedioate) levels	rs71537594	7	81912854	A	T	0.0668165	0.141263	0.0305075	3.64911e-06	8181	textfile	0.00261396939760368	21.4356879352799
GCST90199672	Oxalate (ethanedioate) levels	rs11766962	7	126853325	C	T	0.225534	-0.0829003	0.0183671	6.3762e-06	8181	textfile	0.00248395954653208	20.3668956760336
GCST90199672	Oxalate (ethanedioate) levels	rs1995538	8	4330081	T	G	0.993275	0.445516	0.0952138	2.88123e-06	8181	textfile	0.00266906844384627	21.8887333296245
GCST90199672	Oxalate (ethanedioate) levels	rs145856286	8	30666453	A	G	0.00822591	-0.386166	0.084412	4.76737e-06	8181	textfile	0.00255166527649074	20.9234599626685
GCST90199672	Oxalate (ethanedioate) levels	rs112268836	9	98839030	C	T	0.0100841	0.356864	0.0757379	2.45505e-06	8181	textfile	0.00270642246283681	22.1959008080721
GCST90199672	Oxalate (ethanedioate) levels	rs77008478	10	61457539	G	A	0.0114541	-0.327811	0.0709191	3.79474e-06	8181	textfile	0.00260484254620738	21.3606483109651
GCST90199672	Oxalate (ethanedioate) levels	rs117338371	11	90979532	A	G	0.0360945	-0.179984	0.0406824	9.68362e-06	8181	textfile	0.00238676947677453	19.5680920754232
GCST90199672	Oxalate (ethanedioate) levels	rs4931397	12	27762376	C	G	0.658574	-0.0728101	0.015977	5.18472e-06	8181	textfile	0.00253212597912329	20.7628324907995
GCST90199672	Oxalate (ethanedioate) levels	rs117461873	12	106362215	A	G	0.0177566	-0.269529	0.0573321	2.58663e-06	8181	textfile	0.00269424591270128	22.0957687546389
GCST90199672	Oxalate (ethanedioate) levels	rs113601767	13	57109096	G	A	0.0407475	-0.172283	0.0380449	5.94281e-06	8181	textfile	0.00250033570655043	20.5015063923469
GCST90199672	Oxalate (ethanedioate) levels	rs373578	13	110571088	G	A	0.71786	0.0789206	0.0174154	5.85235e-06	8181	textfile	0.0025039096761729	20.5308847223348
GCST90199672	Oxalate (ethanedioate) levels	rs7147156	14	22303835	G	T	0.0106939	-0.329118	0.0738218	8.26213e-06	8181	textfile	0.00242367147865223	19.8713706982998
GCST90199672	Oxalate (ethanedioate) levels	rs756874	15	91174007	G	A	0.36637	0.0765485	0.0157536	1.17904e-06	8181	textfile	0.00287776779810516	23.6051930852308
GCST90199672	Oxalate (ethanedioate) levels	rs7201295	16	78769592	A	G	0.5299	-0.0681407	0.0152759	8.17016e-06	8181	textfile	0.00242626471076369	19.892683986495
GCST90199672	Oxalate (ethanedioate) levels	rs274865	19	48170827	C	G	0.00422587	-0.524705	0.117158	7.51337e-06	8181	textfile	0.00244577570285629	20.0530447232139
GCST90199672	Oxalate (ethanedioate) levels	rs7478	19	55487144	A	T	0.422473	0.0709586	0.0154749	4.53115e-06	8181	textfile	0.00256349950796867	21.0207491557937
GCST90199672	Oxalate (ethanedioate) levels	rs5760895	22	25182992	C	G	0.73044	-0.0832651	0.0173935	1.69167e-06	8181	textfile	0.00279338509131565	22.9110961763555
GCST90199673	DHEAS levels	rs75561083	1	18620603	T	C	0.0154268	0.242916	0.054521	8.37117e-06	8228	textfile	0.00240682106863176	19.8462765470923
GCST90199673	DHEAS levels	rs141370991	1	95564733	T	C	0.0202811	-0.239218	0.047825	5.67554e-07	8228	textfile	0.00303155103783294	25.0133681393563
GCST90199673	DHEAS levels	rs10494157	1	113348416	A	G	0.130411	-0.0929436	0.0200791	3.6767e-06	8228	textfile	0.00259732765276754	21.4212552903885
GCST90199673	DHEAS levels	rs6428823	1	119408720	T	C	0.55575	-0.0632887	0.0136504	3.54539e-06	8228	textfile	0.00260575852888477	21.490969936813
GCST90199673	DHEAS levels	rs12049195	1	156063096	A	G	0.530054	-0.0676001	0.013428	4.79693e-07	8228	textfile	0.00307073312845147	25.3376558939928
GCST90199673	DHEAS levels	rs76895520	1	211502804	A	G	0.0212325	-0.209452	0.0467287	7.38458e-06	8228	textfile	0.00243583676564066	20.0861197431094
GCST90199673	DHEAS levels	rs76768009	1	218069033	A	G	0.0366166	-0.157937	0.0356743	9.54667e-06	8228	textfile	0.00237645314832886	19.5952708412362
GCST90199673	DHEAS levels	rs1807334	2	30631364	A	G	0.39813	0.0626868	0.0137327	4.99998e-06	8228	textfile	0.00252608291356496	20.8321818656485
GCST90199673	DHEAS levels	rs79317397	2	139657929	A	C	0.0168108	0.244906	0.0523019	2.83319e-06	8228	textfile	0.00265774832550042	21.9208979554009
GCST90199673	DHEAS levels	rs534538291	2	178483341	T	A	0.0116931	-0.272644	0.0615537	9.45105e-06	8228	textfile	0.00237878371129823	19.6145335420338
GCST90199673	DHEAS levels	rs2055157	3	23208068	A	C	0.194049	0.0781081	0.0170109	4.39749e-06	8228	textfile	0.00255582949411433	21.0781255134524
GCST90199673	DHEAS levels	rs7687817	4	109052965	T	C	0.0931987	-0.106706	0.0229306	3.26475e-06	8228	textfile	0.00262488986597599	21.6491707263649
GCST90199673	DHEAS levels	rs28552668	4	140286964	T	C	0.0716572	-0.118903	0.0260291	4.92176e-06	8228	textfile	0.00252972318411872	20.8622787026683
GCST90199673	DHEAS levels	rs71606471	5	3053182	A	C	0.102975	-0.106227	0.0221505	1.62119e-06	8228	textfile	0.0027873804393624	22.9930819610941
GCST90199673	DHEAS levels	rs150374297	5	9285583	C	T	0.0142327	-0.262352	0.0570627	4.27386e-06	8228	textfile	0.00256245091473896	21.1328731748407
GCST90199673	DHEAS levels	rs784420	5	78691701	G	A	0.295093	0.0838184	0.0147829	1.4283e-08	8228	textfile	0.00389198900211944	32.1405923634346
GCST90199673	DHEAS levels	rs6879686	5	99330721	T	G	0.226271	-0.0722897	0.0159968	6.21329e-06	8228	textfile	0.00247580121473914	20.4164879581316
GCST90199673	DHEAS levels	rs115255559	5	104256740	G	A	0.0207872	-0.219727	0.0473768	3.52033e-06	8228	textfile	0.00260739762138668	21.5045236774124
GCST90199673	DHEAS levels	rs12658172	5	124869692	C	G	0.157186	-0.0827423	0.0185432	8.11423e-06	8228	textfile	0.00241402556100374	19.9058274410724
GCST90199673	DHEAS levels	rs142295380	6	8572205	G	C	0.00832313	-0.334977	0.07333	4.92228e-06	8228	textfile	0.00252971904031813	20.8622444426473
GCST90199673	DHEAS levels	rs10806995	6	24845553	G	A	0.298428	-0.066028	0.0147689	7.79437e-06	8228	textfile	0.00242332681340298	19.9827110064393
GCST90199673	DHEAS levels	rs150328525	6	155492437	G	T	0.0102314	-0.304863	0.0670882	5.51403e-06	8228	textfile	0.00250342329616611	20.6448428147105
GCST90199673	DHEAS levels	rs10228292	7	64520810	T	C	0.694808	-0.0656196	0.0146309	7.29186e-06	8228	textfile	0.00243876724654717	20.110343817917
GCST90199673	DHEAS levels	rs148982377	7	99477415	C	T	0.034138	-0.423259	0.036657	7.69047e-31	8228	textfile	0.0159449685587403	133.288593801603
GCST90199673	DHEAS levels	rs75280042	8	68372972	T	A	0.027998	-0.18074	0.0404238	7.78068e-06	8228	textfile	0.00242374041725905	19.9861298631068
GCST90199673	DHEAS levels	rs529543	9	90582418	G	T	0.472088	-0.063488	0.0135612	2.84683e-06	8228	textfile	0.00265666904386487	21.9119724136338
GCST90199673	DHEAS levels	rs7855576	9	134737617	A	C	0.275256	-0.0714674	0.0153476	3.21491e-06	8228	textfile	0.00262843789436389	21.6785107381549
GCST90199673	DHEAS levels	rs9420589	10	92690476	T	G	0.426402	-0.0649842	0.0136215	1.83585e-06	8228	textfile	0.00275849212152628	22.7541232614241
GCST90199673	DHEAS levels	rs191866531	11	99965551	A	G	0.00830281	0.330692	0.0738705	7.58235e-06	8228	textfile	0.00242971046015262	20.0354786572832
GCST90199673	DHEAS levels	rs149982314	11	128095982	T	C	0.00935551	-0.363745	0.0702108	2.20999e-07	8228	textfile	0.00325145351550368	26.8337051635212
GCST90199673	DHEAS levels	rs144814135	12	49156161	A	G	0.016918	-0.240898	0.0527017	4.85472e-06	8228	textfile	0.00253291973752659	20.8887071796003
GCST90199673	DHEAS levels	rs706795	12	49903887	C	T	0.586905	0.061449	0.0137477	7.82999e-06	8228	textfile	0.00242226698655019	19.9739504721816
GCST90199673	DHEAS levels	rs659964	12	111692395	C	G	0.148687	0.0885708	0.0189306	2.88691e-06	8228	textfile	0.0026534090206401	21.8850124933521
GCST90199673	DHEAS levels	rs955783	13	21724936	T	A	0.403268	0.0868089	0.013953	4.9235e-10	8228	textfile	0.00468231637580063	38.6979304608424
GCST90199673	DHEAS levels	rs9594288	13	38664751	T	C	0.032861	-0.166697	0.0370828	6.94836e-06	8228	textfile	0.00244991466533849	20.2024924195294
GCST90199673	DHEAS levels	rs74041508	14	31872220	C	G	0.180671	-0.0784005	0.0175303	7.73864e-06	8228	textfile	0.0024249916393116	19.9964725036142
GCST90199673	DHEAS levels	rs148769396	14	63696057	A	G	0.0165486	0.233356	0.0527685	9.76712e-06	8228	textfile	0.0023711725164731	19.5516253973022
GCST90199673	DHEAS levels	rs698050	14	98071057	T	A	0.490868	0.0610578	0.0134287	5.44616e-06	8228	textfile	0.00250628379482289	20.668491601778
GCST90199673	DHEAS levels	rs560835392	15	43655195	A	C	0.0236755	0.205827	0.0442233	3.25145e-06	8228	textfile	0.00262582771987066	21.6569261807487
GCST90199673	DHEAS levels	rs7173332	15	84978503	C	G	0.159577	-0.0880801	0.0187018	2.48066e-06	8228	textfile	0.00268859436660604	22.1759995271037
GCST90199673	DHEAS levels	rs1111474	16	52762028	T	C	0.07087	0.116247	0.0261944	9.08649e-06	8228	textfile	0.00238788840935302	19.6897870696642
GCST90199673	DHEAS levels	rs76294479	16	81547979	T	C	0.0689424	0.158165	0.0264428	2.21235e-09	8228	textfile	0.00432939581744682	35.7684658407249
GCST90199673	DHEAS levels	rs117833456	18	243820	C	T	0.0328131	-0.170218	0.038225	8.46599e-06	8228	textfile	0.00240423156082094	19.8248724032342
GCST90199673	DHEAS levels	rs184445849	19	29980806	T	C	0.0156827	0.251175	0.0545375	4.11386e-06	8228	textfile	0.00257128344998078	21.2059040496667
GCST90199673	DHEAS levels	rs212100	19	47873738	C	T	0.838122	0.0852723	0.0183422	3.33596e-06	8228	textfile	0.00261986874879904	21.6076495333684
GCST90199673	DHEAS levels	rs73172224	22	50452326	A	G	0.130576	-0.0937382	0.0200897	3.07145e-06	8228	textfile	0.00263903045568966	21.7661059449938
GCST90199674	3-hydroxymyristate levels	rs79142871	1	89875384	A	G	0.0181089	0.26564	0.0560876	2.17794e-06	8235	textfile	0.002716490956608	22.4257895001256
GCST90199674	3-hydroxymyristate levels	rs1532133	1	152024132	T	C	0.596884	0.0760915	0.015638	1.13986e-06	8235	textfile	0.00286681349730724	23.6703339562019
GCST90199674	3-hydroxymyristate levels	rs78085499	1	175877423	T	C	0.0268595	-0.211076	0.04588	4.21265e-06	8235	textfile	0.00256361318392793	21.1604746149798
GCST90199674	3-hydroxymyristate levels	rs1202578	1	230863290	C	T	0.680472	0.0731406	0.0159922	4.79593e-06	8235	textfile	0.00253358390355697	20.9119785301801
GCST90199674	3-hydroxymyristate levels	rs62273444	3	118292161	A	G	0.0560991	-0.14935	0.0327843	5.22542e-06	8235	textfile	0.00251374915824485	20.7478517146128
GCST90199674	3-hydroxymyristate levels	rs62294541	4	38989621	G	A	0.100994	-0.113994	0.0251764	5.96007e-06	8235	textfile	0.00248332343960331	20.4961003246107
GCST90199674	3-hydroxymyristate levels	rs73240592	4	56746704	A	G	0.0402165	0.174041	0.0381644	5.10829e-06	8235	textfile	0.00251899492552763	20.791258296012
GCST90199674	3-hydroxymyristate levels	rs710362	5	87845250	G	A	0.0488731	0.15381	0.0344818	8.17257e-06	8235	textfile	0.00241033620599947	19.8922449822931
GCST90199674	3-hydroxymyristate levels	rs79795772	5	96753823	A	G	0.0397582	-0.174959	0.0384746	5.43169e-06	8235	textfile	0.00250479140004184	20.6737309801102
GCST90199674	3-hydroxymyristate levels	rs116213385	5	170030685	T	A	0.0192637	-0.262717	0.0544687	1.41226e-06	8235	textfile	0.00281704364515195	23.2582398071823
GCST90199674	3-hydroxymyristate levels	rs146643611	6	52965053	T	C	0.0528314	-0.155008	0.0342988	6.203e-06	8235	textfile	0.00247406420940477	20.4194897648309
GCST90199674	3-hydroxymyristate levels	rs79589895	6	116967560	G	A	0.0345417	-0.186161	0.0413001	6.55911e-06	8235	textfile	0.00246116883367844	20.3127962286775
GCST90199674	3-hydroxymyristate levels	rs1349890	6	156385615	C	T	0.585445	-0.0701093	0.0152337	4.17938e-06	8235	textfile	0.00256543652995116	21.1755635152723
GCST90199674	3-hydroxymyristate levels	rs760201	7	156166713	G	C	0.864839	-0.0998802	0.0222488	7.14789e-06	8235	textfile	0.00244129623425265	20.1483800609712
GCST90199674	3-hydroxymyristate levels	rs2026430	10	6514079	C	T	0.493468	0.0671379	0.0150019	7.63079e-06	8235	textfile	0.00242618777212404	20.0233844183295
GCST90199674	3-hydroxymyristate levels	rs7897119	10	123558658	C	G	0.217008	-0.081237	0.0183753	9.82546e-06	8235	textfile	0.00236780389414581	19.5403972892972
GCST90199674	3-hydroxymyristate levels	rs141436484	13	78081794	G	A	0.119489	0.104455	0.0231002	6.13085e-06	8235	textfile	0.00247677411229984	20.4419112631872
GCST90199674	3-hydroxymyristate levels	rs117536244	14	37392148	C	G	0.0446178	-0.163754	0.0366023	7.68215e-06	8235	textfile	0.00242465072935757	20.0106683363776
GCST90199674	3-hydroxymyristate levels	rs989915	14	98678172	T	C	0.355787	0.0725937	0.0158887	4.90291e-06	8235	textfile	0.00252847136342394	20.8696731058815
GCST90199674	3-hydroxymyristate levels	rs139938935	18	21664649	G	A	0.00577789	-0.482894	0.0991018	1.10077e-06	8235	textfile	0.00287492531630162	23.7375036793849
GCST90199675	Homoarginine levels	rs34544263	1	32569015	G	A	0.156	0.0949334	0.0196998	1.44274e-06	8265	textfile	0.00280190250623632	23.2171726633038
GCST90199675	Homoarginine levels	rs182871603	1	223453245	A	T	0.0116236	-0.318919	0.0667807	1.79152e-06	8265	textfile	0.00275181510252848	22.8009923071764
GCST90199675	Homoarginine levels	rs76205147	2	54065347	A	G	0.0473369	0.157438	0.0338988	3.4115e-06	8265	textfile	0.0026030090294309	21.564796971422
GCST90199675	Homoarginine levels	rs114917035	2	132615774	C	T	0.0158173	0.256701	0.0579099	9.30326e-06	8265	textfile	0.00237178520933237	19.644654084714
GCST90199675	Homoarginine levels	rs1047891	2	210675783	A	C	0.30892	-0.267116	0.0153908	1.78869e-67	8265	textfile	0.0351632020956051	301.14267982633
GCST90199675	Homoarginine levels	rs56162443	3	197019188	T	C	0.0207348	0.224743	0.0501508	7.41753e-06	8265	textfile	0.00242392837458528	20.0775867915153
GCST90199675	Homoarginine levels	rs13135092	4	102276925	G	A	0.0821459	0.152931	0.0264972	7.85199e-09	8265	textfile	0.00401422182940111	33.3032014144482
GCST90199675	Homoarginine levels	rs72682642	4	121989928	A	G	0.0141767	0.270338	0.0607798	8.67438e-06	8265	textfile	0.00238789108240198	19.7783726134757
GCST90199675	Homoarginine levels	rs37370	5	35039381	T	C	0.901746	-0.148341	0.0241157	7.68912e-10	8265	textfile	0.00455717934545776	37.828363568645
GCST90199675	Homoarginine levels	rs62356073	5	36241820	A	G	0.572483	-0.0640151	0.0144212	9.03957e-06	8265	textfile	0.00237840079939114	19.699579300525
GCST90199675	Homoarginine levels	rs3095953	5	165167810	C	G	0.0296862	0.193999	0.0422424	4.37914e-06	8265	textfile	0.00254537692639872	21.0861216703997
GCST90199675	Homoarginine levels	rs2282841	6	16423181	T	C	0.0908258	-0.111787	0.0248422	6.7991e-06	8265	textfile	0.00244397597534486	20.2440494547857
GCST90199675	Homoarginine levels	rs2781666	6	131572419	T	G	0.306099	0.0781012	0.0156659	6.18211e-07	8265	textfile	0.00299818071506483	24.8484674444716
GCST90199675	Homoarginine levels	rs6465696	7	98675533	T	A	0.715181	-0.0725476	0.0159349	5.29458e-06	8265	textfile	0.00250159365915239	20.7225076994388
GCST90199675	Homoarginine levels	rs1805120	7	150952443	A	G	0.208831	0.080005	0.017912	7.9486e-06	8265	textfile	0.00240799842471975	19.9453192808681
GCST90199675	Homoarginine levels	rs7818335	8	41146640	T	C	0.374752	0.070804	0.0152316	3.34365e-06	8265	textfile	0.00260764047684583	21.6032668131512
GCST90199675	Homoarginine levels	rs6473159	8	79462003	G	A	0.309664	-0.0704143	0.0159401	9.98805e-06	8265	textfile	0.00235544316088252	19.5089791298395
GCST90199675	Homoarginine levels	rs4978869	9	110101283	T	G	0.114664	0.103357	0.0233778	9.81663e-06	8265	textfile	0.00235941189401387	19.5419279374442
GCST90199675	Homoarginine levels	rs144260607	10	130768274	T	C	0.0232219	-0.22454	0.0480399	2.95348e-06	8265	textfile	0.0026362946556997	21.8412827971584
GCST90199675	Homoarginine levels	rs146683630	11	98743205	C	G	0.0313998	0.221959	0.0415351	9.09753e-08	8265	textfile	0.00344329439824744	28.5502485235283
GCST90199675	Homoarginine levels	rs77433867	12	21504329	A	G	0.041419	-0.161837	0.0362499	8.0266e-06	8265	textfile	0.00240576435512126	19.9267699792958
GCST90199675	Homoarginine levels	rs12306007	12	46790259	T	C	0.142736	0.102709	0.0203538	4.50717e-07	8265	textfile	0.00307147624164993	25.4578012163541
GCST90199675	Homoarginine levels	rs116979298	12	65944802	T	C	0.0342134	-0.181869	0.0396223	4.43094e-06	8265	textfile	0.00254266686488557	21.0636140580697
GCST90199675	Homoarginine levels	rs72623915	15	45355235	T	C	0.256124	0.355872	0.0159872	9.06726e-110	8265	textfile	0.0565605957820409	495.379142377894
GCST90199675	Homoarginine levels	rs35770448	15	90246328	C	T	0.0983936	0.107377	0.0239115	7.1021e-06	8265	textfile	0.00243392786422618	20.1606154257456
GCST90199675	Homoarginine levels	rs145421014	16	87911551	A	C	0.00976823	-0.365808	0.0735614	6.59824e-07	8265	textfile	0.00298308819260729	24.7230086507057
GCST90199675	Homoarginine levels	rs75686987	17	77819845	A	G	0.0231924	0.222727	0.0475935	2.87192e-06	8265	textfile	0.00264276369745029	21.8950197955023
GCST90199675	Homoarginine levels	rs117313139	19	2940349	G	C	0.0676518	0.134168	0.0291427	4.14837e-06	8265	textfile	0.00255789762515709	21.1901102092541
GCST90199675	Homoarginine levels	rs72629024	20	63521166	G	C	0.144402	0.117324	0.0206359	1.30499e-08	8265	textfile	0.00389572988651995	32.316311673523
GCST90199676	1-oleoylglycerol (18:1) levels	rs17268364	2	203913095	A	G	0.48861	0.0723971	0.0154591	2.82508e-06	8225	textfile	0.00265938689930982	21.9264493852682
GCST90199676	1-oleoylglycerol (18:1) levels	rs111879519	2	233028533	T	C	0.0645021	0.145409	0.0319907	5.48463e-06	8225	textfile	0.00250558796313509	20.6552032494979
GCST90199676	1-oleoylglycerol (18:1) levels	rs146172549	3	99971059	C	T	0.0112401	0.336766	0.073153	4.15278e-06	8225	textfile	0.00257003300171677	21.187834807808
GCST90199676	1-oleoylglycerol (18:1) levels	rs139236053	3	124540052	A	G	0.0546626	-0.153174	0.0343176	8.06581e-06	8225	textfile	0.00241629375895199	19.9173096508667
GCST90199676	1-oleoylglycerol (18:1) levels	rs114951684	3	177280337	G	A	0.0284632	-0.210068	0.0464803	6.19855e-06	8225	textfile	0.00247724443446617	20.4209687157127
GCST90199676	1-oleoylglycerol (18:1) levels	rs73808455	4	39517767	T	C	0.0155412	-0.284414	0.0626028	5.54179e-06	8225	textfile	0.00250316825660516	20.6352059666083
GCST90199676	1-oleoylglycerol (18:1) levels	rs114881696	4	92980470	G	C	0.0340631	-0.236439	0.0431018	4.12084e-08	8225	textfile	0.00364523480735893	30.0844306346213
GCST90199676	1-oleoylglycerol (18:1) levels	rs57601959	4	157170888	A	G	0.0479494	-0.1601	0.0361169	9.30054e-06	8225	textfile	0.00238335924429821	19.6451845981822
GCST90199676	1-oleoylglycerol (18:1) levels	rs72691394	4	160206480	A	G	0.0434942	-0.179559	0.0377023	1.91162e-06	8225	textfile	0.00275008910825414	22.6763447057641
GCST90199676	1-oleoylglycerol (18:1) levels	rs57994859	5	107881849	T	C	0.0712719	-0.132592	0.0299211	9.36269e-06	8225	textfile	0.00238181476040376	19.6324235710441
GCST90199676	1-oleoylglycerol (18:1) levels	rs158835	5	163642228	G	C	0.711772	-0.0823376	0.0177145	3.351e-06	8225	textfile	0.00261977177297152	21.5989676549325
GCST90199676	1-oleoylglycerol (18:1) levels	rs6936055	6	89974636	T	C	0.198453	0.0987167	0.0197112	5.49579e-07	8225	textfile	0.0030401631105761	25.0754948526979
GCST90199676	1-oleoylglycerol (18:1) levels	rs10484587	6	142820440	T	A	0.225289	0.0879266	0.0185495	2.13594e-06	8225	textfile	0.00272430340513879	22.4631433182884
GCST90199676	1-oleoylglycerol (18:1) levels	rs11754776	6	166982299	T	C	0.0511945	-0.166115	0.0349798	2.04541e-06	8225	textfile	0.00273437453010552	22.5464120960383
GCST90199676	1-oleoylglycerol (18:1) levels	rs145557517	7	33489150	A	G	0.0140078	0.307537	0.0656048	2.76271e-06	8225	textfile	0.00266458053880556	21.9693849662286
GCST90199676	1-oleoylglycerol (18:1) levels	rs13238458	7	87881104	A	G	0.0702811	0.132235	0.0299019	9.76565e-06	8225	textfile	0.00237207251393813	19.551930879948
GCST90199676	1-oleoylglycerol (18:1) levels	rs17091891	8	19985660	C	T	0.120786	-0.121888	0.0235862	2.36911e-07	8225	textfile	0.00323640014207952	26.6993280775033
GCST90199676	1-oleoylglycerol (18:1) levels	rs7860081	9	113154387	C	G	0.600899	0.0735683	0.0159584	4.0268e-06	8225	textfile	0.00257718822300185	21.2469762146189
GCST90199676	1-oleoylglycerol (18:1) levels	rs76911913	10	71142820	G	C	0.00531006	-0.487266	0.105694	4.02335e-06	8225	textfile	0.00257735869852224	21.2483852886016
GCST90199676	1-oleoylglycerol (18:1) levels	rs4962425	10	125131154	C	T	0.816855	0.09298	0.0206509	6.71679e-06	8225	textfile	0.00245864665372696	20.2672815174798
GCST90199676	1-oleoylglycerol (18:1) levels	rs10840108	11	8682394	C	T	0.247676	-0.0836033	0.0178556	2.83835e-06	8225	textfile	0.0026583123548261	21.9175662308341
GCST90199676	1-oleoylglycerol (18:1) levels	rs117245363	11	34772147	A	G	0.015133	0.292341	0.063964	4.86807e-06	8225	textfile	0.00253320750903807	20.8834675035147
GCST90199676	1-oleoylglycerol (18:1) levels	rs2514155	11	84000834	A	C	0.0501707	-0.156688	0.0353748	9.45092e-06	8225	textfile	0.00237964888165898	19.6145284445592
GCST90199676	1-oleoylglycerol (18:1) levels	rs964184	11	116778201	C	G	0.868688	-0.177523	0.0228868	8.72352e-15	8225	textfile	0.00726169461724403	60.149703616579
GCST90199676	1-oleoylglycerol (18:1) levels	rs186740048	12	49868661	A	G	0.0131675	-0.302981	0.0677624	7.77696e-06	8225	textfile	0.00242472784191495	19.987000079636
GCST90199676	1-oleoylglycerol (18:1) levels	rs72676439	14	20604272	T	C	0.0720927	-0.132926	0.0300848	9.9444e-06	8225	textfile	0.00236788240618911	19.5173117251432
GCST90199676	1-oleoylglycerol (18:1) levels	rs72785421	16	14193978	C	T	0.151933	-0.119237	0.0216956	3.88734e-08	8225	textfile	0.00365890293715805	30.1976491193086
GCST90199676	1-oleoylglycerol (18:1) levels	rs74732810	16	87945357	G	T	0.0560059	0.158428	0.0340249	3.22032e-06	8225	textfile	0.00262900246357626	21.6752716004238
GCST90199676	1-oleoylglycerol (18:1) levels	rs191591925	17	75925202	T	C	0.00658296	-0.439326	0.0960845	4.82431e-06	8225	textfile	0.00253529659639752	20.9007334706071
GCST90199676	1-oleoylglycerol (18:1) levels	rs148125219	18	77128744	A	G	0.0102128	-0.355434	0.0766211	3.50346e-06	8225	textfile	0.00260945920339622	21.5137222099472
GCST90199676	1-oleoylglycerol (18:1) levels	rs112871012	19	44928640	A	G	0.090405	0.158987	0.0280316	1.41377e-08	8225	textfile	0.0038957970136428	32.1604293477954
GCST90199676	1-oleoylglycerol (18:1) levels	rs1002762	20	60005830	G	A	0.199319	-0.0958491	0.0195747	9.75154e-07	8225	textfile	0.00290660343474134	23.9706732851818
GCST90199677	3-methyl-2-oxobutyrate levels	rs6437111	2	149856643	T	C	0.623194	-0.0730313	0.0157383	3.47833e-06	8254	textfile	0.00260199498109257	21.5276774927666
GCST90199677	3-methyl-2-oxobutyrate levels	rs71434672	2	189947754	T	A	0.059628	-0.151261	0.0321585	2.55614e-06	8254	textfile	0.00267322418881665	22.1185739129212
GCST90199677	3-methyl-2-oxobutyrate levels	rs111838413	3	18040522	C	A	0.0397048	0.177437	0.0395399	7.20534e-06	8254	textfile	0.00243385374311016	20.1331622604734
GCST90199677	3-methyl-2-oxobutyrate levels	rs1129043	4	88261979	C	T	0.576689	-0.131118	0.0157904	1.0096e-16	8254	textfile	0.00828439979838978	68.933943483812
GCST90199677	3-methyl-2-oxobutyrate levels	rs201357853	6	163888112	T	A	0.0884499	0.121602	0.0269646	6.49219e-06	8254	textfile	0.00245787759134225	20.3323803858854
GCST90199677	3-methyl-2-oxobutyrate levels	rs77095091	7	22393127	C	T	0.0767112	-0.127049	0.0286851	9.4633e-06	8254	textfile	0.00237101531722426	19.6121190323635
GCST90199677	3-methyl-2-oxobutyrate levels	rs13270448	8	49088657	G	A	0.544031	0.0763145	0.0154491	7.82209e-07	8254	textfile	0.00294755079332492	24.3950949279253
GCST90199677	3-methyl-2-oxobutyrate levels	rs117675121	8	65921438	C	A	0.0253311	-0.227121	0.0489585	3.5002e-06	8254	textfile	0.00260053702984037	21.5155836422229
GCST90199677	3-methyl-2-oxobutyrate levels	rs16922127	9	4823425	T	G	0.0645772	-0.1432	0.0311068	4.15425e-06	8254	textfile	0.00256092744449619	21.1870317229894
GCST90199677	3-methyl-2-oxobutyrate levels	rs146964322	9	131051546	G	C	0.064898	0.148688	0.0310762	1.7131e-06	8254	textfile	0.00276585049820662	22.8871006098252
GCST90199677	3-methyl-2-oxobutyrate levels	rs80195374	10	10954589	A	G	0.0222903	0.250371	0.0520121	1.48156e-06	8254	textfile	0.00279947956772062	23.1661585804391
GCST90199677	3-methyl-2-oxobutyrate levels	rs139282082	10	109383655	G	T	0.026625	-0.212207	0.0476843	8.57655e-06	8254	textfile	0.00239366473817058	19.799915779604
GCST90199677	3-methyl-2-oxobutyrate levels	rs34402912	13	59107201	C	T	0.0826055	0.124264	0.0280235	9.23719e-06	8254	textfile	0.00237655620133252	19.6580602584093
GCST90199677	3-methyl-2-oxobutyrate levels	rs141436484	13	78081794	G	A	0.119625	0.119976	0.0236236	3.8016e-07	8254	textfile	0.00311513687065574	25.7864377396167
GCST90199677	3-methyl-2-oxobutyrate levels	rs45591543	14	89576997	T	C	0.0164948	0.270085	0.0595489	5.74603e-06	8254	textfile	0.00248603913527193	20.565922632782
GCST90199677	3-methyl-2-oxobutyrate levels	rs12894999	14	102071272	A	G	0.813368	-0.0982367	0.0197435	6.50281e-07	8254	textfile	0.00299043318238311	24.7510710451785
GCST90199677	3-methyl-2-oxobutyrate levels	rs143866653	15	39517901	C	A	0.0236865	-0.233425	0.0502906	3.45833e-06	8254	textfile	0.00260330206189784	21.5385198880157
GCST90199677	3-methyl-2-oxobutyrate levels	rs76701293	15	56470746	A	G	0.0504492	-0.155826	0.0352527	9.85775e-06	8254	textfile	0.00236158604388179	19.5339391121017
GCST90199677	3-methyl-2-oxobutyrate levels	rs138447973	17	6288440	C	T	0.0249754	0.225893	0.0498426	5.83912e-06	8254	textfile	0.00248233447914616	20.53519935531
GCST90199677	3-methyl-2-oxobutyrate levels	rs9963006	18	59936651	A	G	0.626775	-0.0758529	0.016472	4.1253e-06	8254	textfile	0.00256255334996622	21.2005177015784
GCST90199677	3-methyl-2-oxobutyrate levels	rs77723081	21	17644260	C	G	0.00654995	-0.423631	0.0948615	7.97744e-06	8254	textfile	0.00241036578421729	19.9383972819616
GCST90199677	3-methyl-2-oxobutyrate levels	rs77182631	21	36290919	A	G	0.0446725	-0.175305	0.0370791	2.26898e-06	8254	textfile	0.00270079267501913	22.3472965691383
GCST90199678	Tartronate (hydroxymalonate) levels	rs140591764	1	58043724	T	C	0.00599357	-0.477597	0.0988554	1.35664e-06	8125	textfile	0.00286452872016026	23.3354117510194
GCST90199678	Tartronate (hydroxymalonate) levels	rs151096450	1	196882123	T	G	0.116202	-0.106532	0.0237717	7.41373e-06	8125	textfile	0.00246572215643289	20.078569249773
GCST90199678	Tartronate (hydroxymalonate) levels	rs11691183	2	231569787	T	C	0.253095	-0.0838852	0.0178203	2.51039e-06	8125	textfile	0.00271978453731904	22.1530613503575
GCST90199678	Tartronate (hydroxymalonate) levels	rs17688758	4	71131542	C	T	0.0813925	-0.128898	0.0278843	3.78961e-06	8125	textfile	0.00262306357195983	21.3631823805131
GCST90199678	Tartronate (hydroxymalonate) levels	rs276286	5	42051492	A	G	0.740886	-0.0849521	0.0176539	1.49367e-06	8125	textfile	0.00284189199598268	23.150479846747
GCST90199678	Tartronate (hydroxymalonate) levels	rs72801867	5	114478030	G	A	0.149025	0.100144	0.021758	4.17167e-06	8125	textfile	0.00260050502860413	21.1789783871478
GCST90199678	Tartronate (hydroxymalonate) levels	rs62381620	5	139350290	G	T	0.0302787	-0.288241	0.044521	9.52738e-11	8125	textfile	0.00513243658672976	41.905861571132
GCST90199678	Tartronate (hydroxymalonate) levels	rs114537403	6	36795468	T	C	0.0185901	0.252179	0.0567582	8.86976e-06	8125	textfile	0.00242372504565453	19.7357525836837
GCST90199678	Tartronate (hydroxymalonate) levels	rs191390190	7	16909507	A	T	0.0157699	-0.27604	0.0614913	7.15281e-06	8125	textfile	0.00247410141992465	20.1469714848057
GCST90199678	Tartronate (hydroxymalonate) levels	rs73396929	7	98588077	A	G	0.0935328	-0.125973	0.0262548	1.6017e-06	8125	textfile	0.00282543511349853	23.0160397538427
GCST90199678	Tartronate (hydroxymalonate) levels	rs11766962	7	126853325	C	T	0.225766	-0.0905032	0.0185917	1.1277e-06	8125	textfile	0.00290804756718427	23.6909648409077
GCST90199678	Tartronate (hydroxymalonate) levels	rs77181656	8	11560832	T	C	0.0132503	-0.299894	0.0676025	9.15901e-06	8125	textfile	0.00241621764030758	19.6744737026426
GCST90199678	Tartronate (hydroxymalonate) levels	rs55703838	11	1236954	T	C	0.0104977	-0.339008	0.0749126	6.02846e-06	8125	textfile	0.00251416352284851	20.4740253437837
GCST90199678	Tartronate (hydroxymalonate) levels	rs9599028	13	65857995	A	T	0.341971	0.0756554	0.0162189	3.0913e-06	8125	textfile	0.0026708666622172	21.7535507306216
GCST90199678	Tartronate (hydroxymalonate) levels	rs7147156	14	22303835	G	T	0.0105797	-0.343519	0.0755814	5.49298e-06	8125	textfile	0.00253597829121279	20.6521250001894
GCST90199678	Tartronate (hydroxymalonate) levels	rs191302291	15	54795883	T	G	0.015546	-0.303875	0.061572	8.00349e-07	8125	textfile	0.00298882219748879	24.3509834701276
GCST90199678	Tartronate (hydroxymalonate) levels	rs756874	15	91174007	G	A	0.366768	0.0744947	0.0159556	3.02866e-06	8125	textfile	0.0026757005112775	21.7930268662354
GCST90199678	Tartronate (hydroxymalonate) levels	rs117550283	16	6878320	C	G	0.0880211	-0.120043	0.0270924	9.38467e-06	8125	textfile	0.00241050047936864	19.6278082350711
GCST90199678	Tartronate (hydroxymalonate) levels	rs145469088	16	34025958	G	A	0.000563557	-1.63094	0.326085	5.68616e-07	8125	textfile	0.00306941686357631	25.0096381880367
GCST90199678	Tartronate (hydroxymalonate) levels	rs7478	19	55487144	A	T	0.42224	0.0697161	0.0156795	8.73578e-06	8125	textfile	0.00242729709769533	19.764909632366
GCST90199678	Tartronate (hydroxymalonate) levels	rs5996848	22	25181963	G	A	0.73054	-0.0818347	0.0175977	3.31436e-06	8125	textfile	0.00265451647783835	21.6200280702447
GCST90199679	2,3-dihydroxypyridine levels	rs141568347	1	3516381	A	G	0.00302889	-0.751799	0.158991	2.26109e-06	6496	textfile	0.00343020526537548	22.3524264040936
GCST90199679	2,3-dihydroxypyridine levels	rs7593862	2	23047125	C	T	0.287106	0.0884833	0.0192158	4.13035e-06	6496	textfile	0.00325345202387414	21.1968804767255
GCST90199679	2,3-dihydroxypyridine levels	rs2090997	2	158883384	G	A	0.866667	0.114676	0.025701	8.12207e-06	6496	textfile	0.00305541377162445	19.9026679185796
GCST90199679	2,3-dihydroxypyridine levels	rs11129828	3	39406103	T	C	0.282532	-0.089998	0.0193473	3.29205e-06	6496	textfile	0.00331997431182282	21.6317299687941
GCST90199679	2,3-dihydroxypyridine levels	rs13114094	4	67837087	C	T	0.16303	0.107882	0.0238873	6.29391e-06	6496	textfile	0.00313008638221517	20.3906053221493
GCST90199679	2,3-dihydroxypyridine levels	rs149272613	4	180249379	T	C	0.0216199	-0.29112	0.0606833	1.60757e-06	6496	textfile	0.00353039861006301	23.0076346952983
GCST90199679	2,3-dihydroxypyridine levels	rs62337911	4	182887202	G	A	0.038912	-0.210473	0.0448249	2.66018e-06	6496	textfile	0.00338249077354303	22.0404466909654
GCST90199679	2,3-dihydroxypyridine levels	rs143968247	5	68697341	A	G	0.0343422	-0.216775	0.0480854	6.54011e-06	6496	textfile	0.00311881279745785	20.3169350236482
GCST90199679	2,3-dihydroxypyridine levels	rs11167700	5	154783191	T	A	0.169783	-0.109661	0.0234168	2.8268e-06	6496	textfile	0.00336464758317859	21.9237872228553
GCST90199679	2,3-dihydroxypyridine levels	rs2749675	6	157374474	G	A	0.867047	0.123184	0.0258144	1.82477e-06	6496	textfile	0.0034931625922322	22.7641166346292
GCST90199679	2,3-dihydroxypyridine levels	rs12216347	6	168808954	G	A	0.376398	-0.0823444	0.0183532	7.23523e-06	6496	textfile	0.00308926242320706	20.1238379928286
GCST90199679	2,3-dihydroxypyridine levels	rs10250619	7	17673607	C	T	0.782659	-0.0931159	0.0209692	8.97073e-06	6496	textfile	0.00302636721093417	19.7128871029678
GCST90199679	2,3-dihydroxypyridine levels	rs324498	9	9059545	A	G	0.854157	0.115581	0.0253192	4.99551e-06	6496	textfile	0.00319768704462256	20.8323951478516
GCST90199679	2,3-dihydroxypyridine levels	rs117746629	9	25018686	T	A	0.0571139	0.173162	0.0376532	4.24806e-06	6496	textfile	0.00324521680598954	21.1430517248836
GCST90199679	2,3-dihydroxypyridine levels	rs10823297	10	69085335	C	T	0.0308071	-0.224729	0.0497919	6.38084e-06	6496	textfile	0.00312604391502449	20.3641885318133
GCST90199679	2,3-dihydroxypyridine levels	rs11608247	11	64299099	G	A	0.0459105	0.187711	0.0413816	5.73078e-06	6496	textfile	0.00315751492988627	20.5698515681133
GCST90199679	2,3-dihydroxypyridine levels	rs4898864	14	55443567	A	T	0.576235	-0.0828954	0.0181741	5.08649e-06	6496	textfile	0.0031924224105134	20.7979870939664
GCST90199679	2,3-dihydroxypyridine levels	rs114966657	15	46028691	C	T	0.103679	0.12724	0.0285633	8.40205e-06	6496	textfile	0.00304550892228134	19.8379515998923
GCST90199679	2,3-dihydroxypyridine levels	rs2472297	15	74735539	T	C	0.255244	0.0925819	0.0198372	3.05496e-06	6496	textfile	0.00334188595644817	21.7749768906472
GCST90199679	2,3-dihydroxypyridine levels	rs148948230	16	54205730	T	C	0.0189311	-0.282226	0.0636719	9.31424e-06	6496	textfile	0.00301537179261069	19.6410494878167
GCST90199679	2,3-dihydroxypyridine levels	rs62063470	17	6366068	C	G	0.300507	-0.0855681	0.0193057	9.3244e-06	6496	textfile	0.00301505511320378	19.6389805137615
GCST90199679	2,3-dihydroxypyridine levels	rs8072466	17	31556453	C	T	0.163909	-0.105486	0.0236875	8.45913e-06	6496	textfile	0.0030435564586207	19.8251947417826
GCST90199679	2,3-dihydroxypyridine levels	rs62095761	18	12894289	A	G	0.266528	0.0959574	0.0199786	1.56307e-06	6496	textfile	0.00353867982201007	23.0617950730176
GCST90199679	2,3-dihydroxypyridine levels	rs2313588	20	62833658	A	C	0.14737	-0.121021	0.0257748	2.66179e-06	6496	textfile	0.00338231024899624	22.039266393585
GCST90199680	3-hydroxyoctanoate levels	rs380155	1	119656566	T	C	0.373797	-0.0732844	0.016032	4.85125e-06	8182	textfile	0.00254730236440564	20.8901468613308
GCST90199680	3-hydroxyoctanoate levels	rs28415528	1	151907285	A	G	0.317791	-0.119396	0.0162643	2.12024e-13	8182	textfile	0.00654332151281698	53.8769038790385
GCST90199680	3-hydroxyoctanoate levels	rs186490153	2	142248590	C	T	0.0191531	-0.249031	0.0552526	6.57067e-06	8182	textfile	0.00247665196441878	20.3093121668196
GCST90199680	3-hydroxyoctanoate levels	rs557560710	2	208748597	C	T	0.0554393	-0.149611	0.0329215	5.50707e-06	8182	textfile	0.00251775531171056	20.6472231054382
GCST90199680	3-hydroxyoctanoate levels	rs139897381	3	190042188	C	T	0.0129846	-0.327175	0.0666494	9.15899e-07	8182	textfile	0.00293650722528576	24.0913735954677
GCST90199680	3-hydroxyoctanoate levels	rs150955925	4	11555380	C	G	0.0129156	-0.310408	0.0669674	3.56585e-06	8182	textfile	0.0026190303900924	21.4799251677471
GCST90199680	3-hydroxyoctanoate levels	rs72668359	4	108907496	C	T	0.0166993	0.276546	0.0589512	2.71731e-06	8182	textfile	0.00268239956937759	22.0010440686443
GCST90199680	3-hydroxyoctanoate levels	rs188729852	5	66077437	A	G	0.00269773	0.674078	0.145858	3.81031e-06	8182	textfile	0.00260356326455284	21.3527407153663
GCST90199680	3-hydroxyoctanoate levels	rs79795772	5	96753823	A	G	0.0397664	-0.173164	0.0387063	7.68433e-06	8182	textfile	0.00244023331259458	20.0099374128815
GCST90199680	3-hydroxyoctanoate levels	rs9314051	5	165050300	A	C	0.697227	0.0804413	0.0164625	1.02727e-06	8182	textfile	0.00290965582509908	23.8704394123945
GCST90199680	3-hydroxyoctanoate levels	rs7741311	6	158160562	G	T	0.133583	0.100181	0.0220167	5.35886e-06	8182	textfile	0.00252411539156086	20.6995118594501
GCST90199680	3-hydroxyoctanoate levels	rs3752651	7	55161850	C	T	0.207803	-0.0899675	0.0187912	1.68672e-06	8182	textfile	0.00279375161314202	22.9169123563655
GCST90199680	3-hydroxyoctanoate levels	rs1481852	8	71839992	G	A	0.671158	-0.0810423	0.016792	1.39142e-06	8182	textfile	0.00283873328564875	23.2869436988056
GCST90199680	3-hydroxyoctanoate levels	rs12554019	9	29241348	G	C	0.186494	-0.0882323	0.0197399	7.83132e-06	8182	textfile	0.00243582829939535	19.9737280611096
GCST90199680	3-hydroxyoctanoate levels	rs11141654	9	87030986	A	G	0.177262	-0.0960652	0.0199883	1.53924e-06	8182	textfile	0.00281511846051686	23.0926776301273
GCST90199680	3-hydroxyoctanoate levels	rs34097396	11	4572181	A	G	0.0644806	-0.140136	0.0309815	6.0905e-06	8182	textfile	0.00249431017831219	20.4544770689388
GCST90199680	3-hydroxyoctanoate levels	rs10844993	12	9871408	G	T	0.230317	0.0848311	0.0180197	2.5055e-06	8182	textfile	0.00270134989535618	22.156895671818
GCST90199680	3-hydroxyoctanoate levels	rs12878802	14	29432672	C	T	0.426697	-0.0800192	0.0160357	6.03619e-07	8182	textfile	0.00303412440031152	24.8946711236422
GCST90199680	3-hydroxyoctanoate levels	rs9302385	16	20462998	C	A	0.280432	-0.0890214	0.0167413	1.05216e-07	8182	textfile	0.00344391759375777	28.2686006480614
GCST90199680	3-hydroxyoctanoate levels	rs9913532	17	74267491	T	C	0.126959	-0.105503	0.0228355	3.8346e-06	8182	textfile	0.00260206151067694	21.3403921704268
GCST90199680	3-hydroxyoctanoate levels	rs11879271	19	39941114	T	C	0.0601982	0.144537	0.0321382	6.88067e-06	8182	textfile	0.0024659441184523	20.2212874538041
GCST90199681	2-hydroxyoctanoate levels	rs143584067	1	12161570	A	G	0.00760177	0.396114	0.08856	7.71895e-06	8224	textfile	0.00242676016466506	20.0013605789682
GCST90199681	2-hydroxyoctanoate levels	rs76963882	1	75702239	C	T	0.304345	0.0744623	0.0167632	8.91236e-06	8224	textfile	0.0023935097690473	19.7266532583915
GCST90199681	2-hydroxyoctanoate levels	rs188077378	1	104217807	A	G	0.0449171	-0.188731	0.0376106	5.22012e-07	8224	textfile	0.00305249630681846	25.1744696101726
GCST90199681	2-hydroxyoctanoate levels	rs12562486	1	109896185	T	G	0.00231538	0.751021	0.161694	3.40587e-06	8224	textfile	0.00261634792246983	21.5680421207413
GCST90199681	2-hydroxyoctanoate levels	rs13384756	2	73644538	T	C	0.22539	-0.222042	0.0183336	9.21015e-34	8224	textfile	0.0175232214825657	146.645630899355
GCST90199681	2-hydroxyoctanoate levels	rs112809733	2	216040672	C	T	0.0976011	0.124361	0.0261853	2.04159e-06	8224	textfile	0.00273514726796059	22.5500585682573
GCST90199681	2-hydroxyoctanoate levels	rs74637339	3	15586533	A	T	0.0521596	0.218791	0.0348214	3.31624e-10	8224	textfile	0.00477753108282771	39.4694269772145
GCST90199681	2-hydroxyoctanoate levels	rs35254234	3	18702604	A	G	0.0127548	0.321188	0.0693423	3.62288e-06	8224	textfile	0.00260200141147129	21.4494671489137
GCST90199681	2-hydroxyoctanoate levels	rs183489175	3	66418124	A	G	0.00721536	0.410446	0.0914386	7.16389e-06	8224	textfile	0.00244403312730223	20.144073154788
GCST90199681	2-hydroxyoctanoate levels	rs145729777	3	73243416	A	G	0.00554067	-0.463127	0.104841	9.98927e-06	8224	textfile	0.00236714865587815	19.5088766597931
GCST90199681	2-hydroxyoctanoate levels	rs1479581	5	25646458	C	T	0.20195	-0.0889207	0.0192855	4.01232e-06	8224	textfile	0.00257833672582585	21.2538842300168
GCST90199681	2-hydroxyoctanoate levels	rs17470667	5	39371973	G	A	0.0512056	0.162122	0.0351403	3.95805e-06	8224	textfile	0.00258147132827662	21.2797904299571
GCST90199681	2-hydroxyoctanoate levels	rs35538886	6	117466443	T	C	0.0777478	-0.128883	0.0289318	8.4008e-06	8224	textfile	0.00240719112133771	19.8396833091506
GCST90199681	2-hydroxyoctanoate levels	rs7029211	9	73862954	T	C	0.983056	-0.27916	0.0605491	4.01752e-06	8224	textfile	0.00257802322977865	21.2512933230899
GCST90199681	2-hydroxyoctanoate levels	rs12250365	10	89772422	A	G	0.231692	0.0926098	0.0184154	4.93203e-07	8224	textfile	0.00306573773669855	25.2840098141578
GCST90199681	2-hydroxyoctanoate levels	rs77585588	11	45063972	A	G	0.00748539	0.452071	0.0895868	4.50745e-07	8224	textfile	0.00308673624136669	25.4577266640336
GCST90199681	2-hydroxyoctanoate levels	rs76619244	11	99815568	C	G	0.0156997	0.297392	0.0628958	2.26377e-06	8224	textfile	0.00271114743255288	22.3516528165968
GCST90199681	2-hydroxyoctanoate levels	rs72622236	16	49627427	C	A	0.385805	-0.0740584	0.0160837	4.13367e-06	8224	textfile	0.00257143424172957	21.1968386121242
GCST90199681	2-hydroxyoctanoate levels	rs118085936	16	83280712	C	T	0.0532585	0.159419	0.0348335	4.72581e-06	8224	textfile	0.00254037691003354	20.9401748910812
GCST90199681	2-hydroxyoctanoate levels	rs6503343	17	11018282	A	G	0.112013	-0.112122	0.0249261	6.85456e-06	8224	textfile	0.00245427213912499	20.2286721944641
GCST90199681	2-hydroxyoctanoate levels	rs11574581	19	54667225	G	A	0.0848802	0.13927	0.0278489	5.70626e-07	8224	textfile	0.00303177714035671	25.0030754004506
GCST90199681	2-hydroxyoctanoate levels	rs5748916	22	17156988	A	G	0.324124	-0.0747733	0.0168719	9.34423e-06	8224	textfile	0.00238257201524477	19.636291989119
GCST90199682	Homocitrulline levels	rs12726652	1	106889954	A	G	0.201091	-0.0844405	0.0186944	6.27565e-06	7998	textfile	0.0025444310704369	20.3971700323929
GCST90199682	Homocitrulline levels	rs149152049	1	211797411	A	C	0.0157189	-0.281055	0.0612479	4.45782e-06	7998	textfile	0.0026258923384268	21.0519152008959
GCST90199682	Homocitrulline levels	rs145449041	2	59983063	C	T	0.00789672	0.390038	0.0861107	5.91258e-06	7998	textfile	0.00255861878774708	20.5111961586764
GCST90199682	Homocitrulline levels	rs6736866	2	73434858	G	C	0.230629	-0.0830696	0.017955	3.71801e-06	7998	textfile	0.00266913953098224	21.3995580961941
GCST90199682	Homocitrulline levels	rs17011873	2	124688613	C	T	0.21935	-0.0849946	0.0183847	3.78013e-06	7998	textfile	0.00266519597586168	21.3678565482753
GCST90199682	Homocitrulline levels	rs149381367	2	159109365	G	C	0.014361	0.283943	0.064014	9.18008e-06	7998	textfile	0.00245394011340497	19.6699740852235
GCST90199682	Homocitrulline levels	rs12989742	2	240789660	C	T	0.292502	0.0759281	0.0168742	6.80606e-06	7998	textfile	0.00252510391285085	20.2418436457486
GCST90199682	Homocitrulline levels	rs12490555	3	53194820	T	C	0.233488	0.0844343	0.0180873	3.03917e-06	7998	textfile	0.0027172352771019	21.786211538253
GCST90199682	Homocitrulline levels	rs2285761	4	7768996	T	G	0.179857	0.0877735	0.019671	8.11683e-06	7998	textfile	0.00248320613298182	19.9051448170101
GCST90199682	Homocitrulline levels	rs11741406	5	6518191	A	G	0.193256	0.0865002	0.0193084	7.4667e-06	7998	textfile	0.00250306322502274	20.0647168020295
GCST90199682	Homocitrulline levels	rs34463406	5	115969714	T	C	0.380988	-0.0690213	0.0155186	8.68172e-06	7998	textfile	0.00246721484759278	19.7766431489645
GCST90199682	Homocitrulline levels	rs148874160	6	23183054	A	G	0.0209967	0.253526	0.0529352	1.67306e-06	7998	textfile	0.00285976753719035	22.9322822236309
GCST90199682	Homocitrulline levels	rs148170430	6	159148535	C	T	0.00661459	0.482554	0.0941732	2.98948e-07	7998	textfile	0.0032721437912628	26.2499553834663
GCST90199682	Homocitrulline levels	rs17544266	7	42728817	C	T	0.0326658	-0.19071	0.042891	8.73215e-06	7998	textfile	0.00246581775391334	19.7654166756433
GCST90199682	Homocitrulline levels	rs2727548	7	151726259	A	G	0.506254	-0.0708743	0.0154929	4.77032e-06	7998	textfile	0.00260973167255072	20.9220152996967
GCST90199682	Homocitrulline levels	rs117283049	11	7669396	G	T	0.0356159	-0.187452	0.0408701	4.50664e-06	7998	textfile	0.00262329165902005	21.03101058016
GCST90199682	Homocitrulline levels	rs147045808	11	92545337	T	C	0.00949925	0.347563	0.077241	6.80406e-06	7998	textfile	0.00252517709687152	20.2424317917302
GCST90199682	Homocitrulline levels	rs78978101	12	130026756	A	C	0.00969841	-0.348657	0.077783	7.37996e-06	7998	textfile	0.00250585740257489	20.0871713780834
GCST90199682	Homocitrulline levels	rs8025295	15	93464119	G	C	0.775299	0.0862129	0.0184313	2.90351e-06	7998	textfile	0.00272812799433315	21.8737859304268
GCST90199682	Homocitrulline levels	rs140994086	16	51773494	T	C	0.0261017	0.211726	0.0469464	6.48399e-06	7998	textfile	0.00253664297855652	20.3345788231316
GCST90199682	Homocitrulline levels	rs929300	16	74025708	T	C	0.0348954	0.186096	0.0415711	7.58545e-06	7998	textfile	0.00249932562629821	20.0346808992667
GCST90199682	Homocitrulline levels	rs138767120	16	87449270	G	C	0.0298171	-0.208734	0.0445316	2.76799e-06	7998	textfile	0.00273953589158248	21.9655042764355
GCST90199682	Homocitrulline levels	rs3211568	16	89563372	A	G	0.192497	0.08928	0.0193344	3.88059e-06	7998	textfile	0.00265894443634117	21.317602032304
GCST90199682	Homocitrulline levels	rs74251908	17	430928	T	C	0.034294	0.197529	0.0418217	2.32261e-06	7998	textfile	0.00278142481630484	22.3023050158053
GCST90199682	Homocitrulline levels	rs4390625	17	39464094	G	A	0.740662	-0.0943027	0.0172638	4.69609e-08	7998	textfile	0.0037168654593251	29.8309337801503
GCST90199682	Homocitrulline levels	rs61197953	18	1613350	C	T	0.420836	0.0706504	0.0154811	5.02737e-06	7998	textfile	0.00259725611209206	20.8217392618504
GCST90199682	Homocitrulline levels	rs75459253	18	11989017	A	G	0.028192	0.224504	0.0458815	9.92442e-07	7998	textfile	0.0029846499016681	23.9367032928674
GCST90199682	Homocitrulline levels	rs200399858	19	32851497	T	C	0.507921	-0.120814	0.0151785	1.72668e-15	7998	textfile	0.00785902739118626	63.3385625176701
GCST90199682	Homocitrulline levels	rs8101881	19	32873722	T	C	0.606808	0.254197	0.0152966	5.17004e-62	7998	textfile	0.0333754732011033	276.084742645418
GCST90199683	Indoleacetate levels	rs2999546	1	151935363	T	G	0.637541	0.0721966	0.0158469	5.2164e-06	8208	textfile	0.00252238089647989	20.7509995613905
GCST90199683	Indoleacetate levels	rs4584428	1	234491997	T	G	0.11603	0.109808	0.0239353	4.48109e-06	8208	textfile	0.00255764738755267	21.0418721515949
GCST90199683	Indoleacetate levels	rs11889711	2	17935969	T	C	0.620089	-0.0719998	0.0157071	4.56382e-06	8208	textfile	0.00255342354676168	21.0070334786584
GCST90199683	Indoleacetate levels	rs1479	2	113217527	G	T	0.197771	0.0905519	0.0192077	2.42479e-06	8208	textfile	0.00270042855275632	22.2197194688062
GCST90199683	Indoleacetate levels	rs72551330	2	233672032	C	T	0.0147633	0.303539	0.0629629	1.42903e-06	8208	textfile	0.00282354179935961	23.2355906670261
GCST90199683	Indoleacetate levels	rs146089696	2	240648988	C	A	0.0258431	-0.227745	0.048348	2.47072e-06	8208	textfile	0.00269606810583339	22.1837437604894
GCST90199683	Indoleacetate levels	rs77535679	3	46593678	A	G	0.021052	0.272146	0.0527254	2.4488e-07	8208	textfile	0.00323533629752518	26.6353439525785
GCST90199683	Indoleacetate levels	rs73152633	3	149475443	T	C	0.0404457	0.179659	0.0383524	2.80725e-06	8208	textfile	0.00266634284483994	21.9385049604845
GCST90199683	Indoleacetate levels	rs9866361	3	179190061	A	G	0.164093	0.0952028	0.0206127	3.86264e-06	8208	textfile	0.0025921796649598	21.3267089920298
GCST90199683	Indoleacetate levels	rs115634566	4	1675590	C	G	0.0194495	0.241854	0.0544403	8.88975e-06	8208	textfile	0.00239875098447087	19.7314814892153
GCST90199683	Indoleacetate levels	rs13353672	4	181238448	A	G	0.206417	0.0847569	0.0190801	8.90564e-06	8208	textfile	0.00239832842739142	19.7279972918946
GCST90199683	Indoleacetate levels	rs138960177	4	189747117	T	C	0.0350566	0.204895	0.0426063	1.51653e-06	8208	textfile	0.00280967306677595	23.12114003038
GCST90199683	Indoleacetate levels	rs2187200	6	162035178	G	T	0.361312	-0.0712121	0.0160922	9.63256e-06	8208	textfile	0.00238015081708578	19.5781164749307
GCST90199683	Indoleacetate levels	rs78906653	7	50427357	T	C	0.0749114	-0.144801	0.0290437	6.17592e-07	8208	textfile	0.00301917783488144	24.8504010932056
GCST90199683	Indoleacetate levels	rs11575549	7	50462479	T	C	0.0179246	-0.37948	0.056925	2.62308e-11	8208	textfile	0.00538504506953674	44.4289316398907
GCST90199683	Indoleacetate levels	rs867704	7	130051469	G	C	0.561746	-0.0700153	0.0154721	6.03244e-06	8208	textfile	0.00248867318672852	20.473002783373
GCST90199683	Indoleacetate levels	rs72663013	8	56843191	T	G	0.0196341	-0.282142	0.0546119	2.38756e-07	8208	textfile	0.00324125809182986	26.6842544572398
GCST90199683	Indoleacetate levels	rs41280729	9	5571105	G	A	0.0591969	-0.148381	0.0323839	4.6066e-06	8208	textfile	0.00255124128528735	20.9890340773444
GCST90199683	Indoleacetate levels	rs1929252	10	29902027	C	A	0.251463	-0.0790401	0.0175887	6.99663e-06	8208	textfile	0.00245427341944284	20.1893177859467
GCST90199683	Indoleacetate levels	rs10999904	10	71591392	A	G	0.0982241	-0.134401	0.0257002	1.69892e-07	8208	textfile	0.0033208557928092	27.3417406134941
GCST90199683	Indoleacetate levels	rs76522692	10	117400423	G	A	0.0266439	-0.220452	0.0473306	3.19771e-06	8208	textfile	0.00263609081221083	21.68893520783
GCST90199683	Indoleacetate levels	rs11518601	11	55238964	T	C	0.118732	-0.111869	0.0240488	3.29131e-06	8208	textfile	0.00262937129593524	21.6335033672289
GCST90199683	Indoleacetate levels	rs11227288	11	65749117	C	G	0.180316	0.0899903	0.019745	5.17353e-06	8208	textfile	0.00252430656574601	20.7668816542216
GCST90199683	Indoleacetate levels	rs35291122	14	44601011	A	G	0.0289393	-0.220159	0.0457359	1.48155e-06	8208	textfile	0.0028151190522429	23.1660822221346
GCST90199683	Indoleacetate levels	rs118052117	15	42517608	T	C	0.0218319	0.234493	0.0518474	6.10424e-06	8208	textfile	0.00248592193427028	20.4503132749548
GCST90199683	Indoleacetate levels	rs8061485	16	20463360	C	T	0.279379	-0.0845625	0.0169225	5.82136e-07	8208	textfile	0.00303298334210757	24.9643778474922
GCST90199683	Indoleacetate levels	rs184875464	16	70288328	T	C	0.00561386	0.525364	0.102005	2.59993e-07	8208	textfile	0.00322135861659757	26.5198989126733
GCST90199683	Indoleacetate levels	rs181823597	16	87640321	G	C	0.0594671	0.15968	0.0323035	7.68805e-07	8208	textfile	0.00296806637883705	24.4284579895826
GCST90199683	Indoleacetate levels	rs79441299	17	12355766	T	C	0.014453	0.29338	0.0638741	4.36696e-06	8208	textfile	0.00256365312685385	21.0914086146073
GCST90199683	Indoleacetate levels	rs240759	20	17872813	A	G	0.955495	-0.170792	0.0381475	7.56436e-06	8208	textfile	0.00243616239207755	20.0399692087131
GCST90199683	Indoleacetate levels	rs113532410	22	33441144	T	G	0.0584424	0.173939	0.0334364	1.9707e-07	8208	textfile	0.00328615509572867	27.055095956994
GCST90199683	Indoleacetate levels	rs5751124	22	41550972	A	G	0.0332277	0.19056	0.042405	6.99601e-06	8208	textfile	0.00245428398396985	20.1894049055622
GCST90199684	1-linoleoylglycerol (18:2) levels	rs75445316	2	114276169	T	C	0.024875	0.241198	0.049473	1.0862e-06	8212	textfile	0.00288606929924416	23.7632112211514
GCST90199684	1-linoleoylglycerol (18:2) levels	rs113627835	2	225063702	C	G	0.00861964	0.382342	0.0840396	5.37605e-06	8212	textfile	0.00251416547388993	20.6933249838507
GCST90199684	1-linoleoylglycerol (18:2) levels	rs114473062	4	32419463	T	C	0.025608	0.226158	0.049117	4.135e-06	8212	textfile	0.00257508468489695	21.196026827067
GCST90199684	1-linoleoylglycerol (18:2) levels	rs77982886	4	64106675	G	A	0.0152346	0.316857	0.0635267	6.10775e-07	8212	textfile	0.00302030910098509	24.8718584194302
GCST90199684	1-linoleoylglycerol (18:2) levels	rs10006032	4	159919833	G	A	0.0573319	-0.15194	0.0334117	5.42817e-06	8212	textfile	0.00251192039031776	20.6747998558324
GCST90199684	1-linoleoylglycerol (18:2) levels	rs10072491	5	4715384	T	C	0.0420795	-0.17568	0.038446	4.88843e-06	8212	textfile	0.00253624093045832	20.8754832942367
GCST90199684	1-linoleoylglycerol (18:2) levels	rs62385039	6	895419	G	A	0.0201079	-0.258001	0.0552286	2.98985e-06	8212	textfile	0.0026504107373564	21.8176980147788
GCST90199684	1-linoleoylglycerol (18:2) levels	rs17410962	8	19990569	A	G	0.120383	-0.11411	0.0235805	1.30378e-06	8212	textfile	0.00284351660127467	23.4118432614454
GCST90199684	1-linoleoylglycerol (18:2) levels	rs2943179	8	87113088	T	C	0.221974	-0.0822174	0.0185161	8.98228e-06	8212	textfile	0.00239517936059756	19.7116354529064
GCST90199684	1-linoleoylglycerol (18:2) levels	rs6475038	9	16346456	G	C	0.49482	-0.0721413	0.0159373	5.99468e-06	8212	textfile	0.00248889875020416	20.4848434404132
GCST90199684	1-linoleoylglycerol (18:2) levels	rs10735636	9	74877161	G	C	0.981772	0.266346	0.0602083	9.7007e-06	8212	textfile	0.00237737109919102	19.56472934647
GCST90199684	1-linoleoylglycerol (18:2) levels	rs117168942	10	21701387	C	T	0.0332722	0.191261	0.0431454	9.29617e-06	8212	textfile	0.00238724447908479	19.6461774018238
GCST90199684	1-linoleoylglycerol (18:2) levels	rs11033752	11	36708159	T	C	0.17797	-0.0907355	0.0204967	9.56226e-06	8212	textfile	0.00238068804592422	19.5920915151025
GCST90199684	1-linoleoylglycerol (18:2) levels	rs964184	11	116778201	C	G	0.868723	-0.116525	0.0229017	3.6178e-07	8212	textfile	0.00314258391984484	25.8819501823835
GCST90199684	1-linoleoylglycerol (18:2) levels	rs56354314	12	106280157	A	G	0.022346	0.235446	0.0519464	5.82959e-06	8212	textfile	0.00249538577507343	20.5383683656156
GCST90199684	1-linoleoylglycerol (18:2) levels	rs12858688	13	69782332	T	C	0.0249358	-0.22125	0.0491192	6.65784e-06	8212	textfile	0.00246458256874238	20.2842150121144
GCST90199684	1-linoleoylglycerol (18:2) levels	rs11160050	14	92187131	G	A	0.0875843	0.125943	0.028029	7.01221e-06	8212	textfile	0.00245254782047299	20.1849220927683
GCST90199684	1-linoleoylglycerol (18:2) levels	rs12447287	16	56904086	C	T	0.245284	0.081903	0.0180828	5.91739e-06	8212	textfile	0.00249192942869363	20.5098497076392
GCST90199684	1-linoleoylglycerol (18:2) levels	rs9894638	17	46835535	C	T	0.211593	0.0857298	0.0192292	8.2607e-06	8212	textfile	0.00241458411301535	19.8717175012328
GCST90199685	2-linoleoylglycerol (18:2) levels	rs17035713	1	10780848	G	A	0.0555824	-0.176168	0.0391241	6.70697e-06	6378	textfile	0.00316885531797266	20.2688505622872
GCST90199685	2-linoleoylglycerol (18:2) levels	rs77599553	1	114230144	A	T	0.024663	-0.26624	0.0570875	3.10541e-06	6378	textfile	0.00339861158094533	21.7434449639716
GCST90199685	2-linoleoylglycerol (18:2) levels	rs113718400	1	241640505	A	C	0.0198899	-0.278095	0.0628536	9.66753e-06	6378	textfile	0.00305992362118726	19.5699555780288
GCST90199685	2-linoleoylglycerol (18:2) levels	rs952263	2	52595363	T	G	0.231638	0.0960714	0.0209226	4.39555e-06	6378	textfile	0.00329487626934763	21.0775791085806
GCST90199685	2-linoleoylglycerol (18:2) levels	rs55920120	2	71527599	A	C	0.0354543	0.211234	0.0475892	9.05017e-06	6378	textfile	0.00307954694650775	19.6958456121472
GCST90199685	2-linoleoylglycerol (18:2) levels	rs4972489	2	175869870	C	A	0.219483	0.109484	0.0215719	3.86888e-07	6378	textfile	0.00402243980782229	25.7506566811869
GCST90199685	2-linoleoylglycerol (18:2) levels	rs11924632	3	8342446	G	A	0.319162	-0.0837752	0.0189266	9.58506e-06	6378	textfile	0.00306245120668858	19.5861705855906
GCST90199685	2-linoleoylglycerol (18:2) levels	rs73121585	3	78579458	A	C	0.0186813	-0.286922	0.0649528	9.98952e-06	6378	textfile	0.00305014680582986	19.5072359674479
GCST90199685	2-linoleoylglycerol (18:2) levels	rs141172381	3	155364642	A	G	0.0189245	0.286907	0.0647015	9.23638e-06	6378	textfile	0.0030734929333439	19.6570066139193
GCST90199685	2-linoleoylglycerol (18:2) levels	rs7643986	3	194026260	C	T	0.0314905	0.237339	0.0507469	2.91221e-06	6378	textfile	0.00341780899646548	21.8666863186868
GCST90199685	2-linoleoylglycerol (18:2) levels	rs12498693	4	21558733	A	C	0.0908947	-0.140175	0.0306696	4.86572e-06	6378	textfile	0.00326452730545673	20.8827985657243
GCST90199685	2-linoleoylglycerol (18:2) levels	rs72679893	4	99294430	T	C	0.0830319	-0.141425	0.031732	8.31717e-06	6378	textfile	0.00310472049262326	19.8573493805168
GCST90199685	2-linoleoylglycerol (18:2) levels	rs190199861	4	127836164	G	A	0.018813	0.297064	0.0645441	4.17461e-06	6378	textfile	0.00331026240727924	21.176332325634
GCST90199685	2-linoleoylglycerol (18:2) levels	rs117372736	6	69477429	T	G	0.0135114	0.346995	0.0766527	5.98694e-06	6378	textfile	0.00320268234422046	20.4859124970091
GCST90199685	2-linoleoylglycerol (18:2) levels	rs4946146	6	116234813	T	C	0.0182161	0.311867	0.0660179	2.31267e-06	6378	textfile	0.00348669549543402	22.3089550118349
GCST90199685	2-linoleoylglycerol (18:2) levels	rs59927118	8	10927516	T	C	0.233493	0.0964238	0.0209287	4.0802e-06	6378	textfile	0.00331708407514069	21.220116975188
GCST90199685	2-linoleoylglycerol (18:2) levels	rs34291068	10	33157079	A	C	0.0631083	0.159431	0.0358652	8.77744e-06	6378	textfile	0.00308866669152432	19.7543534386376
GCST90199685	2-linoleoylglycerol (18:2) levels	rs78575779	11	132983703	G	A	0.0286499	-0.234076	0.0525518	8.42088e-06	6378	textfile	0.00310102464298503	19.8336377230116
GCST90199685	2-linoleoylglycerol (18:2) levels	rs111764634	12	26030131	A	C	0.0711024	0.160187	0.03428	2.96979e-06	6378	textfile	0.0034119610516051	21.8291438536527
GCST90199685	2-linoleoylglycerol (18:2) levels	rs189863837	12	129450796	A	G	0.0248153	0.280524	0.0568874	8.17175e-07	6378	textfile	0.00379813773572708	24.3092561059393
GCST90199685	2-linoleoylglycerol (18:2) levels	rs56327721	17	78409221	T	C	0.106214	-0.132143	0.0284005	3.27423e-06	6378	textfile	0.0033828302265897	21.6421372006262
GCST90199685	2-linoleoylglycerol (18:2) levels	rs6081988	20	20401286	C	T	0.101462	0.130879	0.0293982	8.5098e-06	6378	textfile	0.00309789329504937	19.8135479064453
GCST90199685	2-linoleoylglycerol (18:2) levels	rs11552067	21	44330365	A	G	0.587463	0.0845951	0.0181892	3.30593e-06	6378	textfile	0.00337993486831041	21.6235509140583
GCST90199686	Indolepropionate levels	rs9432398	1	94868430	G	A	0.0316989	0.221475	0.0445422	6.61795e-07	8153	textfile	0.00302324736312108	24.7172155134246
GCST90199686	Indolepropionate levels	rs80346659	1	190587579	C	G	0.0253623	-0.223208	0.0489983	5.22784e-06	8153	textfile	0.00253884412085109	20.7467912981711
GCST90199686	Indolepropionate levels	rs6664713	1	204382965	A	C	0.0247598	0.221278	0.0497353	8.6224e-06	8153	textfile	0.00242201264462044	19.7897561058235
GCST90199686	Indolepropionate levels	rs1878503	2	72024621	A	G	0.46355	0.0695737	0.0155972	8.17115e-06	8153	textfile	0.00243456217290359	19.8925459111351
GCST90199686	Indolepropionate levels	rs11681248	2	136062506	T	C	0.629022	-0.0861776	0.01577	4.63824e-08	8153	textfile	0.00364938894911143	29.8551222775212
GCST90199686	Indolepropionate levels	rs76260755	3	2566507	T	C	0.110017	-0.113035	0.0255573	9.74343e-06	8153	textfile	0.00239352381515224	19.5564213776123
GCST90199686	Indolepropionate levels	rs9857968	3	185638205	T	C	0.0567903	0.150356	0.0334056	6.76581e-06	8153	textfile	0.00247860744384233	20.2533293275928
GCST90199686	Indolepropionate levels	rs76157950	5	94928720	A	G	0.0186095	0.259172	0.0571721	5.80995e-06	8153	textfile	0.00251418457285329	20.5447718016437
GCST90199686	Indolepropionate levels	rs853154	5	143246483	C	G	0.156615	0.102766	0.0214138	1.59433e-06	8153	textfile	0.00281688356169609	23.0252774369003
GCST90199686	Indolepropionate levels	rs117276795	10	72312216	A	G	0.0103757	0.356183	0.0769361	3.66377e-06	8153	textfile	0.00262197407527668	21.4278940703204
GCST90199686	Indolepropionate levels	rs11822621	11	109342489	T	G	0.100928	-0.117218	0.025765	5.37678e-06	8153	textfile	0.00253226838700841	20.692919648767
GCST90199686	Indolepropionate levels	rs497768	11	117880025	G	C	0.561103	-0.0739761	0.0160037	3.79268e-06	8153	textfile	0.00261389375950045	21.3616852093493
GCST90199686	Indolepropionate levels	rs9565718	13	82019296	A	T	0.630251	-0.0847838	0.0167172	3.94378e-07	8153	textfile	0.00314494642410291	25.7153316431586
GCST90199686	Indolepropionate levels	rs61974973	14	33440005	G	A	0.0761626	0.132651	0.0296776	7.83162e-06	8153	textfile	0.00244446117900923	19.9736278279336
GCST90199686	Indolepropionate levels	rs198260	14	56714297	A	G	0.97371	0.22816	0.048609	2.68214e-06	8153	textfile	0.00269498407914513	22.0261754211966
GCST90199686	Indolepropionate levels	rs8061485	16	20463360	C	T	0.278471	-0.175473	0.0171848	1.7712e-24	8153	textfile	0.0126268639954652	104.237764502602
GCST90199686	Indolepropionate levels	rs4316784	16	74617721	C	T	0.826904	0.0920404	0.0207915	9.56335e-06	8153	textfile	0.00239786802181813	19.5920012791903
GCST90199686	Indolepropionate levels	rs9981680	21	32008646	G	T	0.0427167	0.169465	0.0383093	9.70738e-06	8153	textfile	0.00239437982096484	19.563432207992
GCST90199687	Threonate levels	rs567440118	1	83001622	A	G	0.00560552	-0.484057	0.102614	2.39029e-06	8151	textfile	0.00272260637307073	22.2470894015402
GCST90199687	Threonate levels	rs647667	1	181416933	C	T	0.0591665	0.144169	0.0324617	8.94643e-06	8151	textfile	0.00241401907081253	19.7194445231961
GCST90199687	Threonate levels	rs75194109	2	41679986	C	T	0.00818764	-0.397999	0.0851016	2.9145e-06	8151	textfile	0.00267617071383497	21.8666339925421
GCST90199687	Threonate levels	rs11126412	2	73660507	T	A	0.222311	0.0812665	0.0182574	8.54089e-06	8151	textfile	0.00242482271371241	19.8079109664651
GCST90199687	Threonate levels	rs4663135	2	234402679	C	T	0.784904	0.0837071	0.018929	9.77159e-06	8151	textfile	0.00239341310606647	19.5507163420618
GCST90199687	Threonate levels	rs535146	3	6939905	A	T	0.384514	0.0748445	0.0158705	2.40582e-06	8151	textfile	0.00272109874446182	22.2347365824172
GCST90199687	Threonate levels	rs145376871	3	78448608	T	G	0.0191146	-0.246684	0.0554495	8.6348e-06	8151	textfile	0.00242226998266813	19.7870075632298
GCST90199687	Threonate levels	rs76954195	3	87879048	G	C	0.028169	0.206021	0.0459715	7.41237e-06	8151	textfile	0.00245790995608216	20.0788602626599
GCST90199687	Threonate levels	rs78921993	4	7631167	G	A	0.07346	-0.129378	0.0291215	8.88449e-06	8151	textfile	0.00241563950480007	19.7327134467546
GCST90199687	Threonate levels	rs184637108	4	87970891	T	A	0.0078808	-0.381288	0.0860405	9.35832e-06	8151	textfile	0.00240350177047548	19.6333246581809
GCST90199687	Threonate levels	rs139591016	4	98895019	C	T	0.0203237	-0.244512	0.0539409	5.81637e-06	8151	textfile	0.00251454641918207	20.5426943283784
GCST90199687	Threonate levels	rs73766900	5	67428058	A	G	0.0293864	0.209381	0.0453361	3.86671e-06	8151	textfile	0.00260999900063702	21.3245388813605
GCST90199687	Threonate levels	rs111498995	5	69524538	T	A	0.0168734	0.275959	0.0591476	3.07719e-06	8151	textfile	0.00266345712175331	21.76247550554
GCST90199687	Threonate levels	rs62381620	5	139350290	G	T	0.0304893	-0.293756	0.0441641	2.90219e-11	8151	textfile	0.00539849794334028	44.2311414665186
GCST90199687	Threonate levels	rs61744140	5	141194505	G	T	0.000184411	-2.86664	0.562079	3.39546e-07	8151	textfile	0.00318095136404662	26.0042910507047
GCST90199687	Threonate levels	rs80179348	6	92821947	T	A	0.0133227	-0.319612	0.066975	1.82303e-06	8151	textfile	0.00278610920575811	22.7674364820972
GCST90199687	Threonate levels	rs149656965	6	169391708	T	C	0.0120586	-0.320596	0.0696557	4.17282e-06	8151	textfile	0.00259217760213115	21.1785538527093
GCST90199687	Threonate levels	rs78263978	7	16795578	A	G	0.02583	-0.22873	0.0484595	2.35808e-06	8151	textfile	0.00272578814331893	22.2731594939689
GCST90199687	Threonate levels	rs2394872	7	98583433	C	A	0.0928766	-0.121016	0.0261549	3.71226e-06	8151	textfile	0.00261956639774478	21.402912926739
GCST90199687	Threonate levels	rs77181656	8	11560832	T	C	0.0133923	-0.318701	0.066826	1.85035e-06	8151	textfile	0.00278262615431641	22.738894373729
GCST90199687	Threonate levels	rs76379749	8	16238488	C	T	0.0217525	-0.229603	0.0518367	9.45159e-06	8151	textfile	0.00240118408692343	19.6143467817067
GCST90199687	Threonate levels	rs7875568	9	127750741	G	T	0.0196633	-0.255385	0.0546341	2.94733e-06	8151	textfile	0.00267355809079878	21.8452293716512
GCST90199687	Threonate levels	rs72774956	10	2830418	A	G	0.0203856	-0.239983	0.0535446	7.39715e-06	8151	textfile	0.00245838404570941	20.0827426826912
GCST90199687	Threonate levels	rs826459	10	70646994	A	G	0.70797	0.0767693	0.017064	6.83005e-06	8151	textfile	0.00247699712517255	20.2351720359917
GCST90199687	Threonate levels	rs74850022	12	94667490	T	C	0.0122956	-0.30887	0.0693354	8.40015e-06	8151	textfile	0.00242870326659818	19.8396876336727
GCST90199687	Threonate levels	rs7960425	12	118971939	C	G	0.024852	0.238798	0.0488539	1.01868e-06	8151	textfile	0.00292267710749956	23.8867088862492
GCST90199687	Threonate levels	rs4783107	16	84962841	C	T	0.886875	-0.116779	0.0239738	1.10964e-06	8151	textfile	0.00290256833147257	23.7218837216232
GCST90199688	N-acetylglycine levels	rs75446748	1	34909640	C	T	0.142724	-0.100817	0.0215403	2.86322e-06	8250	textfile	0.0026482467733295	21.9007379450181
GCST90199688	N-acetylglycine levels	rs1890452	1	75726823	A	G	0.337406	-0.0770614	0.0157164	9.42707e-07	8250	textfile	0.00290569435581896	24.0360083405664
GCST90199688	N-acetylglycine levels	rs112816924	1	212158947	T	C	0.0153734	0.275875	0.0608934	5.8859e-06	8250	textfile	0.00248171075911382	20.5200752326535
GCST90199688	N-acetylglycine levels	rs16824802	2	145354897	T	C	0.201151	0.0978791	0.0188923	2.20805e-07	8250	textfile	0.00324299006438353	26.8352083651392
GCST90199688	N-acetylglycine levels	rs1047891	2	210675783	A	C	0.307889	0.381478	0.0157461	1.16081e-129	8250	textfile	0.0664188153897726	586.79673323061
GCST90199688	N-acetylglycine levels	rs62182612	2	212238489	A	G	0.194247	-0.0838786	0.0187414	7.62083e-06	8250	textfile	0.00242209492316611	20.0259436627512
GCST90199688	N-acetylglycine levels	rs77976040	3	66829559	C	A	0.0176413	0.25373	0.0570551	8.70314e-06	8250	textfile	0.00239144783590941	19.7719453264435
GCST90199688	N-acetylglycine levels	rs9821781	3	149644618	A	G	0.560748	0.0826592	0.0152654	6.13598e-08	8250	textfile	0.00354137031318151	29.3130306396176
GCST90199688	N-acetylglycine levels	rs358908	3	155687953	C	T	0.258424	-0.0883162	0.0172318	2.97225e-07	8250	textfile	0.00317383932137543	26.2611754740496
GCST90199688	N-acetylglycine levels	rs12233751	4	81933213	C	A	0.140374	-0.107576	0.021548	5.96375e-07	8250	textfile	0.0030119852374063	24.9179066049684
GCST90199688	N-acetylglycine levels	rs115090460	6	38257980	T	A	0.0255581	-0.213667	0.04776	7.68538e-06	8250	textfile	0.00242013723590083	20.0097181857713
GCST90199688	N-acetylglycine levels	rs243795	6	54528751	C	T	0.208481	0.0882873	0.0184131	1.62837e-06	8250	textfile	0.00277894619197274	22.9846212169961
GCST90199688	N-acetylglycine levels	rs4947536	7	56111673	G	C	0.499694	-0.0672825	0.0150525	7.82701e-06	8250	textfile	0.00241591989201425	19.9747647007123
GCST90199688	N-acetylglycine levels	rs11136810	8	4954816	G	C	0.400543	0.072029	0.0152368	2.27522e-06	8250	textfile	0.00270145956626124	22.3419944972867
GCST90199688	N-acetylglycine levels	rs76513761	8	135742865	C	T	0.0282572	0.202404	0.0452943	7.87172e-06	8250	textfile	0.00241461118756264	19.9639181751901
GCST90199688	N-acetylglycine levels	rs78612075	9	12854868	A	G	0.0158633	0.271706	0.0604624	6.99641e-06	8250	textfile	0.00244181064858482	20.1893528061978
GCST90199688	N-acetylglycine levels	rs10757444	9	23661372	A	G	0.69497	0.080588	0.0163581	8.37259e-07	8250	textfile	0.00293322470487011	24.2644103336083
GCST90199688	N-acetylglycine levels	rs144831076	9	103329540	C	T	0.0180032	-0.284047	0.056482	4.93093e-07	8250	textfile	0.00305616658818261	25.2845357727566
GCST90199688	N-acetylglycine levels	rs151202997	11	47595900	T	G	0.0315572	0.193942	0.0427714	5.77718e-06	8250	textfile	0.00248600419601577	20.5556640758826
GCST90199688	N-acetylglycine levels	rs596603	11	67592132	G	T	0.572668	-0.115999	0.0149808	9.69793e-15	8250	textfile	0.00721505609890645	59.9422695412161
GCST90199688	N-acetylglycine levels	rs7127777	11	122218881	C	G	0.445641	-0.0733441	0.0154452	2.04763e-06	8250	textfile	0.0027258622354546	22.5443645499786
GCST90199688	N-acetylglycine levels	rs11108842	12	97145788	G	T	0.00985641	-0.347252	0.0751899	3.86845e-06	8250	textfile	0.00257866663703844	21.323829469921
GCST90199688	N-acetylglycine levels	rs2329096	13	78475624	T	C	0.351672	0.0709468	0.015894	8.05364e-06	8250	textfile	0.00240933745999529	19.920209877911
GCST90199688	N-acetylglycine levels	rs141342711	16	20725063	T	C	0.0552779	0.156311	0.0326222	1.65503e-06	8250	textfile	0.00277518359825823	22.9534142572045
GCST90199688	N-acetylglycine levels	rs78829102	17	36687208	A	G	0.035272	0.188424	0.0402532	2.85524e-06	8250	textfile	0.00264890106503635	21.9061632435666
GCST90199688	N-acetylglycine levels	rs117206739	18	45172745	T	C	0.0202867	0.23915	0.0531026	6.68267e-06	8250	textfile	0.00245238632084212	20.2770094348715
GCST90199688	N-acetylglycine levels	rs9614932	22	44786685	T	C	0.143251	-0.101483	0.0214974	2.35019e-06	8250	textfile	0.00269394810520684	22.2797043390347
GCST90199689	Glycolithocholate levels	rs187970821	1	202289989	G	A	0.0104006	-0.36255	0.0819826	9.7666e-06	7158	textfile	0.00272468198717364	19.5510948160895
GCST90199689	Glycolithocholate levels	rs115887046	2	18065994	C	T	0.0330149	-0.206093	0.046384	8.8635e-06	7158	textfile	0.00275044044285562	19.736435700022
GCST90199689	Glycolithocholate levels	rs73918203	2	22872700	A	G	0.0496689	-0.179866	0.0388237	3.60609e-06	7158	textfile	0.00298959463277693	21.45768898397
GCST90199689	Glycolithocholate levels	rs13405102	2	47022693	G	A	0.467103	0.0780611	0.0171532	5.34361e-06	7158	textfile	0.00288491236210847	20.7041625577582
GCST90199689	Glycolithocholate levels	rs79407744	2	76983307	A	G	0.0115007	0.360499	0.0784962	4.37829e-06	7158	textfile	0.002937929459186	21.0857717198404
GCST90199689	Glycolithocholate levels	rs77376288	2	80717604	C	T	0.00937194	0.42291	0.0866346	1.05259e-06	7158	textfile	0.00331801293783416	23.8227447584645
GCST90199689	Glycolithocholate levels	rs113654354	2	198289969	G	A	0.024409	-0.239492	0.054054	9.39685e-06	7158	textfile	0.00273492400630277	19.6247884942742
GCST90199689	Glycolithocholate levels	rs55971662	2	240645537	T	C	0.440459	0.0761508	0.0170398	7.85848e-06	7158	textfile	0.00278239124934135	19.9663459665854
GCST90199689	Glycolithocholate levels	rs7646869	3	18611927	A	C	0.383482	-0.0761641	0.0170125	7.57115e-06	7158	textfile	0.00279227567220845	20.0374748639187
GCST90199689	Glycolithocholate levels	rs7629795	3	180870396	A	T	0.864328	0.108234	0.0242047	7.76315e-06	7158	textfile	0.00278563903494477	19.9897170702331
GCST90199689	Glycolithocholate levels	rs6823721	4	121651899	T	C	0.520367	-0.0756087	0.0164302	4.18858e-06	7158	textfile	0.00294973635289112	21.1707615061219
GCST90199689	Glycolithocholate levels	rs6810998	4	139772114	T	C	0.0889636	-0.151927	0.0297616	3.31142e-07	7158	textfile	0.00362733348126299	26.0516965831778
GCST90199689	Glycolithocholate levels	rs138634970	5	14557386	T	C	0.01307	-0.326848	0.0726276	6.78501e-06	7158	textfile	0.00282143155753323	20.2472905702773
GCST90199689	Glycolithocholate levels	rs146058026	6	37710361	G	C	0.0120152	-0.350809	0.0764568	4.46812e-06	7158	textfile	0.00293252736387898	21.0468863861698
GCST90199689	Glycolithocholate levels	rs12662646	6	105989266	A	G	0.0603497	-0.165539	0.0347192	1.86115e-06	7158	textfile	0.00316586537179486	22.726882851994
GCST90199689	Glycolithocholate levels	rs11101389	10	48579492	A	T	0.268308	-0.0917167	0.0190277	1.43433e-06	7158	textfile	0.00323537905947951	23.2275223891769
GCST90199689	Glycolithocholate levels	rs11817632	10	107699656	A	G	0.0194032	-0.271521	0.0604452	7.05527e-06	7158	textfile	0.00281105260754443	20.1725986957526
GCST90199689	Glycolithocholate levels	rs182015775	11	37031811	A	G	0.11646	-0.128395	0.0260547	8.3118e-07	7158	textfile	0.00338112698939477	24.2774298092703
GCST90199689	Glycolithocholate levels	rs118171449	11	39814174	T	C	0.0767077	0.140008	0.031363	8.03933e-06	7158	textfile	0.00277633194957385	19.9227435806767
GCST90199689	Glycolithocholate levels	rs146355728	14	21042448	T	G	0.00830869	-0.424019	0.0914518	3.54301e-06	7158	textfile	0.00299427770091998	21.4914024549156
GCST90199689	Glycolithocholate levels	rs60850040	14	51299783	C	T	0.0656601	-0.154409	0.0332636	3.4508e-06	7158	textfile	0.00300130145609634	21.5419671572215
GCST90199689	Glycolithocholate levels	rs1818709	15	54502079	C	G	0.453585	-0.0762769	0.0168878	6.28155e-06	7158	textfile	0.0028419225121121	20.3947578180464
GCST90199689	Glycolithocholate levels	rs62052803	17	22189280	C	T	0.0454737	-0.176732	0.0399741	9.81782e-06	7158	textfile	0.00272330930295522	19.541218153135
GCST90199689	Glycolithocholate levels	rs296366	19	47871281	C	T	0.754105	-0.0945409	0.0194924	1.23367e-06	7158	textfile	0.00327561028729524	23.517300728079
GCST90199689	Glycolithocholate levels	rs16982178	22	26481497	A	G	0.143877	-0.111062	0.0236265	2.5924e-06	7158	textfile	0.00307752713485112	22.0907691183862
GCST90199690	EDTA levels	rs116301309	1	205899302	A	C	0.0125152	-0.315234	0.0672785	2.79271e-06	8239	textfile	0.00265756136715483	21.9486628998376
GCST90199690	EDTA levels	rs9784059	2	53494172	T	C	0.0557718	-0.148526	0.0325498	5.04212e-06	8239	textfile	0.00252079581179114	20.8162686645904
GCST90199690	EDTA levels	rs2435388	2	136866289	G	A	0.765692	-0.0823434	0.0178025	3.73883e-06	8239	textfile	0.00258997057321409	21.3889844518858
GCST90199690	EDTA levels	rs11688483	2	152948430	G	A	0.310804	-0.0751194	0.0163022	4.06695e-06	8239	textfile	0.0025705111272669	21.2278666226592
GCST90199690	EDTA levels	rs73212280	3	195598495	G	A	0.118421	0.118902	0.0232367	3.10445e-07	8239	textfile	0.00316793974067903	26.1772475869053
GCST90199690	EDTA levels	rs10512739	5	40431779	G	A	0.0936777	-0.113507	0.0256877	9.92862e-06	8239	textfile	0.00236424431169564	19.5204314644887
GCST90199690	EDTA levels	rs79242179	5	114110083	A	G	0.0120423	-0.329439	0.0689279	1.75756e-06	8239	textfile	0.00276492255297777	22.8378118499224
GCST90199690	EDTA levels	rs149452470	5	174912278	G	C	0.0166054	0.268339	0.0583171	4.19693e-06	8239	textfile	0.00256322440470415	21.1675365678663
GCST90199690	EDTA levels	rs7776366	6	161120087	C	T	0.695232	0.074063	0.0167413	9.68998e-06	8239	textfile	0.00236984154113341	19.5667548828624
GCST90199690	EDTA levels	rs57900160	7	94356953	G	C	0.257555	-0.0804207	0.0172759	3.23875e-06	8239	textfile	0.00262324632902571	21.6645113620855
GCST90199690	EDTA levels	rs62577978	9	120507275	A	G	0.138669	-0.0981073	0.0218942	7.43023e-06	8239	textfile	0.00243115618047595	20.0742370640871
GCST90199690	EDTA levels	rs12831673	12	23205863	A	G	0.055853	0.155271	0.0325321	1.8163e-06	8239	textfile	0.0027572926874734	22.7746161492868
GCST90199690	EDTA levels	rs117358502	14	35759681	A	G	0.0320248	0.193608	0.0424643	5.13223e-06	8239	textfile	0.00251669040453406	20.7822814304073
GCST90199690	EDTA levels	rs77657639	15	80590631	C	A	0.0789602	0.123886	0.0277549	8.06068e-06	8239	textfile	0.00241235759398431	19.9186403850435
GCST90199690	EDTA levels	rs34922061	15	81905474	A	C	0.17996	0.0893043	0.0197543	6.1618e-06	8239	textfile	0.00247440620424979	20.4322415697123
GCST90199690	EDTA levels	rs10459865	16	77083529	C	T	0.112471	0.105994	0.0236672	7.51556e-06	8239	textfile	0.0024285012526933	20.0522617612412
GCST90199690	EDTA levels	rs183037566	22	35799865	A	G	0.00997203	0.352731	0.0751141	2.65388e-06	8239	textfile	0.00266937124047116	22.0464610969674
GCST90199691	1-methylhistidine levels	rs56407361	1	230901445	T	C	0.0585443	0.143585	0.0313911	4.78341e-06	8226	textfile	0.00253695745679729	20.9170036731434
GCST90199691	1-methylhistidine levels	rs140416084	1	246956201	A	G	0.105825	-0.12314	0.0242476	3.80516e-07	8226	textfile	0.00312545020279884	25.7842899821714
GCST90199691	1-methylhistidine levels	rs149464341	2	81969769	T	G	0.00870465	-0.367016	0.0807331	5.46633e-06	8226	textfile	0.00250604177458374	20.6614660512252
GCST90199691	1-methylhistidine levels	rs4686501	3	189158048	G	A	0.91482	-0.1202	0.0266383	6.41325e-06	8226	textfile	0.00246907105919981	20.3559005558055
GCST90199691	1-methylhistidine levels	rs546649	4	16723935	T	C	0.428694	-0.0736867	0.0152675	1.39027e-06	8226	textfile	0.00282374568628799	23.2882446042749
GCST90199691	1-methylhistidine levels	rs544646419	4	86135840	G	A	0.0178637	-0.253741	0.0563403	6.67718e-06	8226	textfile	0.00245971461857028	20.278572524404
GCST90199691	1-methylhistidine levels	rs73864608	4	168685775	A	G	0.0192942	-0.248871	0.0541941	4.38557e-06	8226	textfile	0.00255707765296975	21.0833183000988
GCST90199691	1-methylhistidine levels	rs11133665	5	1188170	A	G	0.291059	0.156172	0.0164769	2.58604e-21	8226	textfile	0.0108031240550341	89.8151767247827
GCST90199691	1-methylhistidine levels	rs79479138	5	1238873	T	C	0.0161908	0.278813	0.0594002	2.6817e-06	8226	textfile	0.00267115996528018	22.0264557412172
GCST90199691	1-methylhistidine levels	rs1990897	5	115192691	G	T	0.321116	0.0781977	0.0159956	1.01505e-06	8226	textfile	0.00289693156636137	23.8935832773856
GCST90199691	1-methylhistidine levels	rs80220760	6	15241783	G	A	0.015379	0.287214	0.0604881	2.05169e-06	8226	textfile	0.00273334164978214	22.5406129239249
GCST90199691	1-methylhistidine levels	rs78654791	6	75129988	G	C	0.0259158	0.212125	0.0474708	7.87603e-06	8226	textfile	0.00242152509261511	19.9629631779249
GCST90199691	1-methylhistidine levels	rs7746774	6	139030342	G	A	0.144242	-0.106907	0.021178	4.46461e-07	8226	textfile	0.00308823551637589	25.4763257807783
GCST90199691	1-methylhistidine levels	rs10094039	8	129577430	G	A	0.622218	-0.069388	0.0154645	7.22541e-06	8226	textfile	0.0024414434354068	20.1275711392141
GCST90199691	1-methylhistidine levels	rs2218687	9	103158134	A	G	0.146767	0.0948989	0.0214092	9.30903e-06	8226	textfile	0.00238284986413285	19.6433644709893
GCST90199691	1-methylhistidine levels	rs1903860	10	87860453	C	T	0.142707	-0.0951231	0.0213894	8.69979e-06	8226	textfile	0.00239851901602715	19.7728459347829
GCST90199691	1-methylhistidine levels	rs10886134	10	117779893	C	A	0.567596	0.0673851	0.0151425	8.58469e-06	8226	textfile	0.00240159422734856	19.79825830858
GCST90199691	1-methylhistidine levels	rs61910449	11	96704082	T	C	0.0361754	-0.179716	0.0397708	6.21905e-06	8226	textfile	0.00247616402912223	20.4145226822387
GCST90199691	1-methylhistidine levels	rs111339300	12	101440638	A	G	0.110438	-0.120806	0.0240792	5.24806e-07	8226	textfile	0.0030505443044752	25.1644416040145
GCST90199691	1-methylhistidine levels	rs73154072	13	26966935	G	A	0.0161842	-0.27116	0.0593007	4.81645e-06	8226	textfile	0.00253536454302187	20.9038368485709
GCST90199691	1-methylhistidine levels	rs9526057	13	45312323	A	G	0.261171	-0.0823478	0.0172987	1.93248e-06	8226	textfile	0.00274722112900231	22.6553859197995
GCST90199691	1-methylhistidine levels	rs1535573	14	57602334	G	A	0.780847	-0.0822322	0.0180298	5.09362e-06	8226	textfile	0.00252241441938555	20.7967943188937
GCST90199691	1-methylhistidine levels	rs7145174	14	70820051	A	G	0.0434889	0.167413	0.0364336	4.32686e-06	8226	textfile	0.0025601898925333	21.1090448394328
GCST90199691	1-methylhistidine levels	rs148226190	14	73457377	G	T	0.0116579	-0.331065	0.0702443	2.4404e-06	8226	textfile	0.00269305052715413	22.2074533292106
GCST90199691	1-methylhistidine levels	rs12901652	15	38508928	T	C	0.0484837	0.155465	0.0348044	7.93886e-06	8226	textfile	0.00241966995530715	19.9476323992419
GCST90199691	1-methylhistidine levels	rs1554410	15	56428517	G	T	0.438307	0.0680514	0.015105	6.63026e-06	8226	textfile	0.00246135181812824	20.29210335778
GCST90199691	1-methylhistidine levels	rs1670276	15	99073027	C	T	0.129835	0.109213	0.0224365	1.12929e-06	8226	textfile	0.00287210699337538	23.6882430821361
GCST90199691	1-methylhistidine levels	rs35285898	17	39399619	C	A	0.262279	0.159332	0.0168676	3.51879e-21	8226	textfile	0.0107306315925137	89.2059504065047
GCST90199691	1-methylhistidine levels	rs4043681	18	24087281	G	A	0.90818	0.130261	0.0260698	5.83352e-07	8226	textfile	0.0030258584372955	24.9601857770481
GCST90199691	1-methylhistidine levels	rs6118747	20	9834021	G	A	0.210838	-0.0916807	0.0182847	5.32895e-07	8226	textfile	0.00304695584973653	25.1347493798879
GCST90199691	1-methylhistidine levels	rs35042303	20	52070514	T	C	0.0664537	0.169952	0.0300921	1.62586e-08	8226	textfile	0.00386258557138325	31.889078031746
GCST90199691	1-methylhistidine levels	rs148357196	20	58290517	T	A	0.00913298	0.34753	0.0778149	7.96536e-06	8226	textfile	0.00241890370129113	19.941300124097
GCST90199692	Citramalate levels	rs188517032	1	153753929	G	A	0.019111	0.27034	0.0605876	8.12072e-06	7125	textfile	0.00278648306382502	19.9035798517921
GCST90199692	Citramalate levels	rs12131960	1	221267758	A	T	0.270845	0.0839684	0.0187574	7.58644e-06	7125	textfile	0.00280467047861175	20.033856184164
GCST90199692	Citramalate levels	rs13391525	2	59226342	G	C	0.162856	-0.102419	0.0224149	4.89518e-06	7125	textfile	0.00292167468656378	20.8720701915286
GCST90199692	Citramalate levels	rs79981355	2	78319900	C	T	0.11165	-0.12161	0.0260117	2.93676e-06	7125	textfile	0.00305834150876609	21.85139559712
GCST90199692	Citramalate levels	rs62180249	2	211596857	T	C	0.263858	0.0938403	0.0192855	1.13968e-06	7125	textfile	0.00331200761427007	23.6698248766656
GCST90199692	Citramalate levels	rs11563055	2	233996744	G	A	0.0126074	-0.331464	0.0744809	8.57394e-06	7125	textfile	0.0027719953640937	19.7998079542987
GCST90199692	Citramalate levels	rs76762532	4	96681142	T	G	0.0329989	-0.21222	0.046059	4.07416e-06	7125	textfile	0.00297075365626667	21.223728763411
GCST90199692	Citramalate levels	rs72713558	4	188410042	G	A	0.0872735	-0.129284	0.0292191	9.65991e-06	7125	textfile	0.00274018158694319	19.5719441247075
GCST90199692	Citramalate levels	rs12055187	5	16725923	A	G	0.0192061	0.268581	0.0604753	8.94707e-06	7125	textfile	0.00276063541288333	19.7184414737874
GCST90199692	Citramalate levels	rs141073864	5	150052701	C	T	0.0150671	0.308909	0.0687729	7.06492e-06	7125	textfile	0.00282366740614955	20.1699361252241
GCST90199692	Citramalate levels	rs80028711	5	173119322	G	A	0.0117325	0.34128	0.0761119	7.32821e-06	7125	textfile	0.00281389507186535	20.0999337012838
GCST90199692	Citramalate levels	rs148830279	6	48982240	T	C	0.00725556	-0.43597	0.0967004	6.53012e-06	7125	textfile	0.00284468778986721	20.3205166528303
GCST90199692	Citramalate levels	rs2502543	6	69767427	G	A	0.270452	-0.0847163	0.0188698	7.138e-06	7125	textfile	0.00282089982499225	20.1501108977248
GCST90199692	Citramalate levels	rs12211905	6	73748110	G	T	0.477649	0.0758092	0.0167419	5.95152e-06	7125	textfile	0.00286946865947998	20.4980437556133
GCST90199692	Citramalate levels	rs188983534	6	103709194	A	G	0.0642616	-0.155646	0.0338062	4.14289e-06	7125	textfile	0.00296625309807291	21.1914801111057
GCST90199692	Citramalate levels	rs17665117	6	148905721	A	T	0.0895377	0.131321	0.029673	9.61721e-06	7125	textfile	0.00274137458275736	19.5804886067653
GCST90199692	Citramalate levels	rs116991170	7	118935307	T	C	0.0207334	0.268336	0.0579862	3.69963e-06	7125	textfile	0.00299654208015252	21.4085207702884
GCST90199692	Citramalate levels	rs1889899	9	26789942	G	A	0.381116	0.0900574	0.0170887	1.36415e-07	7125	textfile	0.00388281164288679	27.7650738844266
GCST90199692	Citramalate levels	rs76427286	10	2677448	A	G	0.023197	-0.247755	0.0547662	6.07207e-06	7125	textfile	0.00286410622121735	20.4596271591615
GCST90199692	Citramalate levels	rs117013417	10	7133489	T	C	0.0121574	-0.337827	0.075726	8.15089e-06	7125	textfile	0.0027854950886699	19.8965031283414
GCST90199692	Citramalate levels	rs1157094	11	97304894	A	C	0.819934	-0.104351	0.0214635	1.16325e-06	7125	textfile	0.00330650284841956	23.630353620849
GCST90199692	Citramalate levels	rs221084	12	69484339	T	C	0.143109	0.108157	0.0235317	4.30193e-06	7125	textfile	0.0029561878849589	21.119359098066
GCST90199692	Citramalate levels	rs41281112	13	99866380	T	C	0.0238865	-0.266851	0.0539977	7.7369e-07	7125	textfile	0.00341598687406082	24.4154774544435
GCST90199692	Citramalate levels	rs12900072	15	75014807	A	G	0.462872	0.0775075	0.0166471	3.2256e-06	7125	textfile	0.00303323524220763	21.6714692946599
GCST90199692	Citramalate levels	rs142847889	17	34976593	G	C	0.00562272	0.528397	0.110597	1.77337e-06	7125	textfile	0.0031934491696337	22.8198123460886
GCST90199693	3-hydroxydecanoate levels	rs28415528	1	151907285	A	G	0.317899	-0.209871	0.016024	3.41299e-39	8239	textfile	0.0203957255692368	171.497405532888
GCST90199693	3-hydroxydecanoate levels	rs299647	3	12497739	C	T	0.20984	-0.0858123	0.0185046	3.52889e-06	8239	textfile	0.0026033531338621	21.4997913127135
GCST90199693	3-hydroxydecanoate levels	rs6844622	4	56743629	G	C	0.580469	-0.0711572	0.0154677	4.21745e-06	8239	textfile	0.00256210887014735	21.1583006331331
GCST90199693	3-hydroxydecanoate levels	rs114537113	5	9706991	T	C	0.0114546	-0.330467	0.071325	3.59954e-06	8239	textfile	0.00259877111669177	21.4618521296153
GCST90199693	3-hydroxydecanoate levels	rs80144245	5	96792319	C	T	0.032466	-0.208918	0.0425154	8.9268e-07	8239	textfile	0.00292222541286394	24.1409159237625
GCST90199693	3-hydroxydecanoate levels	rs111528473	6	37702057	A	G	0.00730105	0.403688	0.0884272	4.99021e-06	8239	textfile	0.00252318004739318	20.8360070476276
GCST90199693	3-hydroxydecanoate levels	rs144727225	8	82629961	T	C	0.0236938	-0.225369	0.0493589	4.97295e-06	8239	textfile	0.00252397688041326	20.8426038141184
GCST90199693	3-hydroxydecanoate levels	rs488485	11	116412455	C	T	0.841825	-0.0943596	0.0211094	7.82067e-06	8239	textfile	0.00241932341629482	19.9762961009483
GCST90199693	3-hydroxydecanoate levels	rs11052064	12	32548263	C	T	0.0554543	0.145747	0.0327583	8.62104e-06	8239	textfile	0.0023968444379033	19.7902417659109
GCST90199693	3-hydroxydecanoate levels	rs9603710	13	40254891	G	T	0.512044	-0.066296	0.0149651	9.42146e-06	8239	textfile	0.00237633489304722	19.6204953818247
GCST90199693	3-hydroxydecanoate levels	rs9530666	13	77482029	C	A	0.533242	-0.0689846	0.015239	5.98731e-06	8239	textfile	0.0024810642357275	20.4873565573264
GCST90199693	3-hydroxydecanoate levels	rs59627096	13	109665263	G	A	0.161978	-0.0943227	0.0206078	4.71619e-06	8239	textfile	0.00253624851376672	20.9441987007233
GCST90199693	3-hydroxydecanoate levels	rs12453818	17	8931278	G	A	0.703012	0.0764897	0.0169153	6.1277e-06	8239	textfile	0.00247568561627924	20.4428324475385
GCST90199693	3-hydroxydecanoate levels	rs10445235	17	74264155	T	C	0.761006	0.0823205	0.017876	4.12281e-06	8239	textfile	0.00256734590646813	21.2016602271726
GCST90199693	3-hydroxydecanoate levels	rs148758368	20	22738936	T	A	0.00863747	0.370269	0.0808217	4.62085e-06	8239	textfile	0.00254096865771089	20.9832766819495
GCST90199694	1,3-dimethylurate levels	rs138045396	1	28561889	A	G	0.0350913	0.199454	0.044885	8.84358e-06	7444	textfile	0.00264561217172691	19.7408724744907
GCST90199694	1,3-dimethylurate levels	rs10194878	2	138639888	C	T	0.283293	0.0873181	0.0182519	1.71797e-06	7444	textfile	0.00306515755564823	22.8810365110771
GCST90199694	1,3-dimethylurate levels	rs78121311	3	103812795	G	T	0.039261	-0.203071	0.0427853	2.07207e-06	7444	textfile	0.00301708817058771	22.5211183653221
GCST90199694	1,3-dimethylurate levels	rs7699259	4	32221352	A	G	0.472503	0.0805936	0.0166295	1.2571e-06	7444	textfile	0.00314534439714123	23.4815104408265
GCST90199694	1,3-dimethylurate levels	rs6859899	5	58612645	G	A	0.157066	-0.10352	0.0224663	4.0702e-06	7444	textfile	0.00284408207713713	21.2260273821008
GCST90199694	1,3-dimethylurate levels	rs1388107	5	119573311	T	G	0.138735	-0.105876	0.0236541	7.60496e-06	7444	textfile	0.0026841608987569	20.0292872381836
GCST90199694	1,3-dimethylurate levels	rs72818634	5	179204735	A	G	0.129326	-0.112169	0.0248028	6.11378e-06	7444	textfile	0.00273997323606979	20.4469047947294
GCST90199694	1,3-dimethylurate levels	rs35094757	7	73963515	G	A	0.014158	-0.31092	0.0698636	8.57152e-06	7444	textfile	0.00265359755162906	19.8006158449504
GCST90199694	1,3-dimethylurate levels	rs57238734	9	7568135	C	A	0.0133351	-0.319455	0.0716983	8.36823e-06	7444	textfile	0.00265973672921907	19.8465473297294
GCST90199694	1,3-dimethylurate levels	rs72712651	9	26048982	C	T	0.030274	-0.215519	0.0480665	7.33386e-06	7444	textfile	0.00269344700618117	20.098767585381
GCST90199694	1,3-dimethylurate levels	rs7038710	9	107718105	G	A	0.0228741	-0.282261	0.0546831	2.44633e-07	7444	textfile	0.00356646092821052	26.6366006231254
GCST90199694	1,3-dimethylurate levels	rs7091698	10	14812506	A	G	0.153689	0.102016	0.0230217	9.36743e-06	7444	textfile	0.0026309423251464	19.6311211312137
GCST90199694	1,3-dimethylurate levels	rs11599254	10	28929032	T	C	0.0850791	0.130505	0.0293659	8.8256e-06	7444	textfile	0.00264612639684795	19.7447196692576
GCST90199694	1,3-dimethylurate levels	rs72868316	10	133391165	A	G	0.0292732	0.342008	0.0487503	2.29104e-12	7444	textfile	0.00656824912068354	49.2040947079263
GCST90199694	1,3-dimethylurate levels	rs11101870	10	133589198	T	C	0.152488	-0.120114	0.0228253	1.4226e-07	7444	textfile	0.00370625511847047	27.6845566213377
GCST90199694	1,3-dimethylurate levels	rs28452143	11	1194472	G	A	0.63166	0.0773975	0.0170037	5.31921e-06	7444	textfile	0.00277557865366523	20.7133478667615
GCST90199694	1,3-dimethylurate levels	rs143167061	11	13186904	T	C	0.0193422	-0.2654	0.0595893	8.43536e-06	7444	textfile	0.00265768283573239	19.8311806519514
GCST90199694	1,3-dimethylurate levels	rs11235978	11	74024780	A	G	0.0926578	0.127658	0.0281119	5.59713e-06	7444	textfile	0.00276253567394699	20.6157422088102
GCST90199694	1,3-dimethylurate levels	rs117238703	11	99642289	G	T	0.0275347	-0.224046	0.0503738	8.68046e-06	7444	textfile	0.00265036708814934	19.7764467134973
GCST90199694	1,3-dimethylurate levels	rs12855367	13	20173700	G	A	0.12214	0.115901	0.02495	3.39529e-06	7444	textfile	0.00289047864509687	21.5732992375614
GCST90199694	1,3-dimethylurate levels	rs1033930	13	29875471	T	G	0.663938	0.0813366	0.0174666	3.21324e-06	7444	textfile	0.0029045952945555	21.6789668070606
GCST90199694	1,3-dimethylurate levels	rs188985963	15	56704677	T	C	0.00588633	0.511207	0.107882	2.15233e-06	7444	textfile	0.00300733082826727	22.4480647812165
GCST90199694	1,3-dimethylurate levels	rs78018441	16	6461406	A	G	0.0605772	-0.164796	0.0345099	1.79403e-06	7444	textfile	0.00305401520309954	22.7976053748759
GCST90199694	1,3-dimethylurate levels	rs226220	17	38874390	G	A	0.889334	0.130753	0.0261663	5.82303e-07	7444	textfile	0.0033431662667249	24.9632998188271
GCST90199694	1,3-dimethylurate levels	rs143552547	18	34518968	A	G	0.0441276	-0.178534	0.0396907	6.85529e-06	7444	textfile	0.00271068564090182	20.2277536208791
GCST90199694	1,3-dimethylurate levels	rs205788	20	57794868	T	C	0.792873	-0.0972257	0.0210377	3.8098e-06	7444	textfile	0.00286098109639786	21.3525104481457
GCST90199695	Galactonate levels	rs6701658	1	99961422	G	A	0.0589528	-0.155143	0.0337346	4.24655e-06	7518	textfile	0.00280537451956229	21.1445131674988
GCST90199695	Galactonate levels	rs144275620	1	178039614	T	C	0.0101946	0.35433	0.0790411	7.36518e-06	7518	textfile	0.00266592687317475	20.0906666268419
GCST90199695	Galactonate levels	rs1446585	2	135649909	G	A	0.322523	-0.121817	0.0166585	2.61978e-13	7518	textfile	0.00706258306327025	53.4599395672906
GCST90199695	Galactonate levels	rs4668098	2	168690200	G	A	0.811002	0.0932	0.0205822	5.94939e-06	7518	textfile	0.0027199632792736	20.4990005357394
GCST90199695	Galactonate levels	rs114843083	3	55929641	A	C	0.0184418	-0.27591	0.0596858	3.78756e-06	7518	textfile	0.00283437833490112	21.3637404883093
GCST90199695	Galactonate levels	rs78414202	4	96102778	A	G	0.00961795	-0.38065	0.0824987	3.94971e-06	7518	textfile	0.00282375531049697	21.2834441521455
GCST90199695	Galactonate levels	rs55947356	7	156264075	A	G	0.00533903	-0.532189	0.110189	1.36676e-06	7518	textfile	0.00309319673024618	23.3206018338702
GCST90199695	Galactonate levels	rs144166724	8	82053788	T	C	0.00891421	-0.424108	0.085763	7.60954e-07	7518	textfile	0.00324220387564507	24.4476686554134
GCST90199695	Galactonate levels	rs10965244	9	22130390	T	A	0.21717	0.0909597	0.0197553	4.13827e-06	7518	textfile	0.00281193663613642	21.1941122579298
GCST90199695	Galactonate levels	rs16956661	15	72278241	C	G	0.0713328	-0.16477	0.0310171	1.08296e-07	7518	textfile	0.00373959398225848	28.2122908838698
GCST90199695	Galactonate levels	rs118097128	18	71217969	T	A	0.0369848	-0.202653	0.0427349	2.11518e-06	7518	textfile	0.00298223091203958	22.4814925368818
GCST90199695	Galactonate levels	rs187521737	19	3565143	A	G	0.00691832	0.441771	0.0972829	5.59642e-06	7518	textfile	0.00273545420052763	20.6160680811967
GCST90199695	Galactonate levels	rs116885105	19	4500213	A	T	0.0301982	-0.224184	0.0476035	2.48454e-06	7518	textfile	0.00294137117867758	22.1725635182306
GCST90199695	Galactonate levels	rs75684329	19	9404705	A	T	0.0630576	-0.164546	0.033017	6.239e-07	7518	textfile	0.00329279516593372	24.8304099209136
GCST90199695	Galactonate levels	rs11668541	19	20010644	A	G	0.0217245	0.25389	0.0552438	4.3108e-06	7518	textfile	0.00280158215181296	21.1158492393756
GCST90199695	Galactonate levels	rs73136572	20	63923460	C	T	0.0445703	0.177296	0.0385336	4.20303e-06	7518	textfile	0.00280798753204366	21.1642632782504
GCST90199696	Trigonelline levels	rs115558877	1	22251216	G	A	0.0162034	0.283083	0.0606415	3.03925e-06	8272	textfile	0.00262745080636749	21.7862604963681
GCST90199696	Trigonelline levels	rs114830966	1	74384420	A	G	0.0103465	-0.375581	0.0769197	1.04609e-06	8272	textfile	0.00287389980470686	23.8356526624575
GCST90199696	Trigonelline levels	rs1594297	2	16476976	A	G	0.974151	0.243317	0.0498295	1.04486e-06	8272	textfile	0.00287416232101577	23.8378362054366
GCST90199696	Trigonelline levels	rs116020639	2	64880349	C	T	0.0157971	-0.277233	0.0620127	7.80092e-06	8272	textfile	0.00241029389703499	19.9812913129859
GCST90199696	Trigonelline levels	rs4848147	2	121197584	A	G	0.377018	-0.0712734	0.0158212	6.63993e-06	8272	textfile	0.00244737996300257	20.2894883813553
GCST90199696	Trigonelline levels	rs61419985	2	232984793	C	T	0.0105881	-0.333293	0.0747585	8.2628e-06	8272	textfile	0.00239705734057995	19.8712968445643
GCST90199696	Trigonelline levels	rs62246138	3	46412462	A	G	0.0322933	-0.208306	0.0441862	2.42575e-06	8272	textfile	0.0026795043682819	22.2190371327476
GCST90199696	Trigonelline levels	rs4856225	3	79930958	T	C	0.795048	0.0867398	0.0191329	5.8002e-06	8272	textfile	0.00247848887412563	20.5480310553749
GCST90199696	Trigonelline levels	rs1601568	3	131433569	T	A	0.85011	0.104566	0.0213989	1.02644e-06	8272	textfile	0.00287829785948739	23.8722346999989
GCST90199696	Trigonelline levels	rs75972606	3	192328051	C	T	0.0285056	0.208073	0.0462893	6.9548e-06	8272	textfile	0.00243668939545297	20.200643995401
GCST90199696	Trigonelline levels	rs115146351	4	121657784	A	G	0.0596598	-0.147385	0.0328319	7.1528e-06	8272	textfile	0.00243022952779453	20.1469599317822
GCST90199696	Trigonelline levels	rs75166338	4	125085932	G	A	0.0109104	-0.333795	0.0733501	5.34651e-06	8272	textfile	0.00249724878143956	20.7039503372559
GCST90199696	Trigonelline levels	rs3849062	5	126038191	G	A	0.301836	-0.0770005	0.0169027	5.22598e-06	8272	textfile	0.00250251222973203	20.747697506633
GCST90199696	Trigonelline levels	rs6909263	6	1326892	A	G	0.432108	0.0696963	0.0156089	8.00082e-06	8272	textfile	0.00240446699307647	19.93286996064
GCST90199696	Trigonelline levels	rs45603636	6	43623319	A	G	0.0102711	-0.392277	0.0769037	3.38053e-07	8272	textfile	0.00313557211459299	26.0127462293849
GCST90199696	Trigonelline levels	rs115151170	6	54906289	C	T	0.0115656	-0.338886	0.0722547	2.72995e-06	8272	textfile	0.00265222977515006	21.9922687906006
GCST90199696	Trigonelline levels	rs117187192	6	155825162	A	G	0.0326366	-0.197012	0.0437787	6.78949e-06	8272	textfile	0.00244223339736409	20.2467174056361
GCST90199696	Trigonelline levels	rs10088682	8	58287443	T	C	0.458222	0.0694216	0.015521	7.72241e-06	8272	textfile	0.00241262740928025	20.0006828704452
GCST90199696	Trigonelline levels	rs73328382	10	99422751	A	C	0.00587879	-0.470821	0.101083	3.19674e-06	8272	textfile	0.00261581699097965	21.6895423889092
GCST90199696	Trigonelline levels	rs117728044	13	39575423	G	A	0.0188714	-0.259555	0.0570087	5.29086e-06	8272	textfile	0.00249964914646891	20.7239009225504
GCST90199696	Trigonelline levels	rs345471	13	91758624	A	G	0.661226	-0.0730759	0.016223	6.65398e-06	8272	textfile	0.00244687350070844	20.2852793633875
GCST90199696	Trigonelline levels	rs115520044	14	49488289	A	G	0.0166484	0.296117	0.0603473	9.2531e-07	8272	textfile	0.00290227254952349	24.0716564924187
GCST90199696	Trigonelline levels	rs77535466	15	93079228	C	A	0.0162774	-0.285605	0.060652	2.49049e-06	8272	textfile	0.00267342635474855	22.1685018107566
GCST90199696	Trigonelline levels	rs118074685	17	35080621	C	T	0.0510204	0.172201	0.0346761	6.83523e-07	8272	textfile	0.00297240168701397	24.6550466538729
GCST90199696	Trigonelline levels	rs59603647	17	77623124	G	C	0.158436	0.0976318	0.0214455	5.29969e-06	8272	textfile	0.00249926862471847	20.7207382173293
GCST90199697	Dodecanedioate levels	rs1126743	1	46930301	A	G	0.791893	0.136271	0.0185101	1.81245e-13	8240	textfile	0.00653453844335721	54.1856056193731
GCST90199697	Dodecanedioate levels	rs2351032	1	77423138	A	G	0.478607	-0.0714967	0.0151331	2.3065e-06	8240	textfile	0.00270155690268421	22.315712932624
GCST90199697	Dodecanedioate levels	rs3123536	1	212636264	T	C	0.89625	0.126379	0.0245728	2.7033e-07	8240	textfile	0.0031997897773137	26.4444849782099
GCST90199697	Dodecanedioate levels	rs6719212	2	53600047	A	G	0.536605	-0.0668909	0.0149722	7.90801e-06	8240	textfile	0.00241648937097603	19.9552611144787
GCST90199697	Dodecanedioate levels	rs80102840	3	30613380	A	G	0.0173319	-0.270487	0.0576409	2.69718e-06	8240	textfile	0.00266529330623261	22.0153636581365
GCST90199697	Dodecanedioate levels	rs13070262	3	54784197	T	C	0.231974	-0.0810322	0.0181387	7.91858e-06	8240	textfile	0.00241615693386277	19.9525092146485
GCST90199697	Dodecanedioate levels	rs73135319	4	46491749	T	C	0.145563	0.0978948	0.0212543	4.10725e-06	8240	textfile	0.00256792156329022	21.2090008891038
GCST90199697	Dodecanedioate levels	rs148536062	4	56465194	C	G	0.0145678	-0.291786	0.0623865	2.91002e-06	8240	textfile	0.00264770160613855	21.8696701922631
GCST90199697	Dodecanedioate levels	rs75648263	4	111550690	A	T	0.0564846	-0.15344	0.0325258	2.38773e-06	8240	textfile	0.00269353502910906	22.2492707599645
GCST90199697	Dodecanedioate levels	rs184688493	5	76715970	A	C	0.0451641	0.181186	0.0359985	4.82502e-07	8240	textfile	0.00306492695348568	25.3264920910622
GCST90199697	Dodecanedioate levels	rs114733295	6	56324014	T	G	0.0156079	0.278693	0.0604881	4.07714e-06	8240	textfile	0.00256961239568073	21.2230018041273
GCST90199697	Dodecanedioate levels	rs12662092	6	147991761	A	G	0.153963	0.0970377	0.020626	2.54331e-06	8240	textfile	0.00267891387346565	22.1281719564586
GCST90199697	Dodecanedioate levels	rs6983258	8	121940855	G	T	0.0967329	0.114187	0.0252057	5.89203e-06	8240	textfile	0.00248443859877448	20.5177803421474
GCST90199697	Dodecanedioate levels	rs192475369	9	33552509	T	A	0.0167687	0.269888	0.0575722	2.76128e-06	8240	textfile	0.00265985271592284	21.9703044477273
GCST90199697	Dodecanedioate levels	rs55674412	9	130531579	T	A	0.0595855	-0.143218	0.0316604	6.08044e-06	8240	textfile	0.00247718271580898	20.4577086952193
GCST90199697	Dodecanedioate levels	rs7116407	11	32615368	T	C	0.0368633	-0.173285	0.0391521	9.60228e-06	8240	textfile	0.00237166520854563	19.5842252135742
GCST90199697	Dodecanedioate levels	rs35281705	11	97658406	A	G	0.6779	0.0716316	0.0162007	9.80114e-06	8240	textfile	0.00236692975462768	19.5450290293876
GCST90199697	Dodecanedioate levels	rs4149067	12	21200977	G	C	0.191759	0.0832833	0.0188237	9.67132e-06	8240	textfile	0.00236999895354107	19.5704332856787
GCST90199697	Dodecanedioate levels	rs146947505	12	117586522	A	G	0.0162592	0.287105	0.0585823	9.5409e-07	8240	textfile	0.00290641339158759	24.0128247152208
GCST90199697	Dodecanedioate levels	rs79949294	14	54089161	T	G	0.014638	-0.3048	0.0618631	8.34987e-07	8240	textfile	0.00293739117392421	24.2695175574563
GCST90199697	Dodecanedioate levels	rs11070743	15	50058487	T	C	0.578776	0.0721838	0.0153097	2.4181e-06	8240	textfile	0.00269059804634893	22.2249450996879
GCST90199697	Dodecanedioate levels	rs8054168	16	83582178	A	C	0.45913	-0.0690726	0.0151392	5.05477e-06	8240	textfile	0.00251989697219885	20.8113537242112
GCST90199697	Dodecanedioate levels	rs34744504	18	40995214	G	T	0.505166	-0.0814315	0.0156028	1.79863e-07	8240	textfile	0.00329472620930691	27.2316754270231
GCST90199697	Dodecanedioate levels	rs185720945	20	39950331	C	A	0.0182593	0.250057	0.0557587	7.3041e-06	8240	textfile	0.00243481979366093	20.1070023875832
GCST90199697	Dodecanedioate levels	rs6024739	20	56264559	C	T	0.756911	-0.082091	0.0179227	4.64338e-06	8240	textfile	0.00253952624055449	20.9738808905758
GCST90199698	Isobutyrylcarnitine (c4) levels	rs623898	1	181524905	G	A	0.14762	0.0978518	0.0218005	7.17206e-06	8243	textfile	0.00243814350665869	20.1418493575976
GCST90199698	Isobutyrylcarnitine (c4) levels	rs72754719	1	202995831	T	C	0.00894487	0.380179	0.081524	3.11034e-06	8243	textfile	0.00263133236953293	21.7420205397462
GCST90199698	Isobutyrylcarnitine (c4) levels	rs75005157	2	20268182	G	A	0.00686096	0.440409	0.0934244	2.42821e-06	8243	textfile	0.00268866807255292	22.2170478531377
GCST90199698	Isobutyrylcarnitine (c4) levels	rs594855	3	109968106	G	A	0.34902	0.0730304	0.0164346	8.8424e-06	8243	textfile	0.00238981705274938	19.7416612905093
GCST90199698	Isobutyrylcarnitine (c4) levels	rs192049058	3	136723542	A	C	0.223096	-0.0881467	0.0182397	1.34712e-06	8243	textfile	0.00282528777836032	23.3491646911041
GCST90199698	Isobutyrylcarnitine (c4) levels	rs28504259	4	88314718	G	C	0.352048	0.106097	0.0163475	8.57719e-11	8243	textfile	0.00508398939282915	42.1112497332677
GCST90199698	Isobutyrylcarnitine (c4) levels	rs72758669	5	43528755	C	G	0.0289582	0.221719	0.0459139	1.37207e-06	8243	textfile	0.00282101419997356	23.3137464317206
GCST90199698	Isobutyrylcarnitine (c4) levels	rs72778532	5	82287036	T	C	0.0692925	0.141234	0.0299006	2.31889e-06	8243	textfile	0.00269935195429321	22.3055700394078
GCST90199698	Isobutyrylcarnitine (c4) levels	rs191926926	5	89986641	T	C	0.0199167	-0.262519	0.0554772	2.22293e-06	8243	textfile	0.00270912448255427	22.386542791887
GCST90199698	Isobutyrylcarnitine (c4) levels	rs17876025	5	177406285	G	A	0.00642595	0.462622	0.096872	1.79167e-06	8243	textfile	0.00275912136466862	22.800829421824
GCST90199698	Isobutyrylcarnitine (c4) levels	rs117599469	6	76033684	T	C	0.00565625	0.46237	0.102868	6.96425e-06	8243	textfile	0.00244495164611133	20.1982302118083
GCST90199698	Isobutyrylcarnitine (c4) levels	rs1361218	6	154394978	A	G	0.437217	0.070309	0.0158874	9.62371e-06	8243	textfile	0.00237028331470323	19.5799147416849
GCST90199698	Isobutyrylcarnitine (c4) levels	rs7759074	6	159867833	C	A	0.829783	-0.100958	0.0204135	7.58954e-07	8243	textfile	0.00295851964742216	24.4535065941131
GCST90199698	Isobutyrylcarnitine (c4) levels	rs80254170	6	160093251	G	A	0.074915	-0.397805	0.0286752	9.26033e-44	8243	textfile	0.0228149272336267	192.407580275502
GCST90199698	Isobutyrylcarnitine (c4) levels	rs662138	6	160143444	G	C	0.174911	-0.426307	0.0197773	4.72082e-103	8243	textfile	0.0533593784156975	464.521200017617
GCST90199698	Isobutyrylcarnitine (c4) levels	rs2392361	7	35351600	A	G	0.657921	-0.0750551	0.0166474	6.52794e-06	8243	textfile	0.00245987286110632	20.3218012958737
GCST90199698	Isobutyrylcarnitine (c4) levels	rs74505345	7	158267569	T	C	0.0377886	-0.178643	0.0401706	8.70369e-06	8243	textfile	0.00239347750286934	19.7719718710069
GCST90199698	Isobutyrylcarnitine (c4) levels	rs73212370	8	13974211	T	G	0.0582117	-0.152833	0.0330324	3.71425e-06	8243	textfile	0.00259025383929692	21.4017177712705
GCST90199698	Isobutyrylcarnitine (c4) levels	rs10746936	9	74171381	T	C	0.469755	0.0696135	0.0156968	9.21239e-06	8243	textfile	0.00238036949549195	19.6634312442597
GCST90199698	Isobutyrylcarnitine (c4) levels	rs2938016	10	11315304	A	G	0.14177	-0.100863	0.0220059	4.57318e-06	8243	textfile	0.00254211247363787	21.0029407328698
GCST90199698	Isobutyrylcarnitine (c4) levels	rs76370801	10	21531418	T	A	0.0750183	0.137578	0.0291995	2.45692e-06	8243	textfile	0.00268592451049724	22.1943161487454
GCST90199698	Isobutyrylcarnitine (c4) levels	rs1171616	10	59708831	T	G	0.769799	0.143846	0.0186464	1.21539e-14	8243	textfile	0.00716796815503557	59.4977032075376
GCST90199698	Isobutyrylcarnitine (c4) levels	rs10999904	10	71591392	A	G	0.0978539	-0.119035	0.0260573	4.91885e-06	8243	textfile	0.00252526599391749	20.8634026972227
GCST90199698	Isobutyrylcarnitine (c4) levels	rs4076181	11	11560975	T	C	0.249242	0.0865338	0.0181584	1.88381e-06	8243	textfile	0.00274749070351702	22.7044511561638
GCST90199698	Isobutyrylcarnitine (c4) levels	rs7111570	11	134271204	T	C	0.0276081	0.775156	0.0463532	8.94066e-63	8243	textfile	0.032812853551873	279.584697867455
GCST90199698	Isobutyrylcarnitine (c4) levels	rs17419942	12	27866608	T	C	0.045358	-0.174599	0.0372747	2.81177e-06	8243	textfile	0.00265469991557165	21.9356144781291
GCST90199698	Isobutyrylcarnitine (c4) levels	rs9600076	13	73148694	C	A	0.0309483	0.199831	0.0448813	8.49043e-06	8243	textfile	0.00239919946946725	19.8193534100662
GCST90199698	Isobutyrylcarnitine (c4) levels	rs137953078	13	73706473	C	T	0.0103175	0.356478	0.0762052	2.89864e-06	8243	textfile	0.00264764387215017	21.8771560685947
GCST90199698	Isobutyrylcarnitine (c4) levels	rs118057342	15	31405249	A	G	0.00889593	-0.406794	0.0823501	7.81961e-07	8243	textfile	0.00295156107057721	24.3958205368081
GCST90199698	Isobutyrylcarnitine (c4) levels	rs79495512	15	76199996	C	T	0.0877236	0.139457	0.0271292	2.74045e-07	8243	textfile	0.00319544521641139	26.4180815607965
GCST90199698	Isobutyrylcarnitine (c4) levels	rs138449764	16	6491089	G	T	0.0162918	0.282029	0.061021	3.80354e-06	8243	textfile	0.00258475625843403	21.3561768374918
GCST90199698	Isobutyrylcarnitine (c4) levels	rs58452291	16	71516833	A	G	0.283074	-0.0810424	0.017104	2.1561e-06	8243	textfile	0.00271620581006352	22.4452179120343
GCST90199698	Isobutyrylcarnitine (c4) levels	rs191504380	17	2553978	T	C	0.00139733	-0.940072	0.205959	5.00986e-06	8243	textfile	0.00252103648733796	20.8283707748473
GCST90199698	Isobutyrylcarnitine (c4) levels	rs4350602	17	75359688	T	C	0.7305	0.101579	0.0173281	4.57168e-09	8243	textfile	0.00415158478548204	34.3558414056295
GCST90199699	3-methylxanthine levels	rs79149266	1	11429183	T	A	0.0126441	0.325032	0.0696894	3.10111e-06	8085	textfile	0.00268331618101279	21.7476003791219
GCST90199699	3-methylxanthine levels	rs35757962	2	14434613	T	C	0.0213543	-0.239907	0.0535463	7.45162e-06	8085	textfile	0.00247668024058906	20.0687101625952
GCST90199699	3-methylxanthine levels	rs112705243	2	21483693	A	G	0.00981976	0.376056	0.0783431	1.58577e-06	8085	textfile	0.00284176131142477	23.0354178394551
GCST90199699	3-methylxanthine levels	rs186066346	2	61643705	A	C	0.00640468	0.444759	0.09795	5.6074e-06	8085	textfile	0.00254363324217705	20.6126184379842
GCST90199699	3-methylxanthine levels	rs78453216	4	42176777	A	C	0.21646	0.0848639	0.0191164	9.02436e-06	8085	textfile	0.00243162389730478	19.7027255802776
GCST90199699	3-methylxanthine levels	rs182687982	4	116977565	T	C	0.00514697	-0.477422	0.10768	9.26191e-06	8085	textfile	0.00242549330195112	19.6529304107459
GCST90199699	3-methylxanthine levels	rs1527707	6	46443371	A	G	0.233147	0.0810211	0.0182657	9.17721e-06	8085	textfile	0.00242766078896953	19.6705355450816
GCST90199699	3-methylxanthine levels	rs116892987	6	102527357	A	G	0.0123327	-0.365035	0.0708699	2.59412e-07	8085	textfile	0.00327071399352771	26.5239334098515
GCST90199699	3-methylxanthine levels	rs6569661	6	130185619	G	A	0.726704	-0.0890327	0.0177975	5.65788e-07	8085	textfile	0.00308573673089572	25.0192126994348
GCST90199699	3-methylxanthine levels	rs180747702	6	144118592	T	C	0.0109154	-0.349902	0.0748375	2.93244e-06	8085	textfile	0.00269650744142992	21.8548012833696
GCST90199699	3-methylxanthine levels	rs77910442	10	25422750	A	G	0.0740672	-0.131593	0.029621	8.88933e-06	8085	textfile	0.00243515861009673	19.731436222218
GCST90199699	3-methylxanthine levels	rs143087551	10	38516132	A	G	0.00203519	-0.793099	0.177766	8.13921e-06	8085	textfile	0.00245589325917412	19.8998571389104
GCST90199699	3-methylxanthine levels	rs78937667	11	7329252	C	T	0.0456077	-0.191969	0.0373094	2.67058e-07	8085	textfile	0.00326381756220432	26.4678235024783
GCST90199699	3-methylxanthine levels	rs7940662	11	102237078	G	T	0.0519085	-0.157102	0.0353601	8.87477e-06	8085	textfile	0.00243555195022217	19.7346311329887
GCST90199699	3-methylxanthine levels	rs111796206	11	134147737	T	C	0.123086	-0.115436	0.0238656	1.31866e-06	8085	textfile	0.00288537911880574	23.390008459304
GCST90199699	3-methylxanthine levels	rs79654336	12	26170389	A	G	0.047504	-0.169477	0.0363027	3.03503e-06	8085	textfile	0.00268840396029861	21.7889467016972
GCST90199699	3-methylxanthine levels	rs7485338	12	71346172	A	G	0.685902	-0.0807483	0.0175523	4.21604e-06	8085	textfile	0.00261085841502976	21.1588112290349
GCST90199699	3-methylxanthine levels	rs34180124	15	41908697	A	T	0.0414807	-0.182911	0.0386325	2.19435e-06	8085	textfile	0.00276497698047579	22.4112755943072
GCST90199699	3-methylxanthine levels	rs78785915	16	78772122	G	A	0.0564376	-0.185265	0.0341153	5.61823e-08	8085	textfile	0.00363435288179122	29.4836282528247
GCST90199699	3-methylxanthine levels	rs4510117	18	76705747	G	A	0.810751	-0.0996801	0.0197508	4.49036e-07	8085	textfile	0.00314051930083083	25.4647901736476
GCST90199699	3-methylxanthine levels	rs56113850	19	40847202	C	T	0.577247	0.102938	0.0155847	3.97426e-11	8085	textfile	0.00536707133298638	43.6161284572276
GCST90199699	3-methylxanthine levels	rs114587740	19	53640557	C	A	0.0902445	-0.123198	0.0274417	7.14114e-06	8085	textfile	0.00248670323839997	20.1501296686883
GCST90199699	3-methylxanthine levels	rs4239694	20	36939427	G	T	0.311441	-0.0781726	0.0169873	4.18834e-06	8085	textfile	0.00261242799081516	21.1715646378281
GCST90199699	3-methylxanthine levels	rs12627283	21	38830424	A	G	0.336232	0.079183	0.0166425	1.95645e-06	8085	textfile	0.00279210955173219	22.6318120051238
GCST90199699	3-methylxanthine levels	rs139776	22	24917479	T	C	0.331781	-0.0806676	0.0169773	2.01912e-06	8085	textfile	0.00278464578036981	22.5711444849774
GCST90199699	3-methylxanthine levels	rs142641102	22	45477253	A	C	0.00945168	-0.362072	0.0806082	7.06385e-06	8085	textfile	0.0024892527434852	20.1708402450092
GCST90199700	3-hydroxylaurate levels	rs10788817	1	151910380	G	C	0.601933	0.107101	0.0152709	2.3263e-12	8206	textfile	0.00595841605700486	49.175855538928
GCST90199700	3-hydroxylaurate levels	rs78085499	1	175877423	T	C	0.0269545	-0.214162	0.0459171	3.09984e-06	8206	textfile	0.00264395850697455	21.7485378228101
GCST90199700	3-hydroxylaurate levels	rs6795560	3	14791567	T	C	0.0316332	-0.201114	0.0429259	2.79774e-06	8206	textfile	0.00266780520037663	21.9452194344204
GCST90199700	3-hydroxylaurate levels	rs6844622	4	56743629	G	C	0.579544	-0.0765279	0.0154597	7.41566e-07	8206	textfile	0.00297722074322714	24.4980550952337
GCST90199700	3-hydroxylaurate levels	rs1500511	5	17378659	T	C	0.403034	-0.079424	0.0155803	3.43741e-07	8206	textfile	0.00315680108322865	25.9804110766373
GCST90199700	3-hydroxylaurate levels	rs710362	5	87845250	G	A	0.0490473	0.156938	0.0345569	5.58724e-06	8206	textfile	0.00250706152616538	20.6196274352876
GCST90199700	3-hydroxylaurate levels	rs78283788	7	146860036	C	A	0.0142139	0.300773	0.0637358	2.36933e-06	8206	textfile	0.00270646430659235	22.264090136557
GCST90199700	3-hydroxylaurate levels	rs117822743	7	158119914	T	C	0.0177088	0.265639	0.057062	3.23549e-06	8206	textfile	0.00263398167350019	21.6662541658017
GCST90199700	3-hydroxylaurate levels	rs10134992	14	38017356	G	T	0.0590176	-0.143609	0.0322178	8.29411e-06	8206	textfile	0.00241540396887918	19.8639536331279
GCST90199700	3-hydroxylaurate levels	rs144872231	15	86859213	T	C	0.0131837	-0.340328	0.0660982	2.62127e-07	8206	textfile	0.0032202071497012	26.5039275932797
GCST90199700	3-hydroxylaurate levels	rs117212316	18	21565217	C	T	0.00591824	-0.458639	0.0981736	2.98702e-06	8206	textfile	0.00265257387988457	21.8195941962076
GCST90199700	3-hydroxylaurate levels	rs148758368	20	22738936	T	A	0.00855014	0.368433	0.0813538	5.93265e-06	8206	textfile	0.00249313467284632	20.5047980790819
GCST90199701	Pyridoxate levels	rs780598	1	4452045	A	G	0.120056	-0.112598	0.0237533	2.13418e-06	8089	textfile	0.00277021738414374	22.4649808661001
GCST90199701	Pyridoxate levels	rs72673300	1	74395727	A	G	0.0533779	0.153106	0.0343738	8.42311e-06	8089	textfile	0.0024466431354991	19.8345310560353
GCST90199701	Pyridoxate levels	rs114037693	1	163511808	C	G	0.00676766	0.410242	0.0928193	9.87937e-06	8089	textfile	0.0024091358573979	19.5297314551107
GCST90199701	Pyridoxate levels	rs147647394	2	3246716	T	C	0.0198983	0.244235	0.0544517	7.27912e-06	8089	textfile	0.00248095721323118	20.1134014718648
GCST90199701	Pyridoxate levels	rs62185065	2	223718305	C	G	0.5632	0.0711308	0.0154908	4.39432e-06	8089	textfile	0.00259981414345905	21.0794997597658
GCST90199701	Pyridoxate levels	rs148487090	2	227749462	T	C	0.108173	0.111363	0.0248654	7.51213e-06	8089	textfile	0.00247354906207189	20.0531938237496
GCST90199701	Pyridoxate levels	rs140718044	3	87530094	C	T	0.00396334	0.570211	0.118213	1.41004e-06	8089	textfile	0.00286812758928468	23.2612640878372
GCST90199701	Pyridoxate levels	rs12651574	4	44264328	T	A	0.19316	0.0930846	0.0196272	2.10945e-06	8089	textfile	0.00277292551178683	22.4870033992294
GCST90199701	Pyridoxate levels	rs35737522	4	95547353	C	A	0.292194	0.0781342	0.0174801	7.82599e-06	8089	textfile	0.00246392955634083	19.9750153528445
GCST90199701	Pyridoxate levels	rs186411642	4	105740999	A	C	0.00408821	0.573174	0.120038	1.79751e-06	8089	textfile	0.00281072415554318	22.7943950025223
GCST90199701	Pyridoxate levels	rs537084084	6	100185021	T	A	0.00925926	0.370547	0.079773	3.4005e-06	8089	textfile	0.00266025363425358	21.5708550858448
GCST90199701	Pyridoxate levels	rs61577547	7	11785794	T	C	0.025296	0.241647	0.0488327	7.48013e-07	8089	textfile	0.00301810106602261	24.4812702688208
GCST90199701	Pyridoxate levels	rs147773070	7	27411552	G	A	0.0174281	0.278218	0.0582232	1.76622e-06	8089	textfile	0.00281487596207308	22.8281603450987
GCST90199701	Pyridoxate levels	rs7918084	10	92669710	T	C	0.554942	0.0720526	0.0155056	3.37002e-06	8089	textfile	0.0026623768498312	21.5881172882847
GCST90199701	Pyridoxate levels	rs10769857	11	7959165	G	A	0.372713	-0.0734024	0.0158516	3.64607e-06	8089	textfile	0.00264380709528484	21.4371436520584
GCST90199701	Pyridoxate levels	rs79879497	11	95387605	C	T	0.0127475	0.343209	0.0685362	5.50831e-07	8089	textfile	0.00309056700155806	25.0708986336165
GCST90199701	Pyridoxate levels	rs117284243	11	123048271	T	A	0.0063197	0.466933	0.0967734	1.39992e-06	8089	textfile	0.00286981673976659	23.275002967627
GCST90199701	Pyridoxate levels	rs118132523	12	66693901	T	G	0.00731828	0.401235	0.0900838	8.42788e-06	8089	textfile	0.00244650205327689	19.8333845208038
GCST90199701	Pyridoxate levels	rs149053219	13	34656395	A	G	0.0109129	0.359193	0.0742272	1.30424e-06	8089	textfile	0.00288655150183891	23.4111193972271
GCST90199701	Pyridoxate levels	rs80089268	13	65070456	T	C	0.039472	-0.177203	0.0392903	6.48004e-06	8089	textfile	0.0025083370300579	20.3359309306723
GCST90199701	Pyridoxate levels	rs75590589	13	94159279	T	A	0.102041	-0.116373	0.0251176	3.60149e-06	8089	textfile	0.00264668575697881	21.4605470408777
GCST90199701	Pyridoxate levels	rs181087352	14	48584341	A	T	0.0230128	0.235882	0.050981	3.71262e-06	8089	textfile	0.00263955192050074	21.4025495217833
GCST90199701	Pyridoxate levels	rs17129121	14	93615273	T	C	0.133709	0.100665	0.0222361	5.97983e-06	8089	textfile	0.00252723698732872	20.4895474587186
GCST90199701	Pyridoxate levels	rs139624237	17	63202284	A	G	0.0210683	-0.247876	0.0530119	2.92725e-06	8089	textfile	0.00269559795994896	21.8582216798756
GCST90199701	Pyridoxate levels	rs522043	18	79720478	A	G	0.154834	0.101122	0.0212015	1.84611e-06	8089	textfile	0.00280442372450898	22.7431561066598
GCST90199701	Pyridoxate levels	rs11668053	19	19691756	G	A	0.367863	0.0809662	0.0164631	8.74205e-07	8089	textfile	0.00298121150534046	24.1811465560134
GCST90199702	5-hydroxyhexanoate levels	rs1323009	1	188035902	A	G	0.0260931	0.262208	0.0512087	3.04937e-07	7097	textfile	0.00368068050329936	26.2109021273429
GCST90199702	5-hydroxyhexanoate levels	rs36043527	2	12981020	C	T	0.326017	-0.0889066	0.0180678	8.62225e-07	7097	textfile	0.00340019206148612	24.2066700034247
GCST90199702	5-hydroxyhexanoate levels	rs2577620	2	108473496	G	A	0.157757	0.100767	0.0225727	8.03955e-06	7097	textfile	0.00280012262069939	19.9226558732373
GCST90199702	5-hydroxyhexanoate levels	rs34321271	2	121871958	T	C	0.115799	0.127946	0.0259802	8.44664e-07	7097	textfile	0.00340574415850549	24.2463316068316
GCST90199702	5-hydroxyhexanoate levels	rs67816826	3	181757516	T	C	0.0697744	0.159531	0.0335054	1.92303e-06	7097	textfile	0.00318420241767533	22.6640831818686
GCST90199702	5-hydroxyhexanoate levels	rs73232175	4	41320349	G	A	0.024197	0.243472	0.0532321	4.78987e-06	7097	textfile	0.00293898775798963	20.913582907076
GCST90199702	5-hydroxyhexanoate levels	rs62364248	5	84133232	C	T	0.0181741	0.27404	0.0616399	8.75606e-06	7097	textfile	0.00277729122009208	19.7597598139958
GCST90199702	5-hydroxyhexanoate levels	rs113394196	5	126577999	C	T	0.093918	0.126862	0.0284621	8.30219e-06	7097	textfile	0.00279151770094871	19.8612611502953
GCST90199702	5-hydroxyhexanoate levels	rs1234128	6	46865231	G	A	0.117203	0.114149	0.0258373	9.96222e-06	7097	textfile	0.00274272568940193	19.5131580060513
GCST90199702	5-hydroxyhexanoate levels	rs566247205	6	154529566	G	A	0.00631295	0.464632	0.10494	9.529e-06	7097	textfile	0.00275463041063988	19.5980882533831
GCST90199702	5-hydroxyhexanoate levels	rs289558	8	13390923	T	C	0.924616	-0.155393	0.0316191	8.90029e-07	7097	textfile	0.00339167009206412	24.1457938701133
GCST90199702	5-hydroxyhexanoate levels	rs118149671	10	81565851	T	G	0.0131224	-0.321473	0.0724929	9.22702e-06	7097	textfile	0.00276325856443899	19.65964419489
GCST90199702	5-hydroxyhexanoate levels	rs116845450	10	129004289	T	C	0.0403042	-0.190663	0.0420472	5.774e-06	7097	textfile	0.00288886630520886	20.5558896524474
GCST90199702	5-hydroxyhexanoate levels	rs192540541	11	33419883	C	T	0.0314591	0.217928	0.0475352	4.54955e-06	7097	textfile	0.00295281556588542	21.0122718032122
GCST90199702	5-hydroxyhexanoate levels	rs10896072	11	65983146	G	C	0.100086	0.123215	0.0275844	7.93809e-06	7097	textfile	0.0028035351400393	19.9470039450773
GCST90199702	5-hydroxyhexanoate levels	rs11219832	11	124897394	T	C	0.0555164	0.163905	0.0362189	6.02771e-06	7097	textfile	0.00287731680668402	20.4734714067931
GCST90199702	5-hydroxyhexanoate levels	rs7136437	12	25943988	A	G	0.674274	0.0830624	0.0181434	4.69215e-06	7097	textfile	0.00294453089147801	20.9531438543893
GCST90199702	5-hydroxyhexanoate levels	rs112156059	14	97621652	G	A	0.0208245	0.267691	0.0578881	3.75897e-06	7097	textfile	0.00300405262996174	21.3779739685019
GCST90199702	5-hydroxyhexanoate levels	rs74891946	16	71924122	G	C	0.0993767	-0.12874	0.0275549	2.98107e-06	7097	textfile	0.00306634335784229	21.8226217752222
GCST90199702	5-hydroxyhexanoate levels	rs148641172	18	12835479	A	G	0.0226241	0.256697	0.0561793	4.89502e-06	7097	textfile	0.00293317786583457	20.8721185943703
GCST90199702	5-hydroxyhexanoate levels	rs11663973	18	36539854	A	G	0.385191	-0.0775082	0.017033	5.3522e-06	7097	textfile	0.00290919555573294	20.7009656251212
GCST90199702	5-hydroxyhexanoate levels	rs7248502	19	49396380	A	G	0.534847	-0.0734705	0.0165507	9.03259e-06	7097	textfile	0.00276894447487662	19.7002098364301
GCST90199703	Gamma-glutamylvaline levels	rs76683466	1	154747658	T	C	0.047164	-0.156926	0.0354827	9.75159e-06	8179	textfile	0.00238571708709359	19.5546605088726
GCST90199703	Gamma-glutamylvaline levels	rs11264359	1	155313038	G	A	0.265271	0.0754303	0.0169381	8.4563e-06	8179	textfile	0.0024188576320135	19.8269574443081
GCST90199703	Gamma-glutamylvaline levels	rs78873744	1	183135970	A	G	0.0231946	-0.233028	0.0499864	3.13409e-06	8179	textfile	0.0026500852320091	21.7273262084545
GCST90199703	Gamma-glutamylvaline levels	rs3755840	4	5708742	C	T	0.0679522	-0.144666	0.0298356	1.24223e-06	8179	textfile	0.00286626668236718	23.5048337836651
GCST90199703	Gamma-glutamylvaline levels	rs12649558	4	180381064	G	A	0.319569	0.0707147	0.0160018	9.9084e-06	8179	textfile	0.00238202211461772	19.5243021507246
GCST90199703	Gamma-glutamylvaline levels	rs72737428	5	19532190	T	A	0.0275123	0.204921	0.0459822	8.32995e-06	8179	textfile	0.00242236696887186	19.855792720893
GCST90199703	Gamma-glutamylvaline levels	rs274554	5	132389258	C	T	0.838569	-0.152825	0.020322	5.47033e-14	8179	textfile	0.00686693832138465	56.5392058935735
GCST90199703	Gamma-glutamylvaline levels	rs143145930	6	57136304	G	A	0.0103207	-0.330546	0.0747074	9.66468e-06	8179	textfile	0.00238780089567218	19.5717814411665
GCST90199703	Gamma-glutamylvaline levels	rs6930584	6	89973842	A	G	0.201262	0.0867954	0.0188615	4.1903e-06	8179	textfile	0.00258236600534735	21.1706772629994
GCST90199703	Gamma-glutamylvaline levels	rs190374566	7	132915956	A	T	0.0951195	-0.117997	0.0256883	4.36082e-06	8179	textfile	0.00257307285355096	21.0942938784297
[truncated: 32,844 more rows]
