# Supplementary material for: Identifying the plasma metabolome responsible for mediating immune cell action in severe COVID-19: a Mendelian randomization investigation
Source: Front Cell Infect Microbiol. 2024 Aug 19;14:1393432. doi: 10.3389/fcimb.2024.1393432 (PMC11366714; doi:10.3389/fcimb.2024.1393432)
Supplement: Supplementary File 5 — MR analysis results of the effect of plasma metabolites on sCOVID-19. [file DataSheet5.csv]

id.exposure	id.outcome	outcome	exposure	method	nsnp	b	se	pval	lo_ci	up_ci	or	or_lci95	or_uci95
GCST90199621	ebi-a-GCST011075	sCOVID-19	Carnitine levels	MR Egger	25	-0.118153913	0.095976468	0.230736823	-0.306267789	0.069959963	0.888559281	0.736189449	1.072465243
GCST90199621	ebi-a-GCST011075	sCOVID-19	Carnitine levels	Weighted median	25	-0.098918023	0.065870139	0.133171331	-0.228023496	0.030187451	0.905816961	0.796105554	1.030647711
GCST90199621	ebi-a-GCST011075	sCOVID-19	Carnitine levels	Inverse variance weighted	25	-0.053784184	0.058485656	0.357774899	-0.16841607	0.060847701	0.947636599	0.845002181	1.062737049
GCST90199621	ebi-a-GCST011075	sCOVID-19	Carnitine levels	Simple mode	25	-0.046554339	0.157744089	0.770435875	-0.355732753	0.262624076	0.954512692	0.700659844	1.300337799
GCST90199621	ebi-a-GCST011075	sCOVID-19	Carnitine levels	Weighted mode	25	-0.09013034	0.066110869	0.185434928	-0.219707643	0.039446963	0.913812071	0.802753454	1.040235326
GCST90199622	ebi-a-GCST011075	sCOVID-19	Benzoate levels	MR Egger	14	0.234051989	0.272278275	0.406851603	-0.299613431	0.767717408	1.263710189	0.741104654	2.154842011
GCST90199622	ebi-a-GCST011075	sCOVID-19	Benzoate levels	Weighted median	14	-0.049099373	0.155537627	0.752249045	-0.353953122	0.255754376	0.952086513	0.701907871	1.291435481
GCST90199622	ebi-a-GCST011075	sCOVID-19	Benzoate levels	Inverse variance weighted	14	-0.112560887	0.135585804	0.406435917	-0.378309062	0.153187288	0.89354294	0.685018755	1.16554325
GCST90199622	ebi-a-GCST011075	sCOVID-19	Benzoate levels	Simple mode	14	0.205116993	0.304963799	0.512983657	-0.392612052	0.802846039	1.227668685	0.675290674	2.231883926
GCST90199622	ebi-a-GCST011075	sCOVID-19	Benzoate levels	Weighted mode	14	0.198123351	0.286780654	0.501807835	-0.363966731	0.760213433	1.219112764	0.694914314	2.138732649
GCST90199623	ebi-a-GCST011075	sCOVID-19	Maltotriose levels	MR Egger	24	0.088359866	0.15144748	0.565533951	-0.208477195	0.385196927	1.092381162	0.811819548	1.469903757
GCST90199623	ebi-a-GCST011075	sCOVID-19	Maltotriose levels	Weighted median	24	0.026854435	0.100525603	0.789361173	-0.170175746	0.223884617	1.027218265	0.843516559	1.250926676
GCST90199623	ebi-a-GCST011075	sCOVID-19	Maltotriose levels	Inverse variance weighted	24	-0.034560504	0.071935143	0.630914719	-0.175553384	0.106432376	0.96602989	0.838992608	1.112302706
GCST90199623	ebi-a-GCST011075	sCOVID-19	Maltotriose levels	Simple mode	24	0.032762456	0.208573712	0.876553713	-0.376042019	0.44156693	1.033305054	0.686573483	1.55514211
GCST90199623	ebi-a-GCST011075	sCOVID-19	Maltotriose levels	Weighted mode	24	0.016373571	0.223573456	0.942251702	-0.421830404	0.454577545	1.016508352	0.655845259	1.575507661
GCST90199624	ebi-a-GCST011075	sCOVID-19	Hippurate levels	MR Egger	19	0.02365751	0.261750707	0.929040163	-0.489373875	0.536688895	1.023939569	0.613010095	1.71033438
GCST90199624	ebi-a-GCST011075	sCOVID-19	Hippurate levels	Weighted median	19	0.125903367	0.149477022	0.399624276	-0.167071596	0.41887833	1.134172565	0.846139029	1.520255374
GCST90199624	ebi-a-GCST011075	sCOVID-19	Hippurate levels	Inverse variance weighted	19	0.112405432	0.111174512	0.31198199	-0.105496612	0.330307475	1.118966433	0.899877522	1.391395882
GCST90199624	ebi-a-GCST011075	sCOVID-19	Hippurate levels	Simple mode	19	-0.315940803	0.351960271	0.381216831	-1.005782935	0.373901329	0.729102609	0.365758158	1.453393735
GCST90199624	ebi-a-GCST011075	sCOVID-19	Hippurate levels	Weighted mode	19	0.388496621	0.347646643	0.278473073	-0.2928908	1.069884042	1.474762	0.746103611	2.915041459
GCST90199625	ebi-a-GCST011075	sCOVID-19	Methionine sulfoxide levels	MR Egger	25	-0.056181577	0.22704965	0.806761851	-0.50119889	0.388835736	0.945367463	0.605803932	1.475262199
GCST90199625	ebi-a-GCST011075	sCOVID-19	Methionine sulfoxide levels	Weighted median	25	0.024489795	0.12543514	0.845206075	-0.221363079	0.270342669	1.024792133	0.801425647	1.310413412
GCST90199625	ebi-a-GCST011075	sCOVID-19	Methionine sulfoxide levels	Inverse variance weighted	25	-0.003264287	0.090874119	0.971345374	-0.181377559	0.174848986	0.996741035	0.834120369	1.191066335
GCST90199625	ebi-a-GCST011075	sCOVID-19	Methionine sulfoxide levels	Simple mode	25	0.137764498	0.234988635	0.563174417	-0.322813225	0.598342222	1.147705232	0.724109087	1.819100635
GCST90199625	ebi-a-GCST011075	sCOVID-19	Methionine sulfoxide levels	Weighted mode	25	-0.001720293	0.2116247	0.993581278	-0.416504705	0.413064119	0.998281186	0.65934741	1.511441935
GCST90199626	ebi-a-GCST011075	sCOVID-19	Xanthurenate levels	MR Egger	4	0.839892243	0.63636642	0.317711523	-0.407385939	2.087170426	2.316117386	0.665387342	8.062070632
GCST90199626	ebi-a-GCST011075	sCOVID-19	Xanthurenate levels	Weighted median	4	0.066110691	0.148287462	0.655721552	-0.224532734	0.356754115	1.068344966	0.798889425	1.428684535
GCST90199626	ebi-a-GCST011075	sCOVID-19	Xanthurenate levels	Inverse variance weighted	4	0.055532746	0.127785327	0.663868457	-0.194926495	0.305991988	1.057103633	0.822895143	1.357971426
GCST90199626	ebi-a-GCST011075	sCOVID-19	Xanthurenate levels	Simple mode	4	0.198786559	0.25818895	0.497414123	-0.307263784	0.704836902	1.219921557	0.735456574	2.023516626
GCST90199626	ebi-a-GCST011075	sCOVID-19	Xanthurenate levels	Weighted mode	4	0.192620767	0.164732119	0.326738531	-0.130254187	0.515495721	1.212422915	0.877872259	1.674468365
GCST90199627	ebi-a-GCST011075	sCOVID-19	N-alpha-acetylornithine levels	MR Egger	18	0.286531136	0.18247731	0.135925031	-0.071124391	0.644186663	1.331799634	0.931346033	1.904437449
GCST90199627	ebi-a-GCST011075	sCOVID-19	N-alpha-acetylornithine levels	Weighted median	18	-0.006834317	0.113595875	0.952025477	-0.229482231	0.215813598	0.993188984	0.794945094	1.240871057
GCST90199627	ebi-a-GCST011075	sCOVID-19	N-alpha-acetylornithine levels	Inverse variance weighted	18	-0.046791772	0.082443672	0.570333434	-0.20838137	0.114797826	0.954286086	0.811897344	1.121646647
GCST90199627	ebi-a-GCST011075	sCOVID-19	N-alpha-acetylornithine levels	Simple mode	18	-0.092470662	0.20870181	0.663297735	-0.50152621	0.316584885	0.911675957	0.605605673	1.372432736
GCST90199627	ebi-a-GCST011075	sCOVID-19	N-alpha-acetylornithine levels	Weighted mode	18	0.027814887	0.137763595	0.842388878	-0.242201759	0.297831533	1.028205333	0.784897801	1.346934855
GCST90199628	ebi-a-GCST011075	sCOVID-19	3-methylhistidine levels	MR Egger	28	-0.18784103	0.21293125	0.385769641	-0.605186281	0.22950422	0.828746442	0.545972713	1.257976176
GCST90199628	ebi-a-GCST011075	sCOVID-19	3-methylhistidine levels	Weighted median	28	0.082652751	0.115661644	0.47485122	-0.144044071	0.309349573	1.086164573	0.865849588	1.362538594
GCST90199628	ebi-a-GCST011075	sCOVID-19	3-methylhistidine levels	Inverse variance weighted	28	0.039061285	0.081058407	0.629883657	-0.119813193	0.197935763	1.039834208	0.887086135	1.218884094
GCST90199628	ebi-a-GCST011075	sCOVID-19	3-methylhistidine levels	Simple mode	28	0.237443765	0.24562412	0.342276002	-0.243979509	0.71886704	1.268003689	0.783503689	2.052106938
GCST90199628	ebi-a-GCST011075	sCOVID-19	3-methylhistidine levels	Weighted mode	28	0.213726958	0.231589008	0.364248135	-0.240187497	0.667641412	1.238284505	0.786480384	1.949633512
GCST90199629	ebi-a-GCST011075	sCOVID-19	Glycerophosphorylcholine (GPC) levels	MR Egger	30	0.147025753	0.185438253	0.434529066	-0.216433224	0.510484729	1.158383794	0.805386314	1.666098606
GCST90199629	ebi-a-GCST011075	sCOVID-19	Glycerophosphorylcholine (GPC) levels	Weighted median	30	-0.114001352	0.110830035	0.303660986	-0.331228221	0.103225517	0.89225675	0.718041278	1.108741421
GCST90199629	ebi-a-GCST011075	sCOVID-19	Glycerophosphorylcholine (GPC) levels	Inverse variance weighted	30	-0.010981432	0.078691586	0.889015335	-0.16521694	0.143254076	0.989078644	0.847709782	1.154022974
GCST90199629	ebi-a-GCST011075	sCOVID-19	Glycerophosphorylcholine (GPC) levels	Simple mode	30	-0.146109062	0.219077224	0.510089229	-0.575500421	0.283282297	0.864063461	0.56242335	1.327479852
GCST90199629	ebi-a-GCST011075	sCOVID-19	Glycerophosphorylcholine (GPC) levels	Weighted mode	30	-0.151580735	0.212812697	0.48198739	-0.56869362	0.26553215	0.8593485	0.566264713	1.304124782
GCST90199630	ebi-a-GCST011075	sCOVID-19	Phenylacetate levels	MR Egger	5	0.088081004	0.532547417	0.879149926	-0.955711933	1.13187394	1.092076581	0.384538282	3.101463015
GCST90199630	ebi-a-GCST011075	sCOVID-19	Phenylacetate levels	Weighted median	5	0.199112494	0.250624265	0.426924109	-0.292111065	0.690336054	1.220319237	0.746685601	1.994385641
GCST90199630	ebi-a-GCST011075	sCOVID-19	Phenylacetate levels	Inverse variance weighted	5	0.392059538	0.218843418	0.073211955	-0.036873561	0.820992636	1.480025826	0.963797989	2.272754736
GCST90199630	ebi-a-GCST011075	sCOVID-19	Phenylacetate levels	Simple mode	5	0.188208027	0.345361565	0.614742241	-0.48870064	0.865116694	1.207084596	0.613422934	2.375283251
GCST90199630	ebi-a-GCST011075	sCOVID-19	Phenylacetate levels	Weighted mode	5	0.15799369	0.293132269	0.618496012	-0.416545558	0.732532938	1.171158804	0.659320475	2.08034332
GCST90199631	ebi-a-GCST011075	sCOVID-19	3-methyl-2-oxovalerate levels	MR Egger	16	-0.313003305	0.284036428	0.28905377	-0.869714705	0.243708094	0.731247496	0.419071091	1.275971813
GCST90199631	ebi-a-GCST011075	sCOVID-19	3-methyl-2-oxovalerate levels	Weighted median	16	-0.079706767	0.156596568	0.610756191	-0.386636041	0.227222507	0.923387074	0.679338301	1.255109108
GCST90199631	ebi-a-GCST011075	sCOVID-19	3-methyl-2-oxovalerate levels	Inverse variance weighted	16	-0.052229902	0.113619115	0.645736657	-0.274923367	0.170463563	0.949110639	0.759630334	1.185854443
GCST90199631	ebi-a-GCST011075	sCOVID-19	3-methyl-2-oxovalerate levels	Simple mode	16	-0.08735311	0.276946355	0.756792037	-0.630167965	0.455461745	0.916353465	0.532502352	1.576901342
GCST90199631	ebi-a-GCST011075	sCOVID-19	3-methyl-2-oxovalerate levels	Weighted mode	16	-0.131406769	0.251941387	0.609580699	-0.625211887	0.36239835	0.876861022	0.535148025	1.436771166
GCST90199632	ebi-a-GCST011075	sCOVID-19	Tartarate levels	Wald ratio	1	-0.3481724	0.480437191	0.468636646	-1.289829294	0.593484493	0.705977155	0.275317778	1.810285365
GCST90199634	ebi-a-GCST011075	sCOVID-19	5-hydroxylysine levels	MR Egger	25	0.016703535	0.101040019	0.870139699	-0.181334901	0.214741971	1.016843819	0.834155952	1.239542018
GCST90199634	ebi-a-GCST011075	sCOVID-19	5-hydroxylysine levels	Weighted median	25	-0.040429914	0.090972822	0.656740765	-0.218736646	0.137876818	0.960376471	0.803533304	1.147834149
GCST90199634	ebi-a-GCST011075	sCOVID-19	5-hydroxylysine levels	Inverse variance weighted	25	-0.005705645	0.064316618	0.929310932	-0.131766215	0.120354926	0.994310602	0.876545894	1.1278971
GCST90199634	ebi-a-GCST011075	sCOVID-19	5-hydroxylysine levels	Simple mode	25	0.202938004	0.190671786	0.297770197	-0.170778697	0.576654706	1.224996521	0.843008113	1.780073589
GCST90199634	ebi-a-GCST011075	sCOVID-19	5-hydroxylysine levels	Weighted mode	25	-0.078086249	0.084638709	0.365406969	-0.243978117	0.08780562	0.924884653	0.783504779	1.091775882
GCST90199635	ebi-a-GCST011075	sCOVID-19	3-phenylpropionate hydrocinnamate levels	MR Egger	26	0.12622218	0.16429773	0.449830812	-0.195801369	0.44824573	1.134534212	0.822175528	1.565563355
GCST90199635	ebi-a-GCST011075	sCOVID-19	3-phenylpropionate hydrocinnamate levels	Weighted median	26	0.173086603	0.115478383	0.133908442	-0.053251028	0.399424233	1.188969068	0.948141973	1.490966002
GCST90199635	ebi-a-GCST011075	sCOVID-19	3-phenylpropionate hydrocinnamate levels	Inverse variance weighted	26	0.130717059	0.0835007	0.117474937	-0.032944312	0.29437843	1.139645284	0.967592442	1.342291772
GCST90199635	ebi-a-GCST011075	sCOVID-19	3-phenylpropionate hydrocinnamate levels	Simple mode	26	0.14183024	0.210711729	0.507058208	-0.271164749	0.55482523	1.152381004	0.762490867	1.741636572
GCST90199635	ebi-a-GCST011075	sCOVID-19	3-phenylpropionate hydrocinnamate levels	Weighted mode	26	0.160948712	0.204058438	0.437681118	-0.239005826	0.56090325	1.174624723	0.787410295	1.75225451
GCST90199636	ebi-a-GCST011075	sCOVID-19	Kynurenine levels	MR Egger	24	0.087471393	0.284636133	0.76149798	-0.470415427	0.645358214	1.091411042	0.624742679	1.906669903
GCST90199636	ebi-a-GCST011075	sCOVID-19	Kynurenine levels	Weighted median	24	-0.037387219	0.120472526	0.756303837	-0.273513369	0.198738932	0.963303054	0.760702166	1.219863457
GCST90199636	ebi-a-GCST011075	sCOVID-19	Kynurenine levels	Inverse variance weighted	24	-0.084937416	0.09202902	0.356037615	-0.265314295	0.095439464	0.918569771	0.766964859	1.100142222
GCST90199636	ebi-a-GCST011075	sCOVID-19	Kynurenine levels	Simple mode	24	-0.083968955	0.212345189	0.696164979	-0.500165526	0.332227616	0.9194598	0.606430271	1.394070125
GCST90199636	ebi-a-GCST011075	sCOVID-19	Kynurenine levels	Weighted mode	24	-0.000499304	0.1629573	0.997581693	-0.319895611	0.318897003	0.999500821	0.726224843	1.375609634
GCST90199637	ebi-a-GCST011075	sCOVID-19	N-acetylglutamate levels	MR Egger	20	0.283845326	0.203276818	0.17959249	-0.114577238	0.68226789	1.328227473	0.891743059	1.97835935
GCST90199637	ebi-a-GCST011075	sCOVID-19	N-acetylglutamate levels	Weighted median	20	-0.01174405	0.11866426	0.921163105	-0.244326	0.2208379	0.988324642	0.783232259	1.247121256
GCST90199637	ebi-a-GCST011075	sCOVID-19	N-acetylglutamate levels	Inverse variance weighted	20	-0.012151969	0.086164761	0.887844845	-0.181034901	0.156730963	0.987921568	0.834406237	1.169680885
GCST90199637	ebi-a-GCST011075	sCOVID-19	N-acetylglutamate levels	Simple mode	20	0.015181632	0.207026075	0.942308456	-0.390589475	0.42095274	1.015297458	0.676657884	1.52341228
GCST90199637	ebi-a-GCST011075	sCOVID-19	N-acetylglutamate levels	Weighted mode	20	0.010645841	0.198394227	0.957766223	-0.378206843	0.399498526	1.01070271	0.68508878	1.491076774
GCST90199638	ebi-a-GCST011075	sCOVID-19	Glycerol 3-phosphate levels	MR Egger	30	0.012365378	0.139504578	0.930000722	-0.261063594	0.28579435	1.012442145	0.770231936	1.330818744
GCST90199638	ebi-a-GCST011075	sCOVID-19	Glycerol 3-phosphate levels	Weighted median	30	0.068686938	0.108053918	0.524989698	-0.14309874	0.280472616	1.071100836	0.86666849	1.323755293
GCST90199638	ebi-a-GCST011075	sCOVID-19	Glycerol 3-phosphate levels	Inverse variance weighted	30	0.046224496	0.070694893	0.513202609	-0.092337493	0.184786486	1.047309502	0.911797372	1.202961563
GCST90199638	ebi-a-GCST011075	sCOVID-19	Glycerol 3-phosphate levels	Simple mode	30	-0.096604674	0.203215013	0.638076244	-0.494906099	0.301696751	0.907914857	0.609628149	1.352151126
GCST90199638	ebi-a-GCST011075	sCOVID-19	Glycerol 3-phosphate levels	Weighted mode	30	0.025551253	0.142035802	0.858487666	-0.252838918	0.303941425	1.025880485	0.776592967	1.355189673
GCST90199639	ebi-a-GCST011075	sCOVID-19	Imidazole lactate levels	MR Egger	26	0.034208866	0.06846633	0.621874941	-0.099985142	0.168402873	1.034800719	0.904850862	1.18341328
GCST90199639	ebi-a-GCST011075	sCOVID-19	Imidazole lactate levels	Weighted median	26	0.03519284	0.0512236	0.492055338	-0.065205416	0.135591095	1.035819437	0.936874994	1.145213515
GCST90199639	ebi-a-GCST011075	sCOVID-19	Imidazole lactate levels	Inverse variance weighted	26	0.030395684	0.042481988	0.474302736	-0.052869013	0.113660381	1.030862349	0.948504246	1.12037156
GCST90199639	ebi-a-GCST011075	sCOVID-19	Imidazole lactate levels	Simple mode	26	-0.05552498	0.118252435	0.642748938	-0.287299753	0.176249792	0.945988392	0.750286794	1.192735958
GCST90199639	ebi-a-GCST011075	sCOVID-19	Imidazole lactate levels	Weighted mode	26	0.026452464	0.043735371	0.550742814	-0.059268864	0.112173792	1.026805436	0.942453344	1.118707266
GCST90199640	ebi-a-GCST011075	sCOVID-19	4-guanidinobutanoate levels	MR Egger	21	0.066756894	0.101752933	0.519646816	-0.132678855	0.266192643	1.069035558	0.875746288	1.304986432
GCST90199640	ebi-a-GCST011075	sCOVID-19	4-guanidinobutanoate levels	Weighted median	21	-0.04880057	0.070539344	0.489050013	-0.187057684	0.089456545	0.952371042	0.829395892	1.09357981
GCST90199640	ebi-a-GCST011075	sCOVID-19	4-guanidinobutanoate levels	Inverse variance weighted	21	-0.021174201	0.065038232	0.744753164	-0.148649136	0.106300735	0.979048399	0.861871461	1.11215629
GCST90199640	ebi-a-GCST011075	sCOVID-19	4-guanidinobutanoate levels	Simple mode	21	0.008422842	0.176885347	0.962493361	-0.338272439	0.355118123	1.008458414	0.713001012	1.426349129
GCST90199640	ebi-a-GCST011075	sCOVID-19	4-guanidinobutanoate levels	Weighted mode	21	-0.050339336	0.070680271	0.484559813	-0.188872667	0.088193995	0.950906693	0.827891918	1.092199983
GCST90199641	ebi-a-GCST011075	sCOVID-19	Glucuronate levels	MR Egger	15	-0.005972892	0.258578028	0.981922106	-0.512785826	0.500840043	0.994044911	0.59882503	1.65010685
GCST90199641	ebi-a-GCST011075	sCOVID-19	Glucuronate levels	Weighted median	15	-0.02183783	0.165414952	0.894969676	-0.346051137	0.302375476	0.978398889	0.707476308	1.353069177
GCST90199641	ebi-a-GCST011075	sCOVID-19	Glucuronate levels	Inverse variance weighted	15	-0.151367878	0.11733597	0.197037412	-0.381346379	0.078610624	0.859531438	0.682941292	1.081783019
GCST90199641	ebi-a-GCST011075	sCOVID-19	Glucuronate levels	Simple mode	15	0.10777181	0.29483532	0.720177837	-0.470105417	0.685649037	1.11379356	0.624936386	1.985059794
GCST90199641	ebi-a-GCST011075	sCOVID-19	Glucuronate levels	Weighted mode	15	0.10777181	0.278109141	0.704201667	-0.437322107	0.652865726	1.11379356	0.645763393	1.921038118
GCST90199642	ebi-a-GCST011075	sCOVID-19	Ribitol levels	MR Egger	34	-0.033826613	0.095467141	0.725417951	-0.220942209	0.153288983	0.96673911	0.801763013	1.165661787
GCST90199642	ebi-a-GCST011075	sCOVID-19	Ribitol levels	Weighted median	34	-0.029217575	0.089738197	0.744736976	-0.205104442	0.146669291	0.971205131	0.814562237	1.157970949
GCST90199642	ebi-a-GCST011075	sCOVID-19	Ribitol levels	Inverse variance weighted	34	0.000822026	0.058426337	0.988774581	-0.113693594	0.115337646	1.000822364	0.892531391	1.122252297
GCST90199642	ebi-a-GCST011075	sCOVID-19	Ribitol levels	Simple mode	34	-0.129927197	0.197927541	0.516093905	-0.517865178	0.258010783	0.878159361	0.595791099	1.294352776
GCST90199642	ebi-a-GCST011075	sCOVID-19	Ribitol levels	Weighted mode	34	-0.049112616	0.091770062	0.596120348	-0.228981938	0.130756705	0.952073905	0.795342899	1.139690467
GCST90199643	ebi-a-GCST011075	sCOVID-19	Glycodeoxycholate levels	MR Egger	18	0.244660992	0.220253481	0.283062584	-0.187035831	0.676357814	1.277188262	0.829414017	1.966701578
GCST90199643	ebi-a-GCST011075	sCOVID-19	Glycodeoxycholate levels	Weighted median	18	-0.008078516	0.12593215	0.948850988	-0.254905529	0.238748497	0.991954027	0.774989708	1.269659174
GCST90199643	ebi-a-GCST011075	sCOVID-19	Glycodeoxycholate levels	Inverse variance weighted	18	-0.005359098	0.089205029	0.952094953	-0.180200955	0.169482759	0.994655236	0.835102376	1.184691921
GCST90199643	ebi-a-GCST011075	sCOVID-19	Glycodeoxycholate levels	Simple mode	18	-0.005875514	0.214169825	0.97843314	-0.425648371	0.413897344	0.994141713	0.653346037	1.51270183
GCST90199643	ebi-a-GCST011075	sCOVID-19	Glycodeoxycholate levels	Weighted mode	18	0.007317482	0.229349049	0.974919062	-0.442206654	0.456841619	1.00734432	0.642616822	1.579078768
GCST90199644	ebi-a-GCST011075	sCOVID-19	Theobromine levels	MR Egger	8	-0.358659444	0.488032976	0.490110845	-1.315204078	0.59788519	0.698612228	0.268419539	1.818269437
GCST90199644	ebi-a-GCST011075	sCOVID-19	Theobromine levels	Weighted median	8	-0.334722557	0.210911271	0.112505804	-0.748108648	0.078663534	0.715536579	0.47326081	1.081840258
GCST90199644	ebi-a-GCST011075	sCOVID-19	Theobromine levels	Inverse variance weighted	8	-0.261784364	0.158586251	0.098792068	-0.572613417	0.049044688	0.769676976	0.564049414	1.050267284
GCST90199644	ebi-a-GCST011075	sCOVID-19	Theobromine levels	Simple mode	8	-0.501545757	0.330353018	0.172753614	-1.149037673	0.145946158	0.605593835	0.316941624	1.157133884
GCST90199644	ebi-a-GCST011075	sCOVID-19	Theobromine levels	Weighted mode	8	-0.508576453	0.334091957	0.171756647	-1.163396689	0.146243782	0.601351021	0.312423172	1.157478326
GCST90199645	ebi-a-GCST011075	sCOVID-19	Quinate levels	MR Egger	17	-0.266308423	0.181836987	0.163688379	-0.622708918	0.090092072	0.766202777	0.536489162	1.094275031
GCST90199645	ebi-a-GCST011075	sCOVID-19	Quinate levels	Weighted median	17	-0.053642945	0.138484554	0.698492019	-0.325072671	0.217786781	0.947770452	0.722474848	1.243321939
GCST90199645	ebi-a-GCST011075	sCOVID-19	Quinate levels	Inverse variance weighted	17	-0.059711129	0.098784354	0.545538269	-0.253328463	0.133906204	0.942036621	0.776212883	1.14328558
GCST90199645	ebi-a-GCST011075	sCOVID-19	Quinate levels	Simple mode	17	-0.053907793	0.223642077	0.812581983	-0.492246264	0.384430678	0.94751947	0.611251818	1.468777875
GCST90199645	ebi-a-GCST011075	sCOVID-19	Quinate levels	Weighted mode	17	0.000561271	0.216513036	0.997963677	-0.423804279	0.424926821	1.000561429	0.654551979	1.52947849
GCST90199646	ebi-a-GCST011075	sCOVID-19	Gentisate levels	MR Egger	28	-0.01382933	0.180275138	0.939439654	-0.3671686	0.339509941	0.986265856	0.692692847	1.404259252
GCST90199646	ebi-a-GCST011075	sCOVID-19	Gentisate levels	Weighted median	28	-0.042841037	0.116129762	0.712197338	-0.270455371	0.184773297	0.958063675	0.763031953	1.202945698
GCST90199646	ebi-a-GCST011075	sCOVID-19	Gentisate levels	Inverse variance weighted	28	-0.069173684	0.083033055	0.404796173	-0.231918472	0.093571104	0.93316459	0.793010773	1.098088679
GCST90199646	ebi-a-GCST011075	sCOVID-19	Gentisate levels	Simple mode	28	-0.15474324	0.246466791	0.535379374	-0.637818152	0.328331671	0.856635098	0.528444152	1.38864947
GCST90199646	ebi-a-GCST011075	sCOVID-19	Gentisate levels	Weighted mode	28	-0.124161928	0.229793429	0.593406015	-0.574557049	0.326233193	0.883236808	0.562954174	1.385738476
GCST90199647	ebi-a-GCST011075	sCOVID-19	Theophylline levels	MR Egger	6	-0.156132016	0.2920014	0.621198704	-0.72845476	0.416190728	0.85544625	0.482654231	1.516175018
GCST90199647	ebi-a-GCST011075	sCOVID-19	Theophylline levels	Weighted median	6	0.0841846	0.19395138	0.664252119	-0.295960104	0.464329304	1.087829689	0.743817103	1.59094679
GCST90199647	ebi-a-GCST011075	sCOVID-19	Theophylline levels	Inverse variance weighted	6	0.027932197	0.150895627	0.85314324	-0.267823233	0.323687627	1.028325958	0.765043004	1.382215472
GCST90199647	ebi-a-GCST011075	sCOVID-19	Theophylline levels	Simple mode	6	0.114341132	0.28081398	0.700723531	-0.436054269	0.664736532	1.121134514	0.646582636	1.943978278
GCST90199647	ebi-a-GCST011075	sCOVID-19	Theophylline levels	Weighted mode	6	0.117790605	0.270326085	0.68119841	-0.412048521	0.647629732	1.125008516	0.66229214	1.91100586
GCST90199648	ebi-a-GCST011075	sCOVID-19	1,5-anhydroglucitol (1,5-ag) levels	MR Egger	28	-0.002862139	0.188390156	0.987994497	-0.372106844	0.366382566	0.997141953	0.689280593	1.442506992
GCST90199648	ebi-a-GCST011075	sCOVID-19	1,5-anhydroglucitol (1,5-ag) levels	Weighted median	28	-0.151434071	0.116084935	0.192059424	-0.378960544	0.076092402	0.859474545	0.684572622	1.079062277
GCST90199648	ebi-a-GCST011075	sCOVID-19	1,5-anhydroglucitol (1,5-ag) levels	Inverse variance weighted	28	-0.100296891	0.093405401	0.282921101	-0.283371476	0.082777694	0.904568819	0.753239925	1.08630029
GCST90199648	ebi-a-GCST011075	sCOVID-19	1,5-anhydroglucitol (1,5-ag) levels	Simple mode	28	-0.205573955	0.248166239	0.414722704	-0.691979782	0.280831873	0.81417988	0.50058404	1.324230946
GCST90199648	ebi-a-GCST011075	sCOVID-19	1,5-anhydroglucitol (1,5-ag) levels	Weighted mode	28	-0.124783775	0.173425741	0.478001171	-0.464698227	0.215130677	0.882687741	0.628324688	1.240023929
GCST90199649	ebi-a-GCST011075	sCOVID-19	1-stearoyl-2-arachidonoyl-GPI (18:0/20:4) levels	MR Egger	24	0.048642428	0.143323418	0.737535008	-0.232271471	0.329556327	1.049844888	0.79273089	1.39035113
GCST90199649	ebi-a-GCST011075	sCOVID-19	1-stearoyl-2-arachidonoyl-GPI (18:0/20:4) levels	Weighted median	24	-0.02787168	0.087191419	0.749225472	-0.198766861	0.143023502	0.972513152	0.819740984	1.153756917
GCST90199649	ebi-a-GCST011075	sCOVID-19	1-stearoyl-2-arachidonoyl-GPI (18:0/20:4) levels	Inverse variance weighted	24	0.043452866	0.064149753	0.498173722	-0.08228065	0.169186381	1.044410766	0.92101344	1.184340857
GCST90199649	ebi-a-GCST011075	sCOVID-19	1-stearoyl-2-arachidonoyl-GPI (18:0/20:4) levels	Simple mode	24	0.101566599	0.135386649	0.460742345	-0.163791234	0.366924431	1.106903634	0.848919229	1.443288847
GCST90199649	ebi-a-GCST011075	sCOVID-19	1-stearoyl-2-arachidonoyl-GPI (18:0/20:4) levels	Weighted mode	24	-0.025880332	0.084265002	0.761507823	-0.191039737	0.139279072	0.974451693	0.826099761	1.149444833
GCST90199650	ebi-a-GCST011075	sCOVID-19	Indolelactate levels	MR Egger	27	-0.245793838	0.194960643	0.219043818	-0.627916699	0.136329022	0.782083444	0.533702507	1.14605891
GCST90199650	ebi-a-GCST011075	sCOVID-19	Indolelactate levels	Weighted median	27	-0.146069259	0.130172319	0.261810452	-0.401207003	0.109068485	0.864097855	0.669511456	1.115238725
GCST90199650	ebi-a-GCST011075	sCOVID-19	Indolelactate levels	Inverse variance weighted	27	-0.165764487	0.086277532	0.054694678	-0.33486845	0.003339475	0.847245748	0.715432195	1.003345057
GCST90199650	ebi-a-GCST011075	sCOVID-19	Indolelactate levels	Simple mode	27	0.097337955	0.261285582	0.712514342	-0.414781786	0.609457697	1.102232816	0.660484392	1.839433597
GCST90199650	ebi-a-GCST011075	sCOVID-19	Indolelactate levels	Weighted mode	27	-0.095026424	0.167087898	0.574425528	-0.422518703	0.232465856	0.909348906	0.655393996	1.261707365
GCST90199651	ebi-a-GCST011075	sCOVID-19	Docosahexaenoate DHA; 22:6n3 levels	MR Egger	21	-0.418207848	0.222012481	0.075001576	-0.853352311	0.016936615	0.658225403	0.425984503	1.017080853
GCST90199651	ebi-a-GCST011075	sCOVID-19	Docosahexaenoate DHA; 22:6n3 levels	Weighted median	21	-0.209363708	0.14175022	0.139678221	-0.487194139	0.068466722	0.811100178	0.614347753	1.070864988
GCST90199651	ebi-a-GCST011075	sCOVID-19	Docosahexaenoate DHA; 22:6n3 levels	Inverse variance weighted	21	-0.046817882	0.107036407	0.661820217	-0.256609241	0.162973476	0.95426117	0.773670474	1.177005471
GCST90199651	ebi-a-GCST011075	sCOVID-19	Docosahexaenoate DHA; 22:6n3 levels	Simple mode	21	-0.334670919	0.25948628	0.211854849	-0.843264028	0.173922191	0.71557353	0.430303705	1.189962972
GCST90199651	ebi-a-GCST011075	sCOVID-19	Docosahexaenoate DHA; 22:6n3 levels	Weighted mode	21	-0.301111306	0.238666603	0.221595056	-0.768897848	0.166675237	0.739995403	0.46352366	1.181370538
GCST90199652	ebi-a-GCST011075	sCOVID-19	1-stearoyl-2-oleoyl-GPS (18:0/18:1) levels	MR Egger	21	0.255495545	0.232334025	0.285205888	-0.199879145	0.710870234	1.291101261	0.818829707	2.035762077
GCST90199652	ebi-a-GCST011075	sCOVID-19	1-stearoyl-2-oleoyl-GPS (18:0/18:1) levels	Weighted median	21	-0.042260931	0.130894115	0.746798625	-0.298813397	0.214291534	0.958619614	0.7416978	1.238983808
GCST90199652	ebi-a-GCST011075	sCOVID-19	1-stearoyl-2-oleoyl-GPS (18:0/18:1) levels	Inverse variance weighted	21	-0.079542519	0.086120452	0.355684519	-0.248338604	0.089253567	0.923538752	0.780095755	1.093357861
GCST90199652	ebi-a-GCST011075	sCOVID-19	1-stearoyl-2-oleoyl-GPS (18:0/18:1) levels	Simple mode	21	-0.111111109	0.233027967	0.638662656	-0.567845924	0.345623705	0.894839318	0.566744936	1.41287086
GCST90199652	ebi-a-GCST011075	sCOVID-19	1-stearoyl-2-oleoyl-GPS (18:0/18:1) levels	Weighted mode	21	-0.054032894	0.163414607	0.744348415	-0.374325524	0.266259735	0.947400942	0.687752995	1.305073988
GCST90199653	ebi-a-GCST011075	sCOVID-19	1-myristoyl-2-palmitoyl-gpc (14:0/16:0) levels	MR Egger	17	0.303050617	0.325463784	0.366528914	-0.334858399	0.940959632	1.353982997	0.715439386	2.562439239
GCST90199653	ebi-a-GCST011075	sCOVID-19	1-myristoyl-2-palmitoyl-gpc (14:0/16:0) levels	Weighted median	17	0.252100678	0.143460239	0.078869064	-0.029081391	0.533282747	1.286725576	0.971337403	1.704518638
GCST90199653	ebi-a-GCST011075	sCOVID-19	1-myristoyl-2-palmitoyl-gpc (14:0/16:0) levels	Inverse variance weighted	17	0.01810745	0.128036287	0.887534708	-0.232843672	0.269058573	1.018272384	0.792277419	1.308731795
GCST90199653	ebi-a-GCST011075	sCOVID-19	1-myristoyl-2-palmitoyl-gpc (14:0/16:0) levels	Simple mode	17	0.314657111	0.233845547	0.197198974	-0.143680161	0.772994383	1.369789544	0.866164737	2.166243112
GCST90199653	ebi-a-GCST011075	sCOVID-19	1-myristoyl-2-palmitoyl-gpc (14:0/16:0) levels	Weighted mode	17	0.314657111	0.203926669	0.142378487	-0.085039161	0.714353383	1.369789544	0.918476315	2.042865304
GCST90199654	ebi-a-GCST011075	sCOVID-19	Paraxanthine levels in elite athletes	MR Egger	31	-0.071515465	0.159114482	0.656441815	-0.38337985	0.24034892	0.93098188	0.681553962	1.271692792
GCST90199654	ebi-a-GCST011075	sCOVID-19	Paraxanthine levels in elite athletes	Weighted median	31	0.122530041	0.096879493	0.205954663	-0.067353766	0.312413848	1.130353076	0.934864419	1.36672019
GCST90199654	ebi-a-GCST011075	sCOVID-19	Paraxanthine levels in elite athletes	Inverse variance weighted	31	0.096084113	0.07374891	0.192624376	-0.04846375	0.240631976	1.100851656	0.952691873	1.272052804
GCST90199654	ebi-a-GCST011075	sCOVID-19	Paraxanthine levels in elite athletes	Simple mode	31	0.148784236	0.20431152	0.472123749	-0.251666343	0.549234814	1.160422584	0.777504115	1.731927264
GCST90199654	ebi-a-GCST011075	sCOVID-19	Paraxanthine levels in elite athletes	Weighted mode	31	0.160099833	0.179950581	0.380712715	-0.192603306	0.512802971	1.173628031	0.824809106	1.669965506
GCST90199655	ebi-a-GCST011075	sCOVID-19	4-methyl-2-oxopentanoate levels	MR Egger	12	0.406742221	0.468567569	0.405714338	-0.511650214	1.325134656	1.501916894	0.59950545	3.762691991
GCST90199655	ebi-a-GCST011075	sCOVID-19	4-methyl-2-oxopentanoate levels	Weighted median	12	0.054841315	0.172054722	0.749921066	-0.28238594	0.39206857	1.056372971	0.753982636	1.480039194
GCST90199655	ebi-a-GCST011075	sCOVID-19	4-methyl-2-oxopentanoate levels	Inverse variance weighted	12	-0.030034306	0.146151724	0.837180818	-0.316491686	0.256423073	0.970412242	0.72870107	1.292299349
GCST90199655	ebi-a-GCST011075	sCOVID-19	4-methyl-2-oxopentanoate levels	Simple mode	12	0.302832197	0.345321839	0.39925781	-0.373998608	0.979663003	1.353687293	0.68797787	2.663558479
GCST90199655	ebi-a-GCST011075	sCOVID-19	4-methyl-2-oxopentanoate levels	Weighted mode	12	0.244963952	0.294144232	0.422669737	-0.331558742	0.821486646	1.277575259	0.71780399	2.273877778
GCST90199656	ebi-a-GCST011075	sCOVID-19	3-indoxyl sulfate levels	MR Egger	21	0.229601716	0.206383057	0.279800408	-0.174909076	0.634112508	1.258098829	0.839533351	1.885348167
GCST90199656	ebi-a-GCST011075	sCOVID-19	3-indoxyl sulfate levels	Weighted median	21	0.069951789	0.133825798	0.601177605	-0.192346775	0.332250354	1.072456476	0.825020722	1.394101823
GCST90199656	ebi-a-GCST011075	sCOVID-19	3-indoxyl sulfate levels	Inverse variance weighted	21	0.074588316	0.099163453	0.451945549	-0.119772051	0.268948683	1.077440494	0.887122632	1.308587986
GCST90199656	ebi-a-GCST011075	sCOVID-19	3-indoxyl sulfate levels	Simple mode	21	0.117644379	0.241901343	0.632018099	-0.356482253	0.591771012	1.124844022	0.700134897	1.807186131
GCST90199656	ebi-a-GCST011075	sCOVID-19	3-indoxyl sulfate levels	Weighted mode	21	0.122112794	0.232555783	0.605293147	-0.333696541	0.57792213	1.129881539	0.716271108	1.782331127
GCST90199657	ebi-a-GCST011075	sCOVID-19	Sphingosine 1-phosphate levels	Wald ratio	1	-0.23091316	0.489994012	0.637457142	-1.191301424	0.729475103	0.793808397	0.303825601	2.07399169
GCST90199658	ebi-a-GCST011075	sCOVID-19	Alpha-hydroxyisocaproate levels	MR Egger	21	0.337133679	0.288471822	0.25698398	-0.228271092	0.902538449	1.400926325	0.795908466	2.46585462
GCST90199658	ebi-a-GCST011075	sCOVID-19	Alpha-hydroxyisocaproate levels	Weighted median	21	0.0326919	0.137986735	0.81271839	-0.237762101	0.3031459	1.033232151	0.788390226	1.354112015
GCST90199658	ebi-a-GCST011075	sCOVID-19	Alpha-hydroxyisocaproate levels	Inverse variance weighted	21	-0.002981007	0.114513461	0.979231863	-0.227427391	0.221465376	0.997023431	0.796580259	1.24790404
GCST90199658	ebi-a-GCST011075	sCOVID-19	Alpha-hydroxyisocaproate levels	Simple mode	21	0.268390594	0.299658349	0.381090572	-0.318939771	0.855720958	1.307857881	0.72691933	2.353070234
GCST90199658	ebi-a-GCST011075	sCOVID-19	Alpha-hydroxyisocaproate levels	Weighted mode	21	0.27648081	0.262352127	0.30451572	-0.237729359	0.79069098	1.318481651	0.78841604	2.204919455
GCST90199659	ebi-a-GCST011075	sCOVID-19	1-stearoyl-GPI (18:0) levels	MR Egger	18	0.039801753	0.238726488	0.869675003	-0.428102163	0.507705669	1.040604457	0.651744827	1.661474846
GCST90199659	ebi-a-GCST011075	sCOVID-19	1-stearoyl-GPI (18:0) levels	Weighted median	18	0.061875803	0.137924323	0.653704793	-0.208455871	0.332207477	1.063830212	0.81183686	1.39404205
GCST90199659	ebi-a-GCST011075	sCOVID-19	1-stearoyl-GPI (18:0) levels	Inverse variance weighted	18	0.04241856	0.101225777	0.675180324	-0.155983963	0.240821083	1.043331084	0.855572911	1.27229338
GCST90199659	ebi-a-GCST011075	sCOVID-19	1-stearoyl-GPI (18:0) levels	Simple mode	18	0.06380676	0.240303537	0.793797662	-0.407188172	0.534801692	1.065886407	0.665518946	1.707109675
GCST90199659	ebi-a-GCST011075	sCOVID-19	1-stearoyl-GPI (18:0) levels	Weighted mode	18	0.075597882	0.195028915	0.703104712	-0.306658792	0.457854555	1.078528791	0.735901654	1.580679085
GCST90199660	ebi-a-GCST011075	sCOVID-19	1,2-dipalmitoyl-gpc (16:0/16:0) levels	MR Egger	26	-0.126137987	0.152441641	0.416133528	-0.424923604	0.17264763	0.881493204	0.653819732	1.188447258
GCST90199660	ebi-a-GCST011075	sCOVID-19	1,2-dipalmitoyl-gpc (16:0/16:0) levels	Weighted median	26	-0.095075076	0.100558783	0.344420182	-0.29217029	0.102020139	0.909304665	0.74664138	1.107405774
GCST90199660	ebi-a-GCST011075	sCOVID-19	1,2-dipalmitoyl-gpc (16:0/16:0) levels	Inverse variance weighted	26	0.004703947	0.066428235	0.94354701	-0.125495393	0.134903287	1.004715028	0.882059828	1.144426098
GCST90199660	ebi-a-GCST011075	sCOVID-19	1,2-dipalmitoyl-gpc (16:0/16:0) levels	Simple mode	26	-0.082069958	0.180567938	0.653383634	-0.435983117	0.271843202	0.921207511	0.646628643	1.312381206
GCST90199660	ebi-a-GCST011075	sCOVID-19	1,2-dipalmitoyl-gpc (16:0/16:0) levels	Weighted mode	26	-0.106084049	0.104956684	0.32182339	-0.31179915	0.099631051	0.899349055	0.732128562	1.104763242
GCST90199661	ebi-a-GCST011075	sCOVID-19	Maleate levels	MR Egger	23	-0.022860719	0.187172207	0.903951498	-0.389718244	0.343996806	0.977398607	0.677247666	1.41057413
GCST90199661	ebi-a-GCST011075	sCOVID-19	Maleate levels	Weighted median	23	0.056903551	0.119524618	0.634015771	-0.1773647	0.291171802	1.058553709	0.837474302	1.337994434
GCST90199661	ebi-a-GCST011075	sCOVID-19	Maleate levels	Inverse variance weighted	23	0.0700167	0.088463384	0.428665914	-0.103371533	0.243404934	1.072526093	0.901791866	1.275585047
GCST90199661	ebi-a-GCST011075	sCOVID-19	Maleate levels	Simple mode	23	0.042658659	0.219145935	0.847446554	-0.386867374	0.472184693	1.043581617	0.679181166	1.60349351
GCST90199661	ebi-a-GCST011075	sCOVID-19	Maleate levels	Weighted mode	23	0.062937285	0.203064333	0.759525197	-0.335068808	0.460943378	1.064960048	0.715288867	1.585569071
GCST90199662	ebi-a-GCST011075	sCOVID-19	Isovalerate (i5:0) levels	MR Egger	17	-0.108677765	0.234823035	0.650145585	-0.568930913	0.351575384	0.897019422	0.566130358	1.421304886
GCST90199662	ebi-a-GCST011075	sCOVID-19	Isovalerate (i5:0) levels	Weighted median	17	-0.1215859	0.130273616	0.350659016	-0.376922188	0.133750387	0.885514984	0.685969449	1.14310745
GCST90199662	ebi-a-GCST011075	sCOVID-19	Isovalerate (i5:0) levels	Inverse variance weighted	17	-0.051025531	0.099750396	0.608978504	-0.246536307	0.144485244	0.950254409	0.781502987	1.155444646
GCST90199662	ebi-a-GCST011075	sCOVID-19	Isovalerate (i5:0) levels	Simple mode	17	-0.151198387	0.218505702	0.498878523	-0.579469562	0.277072788	0.859677133	0.560195437	1.319262394
GCST90199662	ebi-a-GCST011075	sCOVID-19	Isovalerate (i5:0) levels	Weighted mode	17	-0.13469366	0.216085744	0.541849335	-0.558221717	0.288834397	0.873983607	0.572225739	1.334870652
GCST90199663	ebi-a-GCST011075	sCOVID-19	4-acetylphenol sulfate levels	MR Egger	19	-0.047995651	0.194979097	0.80850754	-0.430154682	0.33416338	0.953137932	0.650408481	1.39677133
GCST90199663	ebi-a-GCST011075	sCOVID-19	4-acetylphenol sulfate levels	Weighted median	19	-0.070401754	0.129200951	0.585821466	-0.323635617	0.182832109	0.932019302	0.723513831	1.200612819
GCST90199663	ebi-a-GCST011075	sCOVID-19	4-acetylphenol sulfate levels	Inverse variance weighted	19	0.002572139	0.09240498	0.977793352	-0.178541623	0.1836859	1.00257545	0.836489239	1.20163833
GCST90199663	ebi-a-GCST011075	sCOVID-19	4-acetylphenol sulfate levels	Simple mode	19	-0.227205515	0.255006522	0.384695363	-0.727018297	0.272607268	0.79675702	0.483348044	1.313384336
GCST90199663	ebi-a-GCST011075	sCOVID-19	4-acetylphenol sulfate levels	Weighted mode	19	-0.176314773	0.22358766	0.440625631	-0.614546587	0.26191704	0.83835405	0.540886085	1.299418738
GCST90199664	ebi-a-GCST011075	sCOVID-19	Phenyllactate (PLA) levels in elite athletes	MR Egger	4	-0.009216813	0.147020561	0.955714516	-0.297377113	0.278943488	0.990825532	0.742763854	1.321732648
GCST90199664	ebi-a-GCST011075	sCOVID-19	Phenyllactate (PLA) levels in elite athletes	Weighted median	4	0.042114919	0.107076908	0.694087085	-0.167755821	0.251985658	1.043014334	0.845560278	1.286577585
GCST90199664	ebi-a-GCST011075	sCOVID-19	Phenyllactate (PLA) levels in elite athletes	Inverse variance weighted	4	0.04216909	0.103199198	0.682819734	-0.160101338	0.244439518	1.043070837	0.852057439	1.27690543
GCST90199664	ebi-a-GCST011075	sCOVID-19	Phenyllactate (PLA) levels in elite athletes	Simple mode	4	0.194363801	0.18987199	0.381335351	-0.177785299	0.566512901	1.214538053	0.837122135	1.762111668
GCST90199664	ebi-a-GCST011075	sCOVID-19	Phenyllactate (PLA) levels in elite athletes	Weighted mode	4	0.033683545	0.11511368	0.788890383	-0.191939267	0.259306357	1.034257259	0.825356993	1.296030792
GCST90199665	ebi-a-GCST011075	sCOVID-19	N-acetylaspartate (naa) levels	MR Egger	18	-0.090703294	0.244859411	0.715920239	-0.57062774	0.389221152	0.913288649	0.565170547	1.475830898
GCST90199665	ebi-a-GCST011075	sCOVID-19	N-acetylaspartate (naa) levels	Weighted median	18	0.208132269	0.141289559	0.140726707	-0.068795266	0.485059804	1.231376031	0.933517783	1.624272144
GCST90199665	ebi-a-GCST011075	sCOVID-19	N-acetylaspartate (naa) levels	Inverse variance weighted	18	0.039031057	0.11417964	0.732472036	-0.184761038	0.262823153	1.039802777	0.83130291	1.300596691
GCST90199665	ebi-a-GCST011075	sCOVID-19	N-acetylaspartate (naa) levels	Simple mode	18	0.261581096	0.263239153	0.334302784	-0.254367644	0.777529836	1.298982279	0.775406676	2.176090321
GCST90199665	ebi-a-GCST011075	sCOVID-19	N-acetylaspartate (naa) levels	Weighted mode	18	0.282756928	0.261660065	0.294955658	-0.230096799	0.795610655	1.326782619	0.794456696	2.21579367
GCST90199666	ebi-a-GCST011075	sCOVID-19	Palmitoylcarnitine levels (Metabolon platform)	MR Egger	30	-0.098868333	0.210587392	0.642356218	-0.511619621	0.313882956	0.905861972	0.59952379	1.368729525
GCST90199666	ebi-a-GCST011075	sCOVID-19	Palmitoylcarnitine levels (Metabolon platform)	Weighted median	30	-0.080170673	0.11420661	0.482692088	-0.304015628	0.143674282	0.922958809	0.737849335	1.154508003
GCST90199666	ebi-a-GCST011075	sCOVID-19	Palmitoylcarnitine levels (Metabolon platform)	Inverse variance weighted	30	-0.10088953	0.084755695	0.233906126	-0.267010692	0.065231631	0.904032896	0.765664885	1.06740624
GCST90199666	ebi-a-GCST011075	sCOVID-19	Palmitoylcarnitine levels (Metabolon platform)	Simple mode	30	-0.078460017	0.201667568	0.700076717	-0.47372845	0.316808417	0.924539025	0.622676317	1.372739553
GCST90199666	ebi-a-GCST011075	sCOVID-19	Palmitoylcarnitine levels (Metabolon platform)	Weighted mode	30	-0.071894849	0.151375355	0.638384221	-0.368590544	0.224800846	0.930628747	0.691708577	1.252073335
GCST90199667	ebi-a-GCST011075	sCOVID-19	Erythritol levels in elite athletes	MR Egger	22	-0.065707603	0.168090754	0.700000061	-0.395165481	0.263750275	0.936404627	0.673568568	1.301803063
GCST90199667	ebi-a-GCST011075	sCOVID-19	Erythritol levels in elite athletes	Weighted median	22	0.095362589	0.118384657	0.420512943	-0.136671338	0.327396516	1.100057652	0.872256857	1.387351476
GCST90199667	ebi-a-GCST011075	sCOVID-19	Erythritol levels in elite athletes	Inverse variance weighted	22	0.07395189	0.087079876	0.395746638	-0.096724668	0.244628447	1.076755001	0.90780592	1.277146698
GCST90199667	ebi-a-GCST011075	sCOVID-19	Erythritol levels in elite athletes	Simple mode	22	0.227165756	0.225535034	0.325289598	-0.21488291	0.669214422	1.255037881	0.806635883	1.952702718
GCST90199667	ebi-a-GCST011075	sCOVID-19	Erythritol levels in elite athletes	Weighted mode	22	0.086817611	0.155010211	0.581353177	-0.217002403	0.390637625	1.09069773	0.804928035	1.477922854
GCST90199668	ebi-a-GCST011075	sCOVID-19	Hexanoylcarnitine levels (Biocrates platform)	MR Egger	23	0.10392319	0.09421523	0.282490278	-0.08073866	0.28858504	1.10951523	0.922434729	1.334537834
GCST90199668	ebi-a-GCST011075	sCOVID-19	Hexanoylcarnitine levels (Biocrates platform)	Weighted median	23	0.169619819	0.064617748	0.008665593	0.042969034	0.296270604	1.184854307	1.043905569	1.344834026
GCST90199668	ebi-a-GCST011075	sCOVID-19	Hexanoylcarnitine levels (Biocrates platform)	Inverse variance weighted	23	0.111889326	0.053092736	0.035080159	0.007827563	0.215951088	1.118389077	1.007858278	1.241041676
GCST90199668	ebi-a-GCST011075	sCOVID-19	Hexanoylcarnitine levels (Biocrates platform)	Simple mode	23	0.23698143	0.197575159	0.243112327	-0.150265882	0.624228742	1.267417582	0.86047916	1.866805613
GCST90199668	ebi-a-GCST011075	sCOVID-19	Hexanoylcarnitine levels (Biocrates platform)	Weighted mode	23	0.177539574	0.072394439	0.022590282	0.035646474	0.319432674	1.194275319	1.036289426	1.376346705
GCST90199669	ebi-a-GCST011075	sCOVID-19	Acetylcarnitine levels (Biocrates platform)	MR Egger	22	-0.27434139	0.178694869	0.140391325	-0.624583332	0.075900552	0.76007255	0.535484501	1.078855279
GCST90199669	ebi-a-GCST011075	sCOVID-19	Acetylcarnitine levels (Biocrates platform)	Weighted median	22	-0.2115461	0.127886882	0.098093841	-0.462204389	0.039112189	0.80933197	0.629893584	1.039887141
GCST90199669	ebi-a-GCST011075	sCOVID-19	Acetylcarnitine levels (Biocrates platform)	Inverse variance weighted	22	-0.170636382	0.080575171	0.034198019	-0.328563717	-0.012709047	0.843128094	0.719957053	0.987371372
GCST90199669	ebi-a-GCST011075	sCOVID-19	Acetylcarnitine levels (Biocrates platform)	Simple mode	22	-0.204563994	0.24089583	0.405357838	-0.67671982	0.267591833	0.815002585	0.508281516	1.306813633
GCST90199669	ebi-a-GCST011075	sCOVID-19	Acetylcarnitine levels (Biocrates platform)	Weighted mode	22	-0.204563994	0.128283868	0.12573791	-0.456000374	0.046872387	0.815002585	0.6338136	1.047988263
GCST90199670	ebi-a-GCST011075	sCOVID-19	Iminodiacetate (IDA) levels	MR Egger	17	-0.042861806	0.281224024	0.880893489	-0.594060892	0.508337281	0.958043777	0.552080786	1.662524584
GCST90199670	ebi-a-GCST011075	sCOVID-19	Iminodiacetate (IDA) levels	Weighted median	17	0.067205015	0.148559038	0.650995846	-0.223970699	0.358380729	1.069514722	0.799338556	1.431010344
GCST90199670	ebi-a-GCST011075	sCOVID-19	Iminodiacetate (IDA) levels	Inverse variance weighted	17	0.037159947	0.114679164	0.745912305	-0.187611215	0.261931108	1.03785901	0.828936923	1.299437019
GCST90199670	ebi-a-GCST011075	sCOVID-19	Iminodiacetate (IDA) levels	Simple mode	17	0.129987819	0.273782238	0.641355727	-0.406625368	0.666601005	1.138814511	0.665893609	1.947606154
GCST90199670	ebi-a-GCST011075	sCOVID-19	Iminodiacetate (IDA) levels	Weighted mode	17	0.164151291	0.258875444	0.534980952	-0.34324458	0.671547162	1.178392582	0.709464669	1.957263182
GCST90199671	ebi-a-GCST011075	sCOVID-19	Cysteine s-sulfate levels	MR Egger	17	-0.220694488	0.219941924	0.33157069	-0.651780659	0.210391682	0.801961652	0.521117019	1.234161364
GCST90199671	ebi-a-GCST011075	sCOVID-19	Cysteine s-sulfate levels	Weighted median	17	-0.027058361	0.146070264	0.85303916	-0.313356079	0.259239358	0.973304437	0.730989576	1.295943962
GCST90199671	ebi-a-GCST011075	sCOVID-19	Cysteine s-sulfate levels	Inverse variance weighted	17	-0.062169782	0.105342142	0.555076617	-0.26864038	0.144300816	0.939723325	0.764418106	1.155231568
GCST90199671	ebi-a-GCST011075	sCOVID-19	Cysteine s-sulfate levels	Simple mode	17	0.088817071	0.262685203	0.739674451	-0.426045926	0.603680067	1.092880718	0.653086348	1.828836674
GCST90199671	ebi-a-GCST011075	sCOVID-19	Cysteine s-sulfate levels	Weighted mode	17	0.088817071	0.252639119	0.729757478	-0.406355602	0.583989743	1.092880718	0.666073268	1.793178499
GCST90199672	ebi-a-GCST011075	sCOVID-19	Oxalate (ethanedioate) levels	MR Egger	24	-0.07086897	0.161370279	0.664821701	-0.387154717	0.245416777	0.93158395	0.678986036	1.278153908
GCST90199672	ebi-a-GCST011075	sCOVID-19	Oxalate (ethanedioate) levels	Weighted median	24	0.003729034	0.120259583	0.975262992	-0.231979748	0.239437817	1.003735996	0.792962182	1.270534676
GCST90199672	ebi-a-GCST011075	sCOVID-19	Oxalate (ethanedioate) levels	Inverse variance weighted	24	0.050497467	0.08496079	0.552270007	-0.116025682	0.217020615	1.051794199	0.890452354	1.242369713
GCST90199672	ebi-a-GCST011075	sCOVID-19	Oxalate (ethanedioate) levels	Simple mode	24	-0.105207058	0.231619852	0.653925891	-0.559181968	0.348767852	0.900138122	0.571676522	1.417320124
GCST90199672	ebi-a-GCST011075	sCOVID-19	Oxalate (ethanedioate) levels	Weighted mode	24	-0.058367975	0.202167511	0.775388672	-0.454616296	0.337880346	0.943302772	0.634691455	1.401972742
GCST90199673	ebi-a-GCST011075	sCOVID-19	DHEAS levels	MR Egger	44	0.165426929	0.143165623	0.254419797	-0.115177692	0.44603155	1.179896743	0.891207769	1.562100749
GCST90199673	ebi-a-GCST011075	sCOVID-19	DHEAS levels	Weighted median	44	-0.047775321	0.112610566	0.671381633	-0.268492031	0.172941389	0.95334796	0.764531516	1.188796426
GCST90199673	ebi-a-GCST011075	sCOVID-19	DHEAS levels	Inverse variance weighted	44	0.016227439	0.073496336	0.825254008	-0.127825379	0.160280258	1.016359819	0.880007034	1.173839802
GCST90199673	ebi-a-GCST011075	sCOVID-19	DHEAS levels	Simple mode	44	0.003470253	0.194150057	0.985821992	-0.377063859	0.384004365	1.003476281	0.685872273	1.46815185
GCST90199673	ebi-a-GCST011075	sCOVID-19	DHEAS levels	Weighted mode	44	-0.025334007	0.129869346	0.846254595	-0.279877925	0.229209911	0.974984206	0.755876009	1.257605997
GCST90199674	ebi-a-GCST011075	sCOVID-19	3-hydroxymyristate levels	MR Egger	20	-0.35956346	0.219172021	0.118247828	-0.78914062	0.070013701	0.697980956	0.454234988	1.072522875
GCST90199674	ebi-a-GCST011075	sCOVID-19	3-hydroxymyristate levels	Weighted median	20	0.004628152	0.131450762	0.97191368	-0.253015341	0.262271645	1.004638878	0.77645597	1.2998796
GCST90199674	ebi-a-GCST011075	sCOVID-19	3-hydroxymyristate levels	Inverse variance weighted	20	0.047032276	0.096980439	0.627700025	-0.143049386	0.237113937	1.048155838	0.866711265	1.267585534
GCST90199674	ebi-a-GCST011075	sCOVID-19	3-hydroxymyristate levels	Simple mode	20	-0.029959729	0.239778949	0.901877813	-0.49992647	0.440007012	0.970484615	0.606575259	1.552718106
GCST90199674	ebi-a-GCST011075	sCOVID-19	3-hydroxymyristate levels	Weighted mode	20	-0.044975838	0.233034675	0.849006596	-0.501723801	0.411772125	0.956020581	0.605486022	1.509490422
GCST90199675	ebi-a-GCST011075	sCOVID-19	Homoarginine levels	MR Egger	27	0.016660913	0.111428697	0.882342358	-0.201739332	0.235061159	1.01680048	0.817307946	1.264986131
GCST90199675	ebi-a-GCST011075	sCOVID-19	Homoarginine levels	Weighted median	27	0.050757462	0.072953758	0.486586396	-0.092231903	0.193746827	1.052067696	0.911893654	1.213788946
GCST90199675	ebi-a-GCST011075	sCOVID-19	Homoarginine levels	Inverse variance weighted	27	0.027484392	0.059460686	0.643917855	-0.089058554	0.144027337	1.027865572	0.914792008	1.15491568
GCST90199675	ebi-a-GCST011075	sCOVID-19	Homoarginine levels	Simple mode	27	0.032618788	0.177592617	0.855695717	-0.315462741	0.380700317	1.033156612	0.729451249	1.463309011
GCST90199675	ebi-a-GCST011075	sCOVID-19	Homoarginine levels	Weighted mode	27	0.039241706	0.064056223	0.545453357	-0.08630849	0.164791902	1.040021833	0.917311206	1.179147715
GCST90199676	ebi-a-GCST011075	sCOVID-19	1-oleoylglycerol (18:1) levels	MR Egger	32	0.290334432	0.180629122	0.118452854	-0.063698647	0.644367512	1.336874507	0.938287712	1.904781897
GCST90199676	ebi-a-GCST011075	sCOVID-19	1-oleoylglycerol (18:1) levels	Weighted median	32	-0.030474684	0.105030683	0.771701254	-0.236334822	0.175385454	0.969984987	0.789516282	1.191705475
GCST90199676	ebi-a-GCST011075	sCOVID-19	1-oleoylglycerol (18:1) levels	Inverse variance weighted	32	-0.017960608	0.074138461	0.808580543	-0.163271991	0.127350775	0.982199723	0.849360139	1.135815364
GCST90199676	ebi-a-GCST011075	sCOVID-19	1-oleoylglycerol (18:1) levels	Simple mode	32	-0.117653097	0.201359183	0.563250369	-0.512317094	0.277010901	0.889004398	0.599105785	1.319180751
GCST90199676	ebi-a-GCST011075	sCOVID-19	1-oleoylglycerol (18:1) levels	Weighted mode	32	-0.111286356	0.157956579	0.486357662	-0.420881252	0.19830854	0.894682514	0.656468051	1.21933855
GCST90199677	ebi-a-GCST011075	sCOVID-19	3-methyl-2-oxobutyrate levels	MR Egger	20	0.118279135	0.289308737	0.687484908	-0.448765991	0.68532426	1.12555825	0.638415476	1.984415198
GCST90199677	ebi-a-GCST011075	sCOVID-19	3-methyl-2-oxobutyrate levels	Weighted median	20	0.022721201	0.139892016	0.87097546	-0.25146715	0.296909553	1.022981294	0.777659003	1.34569358
GCST90199677	ebi-a-GCST011075	sCOVID-19	3-methyl-2-oxobutyrate levels	Inverse variance weighted	20	0.031315764	0.098600765	0.750787133	-0.161941734	0.224573263	1.031811261	0.850490757	1.251788417
GCST90199677	ebi-a-GCST011075	sCOVID-19	3-methyl-2-oxobutyrate levels	Simple mode	20	0.088915379	0.242273096	0.717671171	-0.385939888	0.563770646	1.092988162	0.679811389	1.757286127
GCST90199677	ebi-a-GCST011075	sCOVID-19	3-methyl-2-oxobutyrate levels	Weighted mode	20	0.075114284	0.247637585	0.764939693	-0.410255384	0.560483951	1.078007343	0.663480786	1.751519946
GCST90199678	ebi-a-GCST011075	sCOVID-19	Tartronate (hydroxymalonate) levels	MR Egger	4	0.016646267	0.456564374	0.974227558	-0.878219906	0.91151244	1.016785588	0.415521922	2.488082765
GCST90199678	ebi-a-GCST011075	sCOVID-19	Tartronate (hydroxymalonate) levels	Weighted median	4	-0.031635619	0.283003894	0.9109938	-0.586323252	0.523052013	0.968859551	0.556369158	1.687169062
GCST90199678	ebi-a-GCST011075	sCOVID-19	Tartronate (hydroxymalonate) levels	Inverse variance weighted	4	-0.018123515	0.23973356	0.939738472	-0.488001292	0.451754262	0.982039728	0.61385208	1.57106583
GCST90199678	ebi-a-GCST011075	sCOVID-19	Tartronate (hydroxymalonate) levels	Simple mode	4	-0.138440744	0.362889725	0.728252194	-0.849704605	0.572823116	0.870714844	0.427541207	1.773266128
GCST90199678	ebi-a-GCST011075	sCOVID-19	Tartronate (hydroxymalonate) levels	Weighted mode	4	-0.145914922	0.35682572	0.710035402	-0.845293333	0.553463489	0.864231227	0.429431373	1.739266528
GCST90199679	ebi-a-GCST011075	sCOVID-19	2,3-dihydroxypyridine levels	MR Egger	22	0.243161317	0.284894965	0.403482322	-0.315232814	0.801555448	1.275274331	0.729618989	2.229005336
GCST90199679	ebi-a-GCST011075	sCOVID-19	2,3-dihydroxypyridine levels	Weighted median	22	0.047412743	0.119340669	0.691154306	-0.186494967	0.281320454	1.048554704	0.829862738	1.324878099
GCST90199679	ebi-a-GCST011075	sCOVID-19	2,3-dihydroxypyridine levels	Inverse variance weighted	22	0.112037088	0.089455578	0.210412251	-0.063295845	0.287370022	1.118554345	0.938665733	1.332917331
GCST90199679	ebi-a-GCST011075	sCOVID-19	2,3-dihydroxypyridine levels	Simple mode	22	0.000912517	0.238944499	0.996988974	-0.467418702	0.469243735	1.000912933	0.62661767	1.598784631
GCST90199679	ebi-a-GCST011075	sCOVID-19	2,3-dihydroxypyridine levels	Weighted mode	22	0.017936908	0.237541312	0.940523131	-0.447644064	0.48351788	1.01809874	0.639132133	1.621769569
GCST90199680	ebi-a-GCST011075	sCOVID-19	3-hydroxyoctanoate levels	MR Egger	19	0.069243609	0.29136951	0.814994043	-0.501840631	0.640327848	1.071697252	0.605415288	1.897102739
GCST90199680	ebi-a-GCST011075	sCOVID-19	3-hydroxyoctanoate levels	Weighted median	19	0.118301338	0.132613215	0.372351098	-0.141620563	0.37822324	1.125583242	0.867950527	1.459688767
GCST90199680	ebi-a-GCST011075	sCOVID-19	3-hydroxyoctanoate levels	Inverse variance weighted	19	0.096713894	0.097187455	0.319674334	-0.093773518	0.287201305	1.10154517	0.910488948	1.332692465
GCST90199680	ebi-a-GCST011075	sCOVID-19	3-hydroxyoctanoate levels	Simple mode	19	-0.090378837	0.254807682	0.726940278	-0.589801895	0.40904422	0.91358502	0.554437111	1.505378288
GCST90199680	ebi-a-GCST011075	sCOVID-19	3-hydroxyoctanoate levels	Weighted mode	19	0.229277886	0.208617977	0.28623711	-0.179613348	0.638169121	1.257691486	0.835593233	1.893011828
GCST90199681	ebi-a-GCST011075	sCOVID-19	2-hydroxyoctanoate levels	MR Egger	19	0.006380187	0.174212739	0.971212248	-0.335076782	0.347837156	1.006400583	0.715283163	1.416001643
GCST90199681	ebi-a-GCST011075	sCOVID-19	2-hydroxyoctanoate levels	Weighted median	19	-0.077545543	0.111250353	0.485780033	-0.295596235	0.14050515	0.925384879	0.744087804	1.150855007
GCST90199681	ebi-a-GCST011075	sCOVID-19	2-hydroxyoctanoate levels	Inverse variance weighted	19	-0.000629299	0.080564453	0.993767687	-0.158535627	0.157277029	0.999370899	0.853392559	1.170319781
GCST90199681	ebi-a-GCST011075	sCOVID-19	2-hydroxyoctanoate levels	Simple mode	19	0.040106805	0.187944501	0.833415656	-0.328264417	0.408478027	1.040921944	0.720172569	1.504526193
GCST90199681	ebi-a-GCST011075	sCOVID-19	2-hydroxyoctanoate levels	Weighted mode	19	-0.057031737	0.137146647	0.682439206	-0.325839165	0.211775691	0.944564092	0.721921289	1.235870637
GCST90199682	ebi-a-GCST011075	sCOVID-19	Homocitrulline levels	MR Egger	29	0.01889162	0.126536647	0.88242839	-0.229120208	0.266903449	1.019071196	0.795232934	1.305914352
GCST90199682	ebi-a-GCST011075	sCOVID-19	Homocitrulline levels	Weighted median	29	0.008745632	0.098518364	0.929263432	-0.184350361	0.201841626	1.008783987	0.831644377	1.223654197
GCST90199682	ebi-a-GCST011075	sCOVID-19	Homocitrulline levels	Inverse variance weighted	29	0.029776124	0.062248541	0.63240643	-0.092231015	0.151783264	1.030223866	0.911894464	1.163907948
GCST90199682	ebi-a-GCST011075	sCOVID-19	Homocitrulline levels	Simple mode	29	-0.002597052	0.17189928	0.988053167	-0.339519642	0.334325537	0.997406317	0.712112309	1.396997844
GCST90199682	ebi-a-GCST011075	sCOVID-19	Homocitrulline levels	Weighted mode	29	-0.007330384	0.097043649	0.940324603	-0.197535937	0.182875169	0.992696417	0.820750645	1.200664518
GCST90199683	ebi-a-GCST011075	sCOVID-19	Indoleacetate levels	MR Egger	31	-0.355198497	0.165921584	0.040829974	-0.680404801	-0.029992192	0.701034276	0.506411955	0.970453111
GCST90199683	ebi-a-GCST011075	sCOVID-19	Indoleacetate levels	Weighted median	31	-0.018121318	0.109079835	0.868055478	-0.231917794	0.195675159	0.982041886	0.793011311	1.216131792
GCST90199683	ebi-a-GCST011075	sCOVID-19	Indoleacetate levels	Inverse variance weighted	31	-0.054437335	0.081713059	0.505282525	-0.21459493	0.10572026	0.947017852	0.806868212	1.111510899
GCST90199683	ebi-a-GCST011075	sCOVID-19	Indoleacetate levels	Simple mode	31	-0.016269313	0.2198401	0.941497497	-0.447155909	0.414617283	0.983862318	0.639444205	1.513791277
GCST90199683	ebi-a-GCST011075	sCOVID-19	Indoleacetate levels	Weighted mode	31	-0.034362456	0.224768041	0.879516844	-0.474907817	0.406182905	0.966221229	0.621942387	1.501077082
GCST90199684	ebi-a-GCST011075	sCOVID-19	1-linoleoylglycerol (18:2) levels	MR Egger	17	-0.126155805	0.25744998	0.631208885	-0.630757765	0.378446155	0.881477497	0.532188374	1.460014191
GCST90199684	ebi-a-GCST011075	sCOVID-19	1-linoleoylglycerol (18:2) levels	Weighted median	17	-0.03191108	0.141393598	0.821442766	-0.309042533	0.245220373	0.968592706	0.734149544	1.277902898
GCST90199684	ebi-a-GCST011075	sCOVID-19	1-linoleoylglycerol (18:2) levels	Inverse variance weighted	17	-0.04605941	0.103918106	0.657600857	-0.249738898	0.157620078	0.954985225	0.779004156	1.170721327
GCST90199684	ebi-a-GCST011075	sCOVID-19	1-linoleoylglycerol (18:2) levels	Simple mode	17	0.008300329	0.21840724	0.970154709	-0.419777861	0.436378519	1.008334872	0.657192791	1.547094289
GCST90199684	ebi-a-GCST011075	sCOVID-19	1-linoleoylglycerol (18:2) levels	Weighted mode	17	0.003604882	0.215872658	0.986883118	-0.419505528	0.426715292	1.003611388	0.657371792	1.532216366
GCST90199685	ebi-a-GCST011075	sCOVID-19	2-linoleoylglycerol (18:2) levels	MR Egger	22	0.158058694	0.188241589	0.411024861	-0.210894821	0.527012209	1.171234937	0.809859243	1.693863829
GCST90199685	ebi-a-GCST011075	sCOVID-19	2-linoleoylglycerol (18:2) levels	Weighted median	22	0.155721741	0.106889465	0.145158245	-0.05378161	0.365225092	1.168501012	0.947639039	1.440838292
GCST90199685	ebi-a-GCST011075	sCOVID-19	2-linoleoylglycerol (18:2) levels	Inverse variance weighted	22	0.062510622	0.079548432	0.431973884	-0.093404305	0.218425548	1.064505766	0.910825175	1.244116387
GCST90199685	ebi-a-GCST011075	sCOVID-19	2-linoleoylglycerol (18:2) levels	Simple mode	22	0.291627715	0.207215543	0.173949167	-0.114514749	0.697770179	1.338604582	0.891798785	2.009267403
GCST90199685	ebi-a-GCST011075	sCOVID-19	2-linoleoylglycerol (18:2) levels	Weighted mode	22	0.262035955	0.194315761	0.191860599	-0.118822936	0.642894845	1.299573267	0.887965013	1.901978852
GCST90199686	ebi-a-GCST011075	sCOVID-19	Indolepropionate levels	MR Egger	16	0.020991224	0.279952357	0.941290388	-0.527715396	0.569697845	1.02121309	0.589951236	1.767732841
GCST90199686	ebi-a-GCST011075	sCOVID-19	Indolepropionate levels	Weighted median	16	-0.037828865	0.1452075	0.794465842	-0.322435565	0.246777836	0.962877709	0.724382606	1.279894735
GCST90199686	ebi-a-GCST011075	sCOVID-19	Indolepropionate levels	Inverse variance weighted	16	0.068768366	0.104704037	0.511317171	-0.136451546	0.273988278	1.071188057	0.872448593	1.315199386
GCST90199686	ebi-a-GCST011075	sCOVID-19	Indolepropionate levels	Simple mode	16	-0.010512883	0.257350869	0.967953948	-0.514920587	0.493894821	0.989542184	0.597548046	1.638686196
GCST90199686	ebi-a-GCST011075	sCOVID-19	Indolepropionate levels	Weighted mode	16	-0.010512883	0.187022281	0.955914908	-0.377076554	0.356050788	0.989542184	0.685863566	1.427680055
GCST90199687	ebi-a-GCST011075	sCOVID-19	Threonate levels	Inverse variance weighted	2	-0.158136582	0.26720395	0.553971277	-0.681856324	0.365583159	0.853733169	0.50567742	1.441354302
GCST90199688	ebi-a-GCST011075	sCOVID-19	N-acetylglycine levels	MR Egger	25	-0.002561181	0.121659606	0.983385724	-0.241014009	0.235891646	0.997442096	0.785830617	1.266037123
GCST90199688	ebi-a-GCST011075	sCOVID-19	N-acetylglycine levels	Weighted median	25	0.003266749	0.073093438	0.964352189	-0.13999639	0.146529887	1.003272091	0.869361374	1.157809534
GCST90199688	ebi-a-GCST011075	sCOVID-19	N-acetylglycine levels	Inverse variance weighted	25	0.046008394	0.070189696	0.512154613	-0.09156341	0.183580198	1.0470832	0.912503452	1.20151132
GCST90199688	ebi-a-GCST011075	sCOVID-19	N-acetylglycine levels	Simple mode	25	0.045899677	0.187285728	0.808479205	-0.321180351	0.412979704	1.04696937	0.725292432	1.511314352
GCST90199688	ebi-a-GCST011075	sCOVID-19	N-acetylglycine levels	Weighted mode	25	0.00259052	0.076042982	0.973105855	-0.146453724	0.151634764	1.002593878	0.863765703	1.16373512
GCST90199689	ebi-a-GCST011075	sCOVID-19	Glycolithocholate levels	MR Egger	24	0.037569064	0.172310245	0.829414242	-0.300159017	0.375297144	1.038283702	0.740700427	1.455423821
GCST90199689	ebi-a-GCST011075	sCOVID-19	Glycolithocholate levels	Weighted median	24	0.034481512	0.108539562	0.750723046	-0.17825603	0.247219054	1.035082891	0.836728168	1.280459571
GCST90199689	ebi-a-GCST011075	sCOVID-19	Glycolithocholate levels	Inverse variance weighted	24	0.088134798	0.079867178	0.269802663	-0.068404871	0.244674466	1.092135329	0.933882295	1.277205472
GCST90199689	ebi-a-GCST011075	sCOVID-19	Glycolithocholate levels	Simple mode	24	-0.097113996	0.210877089	0.649464631	-0.51043309	0.316205097	0.907452554	0.600235566	1.371911602
GCST90199689	ebi-a-GCST011075	sCOVID-19	Glycolithocholate levels	Weighted mode	24	-0.078245702	0.210148551	0.713052127	-0.490136862	0.333645458	0.924737189	0.612542555	1.396048098
GCST90199690	ebi-a-GCST011075	sCOVID-19	EDTA levels	MR Egger	17	-0.013783705	0.382871053	0.971756369	-0.76421097	0.73664356	0.986310855	0.465701238	2.088912425
GCST90199690	ebi-a-GCST011075	sCOVID-19	EDTA levels	Weighted median	17	0.029306954	0.175420797	0.867317658	-0.314517809	0.373131717	1.029740629	0.730140857	1.452275616
GCST90199690	ebi-a-GCST011075	sCOVID-19	EDTA levels	Inverse variance weighted	17	0.089794609	0.141236418	0.524922968	-0.187028771	0.366617989	1.093949573	0.829419873	1.442846631
GCST90199690	ebi-a-GCST011075	sCOVID-19	EDTA levels	Simple mode	17	-0.107734742	0.347197703	0.760339732	-0.788242239	0.572772755	0.897865731	0.454643247	1.773176827
GCST90199690	ebi-a-GCST011075	sCOVID-19	EDTA levels	Weighted mode	17	-0.129930747	0.336665528	0.70462876	-0.789795182	0.529933688	0.878156244	0.45393776	1.698819653
GCST90199691	ebi-a-GCST011075	sCOVID-19	1-methylhistidine levels	MR Egger	31	-0.16273296	0.223766653	0.472907064	-0.6013156	0.275849679	0.849818093	0.548090094	1.317649779
GCST90199691	ebi-a-GCST011075	sCOVID-19	1-methylhistidine levels	Weighted median	31	0.03760985	0.111483883	0.735847922	-0.180898561	0.256118261	1.038326051	0.834520007	1.2919055
GCST90199691	ebi-a-GCST011075	sCOVID-19	1-methylhistidine levels	Inverse variance weighted	31	-0.067645496	0.08632796	0.433282293	-0.236848297	0.101557306	0.934591732	0.78911099	1.106893348
GCST90199691	ebi-a-GCST011075	sCOVID-19	1-methylhistidine levels	Simple mode	31	0.079966975	0.212050176	0.708743868	-0.33565137	0.495585321	1.083251293	0.714872288	1.641458738
GCST90199691	ebi-a-GCST011075	sCOVID-19	1-methylhistidine levels	Weighted mode	31	0.051592299	0.175617989	0.770952216	-0.292618959	0.395803556	1.052946367	0.74630646	1.485577456
GCST90199692	ebi-a-GCST011075	sCOVID-19	Citramalate levels	MR Egger	25	0.175863222	0.176306574	0.328908272	-0.169697663	0.521424108	1.192274971	0.843919926	1.684424745
GCST90199692	ebi-a-GCST011075	sCOVID-19	Citramalate levels	Weighted median	25	-0.033701478	0.115688457	0.770812434	-0.260450854	0.193047898	0.966860091	0.770704033	1.21294089
GCST90199692	ebi-a-GCST011075	sCOVID-19	Citramalate levels	Inverse variance weighted	25	-0.054748347	0.085635469	0.522615699	-0.222593865	0.113097172	0.946723364	0.80043987	1.119740735
GCST90199692	ebi-a-GCST011075	sCOVID-19	Citramalate levels	Simple mode	25	-0.022878728	0.235755276	0.923497011	-0.484959069	0.439201613	0.977381005	0.615722398	1.551468051
GCST90199692	ebi-a-GCST011075	sCOVID-19	Citramalate levels	Weighted mode	25	-0.124851282	0.231633965	0.594850319	-0.578853853	0.32915129	0.882628156	0.56054046	1.3897881
GCST90199693	ebi-a-GCST011075	sCOVID-19	3-hydroxydecanoate levels	MR Egger	14	0.05881265	0.254275503	0.820982441	-0.439567335	0.557192635	1.060576523	0.644315133	1.745764616
GCST90199693	ebi-a-GCST011075	sCOVID-19	3-hydroxydecanoate levels	Weighted median	14	0.200639285	0.122844059	0.102409196	-0.04013507	0.44141364	1.222183832	0.960659674	1.554903739
GCST90199693	ebi-a-GCST011075	sCOVID-19	3-hydroxydecanoate levels	Inverse variance weighted	14	0.05347297	0.115311458	0.642843765	-0.172537487	0.279483426	1.054928476	0.841526742	1.322446495
GCST90199693	ebi-a-GCST011075	sCOVID-19	3-hydroxydecanoate levels	Simple mode	14	-0.251120005	0.287273404	0.397898131	-0.814175876	0.311935867	0.777929011	0.443004267	1.36606708
GCST90199693	ebi-a-GCST011075	sCOVID-19	3-hydroxydecanoate levels	Weighted mode	14	0.181701439	0.133340534	0.19612164	-0.079646008	0.443048887	1.19925609	0.92344318	1.557448471
GCST90199694	ebi-a-GCST011075	sCOVID-19	1,3-dimethylurate levels	MR Egger	25	0.026054936	0.188285454	0.891144554	-0.342984554	0.395094426	1.026397333	0.709649173	1.484524362
GCST90199694	ebi-a-GCST011075	sCOVID-19	1,3-dimethylurate levels	Weighted median	25	0.050962354	0.107278067	0.634751942	-0.159302657	0.261227365	1.052283279	0.852738233	1.298522871
GCST90199694	ebi-a-GCST011075	sCOVID-19	1,3-dimethylurate levels	Inverse variance weighted	25	0.042695281	0.078127046	0.584732397	-0.110433729	0.195824291	1.043619836	0.89544567	1.21631317
GCST90199694	ebi-a-GCST011075	sCOVID-19	1,3-dimethylurate levels	Simple mode	25	0.125487893	0.181009524	0.494797242	-0.229290775	0.48026656	1.133701443	0.795097306	1.616505241
GCST90199694	ebi-a-GCST011075	sCOVID-19	1,3-dimethylurate levels	Weighted mode	25	0.105731224	0.177009657	0.555888648	-0.241207705	0.452670152	1.111523085	0.78567842	1.572505413
GCST90199695	ebi-a-GCST011075	sCOVID-19	Galactonate levels	MR Egger	15	0.467535061	0.197825626	0.03435858	0.079796833	0.855273289	1.596055162	1.083067002	2.352017074
GCST90199695	ebi-a-GCST011075	sCOVID-19	Galactonate levels	Weighted median	15	0.093853697	0.142204828	0.509260547	-0.184867765	0.372575159	1.098399036	0.831214193	1.451467567
GCST90199695	ebi-a-GCST011075	sCOVID-19	Galactonate levels	Inverse variance weighted	15	-0.056201828	0.116122308	0.628394236	-0.283801552	0.171397896	0.945348319	0.752916045	1.186962942
GCST90199695	ebi-a-GCST011075	sCOVID-19	Galactonate levels	Simple mode	15	0.09685096	0.225745521	0.67443189	-0.345610261	0.539312181	1.101696165	0.707788286	1.714826966
GCST90199695	ebi-a-GCST011075	sCOVID-19	Galactonate levels	Weighted mode	15	0.106577197	0.194348735	0.592067964	-0.274346323	0.487500717	1.112463802	0.7600688	1.628241694
GCST90199696	ebi-a-GCST011075	sCOVID-19	Trigonelline levels	MR Egger	11	-0.061999422	0.209215165	0.773692769	-0.472061145	0.348062302	0.93988343	0.623715375	1.416320486
GCST90199696	ebi-a-GCST011075	sCOVID-19	Trigonelline levels	Weighted median	11	-0.055469909	0.158647125	0.726606391	-0.366418274	0.255478457	0.946040491	0.693212788	1.291079199
GCST90199696	ebi-a-GCST011075	sCOVID-19	Trigonelline levels	Inverse variance weighted	11	-0.029163246	0.125115565	0.815691154	-0.274389753	0.216063261	0.971257898	0.760035791	1.241180895
GCST90199696	ebi-a-GCST011075	sCOVID-19	Trigonelline levels	Simple mode	11	-0.055865626	0.267309201	0.838649873	-0.57979166	0.468060408	0.945666201	0.560015028	1.596893865
GCST90199696	ebi-a-GCST011075	sCOVID-19	Trigonelline levels	Weighted mode	11	-0.059557765	0.241919168	0.810515794	-0.533719335	0.414603805	0.942181107	0.586419817	1.513770874
GCST90199697	ebi-a-GCST011075	sCOVID-19	Dodecanedioate levels	MR Egger	25	-0.118180294	0.202541357	0.56524387	-0.515161354	0.278800766	0.888535841	0.597404193	1.321544022
GCST90199697	ebi-a-GCST011075	sCOVID-19	Dodecanedioate levels	Weighted median	25	0.111807435	0.121308768	0.356697365	-0.12595775	0.349572621	1.118297495	0.881652096	1.418461198
GCST90199697	ebi-a-GCST011075	sCOVID-19	Dodecanedioate levels	Inverse variance weighted	25	0.08010794	0.083669999	0.338351633	-0.083885258	0.244101138	1.083404004	0.919536759	1.276473423
GCST90199697	ebi-a-GCST011075	sCOVID-19	Dodecanedioate levels	Simple mode	25	0.069420517	0.220451959	0.755558442	-0.362665322	0.501506357	1.071886862	0.69581927	1.651206705
GCST90199697	ebi-a-GCST011075	sCOVID-19	Dodecanedioate levels	Weighted mode	25	0.135531357	0.17487654	0.445902031	-0.207226661	0.478289376	1.145145104	0.812835391	1.613312269
GCST90199698	ebi-a-GCST011075	sCOVID-19	Isobutyrylcarnitine (c4) levels	MR Egger	31	0.071010856	0.077080254	0.3645163	-0.080066443	0.222088155	1.073592881	0.923055014	1.24868145
GCST90199698	ebi-a-GCST011075	sCOVID-19	Isobutyrylcarnitine (c4) levels	Weighted median	31	-0.041253317	0.065162955	0.526681868	-0.168972709	0.086466075	0.95958602	0.844531951	1.090314378
GCST90199698	ebi-a-GCST011075	sCOVID-19	Isobutyrylcarnitine (c4) levels	Inverse variance weighted	31	-0.002701312	0.049242773	0.956252372	-0.099217146	0.093814523	0.997302333	0.905546051	1.098356007
GCST90199698	ebi-a-GCST011075	sCOVID-19	Isobutyrylcarnitine (c4) levels	Simple mode	31	-0.029058829	0.132755609	0.828218375	-0.289259823	0.231142166	0.971359319	0.74881762	1.260038361
GCST90199698	ebi-a-GCST011075	sCOVID-19	Isobutyrylcarnitine (c4) levels	Weighted mode	31	-0.019665362	0.062147482	0.753867065	-0.141474426	0.102143703	0.98052674	0.868077375	1.107542617
GCST90199699	ebi-a-GCST011075	sCOVID-19	3-methylxanthine levels	MR Egger	25	0.066074788	0.136850856	0.633785048	-0.20215289	0.334302467	1.068306611	0.816970012	1.396965615
GCST90199699	ebi-a-GCST011075	sCOVID-19	3-methylxanthine levels	Weighted median	25	0.006256922	0.121989427	0.959093888	-0.232842354	0.245356198	1.006276537	0.792278463	1.27807648
GCST90199699	ebi-a-GCST011075	sCOVID-19	3-methylxanthine levels	Inverse variance weighted	25	-0.004382094	0.078125497	0.955269754	-0.157508067	0.148743879	0.995627493	0.854269922	1.160375755
GCST90199699	ebi-a-GCST011075	sCOVID-19	3-methylxanthine levels	Simple mode	25	0.070782742	0.179552168	0.696901009	-0.281139508	0.422704991	1.073348007	0.754923011	1.526084021
GCST90199699	ebi-a-GCST011075	sCOVID-19	3-methylxanthine levels	Weighted mode	25	0.019960545	0.135367826	0.88400535	-0.245360394	0.285281485	1.020161089	0.782422507	1.330136388
GCST90199700	ebi-a-GCST011075	sCOVID-19	3-hydroxylaurate levels	MR Egger	11	-0.498755005	0.269823493	0.097591481	-1.027609051	0.030099041	0.607286258	0.357861567	1.030556597
GCST90199700	ebi-a-GCST011075	sCOVID-19	3-hydroxylaurate levels	Weighted median	11	0.154039373	0.174544213	0.377493766	-0.188067284	0.49614603	1.166536816	0.828558957	1.642379377
GCST90199700	ebi-a-GCST011075	sCOVID-19	3-hydroxylaurate levels	Inverse variance weighted	11	0.067663632	0.122605449	0.581029806	-0.172643048	0.307970313	1.070005333	0.841437914	1.360660595
GCST90199700	ebi-a-GCST011075	sCOVID-19	3-hydroxylaurate levels	Simple mode	11	0.19282093	0.340148636	0.583299953	-0.473870397	0.859512257	1.212665622	0.622587937	2.362008361
GCST90199700	ebi-a-GCST011075	sCOVID-19	3-hydroxylaurate levels	Weighted mode	11	0.285027149	0.329363655	0.407107948	-0.360525615	0.930579913	1.329798131	0.697309714	2.535979399
GCST90199701	ebi-a-GCST011075	sCOVID-19	Pyridoxate levels	MR Egger	25	-0.314586212	0.181345685	0.096171839	-0.670023754	0.040851331	0.730090915	0.511696423	1.041697226
GCST90199701	ebi-a-GCST011075	sCOVID-19	Pyridoxate levels	Weighted median	25	-0.009727925	0.127237062	0.939057017	-0.259112567	0.239656717	0.990319238	0.771736146	1.270812827
GCST90199701	ebi-a-GCST011075	sCOVID-19	Pyridoxate levels	Inverse variance weighted	25	-0.067143512	0.096725518	0.48757846	-0.256725529	0.122438504	0.935060999	0.77358051	1.130249612
GCST90199701	ebi-a-GCST011075	sCOVID-19	Pyridoxate levels	Simple mode	25	0.25520893	0.267218646	0.349070668	-0.268539616	0.778957477	1.290731265	0.764495136	2.179199215
GCST90199701	ebi-a-GCST011075	sCOVID-19	Pyridoxate levels	Weighted mode	25	0.219507641	0.251595625	0.391601637	-0.273619785	0.712635066	1.245463364	0.76062122	2.039358028
GCST90199702	ebi-a-GCST011075	sCOVID-19	5-hydroxyhexanoate levels	MR Egger	21	-0.165089511	0.215318678	0.452669116	-0.587114121	0.256935098	0.847817811	0.555929317	1.292961209
GCST90199702	ebi-a-GCST011075	sCOVID-19	5-hydroxyhexanoate levels	Weighted median	21	0.026848594	0.120444812	0.823603995	-0.209223238	0.262920426	1.027212265	0.811214122	1.300723211
GCST90199702	ebi-a-GCST011075	sCOVID-19	5-hydroxyhexanoate levels	Inverse variance weighted	21	-0.040176963	0.08885189	0.651140003	-0.214326667	0.133972741	0.96061943	0.807084694	1.143361653
GCST90199702	ebi-a-GCST011075	sCOVID-19	5-hydroxyhexanoate levels	Simple mode	21	0.058184812	0.221256125	0.795259965	-0.375477192	0.491846816	1.059910862	0.686961388	1.635333593
GCST90199702	ebi-a-GCST011075	sCOVID-19	5-hydroxyhexanoate levels	Weighted mode	21	0.041324543	0.208258369	0.844712419	-0.36686186	0.449510946	1.042190286	0.692905356	1.567545383
GCST90199703	ebi-a-GCST011075	sCOVID-19	Gamma-glutamylvaline levels	MR Egger	25	0.123281871	0.186528901	0.51522585	-0.242314775	0.488878518	1.13120323	0.7848091	1.630486632
GCST90199703	ebi-a-GCST011075	sCOVID-19	Gamma-glutamylvaline levels	Weighted median	25	0.088478947	0.114802044	0.440879547	-0.13653306	0.313490954	1.092511252	0.872377479	1.368193086
GCST90199703	ebi-a-GCST011075	sCOVID-19	Gamma-glutamylvaline levels	Inverse variance weighted	25	0.07507706	0.081619163	0.357653243	-0.084896499	0.23505062	1.077967216	0.918607356	1.2649728
GCST90199703	ebi-a-GCST011075	sCOVID-19	Gamma-glutamylvaline levels	Simple mode	25	0.127696085	0.225393327	0.576281881	-0.314074836	0.569467006	1.13620764	0.730464361	1.767324827
GCST90199703	ebi-a-GCST011075	sCOVID-19	Gamma-glutamylvaline levels	Weighted mode	25	0.108208776	0.211175997	0.61304754	-0.305696178	0.522113729	1.114280356	0.736610384	1.685586761
GCST90199704	ebi-a-GCST011075	sCOVID-19	3-hydroxysebacate levels	MR Egger	21	-0.123815902	0.194576807	0.532150245	-0.505186444	0.257554641	0.883542485	0.603393066	1.293762501
GCST90199704	ebi-a-GCST011075	sCOVID-19	3-hydroxysebacate levels	Weighted median	21	0.162476239	0.128434545	0.205853078	-0.08925547	0.414207948	1.176420365	0.914611888	1.513171754
GCST90199704	ebi-a-GCST011075	sCOVID-19	3-hydroxysebacate levels	Inverse variance weighted	21	0.083603434	0.097989808	0.393556719	-0.108456589	0.275663457	1.087197663	0.897217843	1.317404427
GCST90199704	ebi-a-GCST011075	sCOVID-19	3-hydroxysebacate levels	Simple mode	21	-0.316172529	0.285296541	0.280914881	-0.875353749	0.243008691	0.728933677	0.416714581	1.275079706
GCST90199704	ebi-a-GCST011075	sCOVID-19	3-hydroxysebacate levels	Weighted mode	21	0.173384654	0.149798547	0.260724553	-0.120220499	0.466989807	1.189323495	0.886724894	1.595185143
GCST90199705	ebi-a-GCST011075	sCOVID-19	Propionylglycine levels	MR Egger	22	0.053240341	0.13057434	0.687796457	-0.202685365	0.309166047	1.054683098	0.816535112	1.362288556
GCST90199705	ebi-a-GCST011075	sCOVID-19	Propionylglycine levels	Weighted median	22	0.005762759	0.074916763	0.938685476	-0.141074097	0.152599614	1.005779395	0.868424962	1.164858493
GCST90199705	ebi-a-GCST011075	sCOVID-19	Propionylglycine levels	Inverse variance weighted	22	-0.015972714	0.069090096	0.81716973	-0.151389303	0.119443874	0.984154173	0.859513023	1.126869996
GCST90199705	ebi-a-GCST011075	sCOVID-19	Propionylglycine levels	Simple mode	22	0.189557626	0.221569176	0.401917504	-0.244717959	0.623833211	1.208714775	0.782925324	1.86606738
GCST90199705	ebi-a-GCST011075	sCOVID-19	Propionylglycine levels	Weighted mode	22	0.023587526	0.080741557	0.773049161	-0.134665924	0.181840977	1.023867912	0.874007848	1.199423443
GCST90199706	ebi-a-GCST011075	sCOVID-19	Butyrylglycine levels	MR Egger	22	0.013268976	0.064227017	0.838414958	-0.112615979	0.13915393	1.013357399	0.893493715	1.149300998
GCST90199706	ebi-a-GCST011075	sCOVID-19	Butyrylglycine levels	Weighted median	22	0.014777879	0.048513548	0.760660584	-0.080308676	0.109864433	1.014887611	0.922831447	1.116126751
GCST90199706	ebi-a-GCST011075	sCOVID-19	Butyrylglycine levels	Inverse variance weighted	22	0.000990599	0.040331904	0.980404978	-0.078059932	0.080041131	1.00099109	0.924908993	1.083331625
GCST90199706	ebi-a-GCST011075	sCOVID-19	Butyrylglycine levels	Simple mode	22	0.003440532	0.106373101	0.974503162	-0.205050746	0.21193181	1.003446458	0.814605977	1.236063595
GCST90199706	ebi-a-GCST011075	sCOVID-19	Butyrylglycine levels	Weighted mode	22	0.012729318	0.048807366	0.796781583	-0.082933119	0.108391756	1.012810681	0.920412703	1.114484266
GCST90199707	ebi-a-GCST011075	sCOVID-19	Pro-hydroxy-pro levels	MR Egger	27	0.063886484	0.215902737	0.769747397	-0.35928288	0.487055847	1.065971387	0.698176823	1.6275175
GCST90199707	ebi-a-GCST011075	sCOVID-19	Pro-hydroxy-pro levels	Weighted median	27	0.095273007	0.118666535	0.422053744	-0.137313401	0.327859416	1.099959111	0.871696992	1.387993829
GCST90199707	ebi-a-GCST011075	sCOVID-19	Pro-hydroxy-pro levels	Inverse variance weighted	27	0.086717077	0.088919448	0.329445268	-0.08756504	0.260999195	1.090588084	0.916159282	1.29822662
GCST90199707	ebi-a-GCST011075	sCOVID-19	Pro-hydroxy-pro levels	Simple mode	27	0.163650163	0.24329095	0.507103374	-0.313200098	0.640500424	1.177802204	0.731103606	1.897430162
GCST90199707	ebi-a-GCST011075	sCOVID-19	Pro-hydroxy-pro levels	Weighted mode	27	0.146519108	0.221510433	0.51414046	-0.287641341	0.580679558	1.157797054	0.750030549	1.787252559
GCST90199708	ebi-a-GCST011075	sCOVID-19	Propionylcarnitine (c3) levels	MR Egger	23	-0.032349443	0.139549473	0.818926902	-0.30586641	0.241167524	0.968168203	0.736485	1.272734231
GCST90199708	ebi-a-GCST011075	sCOVID-19	Propionylcarnitine (c3) levels	Weighted median	23	-0.191583292	0.100088993	0.055603614	-0.387757718	0.004591135	0.825650852	0.67857673	1.00460169
GCST90199708	ebi-a-GCST011075	sCOVID-19	Propionylcarnitine (c3) levels	Inverse variance weighted	23	-0.073200961	0.069422259	0.291685777	-0.209268589	0.062866667	0.929414035	0.811177333	1.064884846
GCST90199708	ebi-a-GCST011075	sCOVID-19	Propionylcarnitine (c3) levels	Simple mode	23	-0.219832051	0.178739891	0.231725495	-0.570162238	0.130498136	0.802653592	0.565433697	1.139395816
GCST90199708	ebi-a-GCST011075	sCOVID-19	Propionylcarnitine (c3) levels	Weighted mode	23	-0.171214746	0.104855453	0.11672935	-0.376731433	0.034301942	0.842640601	0.686100313	1.034897039
GCST90199709	ebi-a-GCST011075	sCOVID-19	Adrenate (22:4n6) levels	MR Egger	21	0.179960649	0.179596514	0.328921834	-0.172048519	0.531969817	1.197170252	0.841938322	1.702282192
GCST90199709	ebi-a-GCST011075	sCOVID-19	Adrenate (22:4n6) levels	Weighted median	21	0.026547089	0.116026891	0.819023452	-0.200865617	0.253959796	1.026902602	0.818022352	1.289119975
GCST90199709	ebi-a-GCST011075	sCOVID-19	Adrenate (22:4n6) levels	Inverse variance weighted	21	0.036167421	0.080267854	0.652289303	-0.121157572	0.193492415	1.036829419	0.885894357	1.213480182
GCST90199709	ebi-a-GCST011075	sCOVID-19	Adrenate (22:4n6) levels	Simple mode	21	0.103845019	0.232770958	0.66029917	-0.352386059	0.560076097	1.109428501	0.703008667	1.750805725
GCST90199709	ebi-a-GCST011075	sCOVID-19	Adrenate (22:4n6) levels	Weighted mode	21	-0.085846529	0.146951555	0.565629205	-0.373871578	0.202178519	0.917735066	0.688065269	1.224066508
GCST90199710	ebi-a-GCST011075	sCOVID-19	Docosatrienoate (22:3n3) levels	MR Egger	23	-0.001380676	0.137390017	0.992076797	-0.270665109	0.267903757	0.998620277	0.762871933	1.307221323
GCST90199710	ebi-a-GCST011075	sCOVID-19	Docosatrienoate (22:3n3) levels	Weighted median	23	0.021652149	0.105118928	0.836808376	-0.184380951	0.227685249	1.021888258	0.831618938	1.255690033
GCST90199710	ebi-a-GCST011075	sCOVID-19	Docosatrienoate (22:3n3) levels	Inverse variance weighted	23	-0.021742161	0.070279272	0.757041579	-0.159489534	0.116005213	0.978492496	0.85257889	1.123001726
GCST90199710	ebi-a-GCST011075	sCOVID-19	Docosatrienoate (22:3n3) levels	Simple mode	23	0.086470512	0.178474621	0.632821493	-0.263339746	0.43628077	1.090319216	0.768480765	1.546943068
GCST90199710	ebi-a-GCST011075	sCOVID-19	Docosatrienoate (22:3n3) levels	Weighted mode	23	0.052699301	0.118884259	0.661890058	-0.180313848	0.285712449	1.054112626	0.835008105	1.330709753
GCST90199711	ebi-a-GCST011075	sCOVID-19	Docosadienoate (22:2n6) levels	MR Egger	21	-0.123087396	0.26549951	0.648196429	-0.643466435	0.397291643	0.884186385	0.525467764	1.48778977
GCST90199711	ebi-a-GCST011075	sCOVID-19	Docosadienoate (22:2n6) levels	Weighted median	21	0.047160254	0.137243015	0.731127651	-0.221836057	0.316156564	1.048289988	0.80104668	1.37184502
GCST90199711	ebi-a-GCST011075	sCOVID-19	Docosadienoate (22:2n6) levels	Inverse variance weighted	21	0.039877223	0.099477398	0.688517919	-0.155098477	0.234852924	1.040682995	0.856330844	1.264722745
GCST90199711	ebi-a-GCST011075	sCOVID-19	Docosadienoate (22:2n6) levels	Simple mode	21	0.074650114	0.271750404	0.786363534	-0.457980679	0.607280907	1.07750708	0.632559698	1.835433891
GCST90199711	ebi-a-GCST011075	sCOVID-19	Docosadienoate (22:2n6) levels	Weighted mode	21	0.10202778	0.233523385	0.666860289	-0.355678055	0.559733615	1.107414235	0.70069817	1.750206209
GCST90199712	ebi-a-GCST011075	sCOVID-19	3-carboxy-4-methyl-5-propyl-2-furanpropanoate (cmpf) levels	MR Egger	16	0.249207633	0.260248131	0.354521372	-0.260878704	0.75929397	1.2830084	0.770374357	2.136767065
GCST90199712	ebi-a-GCST011075	sCOVID-19	3-carboxy-4-methyl-5-propyl-2-furanpropanoate (cmpf) levels	Weighted median	16	0.020778311	0.14949317	0.889456701	-0.272228303	0.313784925	1.020995683	0.761680348	1.368595355
GCST90199712	ebi-a-GCST011075	sCOVID-19	3-carboxy-4-methyl-5-propyl-2-furanpropanoate (cmpf) levels	Inverse variance weighted	16	0.026945379	0.10760029	0.802261745	-0.18395119	0.237841947	1.027311688	0.831976412	1.268508685
GCST90199712	ebi-a-GCST011075	sCOVID-19	3-carboxy-4-methyl-5-propyl-2-furanpropanoate (cmpf) levels	Simple mode	16	0.022950976	0.272074436	0.933889334	-0.510314919	0.556216871	1.023216376	0.600306501	1.744061992
GCST90199712	ebi-a-GCST011075	sCOVID-19	3-carboxy-4-methyl-5-propyl-2-furanpropanoate (cmpf) levels	Weighted mode	16	0.086814808	0.244375692	0.727347183	-0.392161549	0.565791164	1.090694673	0.675594964	1.760840345
GCST90199713	ebi-a-GCST011075	sCOVID-19	Docosapentaenoate n3 DPA; 22:5n3 levels	MR Egger	24	-0.028544703	0.198546458	0.886992162	-0.41769576	0.360606354	0.971858848	0.658562559	1.434198783
GCST90199713	ebi-a-GCST011075	sCOVID-19	Docosapentaenoate n3 DPA; 22:5n3 levels	Weighted median	24	-0.197369928	0.124738072	0.113586814	-0.441856549	0.047116693	0.820886908	0.642841845	1.048244325
GCST90199713	ebi-a-GCST011075	sCOVID-19	Docosapentaenoate n3 DPA; 22:5n3 levels	Inverse variance weighted	24	-0.084202479	0.086073881	0.327946644	-0.252907287	0.084502328	0.919245109	0.776539874	1.088175378
GCST90199713	ebi-a-GCST011075	sCOVID-19	Docosapentaenoate n3 DPA; 22:5n3 levels	Simple mode	24	-0.343519874	0.214657901	0.123176677	-0.76424936	0.077209611	0.709269385	0.465683361	1.080268489
GCST90199713	ebi-a-GCST011075	sCOVID-19	Docosapentaenoate n3 DPA; 22:5n3 levels	Weighted mode	24	-0.27575986	0.169128134	0.116620056	-0.607251003	0.055731283	0.758995174	0.544846594	1.057313528
GCST90199714	ebi-a-GCST011075	sCOVID-19	3-hydroxy-2-ethylpropionate levels	MR Egger	29	-0.313837611	0.198388842	0.125310109	-0.702679742	0.07500452	0.730637666	0.495256365	1.077889023
GCST90199714	ebi-a-GCST011075	sCOVID-19	3-hydroxy-2-ethylpropionate levels	Weighted median	29	-0.041152357	0.107424968	0.701660447	-0.251705295	0.169400581	0.959682904	0.77747383	1.18459457
GCST90199714	ebi-a-GCST011075	sCOVID-19	3-hydroxy-2-ethylpropionate levels	Inverse variance weighted	29	-0.030948279	0.076858275	0.687193326	-0.181590499	0.11969394	0.969525716	0.833942771	1.127151823
GCST90199714	ebi-a-GCST011075	sCOVID-19	3-hydroxy-2-ethylpropionate levels	Simple mode	29	0.022955151	0.214969873	0.915722476	-0.3983858	0.444296103	1.023220648	0.67140295	1.559392158
GCST90199714	ebi-a-GCST011075	sCOVID-19	3-hydroxy-2-ethylpropionate levels	Weighted mode	29	-0.016114701	0.241640685	0.947303454	-0.489730444	0.457501042	0.984014446	0.612791554	1.580120393
GCST90199715	ebi-a-GCST011075	sCOVID-19	Myristoleate (14:1n5) levels	MR Egger	22	0.65323778	0.264336753	0.022575967	0.135137744	1.171337815	1.921752979	1.144694448	3.226305953
GCST90199715	ebi-a-GCST011075	sCOVID-19	Myristoleate (14:1n5) levels	Weighted median	22	0.114567454	0.146814784	0.435182735	-0.173189522	0.40232443	1.121388281	0.840978216	1.495296373
GCST90199715	ebi-a-GCST011075	sCOVID-19	Myristoleate (14:1n5) levels	Inverse variance weighted	22	0.101431456	0.101236817	0.316380969	-0.096992705	0.299855618	1.106754055	0.907562627	1.349663926
GCST90199715	ebi-a-GCST011075	sCOVID-19	Myristoleate (14:1n5) levels	Simple mode	22	0.273492542	0.267017937	0.317372914	-0.249862616	0.796847699	1.314547555	0.778907785	2.2185364
GCST90199715	ebi-a-GCST011075	sCOVID-19	Myristoleate (14:1n5) levels	Weighted mode	22	0.30727237	0.24348234	0.220789106	-0.169953017	0.784497757	1.359711262	0.843704455	2.191306096
GCST90199716	ebi-a-GCST011075	sCOVID-19	10-undecenoate (11:1n1) levels	MR Egger	15	-0.166833987	0.118722935	0.183395228	-0.39953094	0.065862966	0.846340103	0.67063454	1.068080344
GCST90199716	ebi-a-GCST011075	sCOVID-19	10-undecenoate (11:1n1) levels	Weighted median	15	-0.086223583	0.079203583	0.276316043	-0.241462606	0.06901544	0.917389095	0.785478175	1.071452752
GCST90199716	ebi-a-GCST011075	sCOVID-19	10-undecenoate (11:1n1) levels	Inverse variance weighted	15	-0.0658847	0.078360082	0.400463257	-0.219470461	0.087701061	0.936238807	0.802943876	1.091661733
GCST90199716	ebi-a-GCST011075	sCOVID-19	10-undecenoate (11:1n1) levels	Simple mode	15	-0.021120656	0.21244306	0.92221598	-0.437509054	0.395267743	0.979100823	0.645642681	1.484781677
GCST90199716	ebi-a-GCST011075	sCOVID-19	10-undecenoate (11:1n1) levels	Weighted mode	15	-0.093291186	0.084466813	0.288010013	-0.258846139	0.072263768	0.910928213	0.771941785	1.074938841
GCST90199717	ebi-a-GCST011075	sCOVID-19	1-methyl-4-imidazoleacetate levels	MR Egger	25	-0.104091599	0.098887886	0.303447861	-0.297911855	0.089728657	0.90114275	0.742366773	1.093877427
GCST90199717	ebi-a-GCST011075	sCOVID-19	1-methyl-4-imidazoleacetate levels	Weighted median	25	-0.029135503	0.073066105	0.690073456	-0.172345068	0.114074063	0.971284844	0.841688683	1.120835134
GCST90199717	ebi-a-GCST011075	sCOVID-19	1-methyl-4-imidazoleacetate levels	Inverse variance weighted	25	-0.030928007	0.056516554	0.584215223	-0.141700453	0.079844439	0.969545371	0.867881189	1.083118564
GCST90199717	ebi-a-GCST011075	sCOVID-19	1-methyl-4-imidazoleacetate levels	Simple mode	25	-0.14393431	0.164596632	0.390531072	-0.466543708	0.178675087	0.86594463	0.627166196	1.195632205
GCST90199717	ebi-a-GCST011075	sCOVID-19	1-methyl-4-imidazoleacetate levels	Weighted mode	25	-0.03330411	0.074980603	0.660899164	-0.180266091	0.113657872	0.967244367	0.835047983	1.12036875
GCST90199718	ebi-a-GCST011075	sCOVID-19	Sebacate (C10-DC) levels	MR Egger	16	0.079759297	0.250446664	0.754831113	-0.411116165	0.570634758	1.083026348	0.66290992	1.76938983
GCST90199718	ebi-a-GCST011075	sCOVID-19	Sebacate (C10-DC) levels	Weighted median	16	0.236483057	0.138795515	0.088414071	-0.035556153	0.508522266	1.266786092	0.965068541	1.662832155
GCST90199718	ebi-a-GCST011075	sCOVID-19	Sebacate (C10-DC) levels	Inverse variance weighted	16	0.236221732	0.096030134	0.013898701	0.048002669	0.424440795	1.266455093	1.049173455	1.528735304
GCST90199718	ebi-a-GCST011075	sCOVID-19	Sebacate (C10-DC) levels	Simple mode	16	0.250567107	0.221034728	0.274751981	-0.18266096	0.683795174	1.284753803	0.833050545	1.981383175
GCST90199718	ebi-a-GCST011075	sCOVID-19	Sebacate (C10-DC) levels	Weighted mode	16	0.24606932	0.170990334	0.17066734	-0.089071735	0.581210375	1.27898823	0.91477995	1.788201515
GCST90199719	ebi-a-GCST011075	sCOVID-19	Tauro-beta-muricholate levels	MR Egger	3	0.103117034	0.139497501	0.594756225	-0.170298068	0.376532135	1.108621148	0.843413385	1.457222367
GCST90199719	ebi-a-GCST011075	sCOVID-19	Tauro-beta-muricholate levels	Weighted median	3	0.025480678	0.071331358	0.720930368	-0.114328785	0.16529014	1.025808085	0.891964643	1.179735358
GCST90199719	ebi-a-GCST011075	sCOVID-19	Tauro-beta-muricholate levels	Inverse variance weighted	3	0.011485842	0.068712178	0.867245137	-0.123190027	0.146161712	1.011552058	0.884095644	1.157383335
GCST90199719	ebi-a-GCST011075	sCOVID-19	Tauro-beta-muricholate levels	Simple mode	3	0.015701578	0.137420726	0.919468976	-0.253643045	0.285046201	1.015825495	0.775968739	1.329823465
GCST90199719	ebi-a-GCST011075	sCOVID-19	Tauro-beta-muricholate levels	Weighted mode	3	0.028479292	0.076441028	0.745248318	-0.121345124	0.178303707	1.028888704	0.885728221	1.195188254
GCST90199720	ebi-a-GCST011075	sCOVID-19	Octanoylcarnitine (c8) levels	MR Egger	26	0.258538385	0.096979366	0.013520895	0.068458828	0.448617942	1.295035859	1.070856535	1.566146185
GCST90199720	ebi-a-GCST011075	sCOVID-19	Octanoylcarnitine (c8) levels	Weighted median	26	0.189208067	0.068561644	0.005785835	0.054827244	0.32358889	1.208292332	1.056358106	1.382079003
GCST90199720	ebi-a-GCST011075	sCOVID-19	Octanoylcarnitine (c8) levels	Inverse variance weighted	26	0.091822677	0.054577571	0.092486431	-0.015149362	0.198794715	1.096170428	0.984964812	1.219931506
GCST90199720	ebi-a-GCST011075	sCOVID-19	Octanoylcarnitine (c8) levels	Simple mode	26	0.156552993	0.174832732	0.379090675	-0.186119162	0.499225148	1.169472735	0.830174664	1.647444251
GCST90199720	ebi-a-GCST011075	sCOVID-19	Octanoylcarnitine (c8) levels	Weighted mode	26	0.192386069	0.070034329	0.010990045	0.055118785	0.329653354	1.212138396	1.056666123	1.390486038
GCST90199721	ebi-a-GCST011075	sCOVID-19	Stearidonate (18:4n3) levels	MR Egger	10	0.114601539	0.310184383	0.721371073	-0.493359852	0.72256293	1.121426504	0.610571514	2.059705332
GCST90199721	ebi-a-GCST011075	sCOVID-19	Stearidonate (18:4n3) levels	Weighted median	10	-0.194311144	0.182096312	0.28593618	-0.551219915	0.162597627	0.823401668	0.57624641	1.176563177
GCST90199721	ebi-a-GCST011075	sCOVID-19	Stearidonate (18:4n3) levels	Inverse variance weighted	10	-0.167151335	0.128513617	0.193378021	-0.419038024	0.084735355	0.846071562	0.657679187	1.088428981
GCST90199721	ebi-a-GCST011075	sCOVID-19	Stearidonate (18:4n3) levels	Simple mode	10	-0.248379036	0.29500364	0.421623005	-0.82658617	0.329828098	0.780064215	0.437540428	1.390729038
GCST90199721	ebi-a-GCST011075	sCOVID-19	Stearidonate (18:4n3) levels	Weighted mode	10	-0.237358428	0.227329083	0.323663271	-0.68292343	0.208206575	0.788708542	0.505138096	1.231467534
GCST90199722	ebi-a-GCST011075	sCOVID-19	Decanoylcarnitine (C10) levels	MR Egger	26	0.324772929	0.12011687	0.012397945	0.089343865	0.560201993	1.383716408	1.093456593	1.75102616
GCST90199722	ebi-a-GCST011075	sCOVID-19	Decanoylcarnitine (C10) levels	Weighted median	26	0.228432258	0.084010198	0.006545951	0.06377227	0.393092247	1.256628396	1.065849645	1.481555051
GCST90199722	ebi-a-GCST011075	sCOVID-19	Decanoylcarnitine (C10) levels	Inverse variance weighted	26	0.042549269	0.064068822	0.506614684	-0.083025623	0.16812416	1.043467465	0.920327566	1.183083493
GCST90199722	ebi-a-GCST011075	sCOVID-19	Decanoylcarnitine (C10) levels	Simple mode	26	0.035170265	0.25949097	0.893273839	-0.473432035	0.543772566	1.035796054	0.622860915	1.722492838
GCST90199722	ebi-a-GCST011075	sCOVID-19	Decanoylcarnitine (C10) levels	Weighted mode	26	0.226804723	0.081815887	0.01036452	0.066445585	0.38716386	1.254584852	1.068702809	1.472797805
GCST90199723	ebi-a-GCST011075	sCOVID-19	5-dodecenoate (12:1n7) levels	MR Egger	15	0.001315959	0.29306335	0.996485401	-0.573088207	0.575720126	1.001316826	0.563781673	1.778410745
GCST90199723	ebi-a-GCST011075	sCOVID-19	5-dodecenoate (12:1n7) levels	Weighted median	15	0.200286312	0.158487554	0.206325062	-0.110349295	0.510921919	1.22175251	0.89552128	1.666827166
GCST90199723	ebi-a-GCST011075	sCOVID-19	5-dodecenoate (12:1n7) levels	Inverse variance weighted	15	0.098443959	0.112647878	0.382167982	-0.122345881	0.319233799	1.103452564	0.884842266	1.376073012
GCST90199723	ebi-a-GCST011075	sCOVID-19	5-dodecenoate (12:1n7) levels	Simple mode	15	0.289495072	0.28105992	0.320471597	-0.261382371	0.840372515	1.335752859	0.769986443	2.317230019
GCST90199723	ebi-a-GCST011075	sCOVID-19	5-dodecenoate (12:1n7) levels	Weighted mode	15	0.263826298	0.296820719	0.389105803	-0.317942312	0.845594907	1.301902033	0.727644764	2.329363156
GCST90199724	ebi-a-GCST011075	sCOVID-19	N-acetylisoleucine levels	MR Egger	20	0.080757013	0.267616973	0.766291093	-0.443772253	0.60528628	1.084107441	0.64161153	1.831776534
GCST90199724	ebi-a-GCST011075	sCOVID-19	N-acetylisoleucine levels	Weighted median	20	-0.139831014	0.13042277	0.283658723	-0.395459643	0.115797616	0.869505158	0.673370458	1.122768619
GCST90199724	ebi-a-GCST011075	sCOVID-19	N-acetylisoleucine levels	Inverse variance weighted	20	-0.065306142	0.09433741	0.488773224	-0.250207466	0.119595182	0.936780632	0.778639225	1.127040513
GCST90199724	ebi-a-GCST011075	sCOVID-19	N-acetylisoleucine levels	Simple mode	20	-0.266668959	0.24418203	0.288448097	-0.745265739	0.21192782	0.765926582	0.474608161	1.236058663
GCST90199724	ebi-a-GCST011075	sCOVID-19	N-acetylisoleucine levels	Weighted mode	20	-0.277048397	0.247692344	0.277288563	-0.762525392	0.208428598	0.75801781	0.466486876	1.231740978
GCST90199725	ebi-a-GCST011075	sCOVID-19	Campesterol levels	MR Egger	21	-0.023272688	0.15268357	0.880459276	-0.322532485	0.275987109	0.976996032	0.724312402	1.317830876
GCST90199725	ebi-a-GCST011075	sCOVID-19	Campesterol levels	Weighted median	21	0.002469042	0.07216618	0.972707079	-0.138976672	0.143914755	1.002472092	0.870248329	1.154785665
GCST90199725	ebi-a-GCST011075	sCOVID-19	Campesterol levels	Inverse variance weighted	21	0.019701866	0.071657864	0.783359625	-0.120747548	0.16015128	1.019897229	0.886257669	1.173688413
GCST90199725	ebi-a-GCST011075	sCOVID-19	Campesterol levels	Simple mode	21	-0.041311756	0.150678351	0.786764404	-0.336641325	0.254017812	0.959529944	0.714164947	1.289194768
GCST90199725	ebi-a-GCST011075	sCOVID-19	Campesterol levels	Weighted mode	21	-0.002280804	0.074363407	0.975835891	-0.148033081	0.143471474	0.997721795	0.862402585	1.154273883
GCST90199726	ebi-a-GCST011075	sCOVID-19	N-acetylthreonine levels	MR Egger	22	-0.414777413	0.264903851	0.133089414	-0.93398896	0.104434135	0.66048728	0.392982986	1.110082275
GCST90199726	ebi-a-GCST011075	sCOVID-19	N-acetylthreonine levels	Weighted median	22	-0.044613924	0.129295224	0.730053254	-0.298032562	0.208804715	0.956366641	0.742277169	1.232204344
GCST90199726	ebi-a-GCST011075	sCOVID-19	N-acetylthreonine levels	Inverse variance weighted	22	-0.135312698	0.094140463	0.150618857	-0.319828005	0.049202608	0.873442745	0.726273942	1.050433156
GCST90199726	ebi-a-GCST011075	sCOVID-19	N-acetylthreonine levels	Simple mode	22	0.0059706	0.242327969	0.98057593	-0.46899222	0.48093342	1.005988459	0.625632451	1.617583582
GCST90199726	ebi-a-GCST011075	sCOVID-19	N-acetylthreonine levels	Weighted mode	22	-0.011279248	0.223105547	0.960157386	-0.44856612	0.426007625	0.988784125	0.63854309	1.531132449
GCST90199727	ebi-a-GCST011075	sCOVID-19	1-oleoyl-GPC (18:1) levels	MR Egger	15	0.29638812	0.325305278	0.378823408	-0.341210226	0.933986466	1.344992074	0.710909441	2.544633078
GCST90199727	ebi-a-GCST011075	sCOVID-19	1-oleoyl-GPC (18:1) levels	Weighted median	15	0.013553414	0.159373889	0.932228299	-0.298819407	0.325926236	1.013645678	0.741693342	1.385313179
GCST90199727	ebi-a-GCST011075	sCOVID-19	1-oleoyl-GPC (18:1) levels	Inverse variance weighted	15	0.007947491	0.13568286	0.953291399	-0.257990915	0.273885898	1.007979157	0.772602251	1.315064742
GCST90199727	ebi-a-GCST011075	sCOVID-19	1-oleoyl-GPC (18:1) levels	Simple mode	15	-0.084925062	0.285118626	0.770185478	-0.643757569	0.473907445	0.918581118	0.525314804	1.606258313
GCST90199727	ebi-a-GCST011075	sCOVID-19	1-oleoyl-GPC (18:1) levels	Weighted mode	15	0.056605365	0.249501569	0.823801218	-0.432417711	0.54562844	1.05823811	0.648938251	1.725692536
GCST90199728	ebi-a-GCST011075	sCOVID-19	10-nonadecenoate (19:1n9) levels	MR Egger	13	0.402454714	0.302645984	0.210504588	-0.190731415	0.995640843	1.495491199	0.826354505	2.706458201
GCST90199728	ebi-a-GCST011075	sCOVID-19	10-nonadecenoate (19:1n9) levels	Weighted median	13	-0.01805627	0.174931537	0.917789109	-0.360922082	0.324809543	0.982105768	0.697033308	1.383767072
GCST90199728	ebi-a-GCST011075	sCOVID-19	10-nonadecenoate (19:1n9) levels	Inverse variance weighted	13	-0.062003265	0.125402095	0.620998552	-0.307791372	0.183784842	0.939879818	0.735068658	1.201757228
GCST90199728	ebi-a-GCST011075	sCOVID-19	10-nonadecenoate (19:1n9) levels	Simple mode	13	-0.162165598	0.295149892	0.592785084	-0.740659387	0.416328191	0.850300385	0.476799417	1.51638345
GCST90199728	ebi-a-GCST011075	sCOVID-19	10-nonadecenoate (19:1n9) levels	Weighted mode	13	-0.14424356	0.284780858	0.621677926	-0.702414042	0.413926921	0.865676878	0.495387972	1.512746573
GCST90199729	ebi-a-GCST011075	sCOVID-19	Piperine levels	MR Egger	26	0.182528626	0.200827381	0.372448983	-0.211093041	0.576150292	1.200248508	0.809698728	1.779175923
GCST90199729	ebi-a-GCST011075	sCOVID-19	Piperine levels	Weighted median	26	-0.085330767	0.118021913	0.469675076	-0.316653716	0.145992183	0.918208521	0.728583008	1.157187142
GCST90199729	ebi-a-GCST011075	sCOVID-19	Piperine levels	Inverse variance weighted	26	-0.075780845	0.084577141	0.37025449	-0.241552041	0.089990351	0.927019345	0.785407929	1.094163726
GCST90199729	ebi-a-GCST011075	sCOVID-19	Piperine levels	Simple mode	26	-0.135937677	0.230156481	0.560069383	-0.587044381	0.315169026	0.872897032	0.555968089	1.37049094
GCST90199729	ebi-a-GCST011075	sCOVID-19	Piperine levels	Weighted mode	26	-0.130341195	0.225925177	0.569151296	-0.573154543	0.312472152	0.87779588	0.563744275	1.366799878
GCST90199730	ebi-a-GCST011075	sCOVID-19	Carnitine C14 levels	MR Egger	22	-0.462003959	0.256133275	0.086353535	-0.964025179	0.04001726	0.630019846	0.381354771	1.040828739
GCST90199730	ebi-a-GCST011075	sCOVID-19	Carnitine C14 levels	Weighted median	22	-0.172189635	0.136981243	0.208742501	-0.440672872	0.096293602	0.841819519	0.643603213	1.101082296
GCST90199730	ebi-a-GCST011075	sCOVID-19	Carnitine C14 levels	Inverse variance weighted	22	-0.155800155	0.107893379	0.148733462	-0.367271178	0.055670869	0.855730187	0.692621795	1.057249653
GCST90199730	ebi-a-GCST011075	sCOVID-19	Carnitine C14 levels	Simple mode	22	-0.162284375	0.257960397	0.536064044	-0.667886753	0.343318003	0.850199395	0.512791088	1.409616953
GCST90199730	ebi-a-GCST011075	sCOVID-19	Carnitine C14 levels	Weighted mode	22	-0.175843196	0.22965333	0.452381724	-0.625963723	0.274277332	0.838749493	0.534745833	1.315579603
GCST90199731	ebi-a-GCST011075	sCOVID-19	10-heptadecenoate (17:1n7) levels	MR Egger	22	0.246278512	0.271416804	0.37500896	-0.285698423	0.778255447	1.279255812	0.751489214	2.17766989
GCST90199731	ebi-a-GCST011075	sCOVID-19	10-heptadecenoate (17:1n7) levels	Weighted median	22	0.053226526	0.141218644	0.706241508	-0.223562017	0.330015069	1.054668528	0.799665297	1.390989089
GCST90199731	ebi-a-GCST011075	sCOVID-19	10-heptadecenoate (17:1n7) levels	Inverse variance weighted	22	0.022072069	0.104019153	0.831956974	-0.181805472	0.225949609	1.022317459	0.833763515	1.253512498
GCST90199731	ebi-a-GCST011075	sCOVID-19	10-heptadecenoate (17:1n7) levels	Simple mode	22	0.261587909	0.288193347	0.374345092	-0.303271051	0.82644687	1.29899113	0.738398926	2.285184739
GCST90199731	ebi-a-GCST011075	sCOVID-19	10-heptadecenoate (17:1n7) levels	Weighted mode	22	0.204199611	0.251607547	0.426136587	-0.288951181	0.697350404	1.226542961	0.749048772	2.008424139
GCST90199732	ebi-a-GCST011075	sCOVID-19	1-stearoyl-gpc (18:0) levels	MR Egger	34	0.024327503	0.159922286	0.880046748	-0.289120178	0.337775184	1.024625831	0.748922196	1.401825315
GCST90199732	ebi-a-GCST011075	sCOVID-19	1-stearoyl-gpc (18:0) levels	Weighted median	34	0.022241388	0.099119476	0.822454098	-0.172032785	0.216515561	1.022490571	0.841951569	1.241742408
GCST90199732	ebi-a-GCST011075	sCOVID-19	1-stearoyl-gpc (18:0) levels	Inverse variance weighted	34	-0.056509721	0.07031122	0.421565376	-0.194319713	0.08130027	0.945057297	0.823394612	1.08469655
GCST90199732	ebi-a-GCST011075	sCOVID-19	1-stearoyl-gpc (18:0) levels	Simple mode	34	0.193253119	0.201393714	0.344245629	-0.201478561	0.587984799	1.213189836	0.817521104	1.800356677
GCST90199732	ebi-a-GCST011075	sCOVID-19	1-stearoyl-gpc (18:0) levels	Weighted mode	34	0.113585109	0.16121781	0.486036641	-0.202401799	0.429572017	1.120287231	0.816766686	1.536599744
GCST90199733	ebi-a-GCST011075	sCOVID-19	1-palmitoyl-GPC (16:0) levels	MR Egger	27	0.028750102	0.206539875	0.890408354	-0.376068052	0.433568256	1.029167376	0.68655561	1.542752651
GCST90199733	ebi-a-GCST011075	sCOVID-19	1-palmitoyl-GPC (16:0) levels	Weighted median	27	-0.042947653	0.120694461	0.721962028	-0.279508798	0.193613491	0.957961535	0.756155075	1.213627115
GCST90199733	ebi-a-GCST011075	sCOVID-19	1-palmitoyl-GPC (16:0) levels	Inverse variance weighted	27	-0.017752333	0.08561631	0.835738436	-0.185560301	0.150055636	0.982404312	0.830638746	1.161898884
GCST90199733	ebi-a-GCST011075	sCOVID-19	1-palmitoyl-GPC (16:0) levels	Simple mode	27	-0.249199433	0.248479447	0.3251533	-0.736219148	0.237820282	0.779424515	0.478921227	1.268481203
GCST90199733	ebi-a-GCST011075	sCOVID-19	1-palmitoyl-GPC (16:0) levels	Weighted mode	27	-0.17155742	0.207146203	0.41509811	-0.577563979	0.234449138	0.842351898	0.561263953	1.264212171
GCST90199734	ebi-a-GCST011075	sCOVID-19	Hyocholate levels	MR Egger	19	0.212006683	0.165376573	0.217063583	-0.1121314	0.536144766	1.236156146	0.893926788	1.709403989
GCST90199734	ebi-a-GCST011075	sCOVID-19	Hyocholate levels	Weighted median	19	0.117399951	0.114506716	0.305237247	-0.107033212	0.341833115	1.124569112	0.898495831	1.407525382
GCST90199734	ebi-a-GCST011075	sCOVID-19	Hyocholate levels	Inverse variance weighted	19	0.025172587	0.094808714	0.790617213	-0.160652492	0.210997666	1.025492092	0.851587953	1.234909473
GCST90199734	ebi-a-GCST011075	sCOVID-19	Hyocholate levels	Simple mode	19	0.150178821	0.223014531	0.509245388	-0.28692966	0.587287303	1.162042022	0.750564522	1.799101372
GCST90199734	ebi-a-GCST011075	sCOVID-19	Hyocholate levels	Weighted mode	19	-0.078834646	0.216493588	0.719993532	-0.503162078	0.345492787	0.924192731	0.604615791	1.412685901
GCST90199735	ebi-a-GCST011075	sCOVID-19	N-acetylhistidine levels	MR Egger	24	0.037551391	0.063002919	0.557240924	-0.08593433	0.161037112	1.038265353	0.917654492	1.174728564
GCST90199735	ebi-a-GCST011075	sCOVID-19	N-acetylhistidine levels	Weighted median	24	0.003050062	0.057358184	0.957591911	-0.109371978	0.115472102	1.003054718	0.896396915	1.122403202
GCST90199735	ebi-a-GCST011075	sCOVID-19	N-acetylhistidine levels	Inverse variance weighted	24	0.03530744	0.043065837	0.412302758	-0.049101599	0.11971648	1.035938149	0.952084394	1.127177229
GCST90199735	ebi-a-GCST011075	sCOVID-19	N-acetylhistidine levels	Simple mode	24	0.077891498	0.123757268	0.535296591	-0.164672747	0.320455743	1.081005361	0.848171225	1.377755523
GCST90199735	ebi-a-GCST011075	sCOVID-19	N-acetylhistidine levels	Weighted mode	24	0.019994384	0.04574143	0.666102802	-0.069658819	0.109647587	1.020195611	0.932711989	1.115884749
GCST90199736	ebi-a-GCST011075	sCOVID-19	Alpha-hydroxyisovalerate levels	MR Egger	21	0.098771437	0.134615385	0.472070574	-0.165074718	0.362617591	1.103813979	0.847830354	1.4370862
GCST90199736	ebi-a-GCST011075	sCOVID-19	Alpha-hydroxyisovalerate levels	Weighted median	21	-0.088179777	0.091849743	0.337033168	-0.268205274	0.09184572	0.915596259	0.764750782	1.096195687
GCST90199736	ebi-a-GCST011075	sCOVID-19	Alpha-hydroxyisovalerate levels	Inverse variance weighted	21	-0.034320133	0.064048099	0.59206266	-0.159854406	0.09121414	0.966262123	0.852267865	1.095503571
GCST90199736	ebi-a-GCST011075	sCOVID-19	Alpha-hydroxyisovalerate levels	Simple mode	21	0.032490497	0.158742774	0.839895508	-0.278645339	0.343626333	1.033024076	0.756808266	1.410051647
GCST90199736	ebi-a-GCST011075	sCOVID-19	Alpha-hydroxyisovalerate levels	Weighted mode	21	-0.03429569	0.090283268	0.70804753	-0.211250896	0.142659516	0.966285741	0.809570923	1.153337042
GCST90199737	ebi-a-GCST011075	sCOVID-19	N-acetylproline levels	MR Egger	19	-0.230426869	0.245693938	0.361450027	-0.711986987	0.25113325	0.794194513	0.490668277	1.285481363
GCST90199737	ebi-a-GCST011075	sCOVID-19	N-acetylproline levels	Weighted median	19	0.052178553	0.121519851	0.667644558	-0.186000356	0.290357461	1.053563842	0.830273299	1.336905294
GCST90199737	ebi-a-GCST011075	sCOVID-19	N-acetylproline levels	Inverse variance weighted	19	0.065870799	0.090987583	0.469094149	-0.112464863	0.244206461	1.06808871	0.893628746	1.276607873
GCST90199737	ebi-a-GCST011075	sCOVID-19	N-acetylproline levels	Simple mode	19	0.041089772	0.207333143	0.845123451	-0.365283189	0.447462733	1.041945639	0.69400009	1.564338003
GCST90199737	ebi-a-GCST011075	sCOVID-19	N-acetylproline levels	Weighted mode	19	0.041089772	0.186357246	0.827971663	-0.324170431	0.406349975	1.041945639	0.723126989	1.501327887
GCST90199738	ebi-a-GCST011075	sCOVID-19	Stachydrine levels	MR Egger	5	0.697612198	0.392909009	0.173901167	-0.072489459	1.467713856	2.008950001	0.93007555	4.339303518
GCST90199738	ebi-a-GCST011075	sCOVID-19	Stachydrine levels	Weighted median	5	-0.109118304	0.307513706	0.722709117	-0.711845168	0.49360856	0.896624337	0.490737868	1.638217172
GCST90199738	ebi-a-GCST011075	sCOVID-19	Stachydrine levels	Inverse variance weighted	5	0.064215344	0.285288867	0.821910153	-0.494950836	0.623381524	1.066322	0.609600877	1.865224692
GCST90199738	ebi-a-GCST011075	sCOVID-19	Stachydrine levels	Simple mode	5	-0.198707272	0.482337659	0.701483755	-1.144089084	0.746674539	0.819789833	0.318513925	2.109971708
GCST90199738	ebi-a-GCST011075	sCOVID-19	Stachydrine levels	Weighted mode	5	-0.175648006	0.504705128	0.745367622	-1.164870057	0.813574046	0.838913224	0.311963197	2.255956487
GCST90199739	ebi-a-GCST011075	sCOVID-19	Salicyluric glucuronide levels	MR Egger	16	-0.528367646	0.263590093	0.064753798	-1.045004228	-0.011731063	0.589566566	0.351690333	0.988337477
GCST90199739	ebi-a-GCST011075	sCOVID-19	Salicyluric glucuronide levels	Weighted median	16	0.033870128	0.143582214	0.813515219	-0.247551011	0.315291268	1.034450252	0.780710395	1.370658481
GCST90199739	ebi-a-GCST011075	sCOVID-19	Salicyluric glucuronide levels	Inverse variance weighted	16	-0.122592313	0.139373331	0.379077861	-0.395764041	0.150579415	0.884624239	0.673165516	1.162507622
GCST90199739	ebi-a-GCST011075	sCOVID-19	Salicyluric glucuronide levels	Simple mode	16	0.176232365	0.264702639	0.51566353	-0.342584807	0.695049537	1.192715172	0.70993291	2.003808334
GCST90199739	ebi-a-GCST011075	sCOVID-19	Salicyluric glucuronide levels	Weighted mode	16	0.147592682	0.209268643	0.491444833	-0.262573859	0.557759223	1.159040702	0.769069559	1.746754025
GCST90199740	ebi-a-GCST011075	sCOVID-19	P-cresol sulfate levels	MR Egger	21	-0.431340525	0.33868302	0.218172413	-1.095159245	0.232478195	0.649637655	0.334486337	1.261722934
GCST90199740	ebi-a-GCST011075	sCOVID-19	P-cresol sulfate levels	Weighted median	21	-0.191262007	0.17395339	0.271549395	-0.532210651	0.149686637	0.825916164	0.587305206	1.161470224
GCST90199740	ebi-a-GCST011075	sCOVID-19	P-cresol sulfate levels	Inverse variance weighted	21	-0.117489305	0.147525447	0.425799427	-0.406639181	0.171660572	0.889150022	0.665884411	1.18727477
GCST90199740	ebi-a-GCST011075	sCOVID-19	P-cresol sulfate levels	Simple mode	21	-0.369254699	0.345274015	0.297603171	-1.045991768	0.307482371	0.691249328	0.351343195	1.359996833
GCST90199740	ebi-a-GCST011075	sCOVID-19	P-cresol sulfate levels	Weighted mode	21	-0.253838119	0.30966645	0.422040592	-0.860784362	0.353108123	0.775817382	0.4228303	1.423485047
GCST90199741	ebi-a-GCST011075	sCOVID-19	Gamma-glutamylglycine levels	MR Egger	27	0.013632761	0.086135149	0.8755142	-0.155192132	0.182457654	1.013726111	0.856250649	1.200163327
GCST90199741	ebi-a-GCST011075	sCOVID-19	Gamma-glutamylglycine levels	Weighted median	27	-0.000219175	0.055724363	0.996861768	-0.109438927	0.109000577	0.999780849	0.896336905	1.115162993
GCST90199741	ebi-a-GCST011075	sCOVID-19	Gamma-glutamylglycine levels	Inverse variance weighted	27	-0.049713051	0.056062549	0.375217492	-0.159595648	0.060169545	0.951502418	0.852488425	1.062016591
GCST90199741	ebi-a-GCST011075	sCOVID-19	Gamma-glutamylglycine levels	Simple mode	27	-0.094707929	0.204886547	0.647750085	-0.496285561	0.306869703	0.909638575	0.60878777	1.359163861
GCST90199741	ebi-a-GCST011075	sCOVID-19	Gamma-glutamylglycine levels	Weighted mode	27	-0.005162339	0.057821994	0.929543695	-0.118493448	0.10816877	0.994850963	0.888257636	1.114235779
GCST90199742	ebi-a-GCST011075	sCOVID-19	1-linoleoyl-gpc (18:2) levels	MR Egger	28	-0.313318466	0.194955349	0.120103985	-0.695430949	0.068794017	0.731017071	0.498859418	1.071215535
GCST90199742	ebi-a-GCST011075	sCOVID-19	1-linoleoyl-gpc (18:2) levels	Weighted median	28	0.016460475	0.121542512	0.892272082	-0.221762848	0.254683799	1.016596695	0.801105325	1.29005364
GCST90199742	ebi-a-GCST011075	sCOVID-19	1-linoleoyl-gpc (18:2) levels	Inverse variance weighted	28	-0.05777933	0.086707284	0.505173178	-0.227725608	0.112166947	0.943858205	0.79634274	1.118699608
GCST90199742	ebi-a-GCST011075	sCOVID-19	1-linoleoyl-gpc (18:2) levels	Simple mode	28	0.18327757	0.275305905	0.511235823	-0.356322005	0.722877144	1.201147764	0.700247101	2.060352622
GCST90199742	ebi-a-GCST011075	sCOVID-19	1-linoleoyl-gpc (18:2) levels	Weighted mode	28	0.18978249	0.223979534	0.404264966	-0.249217397	0.628782378	1.208986603	0.779410513	1.87532575
GCST90199743	ebi-a-GCST011075	sCOVID-19	Stearoylcarnitine levels	MR Egger	9	0.270748357	0.269504816	0.348538861	-0.257481082	0.798977796	1.310945139	0.77299625	2.223267134
GCST90199743	ebi-a-GCST011075	sCOVID-19	Stearoylcarnitine levels	Weighted median	9	-0.093811312	0.12652521	0.458424494	-0.341800723	0.154178099	0.910454538	0.710489775	1.166698656
GCST90199743	ebi-a-GCST011075	sCOVID-19	Stearoylcarnitine levels	Inverse variance weighted	9	-0.173140757	0.101343126	0.087550875	-0.371773283	0.025491769	0.841019228	0.689510549	1.025819463
GCST90199743	ebi-a-GCST011075	sCOVID-19	Stearoylcarnitine levels	Simple mode	9	-0.104794112	0.227076215	0.656733674	-0.549863493	0.34027527	0.900509908	0.577028573	1.405334384
GCST90199743	ebi-a-GCST011075	sCOVID-19	Stearoylcarnitine levels	Weighted mode	9	-0.071748215	0.139681458	0.621374766	-0.345523872	0.202027443	0.930765219	0.707849434	1.223881594
GCST90199744	ebi-a-GCST011075	sCOVID-19	Eicosenoate (20:1) levels	MR Egger	21	-0.021612068	0.303249038	0.943928993	-0.615980183	0.572756047	0.978619799	0.540111228	1.7731472
GCST90199744	ebi-a-GCST011075	sCOVID-19	Eicosenoate (20:1) levels	Weighted median	21	0.05528246	0.137147219	0.686883157	-0.213526089	0.324091009	1.056839087	0.807731087	1.382773146
GCST90199744	ebi-a-GCST011075	sCOVID-19	Eicosenoate (20:1) levels	Inverse variance weighted	21	0.008388214	0.096849701	0.930981011	-0.1814372	0.198213628	1.008423494	0.834070623	1.219222827
GCST90199744	ebi-a-GCST011075	sCOVID-19	Eicosenoate (20:1) levels	Simple mode	21	-0.010481099	0.230409057	0.964168609	-0.46208285	0.441120652	0.989573636	0.629970145	1.554448238
GCST90199744	ebi-a-GCST011075	sCOVID-19	Eicosenoate (20:1) levels	Weighted mode	21	0.05394966	0.223945706	0.812081076	-0.384983923	0.492883244	1.055431471	0.680461576	1.637029378
GCST90199745	ebi-a-GCST011075	sCOVID-19	Aconitate [cis or trans] levels	MR Egger	23	0.130036649	0.21775745	0.556783215	-0.296767953	0.556841251	1.138870121	0.743216454	1.745151289
GCST90199745	ebi-a-GCST011075	sCOVID-19	Aconitate [cis or trans] levels	Weighted median	23	0.183690013	0.137645337	0.182034548	-0.086094847	0.453474873	1.201643272	0.917507204	1.573771351
GCST90199745	ebi-a-GCST011075	sCOVID-19	Aconitate [cis or trans] levels	Inverse variance weighted	23	0.134533393	0.097848596	0.169158146	-0.057249856	0.326316641	1.14400286	0.944358087	1.385854118
GCST90199745	ebi-a-GCST011075	sCOVID-19	Aconitate [cis or trans] levels	Simple mode	23	0.273028488	0.268794006	0.32078814	-0.253807764	0.79986474	1.313937676	0.775840932	2.225239923
GCST90199745	ebi-a-GCST011075	sCOVID-19	Aconitate [cis or trans] levels	Weighted mode	23	0.267821176	0.24070179	0.277861775	-0.203954332	0.739596683	1.307113376	0.815499613	2.095090359
GCST90199746	ebi-a-GCST011075	sCOVID-19	Erythronate levels	MR Egger	19	0.337411428	0.343655643	0.339951215	-0.336153633	1.010976489	1.401315486	0.714513325	2.748283375
GCST90199746	ebi-a-GCST011075	sCOVID-19	Erythronate levels	Weighted median	19	0.074125723	0.15881786	0.640690077	-0.237157283	0.385408728	1.076942193	0.788867203	1.470215117
GCST90199746	ebi-a-GCST011075	sCOVID-19	Erythronate levels	Inverse variance weighted	19	-0.032052506	0.147306829	0.827748506	-0.320773892	0.256668879	0.968455731	0.725587294	1.292617043
GCST90199746	ebi-a-GCST011075	sCOVID-19	Erythronate levels	Simple mode	19	-0.484539577	0.328364937	0.157326667	-1.128134854	0.159055701	0.615980743	0.323636323	1.172403248
GCST90199746	ebi-a-GCST011075	sCOVID-19	Erythronate levels	Weighted mode	19	0.104481348	0.188947997	0.587090951	-0.265856725	0.474819422	1.110134688	0.766548947	1.607723852
GCST90199747	ebi-a-GCST011075	sCOVID-19	Isovalerylcarnitine (C5) levels	MR Egger	25	0.030282865	0.180392146	0.868151033	-0.32328574	0.383851471	1.030746055	0.723767015	1.467927395
GCST90199747	ebi-a-GCST011075	sCOVID-19	Isovalerylcarnitine (C5) levels	Weighted median	25	-0.096211637	0.109679549	0.380374366	-0.311183553	0.118760278	0.908271771	0.732579396	1.126099935
GCST90199747	ebi-a-GCST011075	sCOVID-19	Isovalerylcarnitine (C5) levels	Inverse variance weighted	25	-0.037361032	0.073084128	0.60920694	-0.180605922	0.105883858	0.96332828	0.834764256	1.111692755
GCST90199747	ebi-a-GCST011075	sCOVID-19	Isovalerylcarnitine (C5) levels	Simple mode	25	0.167976009	0.224385138	0.461368914	-0.271818862	0.607770879	1.182908231	0.761992275	1.836333424
GCST90199747	ebi-a-GCST011075	sCOVID-19	Isovalerylcarnitine (C5) levels	Weighted mode	25	0.163163837	0.183623979	0.383050664	-0.196739163	0.523066836	1.177229547	0.821404858	1.687194071
GCST90199748	ebi-a-GCST011075	sCOVID-19	Linolenate [alpha or gamma; (18:3n3 or 6)] levels	MR Egger	23	-0.301711272	0.212248726	0.169853402	-0.717718775	0.114296231	0.739551563	0.487863915	1.121084176
GCST90199748	ebi-a-GCST011075	sCOVID-19	Linolenate [alpha or gamma; (18:3n3 or 6)] levels	Weighted median	23	-0.237464468	0.145565115	0.102821098	-0.522772093	0.047843156	0.788624912	0.592874764	1.049006112
GCST90199748	ebi-a-GCST011075	sCOVID-19	Linolenate [alpha or gamma; (18:3n3 or 6)] levels	Inverse variance weighted	23	-0.129826754	0.100659251	0.197132351	-0.327118887	0.067465379	0.878247571	0.720998021	1.069793221
GCST90199748	ebi-a-GCST011075	sCOVID-19	Linolenate [alpha or gamma; (18:3n3 or 6)] levels	Simple mode	23	-0.381798838	0.332213099	0.262790767	-1.032936512	0.269338836	0.682632359	0.355960143	1.309098636
GCST90199748	ebi-a-GCST011075	sCOVID-19	Linolenate [alpha or gamma; (18:3n3 or 6)] levels	Weighted mode	23	-0.415842473	0.34889958	0.246011611	-1.099685651	0.268000704	0.659784196	0.332975738	1.307348061
GCST90199749	ebi-a-GCST011075	sCOVID-19	Gamma-glutamylthreonine levels	MR Egger	37	0.353699569	0.162595638	0.036446386	0.035012119	0.67238702	1.424327211	1.035632259	1.958907696
GCST90199749	ebi-a-GCST011075	sCOVID-19	Gamma-glutamylthreonine levels	Weighted median	37	0.121820045	0.096387747	0.206282416	-0.067099939	0.310740028	1.129550815	0.935101743	1.364434461
GCST90199749	ebi-a-GCST011075	sCOVID-19	Gamma-glutamylthreonine levels	Inverse variance weighted	37	0.047038859	0.072292172	0.51525496	-0.094653797	0.188731516	1.048162739	0.909687817	1.207716656
GCST90199749	ebi-a-GCST011075	sCOVID-19	Gamma-glutamylthreonine levels	Simple mode	37	0.15222733	0.189581744	0.427265229	-0.219352888	0.523807548	1.164424915	0.803038286	1.688444259
GCST90199749	ebi-a-GCST011075	sCOVID-19	Gamma-glutamylthreonine levels	Weighted mode	37	0.15222733	0.163381704	0.357683842	-0.16800081	0.47245547	1.164424915	0.84535315	1.603927759
GCST90199750	ebi-a-GCST011075	sCOVID-19	Laurylcarnitine levels	MR Egger	26	-0.198171405	0.189342995	0.305698852	-0.569283675	0.172940865	0.82022925	0.565930684	1.188795803
GCST90199750	ebi-a-GCST011075	sCOVID-19	Laurylcarnitine levels	Weighted median	26	0.106720455	0.123976443	0.389341396	-0.136273374	0.349714284	1.112623183	0.872604053	1.418662156
GCST90199750	ebi-a-GCST011075	sCOVID-19	Laurylcarnitine levels	Inverse variance weighted	26	-0.015761016	0.086163761	0.854861329	-0.184641988	0.153119956	0.984362539	0.831401882	1.165464775
GCST90199750	ebi-a-GCST011075	sCOVID-19	Laurylcarnitine levels	Simple mode	26	0.194392454	0.255263075	0.453460438	-0.305923174	0.694708081	1.214572853	0.736443195	2.00312424
GCST90199750	ebi-a-GCST011075	sCOVID-19	Laurylcarnitine levels	Weighted mode	26	0.205440375	0.265574047	0.446438165	-0.315084757	0.725965506	1.228065755	0.729727023	2.066725573
GCST90199751	ebi-a-GCST011075	sCOVID-19	Gamma-glutamylmethionine levels	MR Egger	26	0.132705574	0.233655	0.575340968	-0.325258225	0.590669373	1.14191374	0.722340803	1.805196361
GCST90199751	ebi-a-GCST011075	sCOVID-19	Gamma-glutamylmethionine levels	Weighted median	26	-0.028974666	0.120237298	0.80957138	-0.264639769	0.206690438	0.971441075	0.767482371	1.229601874
GCST90199751	ebi-a-GCST011075	sCOVID-19	Gamma-glutamylmethionine levels	Inverse variance weighted	26	0.035834403	0.095863709	0.708548862	-0.152058467	0.223727273	1.036484194	0.85893806	1.250729865
GCST90199751	ebi-a-GCST011075	sCOVID-19	Gamma-glutamylmethionine levels	Simple mode	26	-0.333680563	0.260131676	0.211350014	-0.843538648	0.176177522	0.716282553	0.430185552	1.192649762
GCST90199751	ebi-a-GCST011075	sCOVID-19	Gamma-glutamylmethionine levels	Weighted mode	26	-0.333680563	0.2513073	0.196248009	-0.82624287	0.158881745	0.716282553	0.437690662	1.17219932
GCST90199752	ebi-a-GCST011075	sCOVID-19	Epiandrosterone sulfate levels	MR Egger	22	-0.015220554	0.055022092	0.784905735	-0.123063854	0.092622747	0.984894693	0.8842072	1.097047792
GCST90199752	ebi-a-GCST011075	sCOVID-19	Epiandrosterone sulfate levels	Weighted median	22	-0.021869515	0.050330693	0.66391344	-0.120517673	0.076778644	0.978367889	0.88646142	1.079803029
GCST90199752	ebi-a-GCST011075	sCOVID-19	Epiandrosterone sulfate levels	Inverse variance weighted	22	-0.042501589	0.045880402	0.35426096	-0.132427176	0.047423998	0.958388943	0.875966723	1.048566505
GCST90199752	ebi-a-GCST011075	sCOVID-19	Epiandrosterone sulfate levels	Simple mode	22	-0.093351599	0.191267762	0.63055912	-0.468236413	0.281533215	0.910873182	0.626105487	1.32516001
GCST90199752	ebi-a-GCST011075	sCOVID-19	Epiandrosterone sulfate levels	Weighted mode	22	-0.02298862	0.050263536	0.652107454	-0.12150515	0.075527909	0.977273605	0.885586493	1.078453326
GCST90199753	ebi-a-GCST011075	sCOVID-19	Gamma-glutamyltryptophan levels	MR Egger	24	0.523391713	0.238007997	0.038682773	0.056896039	0.989887386	1.68774229	1.058545757	2.690931419
GCST90199753	ebi-a-GCST011075	sCOVID-19	Gamma-glutamyltryptophan levels	Weighted median	24	-0.071955001	0.126934965	0.570805842	-0.320747531	0.17683753	0.93057277	0.725606421	1.19343718
GCST90199753	ebi-a-GCST011075	sCOVID-19	Gamma-glutamyltryptophan levels	Inverse variance weighted	24	0.098036573	0.08682838	0.258862213	-0.072147052	0.268220199	1.103003125	0.930394069	1.307635048
GCST90199753	ebi-a-GCST011075	sCOVID-19	Gamma-glutamyltryptophan levels	Simple mode	24	-0.12214367	0.276639895	0.662955496	-0.664357865	0.420070525	0.885021209	0.514603867	1.522068896
GCST90199753	ebi-a-GCST011075	sCOVID-19	Gamma-glutamyltryptophan levels	Weighted mode	24	-0.167771198	0.243418506	0.497573871	-0.64487147	0.309329074	0.845547275	0.524729981	1.362510663
GCST90199754	ebi-a-GCST011075	sCOVID-19	7-methylxanthine levels	MR Egger	22	0.161563938	0.210276175	0.451261989	-0.250577366	0.573705242	1.175347605	0.77835126	1.774831062
GCST90199754	ebi-a-GCST011075	sCOVID-19	7-methylxanthine levels	Weighted median	22	-0.005795014	0.120950051	0.961786011	-0.242857115	0.231267086	0.994221744	0.784383582	1.260195776
GCST90199754	ebi-a-GCST011075	sCOVID-19	7-methylxanthine levels	Inverse variance weighted	22	-0.009469711	0.093220576	0.919086949	-0.192182039	0.173242617	0.990574986	0.825156644	1.18915458
GCST90199754	ebi-a-GCST011075	sCOVID-19	7-methylxanthine levels	Simple mode	22	-0.04723919	0.240592299	0.846227496	-0.518800097	0.424321716	0.953859216	0.595234343	1.528553275
GCST90199754	ebi-a-GCST011075	sCOVID-19	7-methylxanthine levels	Weighted mode	22	-0.04317951	0.230923022	0.853465866	-0.495788634	0.409429614	0.957739451	0.609090369	1.505958562
GCST90199755	ebi-a-GCST011075	sCOVID-19	3,7-dimethylurate levels	MR Egger	31	-0.05090605	0.149471663	0.735879783	-0.343870509	0.242058408	0.950367953	0.709020734	1.273868595
GCST90199755	ebi-a-GCST011075	sCOVID-19	3,7-dimethylurate levels	Weighted median	31	0.01264196	0.094131808	0.893164861	-0.171856383	0.197140303	1.012722208	0.842100105	1.217914906
GCST90199755	ebi-a-GCST011075	sCOVID-19	3,7-dimethylurate levels	Inverse variance weighted	31	-0.043271115	0.068633056	0.528386821	-0.177791905	0.091249675	0.957651721	0.837116605	1.095542501
GCST90199755	ebi-a-GCST011075	sCOVID-19	3,7-dimethylurate levels	Simple mode	31	0.018976798	0.220200324	0.931896189	-0.412615837	0.450569433	1.019158002	0.661916518	1.569205489
GCST90199755	ebi-a-GCST011075	sCOVID-19	3,7-dimethylurate levels	Weighted mode	31	0.014024369	0.187710575	0.940939262	-0.353888358	0.381937095	1.014123171	0.701953331	1.465119919
GCST90199756	ebi-a-GCST011075	sCOVID-19	1,7-dimethyluric acid levels	MR Egger	33	-0.17827523	0.169513462	0.301072172	-0.510521615	0.153971155	0.836712103	0.600182433	1.16645724
GCST90199756	ebi-a-GCST011075	sCOVID-19	1,7-dimethyluric acid levels	Weighted median	33	0.115071375	0.10141959	0.256540027	-0.083711021	0.313853771	1.121953514	0.91969699	1.368689579
GCST90199756	ebi-a-GCST011075	sCOVID-19	1,7-dimethyluric acid levels	Inverse variance weighted	33	-0.021004809	0.077797572	0.787165546	-0.17348805	0.131478431	0.979214255	0.840727198	1.140513308
GCST90199756	ebi-a-GCST011075	sCOVID-19	1,7-dimethyluric acid levels	Simple mode	33	0.227403555	0.202257331	0.269237456	-0.169020814	0.623827924	1.255336363	0.844491326	1.866057514
GCST90199756	ebi-a-GCST011075	sCOVID-19	1,7-dimethyluric acid levels	Weighted mode	33	0.205227879	0.179427875	0.261195018	-0.146450756	0.556906515	1.227804824	0.863768266	1.745265189
GCST90199757	ebi-a-GCST011075	sCOVID-19	1,3,7-trimethylurate levels	MR Egger	26	0.131019739	0.153900034	0.403000738	-0.170624327	0.432663805	1.139990283	0.843138258	1.541357937
GCST90199757	ebi-a-GCST011075	sCOVID-19	1,3,7-trimethylurate levels	Weighted median	26	0.218859922	0.109144395	0.044938164	0.004936907	0.432782936	1.244656915	1.004949114	1.541541571
GCST90199757	ebi-a-GCST011075	sCOVID-19	1,3,7-trimethylurate levels	Inverse variance weighted	26	0.056530622	0.07459171	0.448530396	-0.08966913	0.202730373	1.058159017	0.914233628	1.2247422
GCST90199757	ebi-a-GCST011075	sCOVID-19	1,3,7-trimethylurate levels	Simple mode	26	0.300162764	0.195099175	0.136485266	-0.082231619	0.682557148	1.350078535	0.921058599	1.978931689
GCST90199757	ebi-a-GCST011075	sCOVID-19	1,3,7-trimethylurate levels	Weighted mode	26	0.292081561	0.208708363	0.17395785	-0.116986831	0.701149952	1.33921224	0.889596908	2.016069758
GCST90199758	ebi-a-GCST011075	sCOVID-19	N4-acetylcytidine levels	MR Egger	35	0.003021151	0.103741375	0.976942743	-0.200311944	0.206354246	1.003025719	0.818475395	1.229188562
GCST90199758	ebi-a-GCST011075	sCOVID-19	N4-acetylcytidine levels	Weighted median	35	-0.009291499	0.087637318	0.915564759	-0.181060643	0.162477645	0.990751534	0.834384758	1.176422019
GCST90199758	ebi-a-GCST011075	sCOVID-19	N4-acetylcytidine levels	Inverse variance weighted	35	0.00596473	0.055840722	0.914934277	-0.103483085	0.115412545	1.005982555	0.901691275	1.122336357
GCST90199758	ebi-a-GCST011075	sCOVID-19	N4-acetylcytidine levels	Simple mode	35	-0.171454287	0.154955004	0.276287283	-0.475166095	0.13225752	0.842438777	0.621781773	1.141402216
GCST90199758	ebi-a-GCST011075	sCOVID-19	N4-acetylcytidine levels	Weighted mode	35	-0.033122064	0.103978715	0.752018993	-0.236920346	0.170676218	0.967420465	0.789054137	1.186106647
GCST90199759	ebi-a-GCST011075	sCOVID-19	Indolebutyrate levels	MR Egger	25	0.038098833	0.160410237	0.814365077	-0.276305231	0.352502897	1.038833899	0.758581353	1.422623777
GCST90199759	ebi-a-GCST011075	sCOVID-19	Indolebutyrate levels	Weighted median	25	0.076591581	0.084731731	0.366032354	-0.089482613	0.242665774	1.079601056	0.914404164	1.274642534
GCST90199759	ebi-a-GCST011075	sCOVID-19	Indolebutyrate levels	Inverse variance weighted	25	0.08208823	0.063269954	0.194483853	-0.04192088	0.20609734	1.085551584	0.95894565	1.228872817
GCST90199759	ebi-a-GCST011075	sCOVID-19	Indolebutyrate levels	Simple mode	25	0.118529946	0.17212229	0.497654558	-0.218829743	0.455889634	1.125840588	0.803458501	1.577576225
GCST90199759	ebi-a-GCST011075	sCOVID-19	Indolebutyrate levels	Weighted mode	25	0.05739483	0.147014851	0.699683285	-0.230754277	0.345543937	1.059073882	0.79393453	1.412758163
GCST90199760	ebi-a-GCST011075	sCOVID-19	5-acetylamino-6-amino-3-methyluracil levels	MR Egger	33	0.026622607	0.108101836	0.807094036	-0.185256992	0.238502205	1.026980154	0.830890725	1.269346505
GCST90199760	ebi-a-GCST011075	sCOVID-19	5-acetylamino-6-amino-3-methyluracil levels	Weighted median	33	0.057725653	0.076723772	0.451820831	-0.092652939	0.208104246	1.059424306	0.911509795	1.231341526
GCST90199760	ebi-a-GCST011075	sCOVID-19	5-acetylamino-6-amino-3-methyluracil levels	Inverse variance weighted	33	0.089876239	0.060628373	0.138230654	-0.028955372	0.208707851	1.094038876	0.971459817	1.232084994
GCST90199760	ebi-a-GCST011075	sCOVID-19	5-acetylamino-6-amino-3-methyluracil levels	Simple mode	33	0.291106904	0.174452653	0.104936404	-0.050820296	0.633034104	1.337907604	0.950449455	1.883316096
GCST90199760	ebi-a-GCST011075	sCOVID-19	5-acetylamino-6-amino-3-methyluracil levels	Weighted mode	33	0.067929738	0.084451689	0.427123562	-0.097595573	0.233455049	1.070290105	0.907015651	1.262956055
GCST90199761	ebi-a-GCST011075	sCOVID-19	N1-methylinosine levels	MR Egger	29	-0.039052134	0.21808462	0.859220733	-0.46649799	0.388393722	0.96170057	0.627194869	1.474610256
GCST90199761	ebi-a-GCST011075	sCOVID-19	N1-methylinosine levels	Weighted median	29	-0.127377586	0.109136307	0.243152961	-0.341284747	0.086529576	0.880401183	0.710856465	1.090383616
GCST90199761	ebi-a-GCST011075	sCOVID-19	N1-methylinosine levels	Inverse variance weighted	29	-0.061326481	0.081665753	0.452685817	-0.221391357	0.098738395	0.940516129	0.801402984	1.103777508
GCST90199761	ebi-a-GCST011075	sCOVID-19	N1-methylinosine levels	Simple mode	29	-0.181856909	0.215295142	0.405445735	-0.603835388	0.24012157	0.83372063	0.546710762	1.271403706
GCST90199761	ebi-a-GCST011075	sCOVID-19	N1-methylinosine levels	Weighted mode	29	-0.205020562	0.20604545	0.328245403	-0.608869643	0.198828519	0.814630566	0.543965397	1.219972746
GCST90199762	ebi-a-GCST011075	sCOVID-19	N6-carbamoylthreonyladenosine levels	MR Egger	31	0.675182928	0.203003585	0.002400317	0.277295901	1.073069955	1.964392285	1.319556771	2.924343337
GCST90199762	ebi-a-GCST011075	sCOVID-19	N6-carbamoylthreonyladenosine levels	Weighted median	31	-0.119244297	0.127755463	0.350624197	-0.369645004	0.131156411	0.887590939	0.690979582	1.140146099
GCST90199762	ebi-a-GCST011075	sCOVID-19	N6-carbamoylthreonyladenosine levels	Inverse variance weighted	31	0.008143242	0.093651262	0.930709011	-0.175413231	0.191699715	1.008176488	0.839110202	1.211306725
GCST90199762	ebi-a-GCST011075	sCOVID-19	N6-carbamoylthreonyladenosine levels	Simple mode	31	-0.296623777	0.260482719	0.263820895	-0.807169906	0.213922352	0.743323615	0.44611884	1.238526482
GCST90199762	ebi-a-GCST011075	sCOVID-19	N6-carbamoylthreonyladenosine levels	Weighted mode	31	-0.276661763	0.247768694	0.273023533	-0.762288403	0.208964878	0.758310943	0.466597441	1.232401713
GCST90199763	ebi-a-GCST011075	sCOVID-19	1-methylxanthine levels	MR Egger	28	-0.125322981	0.10363009	0.23741826	-0.328437957	0.077791995	0.882211919	0.720047601	1.080897803
GCST90199763	ebi-a-GCST011075	sCOVID-19	1-methylxanthine levels	Weighted median	28	-0.062248053	0.079914987	0.436021891	-0.218881429	0.094385322	0.939649774	0.803416975	1.098983126
GCST90199763	ebi-a-GCST011075	sCOVID-19	1-methylxanthine levels	Inverse variance weighted	28	-0.08407537	0.05624318	0.134952426	-0.194312004	0.026161264	0.919361961	0.82340096	1.026506473
GCST90199763	ebi-a-GCST011075	sCOVID-19	1-methylxanthine levels	Simple mode	28	-0.146788216	0.147989297	0.330060595	-0.436847238	0.143270806	0.863476829	0.646070119	1.154042281
GCST90199763	ebi-a-GCST011075	sCOVID-19	1-methylxanthine levels	Weighted mode	28	-0.066308025	0.080443556	0.417002977	-0.223977394	0.091361345	0.935842557	0.799333204	1.095664846
GCST90199764	ebi-a-GCST011075	sCOVID-19	N2,n2-dimethylguanosine levels	MR Egger	19	0.287634608	0.242184798	0.251294866	-0.187047596	0.762316813	1.333270049	0.829404259	2.143235949
GCST90199764	ebi-a-GCST011075	sCOVID-19	N2,n2-dimethylguanosine levels	Weighted median	19	-0.119608846	0.144039514	0.406318813	-0.401926292	0.162708601	0.887267427	0.669030057	1.176693753
GCST90199764	ebi-a-GCST011075	sCOVID-19	N2,n2-dimethylguanosine levels	Inverse variance weighted	19	0.008708751	0.105321294	0.934100049	-0.197720985	0.215138487	1.008746783	0.820598781	1.240033614
GCST90199764	ebi-a-GCST011075	sCOVID-19	N2,n2-dimethylguanosine levels	Simple mode	19	-0.196412668	0.263957075	0.46641463	-0.713768535	0.320943199	0.821673087	0.489794906	1.378427283
GCST90199764	ebi-a-GCST011075	sCOVID-19	N2,n2-dimethylguanosine levels	Weighted mode	19	-0.201698821	0.217710038	0.366465034	-0.628410496	0.225012854	0.817341057	0.533439031	1.252338813
GCST90199765	ebi-a-GCST011075	sCOVID-19	4-hydroxyhippurate levels	MR Egger	19	0.026819444	0.251197973	0.916224324	-0.465528583	0.519167471	1.027182322	0.627803171	1.680627895
GCST90199765	ebi-a-GCST011075	sCOVID-19	4-hydroxyhippurate levels	Weighted median	19	0.065898014	0.129279986	0.610239947	-0.187490759	0.319286786	1.068117778	0.82903678	1.376145927
GCST90199765	ebi-a-GCST011075	sCOVID-19	4-hydroxyhippurate levels	Inverse variance weighted	19	0.070033556	0.097754108	0.473728525	-0.121564496	0.261631608	1.072544171	0.885533938	1.299047896
GCST90199765	ebi-a-GCST011075	sCOVID-19	4-hydroxyhippurate levels	Simple mode	19	9.58E-05	0.239285681	0.9996851	-0.468904177	0.469095694	1.000095763	0.625687536	1.598547963
GCST90199765	ebi-a-GCST011075	sCOVID-19	4-hydroxyhippurate levels	Weighted mode	19	0.070912329	0.228681422	0.760052372	-0.377303258	0.519127916	1.073487108	0.685708096	1.68056142
GCST90199766	ebi-a-GCST011075	sCOVID-19	3-(3-amino-3-carboxypropyl)uridine levels	MR Egger	16	0.207691947	0.338051003	0.548818944	-0.454888019	0.870271913	1.230833949	0.634519018	2.387559975
GCST90199766	ebi-a-GCST011075	sCOVID-19	3-(3-amino-3-carboxypropyl)uridine levels	Weighted median	16	-0.091578346	0.163934371	0.57641556	-0.412889714	0.229733022	0.912489823	0.661735259	1.258264036
GCST90199766	ebi-a-GCST011075	sCOVID-19	3-(3-amino-3-carboxypropyl)uridine levels	Inverse variance weighted	16	-0.029364351	0.1340558	0.826614421	-0.292113719	0.233385016	0.971062592	0.746683619	1.26286761
GCST90199766	ebi-a-GCST011075	sCOVID-19	3-(3-amino-3-carboxypropyl)uridine levels	Simple mode	16	-0.11246256	0.280232023	0.693844081	-0.661717325	0.436792205	0.893630804	0.515964494	1.547734432
GCST90199766	ebi-a-GCST011075	sCOVID-19	3-(3-amino-3-carboxypropyl)uridine levels	Weighted mode	16	-0.128356882	0.252632552	0.618788659	-0.623516683	0.36680292	0.879539431	0.53605598	1.443113482
GCST90199767	ebi-a-GCST011075	sCOVID-19	5,6-dihydrouridine levels	MR Egger	31	0.107947201	0.162690896	0.512243877	-0.210926956	0.426821357	1.113988926	0.809833218	1.532378888
GCST90199767	ebi-a-GCST011075	sCOVID-19	5,6-dihydrouridine levels	Weighted median	31	-0.004534252	0.115384336	0.96865364	-0.230687552	0.221619047	0.995476012	0.793987507	1.248095822
GCST90199767	ebi-a-GCST011075	sCOVID-19	5,6-dihydrouridine levels	Inverse variance weighted	31	-0.024607076	0.08101856	0.761340098	-0.183403453	0.134189301	0.97569321	0.832432241	1.143609285
GCST90199767	ebi-a-GCST011075	sCOVID-19	5,6-dihydrouridine levels	Simple mode	31	0.066407663	0.205724349	0.749086404	-0.336812062	0.469627387	1.068662282	0.714043023	1.599398125
GCST90199767	ebi-a-GCST011075	sCOVID-19	5,6-dihydrouridine levels	Weighted mode	31	0.022791229	0.151089373	0.881106928	-0.273343943	0.3189264	1.023052933	0.76083106	1.375650073
GCST90199768	ebi-a-GCST011075	sCOVID-19	Phenylacetylglutamine levels	MR Egger	4	0.479560961	0.515361557	0.450330157	-0.530547691	1.489669612	1.615365037	0.588282684	4.435629797
GCST90199768	ebi-a-GCST011075	sCOVID-19	Phenylacetylglutamine levels	Weighted median	4	0.61180545	0.306865555	0.046182144	0.010348961	1.213261938	1.843757206	1.010402697	3.364441373
GCST90199768	ebi-a-GCST011075	sCOVID-19	Phenylacetylglutamine levels	Inverse variance weighted	4	0.625489523	0.259099708	0.015774647	0.117654096	1.133324949	1.86916073	1.124854952	3.105966532
GCST90199768	ebi-a-GCST011075	sCOVID-19	Phenylacetylglutamine levels	Simple mode	4	0.586179624	0.439056948	0.274116969	-0.274371995	1.446731242	1.797109649	0.760049288	4.249202177
GCST90199768	ebi-a-GCST011075	sCOVID-19	Phenylacetylglutamine levels	Weighted mode	4	0.610658349	0.408763961	0.23204972	-0.190519015	1.411835713	1.841643444	0.826530041	4.103481308
GCST90199769	ebi-a-GCST011075	sCOVID-19	3-hydroxydodecanedioate levels	MR Egger	20	-0.244344839	0.217317797	0.27562877	-0.670287721	0.181598043	0.783217504	0.51156137	1.199132098
GCST90199769	ebi-a-GCST011075	sCOVID-19	3-hydroxydodecanedioate levels	Weighted median	20	0.001135948	0.124232064	0.992704438	-0.242358897	0.244630792	1.001136593	0.784774474	1.277149693
GCST90199769	ebi-a-GCST011075	sCOVID-19	3-hydroxydodecanedioate levels	Inverse variance weighted	20	-0.001196065	0.092041709	0.989631932	-0.181597815	0.179205685	0.99880465	0.83393667	1.196266773
GCST90199769	ebi-a-GCST011075	sCOVID-19	3-hydroxydodecanedioate levels	Simple mode	20	-0.06221618	0.22097958	0.781334248	-0.495336157	0.370903797	0.939679725	0.60936603	1.449043665
GCST90199769	ebi-a-GCST011075	sCOVID-19	3-hydroxydodecanedioate levels	Weighted mode	20	-0.040503789	0.211480412	0.850146215	-0.455005397	0.373997819	0.960305526	0.634444544	1.453533981
GCST90199770	ebi-a-GCST011075	sCOVID-19	1-arachidonylglycerol (20:4) levels	MR Egger	23	-0.09313078	0.155530511	0.555714916	-0.397970581	0.211709021	0.911074342	0.671681788	1.235788244
GCST90199770	ebi-a-GCST011075	sCOVID-19	1-arachidonylglycerol (20:4) levels	Weighted median	23	-0.056223805	0.09645704	0.559967623	-0.245279605	0.132831994	0.945327543	0.782485721	1.142058109
GCST90199770	ebi-a-GCST011075	sCOVID-19	1-arachidonylglycerol (20:4) levels	Inverse variance weighted	23	0.033325271	0.079186437	0.673867758	-0.121880145	0.188530687	1.033886778	0.885254465	1.207474137
GCST90199770	ebi-a-GCST011075	sCOVID-19	1-arachidonylglycerol (20:4) levels	Simple mode	23	0.237705146	0.208198202	0.265843377	-0.170363329	0.645773622	1.268335164	0.843358344	1.907462113
GCST90199770	ebi-a-GCST011075	sCOVID-19	1-arachidonylglycerol (20:4) levels	Weighted mode	23	-0.112527232	0.105008485	0.295514545	-0.318343863	0.093289399	0.893573013	0.727352636	1.097779385
GCST90199771	ebi-a-GCST011075	sCOVID-19	7-methylguanine levels	MR Egger	21	0.097448994	0.21379754	0.65370003	-0.321594185	0.516492173	1.102355213	0.724992343	1.676137724
GCST90199771	ebi-a-GCST011075	sCOVID-19	7-methylguanine levels	Weighted median	21	-0.06005676	0.131825954	0.648694801	-0.318435629	0.198322109	0.941711081	0.727285893	1.219355096
GCST90199771	ebi-a-GCST011075	sCOVID-19	7-methylguanine levels	Inverse variance weighted	21	-0.125764607	0.103067602	0.22238348	-0.327777107	0.076247892	0.881822397	0.720523602	1.079230074
GCST90199771	ebi-a-GCST011075	sCOVID-19	7-methylguanine levels	Simple mode	21	-0.084070235	0.239481603	0.729221072	-0.553454176	0.385313706	0.919366682	0.574960362	1.470075421
GCST90199771	ebi-a-GCST011075	sCOVID-19	7-methylguanine levels	Weighted mode	21	-0.044473062	0.198435069	0.824938365	-0.433405798	0.344459674	0.956501366	0.648297361	1.411227191
GCST90199772	ebi-a-GCST011075	sCOVID-19	1-stearoyl-GPE (18:0) levels	MR Egger	39	-0.160074145	0.150471853	0.294306512	-0.454998976	0.134850686	0.852080609	0.634448617	1.144365902
GCST90199772	ebi-a-GCST011075	sCOVID-19	1-stearoyl-GPE (18:0) levels	Weighted median	39	-0.005368844	0.081492845	0.947472434	-0.165094821	0.154357133	0.994645543	0.84781331	1.166907554
GCST90199772	ebi-a-GCST011075	sCOVID-19	1-stearoyl-GPE (18:0) levels	Inverse variance weighted	39	0.033087204	0.064385707	0.607328543	-0.093108782	0.159283189	1.033640673	0.911094384	1.172669987
GCST90199772	ebi-a-GCST011075	sCOVID-19	1-stearoyl-GPE (18:0) levels	Simple mode	39	0.093056484	0.144469838	0.523364233	-0.190104399	0.376217367	1.097523726	0.826872805	1.456763752
GCST90199772	ebi-a-GCST011075	sCOVID-19	1-stearoyl-GPE (18:0) levels	Weighted mode	39	-0.03050907	0.095722048	0.75167992	-0.218124284	0.157106144	0.969951635	0.804025508	1.170119809
GCST90199773	ebi-a-GCST011075	sCOVID-19	Phenol sulfate levels	MR Egger	20	0.292610972	0.231946541	0.223216902	-0.162004247	0.747226192	1.339921422	0.850437592	2.111136002
GCST90199773	ebi-a-GCST011075	sCOVID-19	Phenol sulfate levels	Weighted median	20	-0.033457478	0.135042713	0.804324143	-0.298141196	0.23122624	0.967096033	0.742196537	1.260144302
GCST90199773	ebi-a-GCST011075	sCOVID-19	Phenol sulfate levels	Inverse variance weighted	20	0.05431522	0.090113651	0.546680795	-0.122307536	0.230937976	1.055817365	0.884876196	1.2597811
GCST90199773	ebi-a-GCST011075	sCOVID-19	Phenol sulfate levels	Simple mode	20	-0.220387902	0.25672318	0.401336253	-0.723565335	0.282789531	0.80220756	0.485019911	1.326825877
GCST90199773	ebi-a-GCST011075	sCOVID-19	Phenol sulfate levels	Weighted mode	20	-0.211524399	0.234681846	0.378699787	-0.671500816	0.248452018	0.809349533	0.510941173	1.282039306
GCST90199774	ebi-a-GCST011075	sCOVID-19	Oleoylcarnitine levels	MR Egger	23	-0.072216977	0.1713987	0.677788789	-0.408158429	0.263724475	0.930329014	0.664873535	1.301769477
GCST90199774	ebi-a-GCST011075	sCOVID-19	Oleoylcarnitine levels	Weighted median	23	-0.064068251	0.124204225	0.605973228	-0.307508533	0.17937203	0.937940982	0.735276594	1.196465783
GCST90199774	ebi-a-GCST011075	sCOVID-19	Oleoylcarnitine levels	Inverse variance weighted	23	-0.086405833	0.079048103	0.274359052	-0.241340116	0.068528449	0.917221917	0.785574395	1.070931092
GCST90199774	ebi-a-GCST011075	sCOVID-19	Oleoylcarnitine levels	Simple mode	23	-0.103870307	0.180799398	0.571454023	-0.458237127	0.250496514	0.901342188	0.6323975	1.284663111
GCST90199774	ebi-a-GCST011075	sCOVID-19	Oleoylcarnitine levels	Weighted mode	23	-0.072587108	0.129469009	0.580700142	-0.326346367	0.18117215	0.929984734	0.721555221	1.198621505
GCST90199775	ebi-a-GCST011075	sCOVID-19	Gamma-glutamylisoleucine levels	MR Egger	16	0.273129995	0.230447567	0.255661217	-0.178547236	0.724807225	1.314071056	0.836484544	2.06433311
GCST90199775	ebi-a-GCST011075	sCOVID-19	Gamma-glutamylisoleucine levels	Weighted median	16	-0.038097963	0.154970407	0.8058059	-0.34183996	0.265644034	0.962618635	0.710461898	1.3042707
GCST90199775	ebi-a-GCST011075	sCOVID-19	Gamma-glutamylisoleucine levels	Inverse variance weighted	16	0.040542158	0.112133267	0.717685833	-0.179239046	0.260323362	1.041375211	0.835906055	1.297349533
GCST90199775	ebi-a-GCST011075	sCOVID-19	Gamma-glutamylisoleucine levels	Simple mode	16	-0.136552793	0.252270405	0.596252543	-0.631002787	0.357897201	0.872360265	0.532057993	1.430318578
GCST90199775	ebi-a-GCST011075	sCOVID-19	Gamma-glutamylisoleucine levels	Weighted mode	16	-0.130480392	0.247864893	0.6062953	-0.616295583	0.355334799	0.877673702	0.539940904	1.426658219
GCST90199776	ebi-a-GCST011075	sCOVID-19	Malonylcarnitine levels	MR Egger	20	-0.087976791	0.227791205	0.703863304	-0.534447553	0.358493972	0.915782131	0.585992931	1.431172405
GCST90199776	ebi-a-GCST011075	sCOVID-19	Malonylcarnitine levels	Weighted median	20	-0.275269566	0.122415597	0.024534911	-0.515204136	-0.035334997	0.759367396	0.597378636	0.965281996
GCST90199776	ebi-a-GCST011075	sCOVID-19	Malonylcarnitine levels	Inverse variance weighted	20	-0.227293397	0.087091299	0.009058749	-0.397992343	-0.056594451	0.796687003	0.671667171	0.944977226
GCST90199776	ebi-a-GCST011075	sCOVID-19	Malonylcarnitine levels	Simple mode	20	-0.30242448	0.234157258	0.212006543	-0.761372706	0.156523747	0.739024298	0.467024899	1.169438533
GCST90199776	ebi-a-GCST011075	sCOVID-19	Malonylcarnitine levels	Weighted mode	20	-0.274738454	0.221615769	0.230178157	-0.70910536	0.159628452	0.759770812	0.492084239	1.173074937
GCST90199777	ebi-a-GCST011075	sCOVID-19	1-palmitoleoyl-GPC (16:1) levels	MR Egger	33	-0.17884733	0.199774376	0.377554256	-0.570405107	0.212710448	0.836233558	0.565296387	1.237026416
GCST90199777	ebi-a-GCST011075	sCOVID-19	1-palmitoleoyl-GPC (16:1) levels	Weighted median	33	-0.069561809	0.103656813	0.50217083	-0.272729162	0.133605545	0.932802476	0.761298948	1.142941891
GCST90199777	ebi-a-GCST011075	sCOVID-19	1-palmitoleoyl-GPC (16:1) levels	Inverse variance weighted	33	-0.056848385	0.07701731	0.460438628	-0.207802313	0.094105543	0.944737295	0.812367615	1.098675698
GCST90199777	ebi-a-GCST011075	sCOVID-19	1-palmitoleoyl-GPC (16:1) levels	Simple mode	33	-0.230091553	0.215568307	0.293790611	-0.652605435	0.192422328	0.794460864	0.520687391	1.212182347
GCST90199777	ebi-a-GCST011075	sCOVID-19	1-palmitoleoyl-GPC (16:1) levels	Weighted mode	33	-0.186359985	0.218496121	0.400042178	-0.614612383	0.241892413	0.829974763	0.540850498	1.273657156
GCST90199778	ebi-a-GCST011075	sCOVID-19	N-methyl-2-pyridone-5-carboxamide levels	MR Egger	16	0.1199157	0.310965666	0.705571529	-0.489577006	0.729408405	1.127401807	0.612885587	2.073853364
GCST90199778	ebi-a-GCST011075	sCOVID-19	N-methyl-2-pyridone-5-carboxamide levels	Weighted median	16	-0.262412417	0.156233608	0.093032116	-0.56863029	0.043805455	0.769193729	0.566300575	1.044779079
GCST90199778	ebi-a-GCST011075	sCOVID-19	N-methyl-2-pyridone-5-carboxamide levels	Inverse variance weighted	16	-0.249155769	0.147930965	0.092129393	-0.539100461	0.040788923	0.779458549	0.583272693	1.041632218
GCST90199778	ebi-a-GCST011075	sCOVID-19	N-methyl-2-pyridone-5-carboxamide levels	Simple mode	16	-0.283943825	0.267017759	0.304425797	-0.807298632	0.239410981	0.752808932	0.446061416	1.270500581
GCST90199778	ebi-a-GCST011075	sCOVID-19	N-methyl-2-pyridone-5-carboxamide levels	Weighted mode	16	-0.350749396	0.214436611	0.122712057	-0.771045153	0.06954636	0.704160197	0.462529402	1.072021759
GCST90199779	ebi-a-GCST011075	sCOVID-19	Gamma-glutamyl-2-aminobutyrate levels	MR Egger	23	0.083540873	0.175530074	0.639034706	-0.260498072	0.427579818	1.087129649	0.770667642	1.533541579
GCST90199779	ebi-a-GCST011075	sCOVID-19	Gamma-glutamyl-2-aminobutyrate levels	Weighted median	23	0.013458621	0.115286073	0.907065235	-0.212502081	0.239419323	1.013549596	0.808558633	1.270511179
GCST90199779	ebi-a-GCST011075	sCOVID-19	Gamma-glutamyl-2-aminobutyrate levels	Inverse variance weighted	23	-0.02359562	0.082882649	0.775883883	-0.186045613	0.138854373	0.97668058	0.830235725	1.148956768
GCST90199779	ebi-a-GCST011075	sCOVID-19	Gamma-glutamyl-2-aminobutyrate levels	Simple mode	23	0.06799725	0.222460455	0.76273706	-0.368025241	0.504019742	1.070362365	0.692099712	1.655362042
GCST90199779	ebi-a-GCST011075	sCOVID-19	Gamma-glutamyl-2-aminobutyrate levels	Weighted mode	23	0.084263077	0.205166411	0.685260864	-0.317863089	0.486389244	1.087915062	0.727702412	1.626432952
GCST90199780	ebi-a-GCST011075	sCOVID-19	1-stearoyl-GPG (18:0) levels	MR Egger	27	-0.161999562	0.155017369	0.30600382	-0.465833605	0.141834481	0.850441577	0.627611707	1.152385892
GCST90199780	ebi-a-GCST011075	sCOVID-19	1-stearoyl-GPG (18:0) levels	Weighted median	27	-0.013909818	0.101778545	0.891293631	-0.213395765	0.185576129	0.986186477	0.807836361	1.203911849
GCST90199780	ebi-a-GCST011075	sCOVID-19	1-stearoyl-GPG (18:0) levels	Inverse variance weighted	27	0.004485331	0.066443749	0.946179129	-0.125744417	0.13471508	1.004495406	0.881840201	1.14421073
GCST90199780	ebi-a-GCST011075	sCOVID-19	1-stearoyl-GPG (18:0) levels	Simple mode	27	0.026731598	0.158206192	0.867130414	-0.283352539	0.336815735	1.027092092	0.75325419	1.40048098
GCST90199780	ebi-a-GCST011075	sCOVID-19	1-stearoyl-GPG (18:0) levels	Weighted mode	27	-0.01898434	0.128765968	0.883927694	-0.271365638	0.233396957	0.981194727	0.762337706	1.26288269
GCST90199781	ebi-a-GCST011075	sCOVID-19	Hexanoylglycine levels	MR Egger	23	0.02859577	0.132040721	0.83063517	-0.230204043	0.287395584	1.029008555	0.7943715	1.332951403
GCST90199781	ebi-a-GCST011075	sCOVID-19	Hexanoylglycine levels	Weighted median	23	0.073164683	0.07585232	0.33476148	-0.075505864	0.22183523	1.075907706	0.927274293	1.248365668
GCST90199781	ebi-a-GCST011075	sCOVID-19	Hexanoylglycine levels	Inverse variance weighted	23	0.128377085	0.055908284	0.021663954	0.018796849	0.237957321	1.13698166	1.018974622	1.268655046
GCST90199781	ebi-a-GCST011075	sCOVID-19	Hexanoylglycine levels	Simple mode	23	0.119490604	0.147266398	0.42583317	-0.169151536	0.408132744	1.126922655	0.84438094	1.504006795
GCST90199781	ebi-a-GCST011075	sCOVID-19	Hexanoylglycine levels	Weighted mode	23	0.064072682	0.080413897	0.434090346	-0.093538555	0.22168392	1.066169888	0.910702905	1.248176791
GCST90199782	ebi-a-GCST011075	sCOVID-19	Glutamine degradant levels	MR Egger	27	-0.006656585	0.154533138	0.96598359	-0.309541535	0.296228365	0.993365521	0.733783293	1.344777222
GCST90199782	ebi-a-GCST011075	sCOVID-19	Glutamine degradant levels	Weighted median	27	-0.080469465	0.120569493	0.504509328	-0.316785672	0.155846742	0.922683077	0.728486873	1.168647084
GCST90199782	ebi-a-GCST011075	sCOVID-19	Glutamine degradant levels	Inverse variance weighted	27	-0.192821343	0.077699593	0.013078441	-0.345112546	-0.04053014	0.824629287	0.708140651	0.960280221
GCST90199782	ebi-a-GCST011075	sCOVID-19	Glutamine degradant levels	Simple mode	27	-0.084541208	0.217087884	0.700127357	-0.510033461	0.340951044	0.918933787	0.600475486	1.406284393
GCST90199782	ebi-a-GCST011075	sCOVID-19	Glutamine degradant levels	Weighted mode	27	-0.033901622	0.148221143	0.820873524	-0.324415061	0.256611818	0.966666599	0.722950112	1.292543287
GCST90199783	ebi-a-GCST011075	sCOVID-19	5-methyluridine (ribothymidine) levels	MR Egger	24	0.058989206	0.06565503	0.378662559	-0.069694652	0.187673064	1.060763791	0.932678568	1.206439023
GCST90199783	ebi-a-GCST011075	sCOVID-19	5-methyluridine (ribothymidine) levels	Weighted median	24	0.064315501	0.055595666	0.247336188	-0.044652005	0.173283007	1.066428805	0.956330222	1.18920261
GCST90199783	ebi-a-GCST011075	sCOVID-19	5-methyluridine (ribothymidine) levels	Inverse variance weighted	24	0.047717482	0.046180549	0.301472436	-0.042796394	0.138231359	1.048874288	0.958106446	1.148241175
GCST90199783	ebi-a-GCST011075	sCOVID-19	5-methyluridine (ribothymidine) levels	Simple mode	24	-0.047689805	0.161551119	0.770489898	-0.364329997	0.268950388	0.953429491	0.69466192	1.308590218
GCST90199783	ebi-a-GCST011075	sCOVID-19	5-methyluridine (ribothymidine) levels	Weighted mode	24	0.062343799	0.055254849	0.270827492	-0.045955704	0.170643302	1.064328197	0.955084267	1.186067606
GCST90199784	ebi-a-GCST011075	sCOVID-19	Cysteine-glutathione disulfide levels	MR Egger	25	0.142750473	0.148526179	0.346491332	-0.148360837	0.433861783	1.153441951	0.862119974	1.543205556
GCST90199784	ebi-a-GCST011075	sCOVID-19	Cysteine-glutathione disulfide levels	Weighted median	25	-0.055146263	0.102834135	0.591775981	-0.256701168	0.146408641	0.946346722	0.773599356	1.157669163
GCST90199784	ebi-a-GCST011075	sCOVID-19	Cysteine-glutathione disulfide levels	Inverse variance weighted	25	-0.069052814	0.06800025	0.309877636	-0.202333305	0.064227676	0.933277389	0.816822632	1.06633515
GCST90199784	ebi-a-GCST011075	sCOVID-19	Cysteine-glutathione disulfide levels	Simple mode	25	-0.24136136	0.196791091	0.231913579	-0.627071897	0.144349178	0.785557706	0.53415357	1.155287439
GCST90199784	ebi-a-GCST011075	sCOVID-19	Cysteine-glutathione disulfide levels	Weighted mode	25	-0.080862984	0.117389764	0.497528503	-0.310946921	0.149220953	0.922320055	0.732752769	1.160929471
GCST90199785	ebi-a-GCST011075	sCOVID-19	Isovalerylglycine levels	MR Egger	24	0.403939126	0.141214894	0.009092769	0.127157933	0.680720318	1.497712772	1.135596352	1.975300065
GCST90199785	ebi-a-GCST011075	sCOVID-19	Isovalerylglycine levels	Weighted median	24	0.006741521	0.108882246	0.950629963	-0.206667681	0.220150722	1.006764296	0.813289877	1.246264556
GCST90199785	ebi-a-GCST011075	sCOVID-19	Isovalerylglycine levels	Inverse variance weighted	24	0.044740348	0.075245452	0.552116187	-0.102740737	0.192221433	1.045756292	0.902360892	1.211938851
GCST90199785	ebi-a-GCST011075	sCOVID-19	Isovalerylglycine levels	Simple mode	24	0.034018541	0.193090013	0.86169482	-0.344437884	0.412474966	1.034603789	0.708618568	1.510551726
GCST90199785	ebi-a-GCST011075	sCOVID-19	Isovalerylglycine levels	Weighted mode	24	0.006873121	0.115599503	0.953102248	-0.219701905	0.233448146	1.006896795	0.80275806	1.262947338
GCST90199786	ebi-a-GCST011075	sCOVID-19	2-hydroxy-3-methylvalerate levels	MR Egger	29	-0.353993651	0.197579458	0.084404692	-0.741249389	0.033262086	0.701879423	0.476518187	1.033821454
GCST90199786	ebi-a-GCST011075	sCOVID-19	2-hydroxy-3-methylvalerate levels	Weighted median	29	0.105354706	0.116814997	0.367113358	-0.123602689	0.3343121	1.111104656	0.883730887	1.396979073
GCST90199786	ebi-a-GCST011075	sCOVID-19	2-hydroxy-3-methylvalerate levels	Inverse variance weighted	29	0.069669614	0.087381126	0.425272551	-0.101597392	0.24093662	1.072153898	0.903393192	1.272440386
GCST90199786	ebi-a-GCST011075	sCOVID-19	2-hydroxy-3-methylvalerate levels	Simple mode	29	-0.043441478	0.200740082	0.830239768	-0.436892039	0.350009084	0.957488587	0.646041175	1.419080439
GCST90199786	ebi-a-GCST011075	sCOVID-19	2-hydroxy-3-methylvalerate levels	Weighted mode	29	-0.019930853	0.151754263	0.896448384	-0.317369209	0.277507503	0.980266454	0.728061898	1.319836022
GCST90199787	ebi-a-GCST011075	sCOVID-19	Homostachydrine levels	MR Egger	23	-0.312426765	0.195595659	0.12513598	-0.695794256	0.070940726	0.731669211	0.498678212	1.073517592
GCST90199787	ebi-a-GCST011075	sCOVID-19	Homostachydrine levels	Weighted median	23	-0.195400979	0.126189498	0.121508556	-0.442732396	0.051930438	0.822504784	0.64227906	1.05330247
GCST90199787	ebi-a-GCST011075	sCOVID-19	Homostachydrine levels	Inverse variance weighted	23	-0.089533915	0.08755959	0.306521438	-0.261150713	0.082082882	0.914357254	0.770164837	1.085545778
GCST90199787	ebi-a-GCST011075	sCOVID-19	Homostachydrine levels	Simple mode	23	-0.160113081	0.247375112	0.524168249	-0.6449683	0.324742138	0.852047433	0.524679174	1.383673803
GCST90199787	ebi-a-GCST011075	sCOVID-19	Homostachydrine levels	Weighted mode	23	-0.199171665	0.140826701	0.171269934	-0.475192	0.076848669	0.819409217	0.621765666	1.079878645
GCST90199788	ebi-a-GCST011075	sCOVID-19	1-arachidonoyl-gpc (20:4n6) levels	MR Egger	26	-0.065297202	0.06210867	0.303574589	-0.187030195	0.056435791	0.936789007	0.829418692	1.058058676
GCST90199788	ebi-a-GCST011075	sCOVID-19	1-arachidonoyl-gpc (20:4n6) levels	Weighted median	26	-0.033541056	0.049156539	0.49502934	-0.129887873	0.06280576	0.967015208	0.878193895	1.064819988
GCST90199788	ebi-a-GCST011075	sCOVID-19	1-arachidonoyl-gpc (20:4n6) levels	Inverse variance weighted	26	0.007842549	0.042628609	0.854033976	-0.075709525	0.091394623	1.007873382	0.927085463	1.095701309
GCST90199788	ebi-a-GCST011075	sCOVID-19	1-arachidonoyl-gpc (20:4n6) levels	Simple mode	26	-0.005289735	0.162118357	0.974229676	-0.323041714	0.312462244	0.994724231	0.723943655	1.366786336
GCST90199788	ebi-a-GCST011075	sCOVID-19	1-arachidonoyl-gpc (20:4n6) levels	Weighted mode	26	-0.034609759	0.047917301	0.476824245	-0.128527668	0.059308151	0.965982309	0.879389231	1.061102171
GCST90199789	ebi-a-GCST011075	sCOVID-19	2-palmitoyl-GPC (16:0) levels	MR Egger	17	0.100040647	0.286078034	0.731427384	-0.460672299	0.660753593	1.105215841	0.630859377	1.936250929
GCST90199789	ebi-a-GCST011075	sCOVID-19	2-palmitoyl-GPC (16:0) levels	Weighted median	17	-0.014928149	0.141401327	0.915921225	-0.29207475	0.262218453	0.985182724	0.746712717	1.299810459
GCST90199789	ebi-a-GCST011075	sCOVID-19	2-palmitoyl-GPC (16:0) levels	Inverse variance weighted	17	-0.035284199	0.099784338	0.72363524	-0.230861503	0.160293104	0.965331031	0.793849405	1.173854882
GCST90199789	ebi-a-GCST011075	sCOVID-19	2-palmitoyl-GPC (16:0) levels	Simple mode	17	0.007781153	0.214505108	0.971511884	-0.412648858	0.428211164	1.007811505	0.661894661	1.53451008
GCST90199789	ebi-a-GCST011075	sCOVID-19	2-palmitoyl-GPC (16:0) levels	Weighted mode	17	0.024476147	0.205475148	0.906663292	-0.378255142	0.427207436	1.024778146	0.685055692	1.532970622
GCST90199790	ebi-a-GCST011075	sCOVID-19	2-palmitoleoyl-GPC (16:1) levels	MR Egger	25	0.512052001	0.216447555	0.026801971	0.087814793	0.936289209	1.668711883	1.091785897	2.550499467
GCST90199790	ebi-a-GCST011075	sCOVID-19	2-palmitoleoyl-GPC (16:1) levels	Weighted median	25	-0.135429594	0.114000473	0.234843667	-0.358870521	0.088011333	0.873340649	0.698464782	1.092000498
GCST90199790	ebi-a-GCST011075	sCOVID-19	2-palmitoleoyl-GPC (16:1) levels	Inverse variance weighted	25	-0.083200364	0.086571602	0.336522813	-0.252880704	0.086479976	0.920166761	0.776560517	1.090329535
GCST90199790	ebi-a-GCST011075	sCOVID-19	2-palmitoleoyl-GPC (16:1) levels	Simple mode	25	-0.241702113	0.215532988	0.273206343	-0.66414677	0.180742543	0.78529007	0.514712509	1.198106679
GCST90199790	ebi-a-GCST011075	sCOVID-19	2-palmitoleoyl-GPC (16:1) levels	Weighted mode	25	-0.118473826	0.210334037	0.578479403	-0.530728538	0.293780885	0.888275065	0.588176305	1.341489931
GCST90199791	ebi-a-GCST011075	sCOVID-19	1-arachidonoyl-GPE (20:4n6) levels	MR Egger	31	0.11204229	0.114323264	0.335168185	-0.112031307	0.336115887	1.118560164	0.894016268	1.3995012
GCST90199791	ebi-a-GCST011075	sCOVID-19	1-arachidonoyl-GPE (20:4n6) levels	Weighted median	31	-0.020515845	0.068291104	0.763858686	-0.154366409	0.113334718	0.979693173	0.856957966	1.120006757
GCST90199791	ebi-a-GCST011075	sCOVID-19	1-arachidonoyl-GPE (20:4n6) levels	Inverse variance weighted	31	0.037875298	0.062152887	0.542266494	-0.083944361	0.159694958	1.038601709	0.919482414	1.173152955
GCST90199791	ebi-a-GCST011075	sCOVID-19	1-arachidonoyl-GPE (20:4n6) levels	Simple mode	31	0.066996602	0.168456539	0.693660969	-0.263178214	0.397171417	1.069291845	0.768604909	1.487610911
GCST90199791	ebi-a-GCST011075	sCOVID-19	1-arachidonoyl-GPE (20:4n6) levels	Weighted mode	31	0.014855818	0.07128622	0.836327624	-0.124865174	0.154576809	1.014966714	0.882615894	1.167163924
GCST90199792	ebi-a-GCST011075	sCOVID-19	1-palmitoyl-GPE (16:0) levels	MR Egger	18	0.107508304	0.208677403	0.61346526	-0.301499405	0.516516013	1.113500107	0.739708266	1.676177683
GCST90199792	ebi-a-GCST011075	sCOVID-19	1-palmitoyl-GPE (16:0) levels	Weighted median	18	-0.111414271	0.105172726	0.289442387	-0.317552814	0.094724272	0.894568079	0.727928235	1.09935569
GCST90199792	ebi-a-GCST011075	sCOVID-19	1-palmitoyl-GPE (16:0) levels	Inverse variance weighted	18	-0.09244542	0.073726084	0.209876961	-0.236948545	0.052057705	0.91169897	0.789031886	1.05343653
GCST90199792	ebi-a-GCST011075	sCOVID-19	1-palmitoyl-GPE (16:0) levels	Simple mode	18	-0.067079992	0.150425854	0.661272317	-0.361914665	0.227754682	0.935120396	0.696341788	1.255777222
GCST90199792	ebi-a-GCST011075	sCOVID-19	1-palmitoyl-GPE (16:0) levels	Weighted mode	18	-0.099587663	0.116502273	0.404540888	-0.327932118	0.128756792	0.905210593	0.720411921	1.137413463
GCST90199793	ebi-a-GCST011075	sCOVID-19	1-linoleoyl-GPE (18:2) levels	MR Egger	32	0.268614637	0.122737297	0.036551701	0.028049534	0.50917974	1.308150931	1.028446626	1.663925783
GCST90199793	ebi-a-GCST011075	sCOVID-19	1-linoleoyl-GPE (18:2) levels	Weighted median	32	0.125691835	0.090526777	0.165000291	-0.051740648	0.303124317	1.133932676	0.949575109	1.35408279
GCST90199793	ebi-a-GCST011075	sCOVID-19	1-linoleoyl-GPE (18:2) levels	Inverse variance weighted	32	0.004314455	0.060475613	0.943125515	-0.114217745	0.122846656	1.004323776	0.892063692	1.13071102
GCST90199793	ebi-a-GCST011075	sCOVID-19	1-linoleoyl-GPE (18:2) levels	Simple mode	32	0.072876848	0.182459041	0.692326122	-0.284742873	0.430496568	1.075598066	0.752207643	1.538021066
GCST90199793	ebi-a-GCST011075	sCOVID-19	1-linoleoyl-GPE (18:2) levels	Weighted mode	32	0.105845801	0.094509812	0.271339403	-0.07939343	0.291085032	1.111650448	0.923676451	1.337878342
GCST90199794	ebi-a-GCST011075	sCOVID-19	1-oleoyl-GPE (18:1) levels	MR Egger	29	-0.308601495	0.222243961	0.176313204	-0.744199659	0.126996668	0.734473403	0.475114402	1.135413235
GCST90199794	ebi-a-GCST011075	sCOVID-19	1-oleoyl-GPE (18:1) levels	Weighted median	29	-0.208848824	0.112036345	0.062305315	-0.428440059	0.010742412	0.811517909	0.651524642	1.010800319
GCST90199794	ebi-a-GCST011075	sCOVID-19	1-oleoyl-GPE (18:1) levels	Inverse variance weighted	29	-0.142054928	0.07506231	0.058425268	-0.289177054	0.005067199	0.867573601	0.748879601	1.005080059
GCST90199794	ebi-a-GCST011075	sCOVID-19	1-oleoyl-GPE (18:1) levels	Simple mode	29	-0.250330145	0.22481722	0.274968894	-0.690971896	0.190311606	0.778543708	0.501088826	1.209626466
GCST90199794	ebi-a-GCST011075	sCOVID-19	1-oleoyl-GPE (18:1) levels	Weighted mode	29	-0.24541348	0.199581689	0.22906492	-0.636593591	0.145766631	0.782380972	0.52909166	1.156926166
GCST90199795	ebi-a-GCST011075	sCOVID-19	2-hydroxypalmitate levels	MR Egger	23	0.325407928	0.189945644	0.101408895	-0.046885535	0.69770139	1.384595345	0.954196614	2.009129191
GCST90199795	ebi-a-GCST011075	sCOVID-19	2-hydroxypalmitate levels	Weighted median	23	0.078347086	0.12163339	0.519494494	-0.160054358	0.316748531	1.081497966	0.852097469	1.372657347
GCST90199795	ebi-a-GCST011075	sCOVID-19	2-hydroxypalmitate levels	Inverse variance weighted	23	-0.020673621	0.089958025	0.818236242	-0.19699135	0.155644108	0.979538613	0.821197737	1.168410301
GCST90199795	ebi-a-GCST011075	sCOVID-19	2-hydroxypalmitate levels	Simple mode	23	0.155448146	0.219656182	0.486568971	-0.27507797	0.585974263	1.16818136	0.759512902	1.796740631
GCST90199795	ebi-a-GCST011075	sCOVID-19	2-hydroxypalmitate levels	Weighted mode	23	0.150240405	0.210296697	0.48247907	-0.26194112	0.562421931	1.162113588	0.769556333	1.754917648
GCST90199796	ebi-a-GCST011075	sCOVID-19	Docosapentaenoate (n6 DPA; 22:5n6) levels	MR Egger	16	-0.019796169	0.282192786	0.945065507	-0.57289403	0.533301692	0.980398489	0.563891157	1.704550931
GCST90199796	ebi-a-GCST011075	sCOVID-19	Docosapentaenoate (n6 DPA; 22:5n6) levels	Weighted median	16	-0.282655816	0.139705692	0.043050126	-0.556478972	-0.008832661	0.753779182	0.573223852	0.991206233
GCST90199796	ebi-a-GCST011075	sCOVID-19	Docosapentaenoate (n6 DPA; 22:5n6) levels	Inverse variance weighted	16	-0.157913343	0.101472424	0.119655959	-0.356799294	0.040972609	0.853923777	0.69991296	1.041823568
GCST90199796	ebi-a-GCST011075	sCOVID-19	Docosapentaenoate (n6 DPA; 22:5n6) levels	Simple mode	16	-0.313203681	0.24042229	0.212315251	-0.78443137	0.158024008	0.731100986	0.456379139	1.171194313
GCST90199796	ebi-a-GCST011075	sCOVID-19	Docosapentaenoate (n6 DPA; 22:5n6) levels	Weighted mode	16	-0.323906251	0.189913582	0.108707779	-0.696136871	0.048324369	0.723318049	0.498507387	1.049511029
GCST90199797	ebi-a-GCST011075	sCOVID-19	Gulonate levels	MR Egger	23	-0.631662306	0.22977001	0.012022799	-1.082011525	-0.181313086	0.531707206	0.338913107	0.834174149
GCST90199797	ebi-a-GCST011075	sCOVID-19	Gulonate levels	Weighted median	23	-0.126800273	0.140557672	0.366991669	-0.40229331	0.148692765	0.880909597	0.668784556	1.160316444
GCST90199797	ebi-a-GCST011075	sCOVID-19	Gulonate levels	Inverse variance weighted	23	-0.190884542	0.101107883	0.059035432	-0.389055992	0.007286908	0.826227977	0.677696324	1.007313522
GCST90199797	ebi-a-GCST011075	sCOVID-19	Gulonate levels	Simple mode	23	0.169374062	0.288467111	0.56307949	-0.396021476	0.734769599	1.184563156	0.672992243	2.085001551
GCST90199797	ebi-a-GCST011075	sCOVID-19	Gulonate levels	Weighted mode	23	0.108979736	0.256895879	0.675526652	-0.394536188	0.612495659	1.115139752	0.673992573	1.845030223
GCST90199798	ebi-a-GCST011075	sCOVID-19	Isobutyrylglycine levels	MR Egger	30	0.164436096	0.131908471	0.222875317	-0.094104508	0.4229767	1.178728242	0.910187636	1.526498729
GCST90199798	ebi-a-GCST011075	sCOVID-19	Isobutyrylglycine levels	Weighted median	30	0.01474673	0.093629145	0.874849636	-0.168766394	0.198259854	1.014855999	0.844706208	1.219279187
GCST90199798	ebi-a-GCST011075	sCOVID-19	Isobutyrylglycine levels	Inverse variance weighted	30	0.114655473	0.061931648	0.064123128	-0.006730558	0.236041503	1.121486988	0.993292041	1.266226861
GCST90199798	ebi-a-GCST011075	sCOVID-19	Isobutyrylglycine levels	Simple mode	30	0.062756579	0.177749982	0.726596249	-0.285633385	0.411146543	1.064767621	0.751538091	1.508546407
GCST90199798	ebi-a-GCST011075	sCOVID-19	Isobutyrylglycine levels	Weighted mode	30	0.025878864	0.108022302	0.812349114	-0.185844848	0.237602575	1.026216629	0.830402424	1.268205077
GCST90199799	ebi-a-GCST011075	sCOVID-19	Glutarylcarnitine (c5-dc) levels	MR Egger	30	0.029626382	0.122290655	0.810342848	-0.210063302	0.269316066	1.03006961	0.810532936	1.309068828
GCST90199799	ebi-a-GCST011075	sCOVID-19	Glutarylcarnitine (c5-dc) levels	Weighted median	30	0.030087361	0.077245232	0.696903027	-0.121313294	0.181488015	1.030544559	0.885756414	1.199000167
GCST90199799	ebi-a-GCST011075	sCOVID-19	Glutarylcarnitine (c5-dc) levels	Inverse variance weighted	30	0.021501979	0.054561334	0.693515912	-0.085438237	0.128442194	1.021734812	0.918109847	1.137055691
GCST90199799	ebi-a-GCST011075	sCOVID-19	Glutarylcarnitine (c5-dc) levels	Simple mode	30	-0.123768791	0.159604152	0.444338003	-0.43659293	0.189055347	0.88358411	0.646234441	1.208107816
GCST90199799	ebi-a-GCST011075	sCOVID-19	Glutarylcarnitine (c5-dc) levels	Weighted mode	30	0.013238999	0.073059994	0.85746547	-0.129958588	0.156436587	1.013327023	0.878131795	1.169336608
GCST90199800	ebi-a-GCST011075	sCOVID-19	Carnitine C5:1 levels	MR Egger	24	0.306983353	0.218065791	0.173177125	-0.120425597	0.734392303	1.35931834	0.886543047	2.084215037
GCST90199800	ebi-a-GCST011075	sCOVID-19	Carnitine C5:1 levels	Weighted median	24	0.111651554	0.126256585	0.37652208	-0.135811352	0.35911446	1.118123187	0.873007308	1.432060705
GCST90199800	ebi-a-GCST011075	sCOVID-19	Carnitine C5:1 levels	Inverse variance weighted	24	0.076973946	0.084166166	0.360429298	-0.08799174	0.241939632	1.080013937	0.915768441	1.273717299
GCST90199800	ebi-a-GCST011075	sCOVID-19	Carnitine C5:1 levels	Simple mode	24	0.17430509	0.257943214	0.505937733	-0.33126361	0.67987379	1.190418695	0.718015868	1.973628624
GCST90199800	ebi-a-GCST011075	sCOVID-19	Carnitine C5:1 levels	Weighted mode	24	0.189212899	0.235118105	0.429200866	-0.271618588	0.650044386	1.20829817	0.762144897	1.915625853
GCST90199801	ebi-a-GCST011075	sCOVID-19	Hydroquinone sulfate levels	MR Egger	16	0.065289339	0.319592402	0.841067363	-0.56111177	0.691690448	1.06746784	0.570574364	1.997088655
GCST90199801	ebi-a-GCST011075	sCOVID-19	Hydroquinone sulfate levels	Weighted median	16	0.037130206	0.153769507	0.809193472	-0.264258028	0.338518439	1.037828143	0.767775407	1.402867617
GCST90199801	ebi-a-GCST011075	sCOVID-19	Hydroquinone sulfate levels	Inverse variance weighted	16	0.150767192	0.127461252	0.236869688	-0.099056862	0.400591247	1.162725935	0.905691207	1.492706995
GCST90199801	ebi-a-GCST011075	sCOVID-19	Hydroquinone sulfate levels	Simple mode	16	0.044249871	0.277572142	0.875466654	-0.499791528	0.58829127	1.045243498	0.606657117	1.800908518
GCST90199801	ebi-a-GCST011075	sCOVID-19	Hydroquinone sulfate levels	Weighted mode	16	0.010383068	0.242619836	0.966428932	-0.46515181	0.485917945	1.010437159	0.628039755	1.625666597
GCST90199802	ebi-a-GCST011075	sCOVID-19	Beta-hydroxyisovaleroylcarnitine levels	MR Egger	34	0.091150968	0.137164914	0.511108306	-0.177692264	0.3599942	1.095434368	0.83720002	1.433321102
GCST90199802	ebi-a-GCST011075	sCOVID-19	Beta-hydroxyisovaleroylcarnitine levels	Weighted median	34	0.089791975	0.093021091	0.334401483	-0.092529363	0.272113313	1.093946692	0.911622443	1.312735742
GCST90199802	ebi-a-GCST011075	sCOVID-19	Beta-hydroxyisovaleroylcarnitine levels	Inverse variance weighted	34	-0.031169748	0.062623265	0.618671318	-0.153911347	0.091571851	0.969311021	0.857348024	1.095895516
GCST90199802	ebi-a-GCST011075	sCOVID-19	Beta-hydroxyisovaleroylcarnitine levels	Simple mode	34	-0.277454034	0.199336167	0.173266556	-0.668152921	0.113244853	0.757710393	0.512654617	1.119906112
GCST90199802	ebi-a-GCST011075	sCOVID-19	Beta-hydroxyisovaleroylcarnitine levels	Weighted mode	34	0.0802673	0.104278546	0.446929757	-0.124118649	0.28465325	1.083576669	0.883275035	1.329301013
GCST90199803	ebi-a-GCST011075	sCOVID-19	Catechol sulfate levels	MR Egger	29	-0.186276683	0.163930317	0.265809737	-0.507580104	0.135026737	0.830043904	0.601950476	1.144567387
GCST90199803	ebi-a-GCST011075	sCOVID-19	Catechol sulfate levels	Weighted median	29	-0.151617646	0.107386127	0.157981675	-0.362094455	0.058859163	0.859316781	0.696216604	1.060625855
GCST90199803	ebi-a-GCST011075	sCOVID-19	Catechol sulfate levels	Inverse variance weighted	29	-0.040794925	0.076575281	0.59421168	-0.190882475	0.109292626	0.960025988	0.826229685	1.115488724
GCST90199803	ebi-a-GCST011075	sCOVID-19	Catechol sulfate levels	Simple mode	29	-0.224972292	0.216846675	0.308393062	-0.649991775	0.200047191	0.798538344	0.52205007	1.221460399
GCST90199803	ebi-a-GCST011075	sCOVID-19	Catechol sulfate levels	Weighted mode	29	-0.209905504	0.188928817	0.276005396	-0.580205985	0.160394976	0.810660846	0.559783048	1.173974471
GCST90199804	ebi-a-GCST011075	sCOVID-19	7-alpha-hydroxy-3-oxo-4-cholestenoate (7-hoca) levels	MR Egger	26	0.019266364	0.204403059	0.925687743	-0.381363633	0.41989636	1.019453158	0.682929509	1.521803828
GCST90199804	ebi-a-GCST011075	sCOVID-19	7-alpha-hydroxy-3-oxo-4-cholestenoate (7-hoca) levels	Weighted median	26	-0.129291327	0.121128677	0.285796548	-0.366703533	0.108120879	0.878717934	0.693015071	1.114182418
GCST90199804	ebi-a-GCST011075	sCOVID-19	7-alpha-hydroxy-3-oxo-4-cholestenoate (7-hoca) levels	Inverse variance weighted	26	-0.153738296	0.086482165	0.075455133	-0.32324334	0.015766748	0.857496402	0.723797704	1.015891699
GCST90199804	ebi-a-GCST011075	sCOVID-19	7-alpha-hydroxy-3-oxo-4-cholestenoate (7-hoca) levels	Simple mode	26	-0.071410249	0.250411318	0.777861747	-0.562216433	0.419395935	0.931079839	0.569944419	1.52104247
GCST90199804	ebi-a-GCST011075	sCOVID-19	7-alpha-hydroxy-3-oxo-4-cholestenoate (7-hoca) levels	Weighted mode	26	-0.0113909	0.216149993	0.95839054	-0.435044886	0.412263086	0.988673731	0.647235615	1.510231705
GCST90199805	ebi-a-GCST011075	sCOVID-19	Octadecanedioate levels	MR Egger	24	0.086944942	0.250881507	0.732216331	-0.404782812	0.578672697	1.090836619	0.667121686	1.783669389
GCST90199805	ebi-a-GCST011075	sCOVID-19	Octadecanedioate levels	Weighted median	24	0.006916231	0.105128349	0.947546251	-0.199135332	0.212967795	1.006940204	0.819438989	1.237344802
GCST90199805	ebi-a-GCST011075	sCOVID-19	Octadecanedioate levels	Inverse variance weighted	24	0.036574771	0.089806579	0.683815861	-0.139446123	0.212595665	1.037251858	0.869839886	1.236884435
GCST90199805	ebi-a-GCST011075	sCOVID-19	Octadecanedioate levels	Simple mode	24	-0.287584771	0.195676538	0.15519181	-0.671110785	0.095941244	0.75007298	0.511140495	1.10069439
GCST90199805	ebi-a-GCST011075	sCOVID-19	Octadecanedioate levels	Weighted mode	24	-0.004644752	0.126514469	0.971030468	-0.252613111	0.243323607	0.995366018	0.776768347	1.275481312
GCST90199806	ebi-a-GCST011075	sCOVID-19	Tetradecanedioate (C14-DC) levels	MR Egger	9	-0.061706438	0.097919575	0.548591118	-0.253628806	0.130215929	0.940158841	0.775979788	1.139074316
GCST90199806	ebi-a-GCST011075	sCOVID-19	Tetradecanedioate (C14-DC) levels	Weighted median	9	0.007472245	0.06956962	0.914466316	-0.12888421	0.1438287	1.007500232	0.879075748	1.154686294
GCST90199806	ebi-a-GCST011075	sCOVID-19	Tetradecanedioate (C14-DC) levels	Inverse variance weighted	9	0.026962417	0.061469857	0.660930915	-0.093518504	0.147443337	1.027329192	0.910721165	1.158867618
GCST90199806	ebi-a-GCST011075	sCOVID-19	Tetradecanedioate (C14-DC) levels	Simple mode	9	0.083073504	0.135451733	0.55670416	-0.182411893	0.3485589	1.086621676	0.833258057	1.417024003
GCST90199806	ebi-a-GCST011075	sCOVID-19	Tetradecanedioate (C14-DC) levels	Weighted mode	9	0.006527376	0.066904157	0.924679307	-0.124604771	0.137659523	1.006548725	0.88284576	1.147584757
GCST90199807	ebi-a-GCST011075	sCOVID-19	Hexadecanedioate (C16-DC) levels	MR Egger	23	-0.035104217	0.095025087	0.715513227	-0.221353387	0.151144954	0.965504789	0.801433414	1.163165251
GCST90199807	ebi-a-GCST011075	sCOVID-19	Hexadecanedioate (C16-DC) levels	Weighted median	23	-0.016131265	0.069335164	0.816028277	-0.152028186	0.119765656	0.983998147	0.85896407	1.12723266
GCST90199807	ebi-a-GCST011075	sCOVID-19	Hexadecanedioate (C16-DC) levels	Inverse variance weighted	23	-0.014038331	0.062383576	0.821953998	-0.13631014	0.108233477	0.986059746	0.872571971	1.114307881
GCST90199807	ebi-a-GCST011075	sCOVID-19	Hexadecanedioate (C16-DC) levels	Simple mode	23	-0.261984481	0.187749681	0.176824543	-0.629973856	0.106004894	0.769522966	0.532605725	1.111827318
GCST90199807	ebi-a-GCST011075	sCOVID-19	Hexadecanedioate (C16-DC) levels	Weighted mode	23	-0.017857191	0.065892745	0.788914515	-0.14700697	0.111292588	0.982301304	0.86328796	1.117721891
GCST90199808	ebi-a-GCST011075	sCOVID-19	Glycerophosphoethanolamine levels	MR Egger	23	-0.130878986	0.175574931	0.464273593	-0.475005852	0.213247879	0.877323936	0.621881417	1.237691411
GCST90199808	ebi-a-GCST011075	sCOVID-19	Glycerophosphoethanolamine levels	Weighted median	23	-0.182973623	0.122899532	0.136538327	-0.423856706	0.057909459	0.832790122	0.654517664	1.059619052
GCST90199808	ebi-a-GCST011075	sCOVID-19	Glycerophosphoethanolamine levels	Inverse variance weighted	23	-0.089873347	0.088945012	0.312285881	-0.26420557	0.084458876	0.914046945	0.767815684	1.088128095
GCST90199808	ebi-a-GCST011075	sCOVID-19	Glycerophosphoethanolamine levels	Simple mode	23	-0.051556704	0.216921491	0.814333082	-0.476722827	0.373609419	0.949749794	0.620814578	1.452969538
GCST90199808	ebi-a-GCST011075	sCOVID-19	Glycerophosphoethanolamine levels	Weighted mode	23	-0.067502767	0.211540345	0.752659903	-0.482121843	0.347116308	0.934725134	0.617471822	1.41498129
GCST90199809	ebi-a-GCST011075	sCOVID-19	Taurolithocholate 3-sulfate levels	MR Egger	4	-0.007448865	0.205066176	0.974323378	-0.40937857	0.394480839	0.992578809	0.664062791	1.483613757
GCST90199809	ebi-a-GCST011075	sCOVID-19	Taurolithocholate 3-sulfate levels	Weighted median	4	0.037119481	0.143159007	0.795412669	-0.243472173	0.317711134	1.037817013	0.78390129	1.373979308
GCST90199809	ebi-a-GCST011075	sCOVID-19	Taurolithocholate 3-sulfate levels	Inverse variance weighted	4	0.031107854	0.126883481	0.806325838	-0.217583769	0.279799477	1.031596759	0.804460213	1.32286452
GCST90199809	ebi-a-GCST011075	sCOVID-19	Taurolithocholate 3-sulfate levels	Simple mode	4	0.043098565	0.204545547	0.846618439	-0.357810708	0.444007837	1.044040795	0.699205416	1.558942704
GCST90199809	ebi-a-GCST011075	sCOVID-19	Taurolithocholate 3-sulfate levels	Weighted mode	4	0.048756623	0.169741004	0.792625546	-0.283935745	0.381448991	1.049964782	0.752815015	1.464404962
GCST90199810	ebi-a-GCST011075	sCOVID-19	1-palmitoyl-GPI (16:0) levels	MR Egger	23	-0.062447259	0.193013914	0.749488029	-0.44075453	0.315860012	0.93946261	0.64355066	1.371438257
GCST90199810	ebi-a-GCST011075	sCOVID-19	1-palmitoyl-GPI (16:0) levels	Weighted median	23	0.02389627	0.132392234	0.85676319	-0.23559251	0.283385049	1.024184073	0.790102567	1.327616261
GCST90199810	ebi-a-GCST011075	sCOVID-19	1-palmitoyl-GPI (16:0) levels	Inverse variance weighted	23	-0.005751611	0.09663126	0.95253696	-0.195148881	0.183645659	0.994264898	0.822712163	1.201589975
GCST90199810	ebi-a-GCST011075	sCOVID-19	1-palmitoyl-GPI (16:0) levels	Simple mode	23	0.121537138	0.275492289	0.663399867	-0.418427749	0.661502025	1.129231302	0.658080675	1.937700625
GCST90199810	ebi-a-GCST011075	sCOVID-19	1-palmitoyl-GPI (16:0) levels	Weighted mode	23	0.072168131	0.251658393	0.776971706	-0.421082319	0.565418581	1.074836042	0.65633607	1.760184408
GCST90199811	ebi-a-GCST011075	sCOVID-19	Glycolithocholate sulfate levels	MR Egger	22	-0.052584994	0.148049299	0.726168788	-0.34276162	0.237591631	0.948773677	0.709807396	1.268191197
GCST90199811	ebi-a-GCST011075	sCOVID-19	Glycolithocholate sulfate levels	Weighted median	22	-0.001891857	0.106369755	0.985809841	-0.210376576	0.206592862	0.998109932	0.810279057	1.229481902
GCST90199811	ebi-a-GCST011075	sCOVID-19	Glycolithocholate sulfate levels	Inverse variance weighted	22	-0.118554546	0.075156203	0.114693875	-0.265860704	0.028751612	0.888203367	0.766545897	1.02916893
GCST90199811	ebi-a-GCST011075	sCOVID-19	Glycolithocholate sulfate levels	Simple mode	22	0.015528613	0.179393852	0.931840073	-0.336083337	0.367140562	1.015649808	0.714563554	1.44360082
GCST90199811	ebi-a-GCST011075	sCOVID-19	Glycolithocholate sulfate levels	Weighted mode	22	0.015528613	0.112860074	0.891873814	-0.205677133	0.236734358	1.015649808	0.814095879	1.267104477
GCST90199812	ebi-a-GCST011075	sCOVID-19	3-(3-hydroxyphenyl)propionate levels	MR Egger	18	0.229627548	0.208658167	0.287397827	-0.179342458	0.638597555	1.25813133	0.835819617	1.893823034
GCST90199812	ebi-a-GCST011075	sCOVID-19	3-(3-hydroxyphenyl)propionate levels	Weighted median	18	-0.03714779	0.12072993	0.758315725	-0.273778453	0.199482874	0.963533725	0.760500543	1.220771302
GCST90199812	ebi-a-GCST011075	sCOVID-19	3-(3-hydroxyphenyl)propionate levels	Inverse variance weighted	18	0.077381509	0.089054912	0.384891414	-0.097166119	0.251929137	1.080454201	0.907405256	1.286504868
GCST90199812	ebi-a-GCST011075	sCOVID-19	3-(3-hydroxyphenyl)propionate levels	Simple mode	18	-0.085812498	0.191966528	0.660504852	-0.462066892	0.290441897	0.917766298	0.629980198	1.337018182
GCST90199812	ebi-a-GCST011075	sCOVID-19	3-(3-hydroxyphenyl)propionate levels	Weighted mode	18	-0.08119717	0.19558677	0.683227009	-0.464547239	0.3021529	0.922011881	0.628419564	1.352768049
GCST90199813	ebi-a-GCST011075	sCOVID-19	Deoxycarnitine levels	MR Egger	32	-0.026917164	0.097801598	0.785032334	-0.218608295	0.164773968	0.973441875	0.803636445	1.179126569
GCST90199813	ebi-a-GCST011075	sCOVID-19	Deoxycarnitine levels	Weighted median	32	-0.03357079	0.07703226	0.662980609	-0.18455402	0.11741244	0.966986456	0.831475022	1.124583157
GCST90199813	ebi-a-GCST011075	sCOVID-19	Deoxycarnitine levels	Inverse variance weighted	32	-0.072203052	0.057358339	0.20810022	-0.184625396	0.040219293	0.930341969	0.831415677	1.041039041
GCST90199813	ebi-a-GCST011075	sCOVID-19	Deoxycarnitine levels	Simple mode	32	-0.079337759	0.179790097	0.662072977	-0.43172635	0.273050832	0.923727875	0.649387057	1.313967035
GCST90199813	ebi-a-GCST011075	sCOVID-19	Deoxycarnitine levels	Weighted mode	32	-0.038650631	0.070621744	0.588097766	-0.17706925	0.099767987	0.962086773	0.83772177	1.104914534
GCST90199814	ebi-a-GCST011075	sCOVID-19	Alpha-hydroxycaproate levels	MR Egger	19	-0.014988734	0.265666291	0.955665515	-0.535694666	0.505717197	0.985123037	0.585262587	1.658174332
GCST90199814	ebi-a-GCST011075	sCOVID-19	Alpha-hydroxycaproate levels	Weighted median	19	0.097684307	0.119903808	0.41525038	-0.137327156	0.332695771	1.102614643	0.871685002	1.394722919
GCST90199814	ebi-a-GCST011075	sCOVID-19	Alpha-hydroxycaproate levels	Inverse variance weighted	19	-0.025213627	0.113041969	0.82349924	-0.246775887	0.196348633	0.975101582	0.781315777	1.216951101
GCST90199814	ebi-a-GCST011075	sCOVID-19	Alpha-hydroxycaproate levels	Simple mode	19	0.325226786	0.193689718	0.110404675	-0.054405061	0.704858634	1.384344561	0.947048416	2.023560603
GCST90199814	ebi-a-GCST011075	sCOVID-19	Alpha-hydroxycaproate levels	Weighted mode	19	0.138578837	0.161212192	0.401310607	-0.17739706	0.454554734	1.148640233	0.837447202	1.575471722
GCST90199815	ebi-a-GCST011075	sCOVID-19	1-ribosyl-imidazoleacetate levels	MR Egger	36	-0.028820225	0.171223598	0.867329444	-0.364418477	0.306778027	0.971591116	0.694600459	1.359039264
GCST90199815	ebi-a-GCST011075	sCOVID-19	1-ribosyl-imidazoleacetate levels	Weighted median	36	-0.022982377	0.087052899	0.79177627	-0.193606059	0.147641304	0.977279706	0.82398244	1.159097059
GCST90199815	ebi-a-GCST011075	sCOVID-19	1-ribosyl-imidazoleacetate levels	Inverse variance weighted	36	0.003430204	0.062892505	0.95650435	-0.119839107	0.126699514	1.003436094	0.887063148	1.135075893
GCST90199815	ebi-a-GCST011075	sCOVID-19	1-ribosyl-imidazoleacetate levels	Simple mode	36	-0.060364471	0.160030728	0.708298478	-0.374024698	0.253295756	0.94142135	0.687959921	1.288264232
GCST90199815	ebi-a-GCST011075	sCOVID-19	1-ribosyl-imidazoleacetate levels	Weighted mode	36	-0.060364471	0.116520802	0.60767776	-0.288745244	0.168016302	0.94142135	0.749203045	1.182955895
GCST90199816	ebi-a-GCST011075	sCOVID-19	3,4-dihydroxybutyrate levels	MR Egger	23	-0.035534116	0.209088085	0.86667756	-0.445346763	0.374278532	0.965089809	0.6406021	1.453942063
GCST90199816	ebi-a-GCST011075	sCOVID-19	3,4-dihydroxybutyrate levels	Weighted median	23	-0.015982746	0.124403398	0.89777296	-0.259813406	0.227847915	0.984144301	0.771195473	1.255894308
GCST90199816	ebi-a-GCST011075	sCOVID-19	3,4-dihydroxybutyrate levels	Inverse variance weighted	23	-0.030996521	0.082590332	0.707434041	-0.192873572	0.13088053	0.969478946	0.824586219	1.139831597
GCST90199816	ebi-a-GCST011075	sCOVID-19	3,4-dihydroxybutyrate levels	Simple mode	23	0.025781907	0.211966247	0.904294529	-0.389671937	0.44123575	1.026117135	0.677279028	1.554627162
GCST90199816	ebi-a-GCST011075	sCOVID-19	3,4-dihydroxybutyrate levels	Weighted mode	23	0.019866566	0.13993607	0.888396688	-0.254408131	0.294141263	1.020065219	0.775375282	1.341973461
GCST90199817	ebi-a-GCST011075	sCOVID-19	Indoleacetylglutamine levels	MR Egger	23	0.043776753	0.161428822	0.788898099	-0.272623738	0.360177243	1.044749091	0.761379212	1.433583485
GCST90199817	ebi-a-GCST011075	sCOVID-19	Indoleacetylglutamine levels	Weighted median	23	0.039468908	0.09373372	0.673700459	-0.144249184	0.223187	1.040258155	0.86567201	1.250054311
GCST90199817	ebi-a-GCST011075	sCOVID-19	Indoleacetylglutamine levels	Inverse variance weighted	23	-0.035465228	0.065797295	0.589881759	-0.164427925	0.09349747	0.965156294	0.848378902	1.098007825
GCST90199817	ebi-a-GCST011075	sCOVID-19	Indoleacetylglutamine levels	Simple mode	23	0.124080788	0.169282431	0.471308622	-0.207712777	0.455874354	1.132107328	0.812440355	1.577552119
GCST90199817	ebi-a-GCST011075	sCOVID-19	Indoleacetylglutamine levels	Weighted mode	23	0.083045285	0.156667661	0.601370947	-0.22402333	0.390113899	1.086591013	0.799296486	1.477149031
GCST90199818	ebi-a-GCST011075	sCOVID-19	Mannitol/sorbitol levels	MR Egger	23	-0.192535585	0.210493378	0.370739685	-0.605102606	0.220031435	0.824864964	0.546018399	1.246115901
GCST90199818	ebi-a-GCST011075	sCOVID-19	Mannitol/sorbitol levels	Weighted median	23	0.046302383	0.129320536	0.720310729	-0.207165868	0.299770634	1.047391076	0.812884807	1.349549231
GCST90199818	ebi-a-GCST011075	sCOVID-19	Mannitol/sorbitol levels	Inverse variance weighted	23	0.018814021	0.0883071	0.831286255	-0.154267895	0.191895937	1.01899212	0.857042393	1.211544434
GCST90199818	ebi-a-GCST011075	sCOVID-19	Mannitol/sorbitol levels	Simple mode	23	-0.118827663	0.2616662	0.654191484	-0.631693414	0.394038088	0.887960816	0.531690666	1.482957031
GCST90199818	ebi-a-GCST011075	sCOVID-19	Mannitol/sorbitol levels	Weighted mode	23	-0.166045982	0.260132744	0.529859468	-0.675906161	0.343814197	0.847007286	0.508695252	1.41031657
GCST90199819	ebi-a-GCST011075	sCOVID-19	Tryptophan betaine levels	MR Egger	3	-0.491100535	1.789268603	0.829466498	-3.998066998	3.015865927	0.611952548	0.018351077	20.40675406
GCST90199819	ebi-a-GCST011075	sCOVID-19	Tryptophan betaine levels	Weighted median	3	-0.035895297	0.15281268	0.81428839	-0.335408151	0.263617557	0.9647413	0.71504618	1.301630301
GCST90199819	ebi-a-GCST011075	sCOVID-19	Tryptophan betaine levels	Inverse variance weighted	3	-0.0664069	0.141359626	0.638517388	-0.343471767	0.210657967	0.93575003	0.709303507	1.234490047
GCST90199819	ebi-a-GCST011075	sCOVID-19	Tryptophan betaine levels	Simple mode	3	-0.054510998	0.231326141	0.835639433	-0.507910234	0.398888238	0.946948094	0.601751786	1.490167065
GCST90199819	ebi-a-GCST011075	sCOVID-19	Tryptophan betaine levels	Weighted mode	3	-0.026707994	0.151465541	0.876273539	-0.323580455	0.270164466	0.97364551	0.723553742	1.310179913
GCST90199820	ebi-a-GCST011075	sCOVID-19	Dihomo-linolenate (20:3n3 or n6) levels	MR Egger	24	-0.218719501	0.209571195	0.307979248	-0.629479043	0.192040042	0.803547081	0.532869331	1.211719035
GCST90199820	ebi-a-GCST011075	sCOVID-19	Dihomo-linolenate (20:3n3 or n6) levels	Weighted median	24	0.060832481	0.129839982	0.639413584	-0.193653885	0.315318847	1.062720874	0.823943034	1.370696284
GCST90199820	ebi-a-GCST011075	sCOVID-19	Dihomo-linolenate (20:3n3 or n6) levels	Inverse variance weighted	24	0.035777979	0.08915174	0.688187826	-0.138959433	0.21051539	1.036425712	0.870263332	1.234314049
GCST90199820	ebi-a-GCST011075	sCOVID-19	Dihomo-linolenate (20:3n3 or n6) levels	Simple mode	24	0.054401086	0.227553525	0.813169214	-0.391603823	0.500405996	1.055908028	0.675971865	1.649390781
GCST90199820	ebi-a-GCST011075	sCOVID-19	Dihomo-linolenate (20:3n3 or n6) levels	Weighted mode	24	0.072884005	0.198560374	0.716928285	-0.316294329	0.462062338	1.075605764	0.728844898	1.587344253
GCST90199821	ebi-a-GCST011075	sCOVID-19	1-linoleoyl-GPI (18:2) levels	MR Egger	22	0.273886885	0.192019544	0.169191839	-0.102471421	0.65024519	1.31506604	0.902603945	1.916010558
GCST90199821	ebi-a-GCST011075	sCOVID-19	1-linoleoyl-GPI (18:2) levels	Weighted median	22	0.165948743	0.110430755	0.13290603	-0.050495536	0.382393022	1.180512591	0.950758173	1.46578806
GCST90199821	ebi-a-GCST011075	sCOVID-19	1-linoleoyl-GPI (18:2) levels	Inverse variance weighted	22	0.134611663	0.074480661	0.070709732	-0.011370433	0.280593759	1.144092405	0.988693967	1.323915665
GCST90199821	ebi-a-GCST011075	sCOVID-19	1-linoleoyl-GPI (18:2) levels	Simple mode	22	0.33089268	0.184066484	0.086622862	-0.029877627	0.691662988	1.392210373	0.970564297	1.997033817
GCST90199821	ebi-a-GCST011075	sCOVID-19	1-linoleoyl-GPI (18:2) levels	Weighted mode	22	0.161258421	0.131383781	0.233259919	-0.09625379	0.418770632	1.174988571	0.908233486	1.520091655
GCST90199822	ebi-a-GCST011075	sCOVID-19	1-oleoyl-GPI (18:1) levels	MR Egger	31	-0.072668664	0.198777614	0.71733334	-0.462272787	0.31693546	0.929908892	0.629850502	1.372913961
GCST90199822	ebi-a-GCST011075	sCOVID-19	1-oleoyl-GPI (18:1) levels	Weighted median	31	0.090849804	0.110715226	0.411890153	-0.126152038	0.307851647	1.095104513	0.881480818	1.36049914
GCST90199822	ebi-a-GCST011075	sCOVID-19	1-oleoyl-GPI (18:1) levels	Inverse variance weighted	31	0.053483995	0.078117986	0.493560634	-0.099627256	0.206595247	1.054940108	0.905174753	1.229484834
GCST90199822	ebi-a-GCST011075	sCOVID-19	1-oleoyl-GPI (18:1) levels	Simple mode	31	0.066411907	0.232866544	0.777456018	-0.39000652	0.522830335	1.068666818	0.67705246	1.686795094
GCST90199822	ebi-a-GCST011075	sCOVID-19	1-oleoyl-GPI (18:1) levels	Weighted mode	31	0.066411907	0.226957006	0.771827852	-0.378423824	0.511247639	1.068666818	0.684940145	1.667370173
GCST90199823	ebi-a-GCST011075	sCOVID-19	O-cresol sulfate levels	MR Egger	21	0.106277173	0.196183402	0.594305408	-0.278242296	0.490796641	1.112130086	0.757113354	1.633617108
GCST90199823	ebi-a-GCST011075	sCOVID-19	O-cresol sulfate levels	Weighted median	21	-0.080842756	0.121571699	0.506063246	-0.319123286	0.157437774	0.922338712	0.726785941	1.17050792
GCST90199823	ebi-a-GCST011075	sCOVID-19	O-cresol sulfate levels	Inverse variance weighted	21	-0.091059863	0.092112163	0.322870687	-0.271599702	0.089479976	0.912963056	0.762159291	1.093605434
GCST90199823	ebi-a-GCST011075	sCOVID-19	O-cresol sulfate levels	Simple mode	21	-0.134686453	0.218591917	0.544742083	-0.563126611	0.293753705	0.873989906	0.569425904	1.34145347
GCST90199823	ebi-a-GCST011075	sCOVID-19	O-cresol sulfate levels	Weighted mode	21	-0.115596393	0.191857436	0.553604203	-0.491636968	0.260444182	0.890834698	0.611624365	1.297506287
GCST90199824	ebi-a-GCST011075	sCOVID-19	4-vinylphenol sulfate levels	MR Egger	25	-0.122161772	0.192352069	0.531634668	-0.499171827	0.254848282	0.885005188	0.60703318	1.29026585
GCST90199824	ebi-a-GCST011075	sCOVID-19	4-vinylphenol sulfate levels	Weighted median	25	-0.209635138	0.118479824	0.076831456	-0.441855593	0.022585317	0.810880051	0.64284246	1.022842296
GCST90199824	ebi-a-GCST011075	sCOVID-19	4-vinylphenol sulfate levels	Inverse variance weighted	25	-0.120257696	0.090740698	0.185075143	-0.298109463	0.057594072	0.886691911	0.74222009	1.059284915
GCST90199824	ebi-a-GCST011075	sCOVID-19	4-vinylphenol sulfate levels	Simple mode	25	-0.265692411	0.237922801	0.27517105	-0.732021101	0.200636279	0.766674912	0.480935987	1.222180159
GCST90199824	ebi-a-GCST011075	sCOVID-19	4-vinylphenol sulfate levels	Weighted mode	25	-0.209290889	0.205477413	0.318570863	-0.612026618	0.193444841	0.811159244	0.542250819	1.213422453
GCST90199825	ebi-a-GCST011075	sCOVID-19	Pyrraline levels	MR Egger	21	0.197026462	0.237424668	0.416929746	-0.268325886	0.662378811	1.217776265	0.764658549	1.939400317
GCST90199825	ebi-a-GCST011075	sCOVID-19	Pyrraline levels	Weighted median	21	-0.062563961	0.136598681	0.646943158	-0.330297375	0.205169453	0.939352979	0.718709975	1.227733091
GCST90199825	ebi-a-GCST011075	sCOVID-19	Pyrraline levels	Inverse variance weighted	21	-0.000970984	0.095338674	0.991874025	-0.187834785	0.185892817	0.999029487	0.828751618	1.204293174
GCST90199825	ebi-a-GCST011075	sCOVID-19	Pyrraline levels	Simple mode	21	-0.351265855	0.301819346	0.258190467	-0.942831774	0.240300063	0.703796621	0.38952323	1.271630663
GCST90199825	ebi-a-GCST011075	sCOVID-19	Pyrraline levels	Weighted mode	21	-0.342107983	0.291002198	0.253552437	-0.912472291	0.228256325	0.710271503	0.401530296	1.256407333
GCST90199826	ebi-a-GCST011075	sCOVID-19	N6-acetyllysine levels	MR Egger	18	-0.062839914	0.096552053	0.524387356	-0.252081938	0.126402109	0.939093797	0.777181055	1.134738365
GCST90199826	ebi-a-GCST011075	sCOVID-19	N6-acetyllysine levels	Weighted median	18	-0.070253066	0.081357272	0.38785545	-0.229713319	0.089207187	0.932157893	0.794761413	1.093307152
GCST90199826	ebi-a-GCST011075	sCOVID-19	N6-acetyllysine levels	Inverse variance weighted	18	-0.076901548	0.063379452	0.224995497	-0.201125274	0.047322179	0.925981014	0.817809974	1.048459747
GCST90199826	ebi-a-GCST011075	sCOVID-19	N6-acetyllysine levels	Simple mode	18	-0.059887157	0.164555292	0.720394587	-0.382415529	0.262641216	0.941870811	0.682211516	1.300360087
GCST90199826	ebi-a-GCST011075	sCOVID-19	N6-acetyllysine levels	Weighted mode	18	-0.07534592	0.086122112	0.393835709	-0.244145258	0.093453419	0.927422617	0.783373835	1.097959458
GCST90199828	ebi-a-GCST011075	sCOVID-19	N-acetylserine levels	MR Egger	23	0.075502423	0.209581014	0.722255164	-0.335276363	0.48628121	1.078425841	0.71514042	1.626257251
GCST90199828	ebi-a-GCST011075	sCOVID-19	N-acetylserine levels	Weighted median	23	0.051354677	0.128839485	0.690192206	-0.201170714	0.303880067	1.052696194	0.817772815	1.355106524
GCST90199828	ebi-a-GCST011075	sCOVID-19	N-acetylserine levels	Inverse variance weighted	23	0.051618897	0.092558774	0.577057606	-0.1297963	0.233034094	1.052974374	0.878274317	1.262424519
GCST90199828	ebi-a-GCST011075	sCOVID-19	N-acetylserine levels	Simple mode	23	0.060243819	0.232087424	0.797606167	-0.394647533	0.51513517	1.062095474	0.673917531	1.673864743
GCST90199828	ebi-a-GCST011075	sCOVID-19	N-acetylserine levels	Weighted mode	23	0.047055175	0.218962779	0.831824636	-0.382111871	0.476222221	1.048179841	0.682418706	1.609980747
GCST90199829	ebi-a-GCST011075	sCOVID-19	3-methyladipate levels	MR Egger	18	0.110076905	0.249395644	0.664848328	-0.378738557	0.598892368	1.116363922	0.684724606	1.82010168
GCST90199829	ebi-a-GCST011075	sCOVID-19	3-methyladipate levels	Weighted median	18	0.159512744	0.133962244	0.233759945	-0.103053255	0.422078744	1.172939211	0.902078932	1.525128614
GCST90199829	ebi-a-GCST011075	sCOVID-19	3-methyladipate levels	Inverse variance weighted	18	0.084852217	0.10454055	0.416982172	-0.120047261	0.289751696	1.088556185	0.886878521	1.336095689
GCST90199829	ebi-a-GCST011075	sCOVID-19	3-methyladipate levels	Simple mode	18	0.127121232	0.237083424	0.598775455	-0.33756228	0.591804743	1.135554675	0.713507536	1.807247091
GCST90199829	ebi-a-GCST011075	sCOVID-19	3-methyladipate levels	Weighted mode	18	0.2054975	0.215862143	0.354444892	-0.217592299	0.6285873	1.228135911	0.804453351	1.874959951
GCST90199830	ebi-a-GCST011075	sCOVID-19	4-ethylphenylsulfate levels	MR Egger	22	-0.277269353	0.2218346	0.22576744	-0.712065169	0.157526462	0.75785034	0.490629917	1.170611735
GCST90199830	ebi-a-GCST011075	sCOVID-19	4-ethylphenylsulfate levels	Weighted median	22	0.010844622	0.142345835	0.939271891	-0.268153214	0.289842458	1.010903638	0.764790596	1.336216961
GCST90199830	ebi-a-GCST011075	sCOVID-19	4-ethylphenylsulfate levels	Inverse variance weighted	22	-0.048230019	0.098908513	0.625817236	-0.242090703	0.145630666	0.952914574	0.784984974	1.156768875
GCST90199830	ebi-a-GCST011075	sCOVID-19	4-ethylphenylsulfate levels	Simple mode	22	0.014799586	0.263969587	0.955819642	-0.502580805	0.532179978	1.014909643	0.604967341	1.702639983
GCST90199830	ebi-a-GCST011075	sCOVID-19	4-ethylphenylsulfate levels	Weighted mode	22	0.038473126	0.233143855	0.870507344	-0.418488831	0.495435082	1.0392228	0.65804048	1.641212146
GCST90199831	ebi-a-GCST011075	sCOVID-19	1-stearoyl-2-oleoyl-GPE (18:0/18:1) levels	MR Egger	26	-0.084694124	0.127054171	0.511386551	-0.333720298	0.164332051	0.918793279	0.716254092	1.178605607
GCST90199831	ebi-a-GCST011075	sCOVID-19	1-stearoyl-2-oleoyl-GPE (18:0/18:1) levels	Weighted median	26	-0.051333822	0.08435443	0.542823276	-0.216668504	0.11400086	0.9499615	0.805196845	1.120753089
GCST90199831	ebi-a-GCST011075	sCOVID-19	1-stearoyl-2-oleoyl-GPE (18:0/18:1) levels	Inverse variance weighted	26	-0.034023586	0.058360413	0.559899468	-0.148409994	0.080362823	0.966548708	0.862077596	1.08368018
GCST90199831	ebi-a-GCST011075	sCOVID-19	1-stearoyl-2-oleoyl-GPE (18:0/18:1) levels	Simple mode	26	-0.084321821	0.129592449	0.521195775	-0.338323022	0.16967938	0.919135411	0.712964947	1.184924879
GCST90199831	ebi-a-GCST011075	sCOVID-19	1-stearoyl-2-oleoyl-GPE (18:0/18:1) levels	Weighted mode	26	-0.05952791	0.083271458	0.481314885	-0.222739969	0.103684148	0.942209236	0.800322931	1.109250041
GCST90199832	ebi-a-GCST011075	sCOVID-19	Dimethylarginine (sdma + adma) levels	MR Egger	19	0.086467375	0.216866655	0.695068792	-0.338591269	0.51152602	1.090315796	0.712773722	1.667834403
GCST90199832	ebi-a-GCST011075	sCOVID-19	Dimethylarginine (sdma + adma) levels	Weighted median	19	0.076603477	0.135235254	0.571090587	-0.18845762	0.341664574	1.0796139	0.828235604	1.407288178
GCST90199832	ebi-a-GCST011075	sCOVID-19	Dimethylarginine (sdma + adma) levels	Inverse variance weighted	19	-0.017354912	0.09446684	0.854237571	-0.202509919	0.167800095	0.982794817	0.816678382	1.18270016
GCST90199832	ebi-a-GCST011075	sCOVID-19	Dimethylarginine (sdma + adma) levels	Simple mode	19	-0.239404717	0.247619565	0.346443349	-0.724739064	0.24592963	0.787096267	0.484450963	1.278809581
GCST90199832	ebi-a-GCST011075	sCOVID-19	Dimethylarginine (sdma + adma) levels	Weighted mode	19	0.15476433	0.223860851	0.498171271	-0.284002939	0.593531599	1.167382812	0.752764433	1.810370642
GCST90199833	ebi-a-GCST011075	sCOVID-19	Hexanoylglutamine levels	MR Egger	26	-0.130043816	0.139614696	0.360897768	-0.40368862	0.143600987	0.878056957	0.667852045	1.154423387
GCST90199833	ebi-a-GCST011075	sCOVID-19	Hexanoylglutamine levels	Weighted median	26	-0.091043429	0.082406211	0.269240754	-0.252559603	0.070472745	0.91297806	0.776809911	1.073015324
GCST90199833	ebi-a-GCST011075	sCOVID-19	Hexanoylglutamine levels	Inverse variance weighted	26	0.01964483	0.073322934	0.788759331	-0.124068121	0.163357781	1.019839059	0.883319666	1.177457886
GCST90199833	ebi-a-GCST011075	sCOVID-19	Hexanoylglutamine levels	Simple mode	26	0.259359894	0.191809101	0.188425033	-0.116585943	0.635305732	1.29610018	0.889953608	1.887599153
GCST90199833	ebi-a-GCST011075	sCOVID-19	Hexanoylglutamine levels	Weighted mode	26	-0.052251153	0.081866378	0.529115218	-0.212709254	0.108206948	0.94909047	0.80839114	1.114278319
GCST90199834	ebi-a-GCST011075	sCOVID-19	Gamma-glutamylalanine levels	MR Egger	16	-0.000664532	0.257860498	0.997980138	-0.506071107	0.504742044	0.999335689	0.602859503	1.656558146
GCST90199834	ebi-a-GCST011075	sCOVID-19	Gamma-glutamylalanine levels	Weighted median	16	-0.06776203	0.128377494	0.597614429	-0.319381918	0.183857858	0.934482826	0.726597996	1.201844979
GCST90199834	ebi-a-GCST011075	sCOVID-19	Gamma-glutamylalanine levels	Inverse variance weighted	16	-0.010175698	0.097783506	0.91711892	-0.20183137	0.181479973	0.989875899	0.817232726	1.198990525
GCST90199834	ebi-a-GCST011075	sCOVID-19	Gamma-glutamylalanine levels	Simple mode	16	-0.125344724	0.221459731	0.579767923	-0.559405797	0.308716348	0.882192737	0.571548579	1.361676074
GCST90199834	ebi-a-GCST011075	sCOVID-19	Gamma-glutamylalanine levels	Weighted mode	16	-0.110758987	0.214385218	0.612943434	-0.530954014	0.30943604	0.895154467	0.5880437	1.362656414
GCST90199835	ebi-a-GCST011075	sCOVID-19	5alpha-androstan-3beta,17beta-diol disulfate levels	MR Egger	28	0.034430885	0.113681912	0.764398659	-0.188385663	0.257247432	1.03503049	0.828295203	1.293365108
GCST90199835	ebi-a-GCST011075	sCOVID-19	5alpha-androstan-3beta,17beta-diol disulfate levels	Weighted median	28	-0.04187526	0.095873553	0.662273858	-0.229787424	0.146036904	0.958989397	0.794702519	1.157238894
GCST90199835	ebi-a-GCST011075	sCOVID-19	5alpha-androstan-3beta,17beta-diol disulfate levels	Inverse variance weighted	28	-0.075845422	0.073540413	0.302379794	-0.219984632	0.068293787	0.926959483	0.802531132	1.070679814
GCST90199835	ebi-a-GCST011075	sCOVID-19	5alpha-androstan-3beta,17beta-diol disulfate levels	Simple mode	28	-0.170639784	0.200416029	0.402020396	-0.563455201	0.222175632	0.843125226	0.569238828	1.248790686
GCST90199835	ebi-a-GCST011075	sCOVID-19	5alpha-androstan-3beta,17beta-diol disulfate levels	Weighted mode	28	-0.057792737	0.091213663	0.531674739	-0.236571516	0.120986043	0.943845552	0.789329431	1.12860916
GCST90199836	ebi-a-GCST011075	sCOVID-19	N-methylproline levels	MR Egger	20	0.257466081	0.24035183	0.298230847	-0.213623507	0.728555668	1.293647931	0.807652403	2.072085666
GCST90199836	ebi-a-GCST011075	sCOVID-19	N-methylproline levels	Weighted median	20	-0.097761041	0.132545981	0.460779908	-0.357551164	0.162029081	0.906865581	0.699386915	1.175894437
GCST90199836	ebi-a-GCST011075	sCOVID-19	N-methylproline levels	Inverse variance weighted	20	-0.013991795	0.102018461	0.890912515	-0.213947979	0.185964388	0.986105635	0.807390385	1.204379369
GCST90199836	ebi-a-GCST011075	sCOVID-19	N-methylproline levels	Simple mode	20	-0.183105695	0.232159382	0.44001426	-0.638138083	0.271926693	0.832680141	0.528275114	1.312490784
GCST90199836	ebi-a-GCST011075	sCOVID-19	N-methylproline levels	Weighted mode	20	-0.169640134	0.222968427	0.45610032	-0.606658251	0.267377984	0.843968478	0.545169648	1.306534202
GCST90199837	ebi-a-GCST011075	sCOVID-19	Carotenoid levels (cryptoxanthin)	MR Egger	28	0.013582561	0.179967898	0.940416795	-0.339154519	0.366319642	1.013675224	0.712372366	1.442416225
GCST90199837	ebi-a-GCST011075	sCOVID-19	Carotenoid levels (cryptoxanthin)	Weighted median	28	0.156588078	0.122989179	0.202952112	-0.084470712	0.397646869	1.169513767	0.91899857	1.488318366
GCST90199837	ebi-a-GCST011075	sCOVID-19	Carotenoid levels (cryptoxanthin)	Inverse variance weighted	28	0.083584319	0.081571146	0.305514218	-0.076295127	0.243463765	1.087176881	0.926542719	1.275660094
GCST90199837	ebi-a-GCST011075	sCOVID-19	Carotenoid levels (cryptoxanthin)	Simple mode	28	0.248593858	0.254281855	0.336935635	-0.249798578	0.746986293	1.282221163	0.778957667	2.110629604
GCST90199837	ebi-a-GCST011075	sCOVID-19	Carotenoid levels (cryptoxanthin)	Weighted mode	28	0.232863446	0.224748558	0.30934347	-0.207643728	0.67337062	1.262209108	0.812496455	1.960835427
GCST90199838	ebi-a-GCST011075	sCOVID-19	5alpha-pregnan-3beta,20alpha-diol disulfate levels	MR Egger	30	-0.03280335	0.131398638	0.804682359	-0.29034468	0.22473798	0.967728844	0.7480057	1.251994625
GCST90199838	ebi-a-GCST011075	sCOVID-19	5alpha-pregnan-3beta,20alpha-diol disulfate levels	Weighted median	30	0.024165393	0.094402774	0.797964884	-0.160864045	0.209194831	1.024459742	0.851407817	1.23268514
GCST90199838	ebi-a-GCST011075	sCOVID-19	5alpha-pregnan-3beta,20alpha-diol disulfate levels	Inverse variance weighted	30	-0.024833381	0.061655378	0.687112129	-0.145677921	0.096011159	0.975472431	0.864436075	1.100771347
GCST90199838	ebi-a-GCST011075	sCOVID-19	5alpha-pregnan-3beta,20alpha-diol disulfate levels	Simple mode	30	0.060301931	0.185636349	0.747634709	-0.303545313	0.424149175	1.062157197	0.738196439	1.52828956
GCST90199838	ebi-a-GCST011075	sCOVID-19	5alpha-pregnan-3beta,20alpha-diol disulfate levels	Weighted mode	30	0.012635928	0.118909055	0.916103409	-0.220425819	0.245697675	1.012716099	0.802177143	1.278512989
GCST90199839	ebi-a-GCST011075	sCOVID-19	Taurocholenate sulfate levels	MR Egger	9	0.076265057	0.131218069	0.579324881	-0.180922359	0.333452473	1.079248599	0.834500147	1.395778708
GCST90199839	ebi-a-GCST011075	sCOVID-19	Taurocholenate sulfate levels	Weighted median	9	0.074073184	0.095281114	0.436912619	-0.112677798	0.260824167	1.076885614	0.893438481	1.297999414
GCST90199839	ebi-a-GCST011075	sCOVID-19	Taurocholenate sulfate levels	Inverse variance weighted	9	0.023583923	0.078811783	0.764754171	-0.130887172	0.178055018	1.023864223	0.877316755	1.19489106
GCST90199839	ebi-a-GCST011075	sCOVID-19	Taurocholenate sulfate levels	Simple mode	9	0.034134645	0.148830467	0.824349915	-0.257573071	0.32584236	1.034723917	0.772925146	1.385196989
GCST90199839	ebi-a-GCST011075	sCOVID-19	Taurocholenate sulfate levels	Weighted mode	9	0.071831384	0.092398074	0.45928522	-0.109268841	0.252931608	1.074474155	0.896489372	1.287795199
GCST90199840	ebi-a-GCST011075	sCOVID-19	Pregnenediol disulfate (C21H34O8S2) levels	MR Egger	34	-0.192886123	0.1010887	0.065386539	-0.391019975	0.005247729	0.824575869	0.676366646	1.005261522
GCST90199840	ebi-a-GCST011075	sCOVID-19	Pregnenediol disulfate (C21H34O8S2) levels	Weighted median	34	-0.187369889	0.08242284	0.023009534	-0.348918654	-0.025821123	0.829136991	0.705450513	0.974509391
GCST90199840	ebi-a-GCST011075	sCOVID-19	Pregnenediol disulfate (C21H34O8S2) levels	Inverse variance weighted	34	-0.08104474	0.059831608	0.175561852	-0.198314691	0.036225212	0.922152434	0.82011173	1.03688934
GCST90199840	ebi-a-GCST011075	sCOVID-19	Pregnenediol disulfate (C21H34O8S2) levels	Simple mode	34	-0.043233972	0.164887644	0.794795118	-0.366413755	0.279945811	0.957687292	0.69321592	1.323058116
GCST90199840	ebi-a-GCST011075	sCOVID-19	Pregnenediol disulfate (C21H34O8S2) levels	Weighted mode	34	-0.161254977	0.081027804	0.05491525	-0.320069474	-0.00244048	0.851075039	0.72609859	0.997562495
GCST90199841	ebi-a-GCST011075	sCOVID-19	Glycocholenate sulfate levels	MR Egger	33	0.103230248	0.072306698	0.163383267	-0.03849088	0.244951377	1.108746667	0.96224048	1.277559193
GCST90199841	ebi-a-GCST011075	sCOVID-19	Glycocholenate sulfate levels	Weighted median	33	0.002215932	0.055857456	0.968355266	-0.107264681	0.111696546	1.002218389	0.898287881	1.118173495
GCST90199841	ebi-a-GCST011075	sCOVID-19	Glycocholenate sulfate levels	Inverse variance weighted	33	0.030844197	0.047993291	0.520433532	-0.063222653	0.124911048	1.031324808	0.938734438	1.133047661
GCST90199841	ebi-a-GCST011075	sCOVID-19	Glycocholenate sulfate levels	Simple mode	33	0.023832146	0.134950155	0.860935861	-0.240670158	0.28833445	1.024118401	0.786100873	1.334203454
GCST90199841	ebi-a-GCST011075	sCOVID-19	Glycocholenate sulfate levels	Weighted mode	33	0.017376752	0.052654537	0.743539921	-0.08582614	0.120579643	1.017528606	0.917753778	1.128150587
GCST90199842	ebi-a-GCST011075	sCOVID-19	Androstenediol (3beta,17beta) disulfate (1) levels	MR Egger	30	-0.215385737	0.148949838	0.15927073	-0.507327419	0.076555945	0.806230387	0.602102598	1.079562584
GCST90199842	ebi-a-GCST011075	sCOVID-19	Androstenediol (3beta,17beta) disulfate (1) levels	Weighted median	30	-0.181243886	0.100179158	0.07042032	-0.377595036	0.015107264	0.834231876	0.68550805	1.015221955
GCST90199842	ebi-a-GCST011075	sCOVID-19	Androstenediol (3beta,17beta) disulfate (1) levels	Inverse variance weighted	30	-0.074444155	0.085876112	0.386008587	-0.242761334	0.093873025	0.928259311	0.784458715	1.098420265
GCST90199842	ebi-a-GCST011075	sCOVID-19	Androstenediol (3beta,17beta) disulfate (1) levels	Simple mode	30	-0.187101524	0.198896611	0.354630311	-0.576938882	0.202735835	0.829359533	0.561614907	1.224748889
GCST90199842	ebi-a-GCST011075	sCOVID-19	Androstenediol (3beta,17beta) disulfate (1) levels	Weighted mode	30	-0.187101524	0.09933959	0.069702779	-0.381807121	0.007604074	0.829359533	0.682626705	1.007633058
GCST90199843	ebi-a-GCST011075	sCOVID-19	Chiro-inositol levels	MR Egger	14	-0.144521117	0.254265443	0.580253393	-0.642881385	0.353839151	0.865436637	0.525775278	1.424526034
GCST90199843	ebi-a-GCST011075	sCOVID-19	Chiro-inositol levels	Weighted median	14	-0.064430464	0.115578576	0.577213001	-0.290964474	0.162103546	0.937601309	0.747542235	1.175982003
GCST90199843	ebi-a-GCST011075	sCOVID-19	Chiro-inositol levels	Inverse variance weighted	14	-0.003510503	0.097088241	0.971156484	-0.193803455	0.186782448	0.996495651	0.823819806	1.205365028
GCST90199843	ebi-a-GCST011075	sCOVID-19	Chiro-inositol levels	Simple mode	14	-0.092163818	0.198525732	0.650153476	-0.481274252	0.296946616	0.911955742	0.617995408	1.345743456
GCST90199843	ebi-a-GCST011075	sCOVID-19	Chiro-inositol levels	Weighted mode	14	-0.10241422	0.160768378	0.535163303	-0.417520241	0.212691802	0.902655576	0.658678159	1.23700335
GCST90199844	ebi-a-GCST011075	sCOVID-19	1-palmitoyl-2-linoleoyl-GPE (16:0/18:2) levels	MR Egger	25	0.045547079	0.073552246	0.541838972	-0.098615323	0.189709481	1.046600276	0.906091193	1.208898339
GCST90199844	ebi-a-GCST011075	sCOVID-19	1-palmitoyl-2-linoleoyl-GPE (16:0/18:2) levels	Weighted median	25	-0.02230301	0.058647975	0.703733052	-0.13725304	0.092647021	0.977943864	0.87174961	1.097074423
GCST90199844	ebi-a-GCST011075	sCOVID-19	1-palmitoyl-2-linoleoyl-GPE (16:0/18:2) levels	Inverse variance weighted	25	-0.00204666	0.042855233	0.961909483	-0.086042917	0.081949596	0.997955433	0.917554852	1.0854011
GCST90199844	ebi-a-GCST011075	sCOVID-19	1-palmitoyl-2-linoleoyl-GPE (16:0/18:2) levels	Simple mode	25	0.008921264	0.119537996	0.941126737	-0.225373208	0.243215735	1.008961177	0.798218262	1.27534373
GCST90199844	ebi-a-GCST011075	sCOVID-19	1-palmitoyl-2-linoleoyl-GPE (16:0/18:2) levels	Weighted mode	25	-0.00244021	0.050716278	0.962022815	-0.101844115	0.096963695	0.997562765	0.903170332	1.101820371
GCST90199845	ebi-a-GCST011075	sCOVID-19	Sphinganine-1-phosphate levels	MR Egger	19	0.122347821	0.26724989	0.652891086	-0.401461964	0.646157606	1.130147122	0.669340779	1.908194688
GCST90199845	ebi-a-GCST011075	sCOVID-19	Sphinganine-1-phosphate levels	Weighted median	19	-0.002744824	0.133922935	0.983648062	-0.265233776	0.259744128	0.997258939	0.767026616	1.296598281
GCST90199845	ebi-a-GCST011075	sCOVID-19	Sphinganine-1-phosphate levels	Inverse variance weighted	19	0.028817149	0.095947134	0.763914752	-0.159239234	0.216873532	1.02923638	0.852792318	1.242186995
GCST90199845	ebi-a-GCST011075	sCOVID-19	Sphinganine-1-phosphate levels	Simple mode	19	-0.055346564	0.261272929	0.83461643	-0.567441505	0.456748377	0.946157187	0.566974185	1.578931539
GCST90199845	ebi-a-GCST011075	sCOVID-19	Sphinganine-1-phosphate levels	Weighted mode	19	-0.051025914	0.246860374	0.838564712	-0.534872246	0.432820419	0.950254046	0.585744116	1.541599354
GCST90199846	ebi-a-GCST011075	sCOVID-19	Glycosyl-N-stearoyl-sphingosine (d18:1/18:0) levels	MR Egger	33	0.080481004	0.190447945	0.675512825	-0.292796968	0.453758977	1.083808259	0.746173622	1.574218529
GCST90199846	ebi-a-GCST011075	sCOVID-19	Glycosyl-N-stearoyl-sphingosine (d18:1/18:0) levels	Weighted median	33	0.110210084	0.098517039	0.263272159	-0.082883311	0.30330348	1.116512608	0.920458548	1.354325413
GCST90199846	ebi-a-GCST011075	sCOVID-19	Glycosyl-N-stearoyl-sphingosine (d18:1/18:0) levels	Inverse variance weighted	33	0.067974032	0.070645368	0.335955842	-0.07049089	0.206438954	1.070337514	0.931936229	1.229292688
GCST90199846	ebi-a-GCST011075	sCOVID-19	Glycosyl-N-stearoyl-sphingosine (d18:1/18:0) levels	Simple mode	33	0.027109277	0.177033994	0.879257038	-0.319877351	0.374095905	1.027480076	0.726238104	1.453676559
GCST90199846	ebi-a-GCST011075	sCOVID-19	Glycosyl-N-stearoyl-sphingosine (d18:1/18:0) levels	Weighted mode	33	0.129091804	0.127774624	0.319926199	-0.121346458	0.379530067	1.137794574	0.885727039	1.461597575
GCST90199847	ebi-a-GCST011075	sCOVID-19	4-allylphenol sulfate levels	MR Egger	27	0.118824938	0.224150132	0.600710649	-0.32050932	0.558159197	1.126172751	0.725779289	1.747452821
GCST90199847	ebi-a-GCST011075	sCOVID-19	4-allylphenol sulfate levels	Weighted median	27	-0.141496566	0.12092398	0.241949357	-0.378507567	0.095514434	0.868058156	0.684882789	1.100224703
GCST90199847	ebi-a-GCST011075	sCOVID-19	4-allylphenol sulfate levels	Inverse variance weighted	27	0.046818922	0.098646946	0.635064292	-0.146529092	0.240166935	1.047932234	0.863700605	1.271461384
GCST90199847	ebi-a-GCST011075	sCOVID-19	4-allylphenol sulfate levels	Simple mode	27	-0.224995097	0.219904744	0.315663884	-0.656008396	0.206018203	0.798520134	0.518918524	1.228775571
GCST90199847	ebi-a-GCST011075	sCOVID-19	4-allylphenol sulfate levels	Weighted mode	27	-0.196712218	0.168212236	0.252840451	-0.526408201	0.132983765	0.821426991	0.590722922	1.142231454
GCST90199848	ebi-a-GCST011075	sCOVID-19	Succinylcarnitine levels	Inverse variance weighted	2	0.043740915	0.503264736	0.930739613	-0.942657968	1.030139797	1.04471165	0.389590938	2.801457443
GCST90199849	ebi-a-GCST011075	sCOVID-19	21-hydroxypregnenolone disulfate levels	MR Egger	37	0.034577344	0.190804134	0.85724102	-0.339398758	0.408553446	1.035182091	0.712198398	1.504639668
GCST90199849	ebi-a-GCST011075	sCOVID-19	21-hydroxypregnenolone disulfate levels	Weighted median	37	0.016878153	0.092365277	0.855007786	-0.164157789	0.197914095	1.017021394	0.84860811	1.218857683
GCST90199849	ebi-a-GCST011075	sCOVID-19	21-hydroxypregnenolone disulfate levels	Inverse variance weighted	37	-0.032831472	0.076078611	0.666070918	-0.181945551	0.116282606	0.96770163	0.833646731	1.123313282
GCST90199849	ebi-a-GCST011075	sCOVID-19	21-hydroxypregnenolone disulfate levels	Simple mode	37	-0.067018412	0.170612828	0.696776273	-0.401419554	0.26738273	0.935177983	0.669369165	1.306540403
GCST90199849	ebi-a-GCST011075	sCOVID-19	21-hydroxypregnenolone disulfate levels	Weighted mode	37	0.051914196	0.096779443	0.594969494	-0.137773511	0.241601904	1.053285363	0.871296008	1.273287201
GCST90199850	ebi-a-GCST011075	sCOVID-19	5alpha-androstan-3alpha,17alpha-diol monosulfate levels	MR Egger	26	0.099840036	0.100579372	0.330784192	-0.097295533	0.296975605	1.104994145	0.907287833	1.345782468
GCST90199850	ebi-a-GCST011075	sCOVID-19	5alpha-androstan-3alpha,17alpha-diol monosulfate levels	Weighted median	26	-0.009505497	0.071539669	0.894295956	-0.149723248	0.130712253	0.990539537	0.860946212	1.139639807
GCST90199850	ebi-a-GCST011075	sCOVID-19	5alpha-androstan-3alpha,17alpha-diol monosulfate levels	Inverse variance weighted	26	0.000740759	0.058094394	0.989826489	-0.113124254	0.114605771	1.000741033	0.89303969	1.12143125
GCST90199850	ebi-a-GCST011075	sCOVID-19	5alpha-androstan-3alpha,17alpha-diol monosulfate levels	Simple mode	26	0.067580322	0.126866492	0.59895266	-0.181078002	0.316238646	1.069916194	0.834370273	1.371957629
GCST90199850	ebi-a-GCST011075	sCOVID-19	5alpha-androstan-3alpha,17alpha-diol monosulfate levels	Weighted mode	26	0.009558441	0.073821655	0.898013837	-0.135132003	0.154248886	1.009604269	0.873600586	1.166781246
GCST90199851	ebi-a-GCST011075	sCOVID-19	Androstenediol (3beta,17beta) disulfate (2) levels	MR Egger	36	0.046497486	0.168630304	0.784419675	-0.284017911	0.377012882	1.047595445	0.752753162	1.45792309
GCST90199851	ebi-a-GCST011075	sCOVID-19	Androstenediol (3beta,17beta) disulfate (2) levels	Weighted median	36	-0.049862801	0.107571589	0.642983568	-0.260703116	0.160977513	0.951359941	0.770509638	1.174658555
GCST90199851	ebi-a-GCST011075	sCOVID-19	Androstenediol (3beta,17beta) disulfate (2) levels	Inverse variance weighted	36	-0.044216415	0.069893887	0.526980472	-0.181208434	0.092775603	0.95674688	0.834261452	1.097215496
GCST90199851	ebi-a-GCST011075	sCOVID-19	Androstenediol (3beta,17beta) disulfate (2) levels	Simple mode	36	0.043418378	0.191810603	0.822237717	-0.332530404	0.419367159	1.044374747	0.717106866	1.520998701
GCST90199851	ebi-a-GCST011075	sCOVID-19	Androstenediol (3beta,17beta) disulfate (2) levels	Weighted mode	36	0.005324289	0.142165645	0.970337965	-0.273320375	0.283968953	1.005338488	0.760848992	1.328391688
GCST90199852	ebi-a-GCST011075	sCOVID-19	5alpha-androstan-3beta,17alpha-diol disulfate levels	MR Egger	24	-0.060963613	0.16681496	0.718260902	-0.387920935	0.265993709	0.940857474	0.678465984	1.30472685
GCST90199852	ebi-a-GCST011075	sCOVID-19	5alpha-androstan-3beta,17alpha-diol disulfate levels	Weighted median	24	-0.062657892	0.110088458	0.569247901	-0.278431268	0.153115485	0.939264749	0.756970294	1.165459564
GCST90199852	ebi-a-GCST011075	sCOVID-19	5alpha-androstan-3beta,17alpha-diol disulfate levels	Inverse variance weighted	24	-0.031489444	0.073183584	0.666991861	-0.174929269	0.111950381	0.969001185	0.839516398	1.118457363
GCST90199852	ebi-a-GCST011075	sCOVID-19	5alpha-androstan-3beta,17alpha-diol disulfate levels	Simple mode	24	0.029170683	0.195830089	0.882884254	-0.354656291	0.412997657	1.029600315	0.701414485	1.511341485
GCST90199852	ebi-a-GCST011075	sCOVID-19	5alpha-androstan-3beta,17alpha-diol disulfate levels	Weighted mode	24	-0.032132576	0.154266922	0.836834437	-0.334495742	0.270230591	0.96837819	0.715698892	1.310266551
GCST90199853	ebi-a-GCST011075	sCOVID-19	5alpha-pregnan-3beta,20beta-diol monosulfate (1) levels	MR Egger	27	-0.092096367	0.091899394	0.325876148	-0.272219179	0.088026445	0.912017257	0.761687297	1.092017
GCST90199853	ebi-a-GCST011075	sCOVID-19	5alpha-pregnan-3beta,20beta-diol monosulfate (1) levels	Weighted median	27	0.028378486	0.068470222	0.678533855	-0.105823149	0.162580122	1.028784992	0.899583726	1.176542581
GCST90199853	ebi-a-GCST011075	sCOVID-19	5alpha-pregnan-3beta,20beta-diol monosulfate (1) levels	Inverse variance weighted	27	0.007254022	0.057200258	0.899084449	-0.104858484	0.119366529	1.007280397	0.900451942	1.126782841
GCST90199853	ebi-a-GCST011075	sCOVID-19	5alpha-pregnan-3beta,20beta-diol monosulfate (1) levels	Simple mode	27	0.038264598	0.136590901	0.781586823	-0.229453568	0.305982763	1.039006115	0.79496788	1.3579589
GCST90199853	ebi-a-GCST011075	sCOVID-19	5alpha-pregnan-3beta,20beta-diol monosulfate (1) levels	Weighted mode	27	0.02499514	0.066983124	0.712057651	-0.106291784	0.156282064	1.025310137	0.899162249	1.169155933
GCST90199854	ebi-a-GCST011075	sCOVID-19	5alpha-pregnan-3beta,20alpha-diol monosulfate (2) levels	MR Egger	29	0.058357171	0.151223455	0.702594568	-0.238040801	0.354755143	1.060093563	0.788170533	1.425831487
GCST90199854	ebi-a-GCST011075	sCOVID-19	5alpha-pregnan-3beta,20alpha-diol monosulfate (2) levels	Weighted median	29	0.050800143	0.10633305	0.632831313	-0.157612636	0.259212921	1.0521126	0.854180597	1.295909702
GCST90199854	ebi-a-GCST011075	sCOVID-19	5alpha-pregnan-3beta,20alpha-diol monosulfate (2) levels	Inverse variance weighted	29	0.105250094	0.067682234	0.119931221	-0.027407085	0.237907272	1.110988427	0.972965082	1.268591553
GCST90199854	ebi-a-GCST011075	sCOVID-19	5alpha-pregnan-3beta,20alpha-diol monosulfate (2) levels	Simple mode	29	-0.036132558	0.183450883	0.84528127	-0.395696288	0.323431172	0.964512431	0.673211127	1.381861042
GCST90199854	ebi-a-GCST011075	sCOVID-19	5alpha-pregnan-3beta,20alpha-diol monosulfate (2) levels	Weighted mode	29	0.038238155	0.116158203	0.744461617	-0.189431922	0.265908233	1.038978642	0.827429045	1.304615332
GCST90199855	ebi-a-GCST011075	sCOVID-19	5alpha-androstan-3beta,17beta-diol monosulfate (2) levels	MR Egger	28	-0.021623807	0.065979874	0.745737749	-0.15094436	0.107696747	0.978608312	0.859895542	1.113709958
GCST90199855	ebi-a-GCST011075	sCOVID-19	5alpha-androstan-3beta,17beta-diol monosulfate (2) levels	Weighted median	28	-0.025216264	0.05933927	0.670872614	-0.141521232	0.091088704	0.97509901	0.868036745	1.095366164
GCST90199855	ebi-a-GCST011075	sCOVID-19	5alpha-androstan-3beta,17beta-diol monosulfate (2) levels	Inverse variance weighted	28	-0.056036643	0.050201701	0.264323703	-0.154431976	0.04235869	0.945504489	0.85690178	1.043268621
GCST90199855	ebi-a-GCST011075	sCOVID-19	5alpha-androstan-3beta,17beta-diol monosulfate (2) levels	Simple mode	28	0.008477288	0.143988406	0.953485429	-0.273739989	0.290694564	1.008513322	0.760529796	1.337356045
GCST90199855	ebi-a-GCST011075	sCOVID-19	5alpha-androstan-3beta,17beta-diol monosulfate (2) levels	Weighted mode	28	-0.020107135	0.059143322	0.736507532	-0.136028046	0.095813776	0.980093666	0.872818153	1.100554096
GCST90199856	ebi-a-GCST011075	sCOVID-19	Androstenediol (3alpha, 17alpha) monosulfate (3) levels	MR Egger	26	-0.068208818	0.075940996	0.378011477	-0.21705317	0.080635534	0.934065403	0.804887172	1.083975752
GCST90199856	ebi-a-GCST011075	sCOVID-19	Androstenediol (3alpha, 17alpha) monosulfate (3) levels	Weighted median	26	-0.032571869	0.07365	0.658306769	-0.176925869	0.111782131	0.967952882	0.837841893	1.118269197
GCST90199856	ebi-a-GCST011075	sCOVID-19	Androstenediol (3alpha, 17alpha) monosulfate (3) levels	Inverse variance weighted	26	-0.089611931	0.05174335	0.083299552	-0.191028898	0.011805036	0.914285923	0.826108715	1.01187499
GCST90199856	ebi-a-GCST011075	sCOVID-19	Androstenediol (3alpha, 17alpha) monosulfate (3) levels	Simple mode	26	-0.028761427	0.144368728	0.843700546	-0.311724134	0.25420128	0.971648246	0.732183485	1.289431315
GCST90199856	ebi-a-GCST011075	sCOVID-19	Androstenediol (3alpha, 17alpha) monosulfate (3) levels	Weighted mode	26	-0.028761427	0.071679989	0.691646946	-0.169254205	0.111731351	0.971648246	0.844294252	1.118212414
GCST90199857	ebi-a-GCST011075	sCOVID-19	5alpha-pregnan-diol disulfate levels	MR Egger	22	0.051161947	0.115752709	0.663236234	-0.175713362	0.278037256	1.052493328	0.838858397	1.320535395
GCST90199857	ebi-a-GCST011075	sCOVID-19	5alpha-pregnan-diol disulfate levels	Weighted median	22	0.043423031	0.083244135	0.601924687	-0.119735473	0.206581534	1.044379606	0.887155082	1.229467974
GCST90199857	ebi-a-GCST011075	sCOVID-19	5alpha-pregnan-diol disulfate levels	Inverse variance weighted	22	0.033964171	0.053681902	0.526934053	-0.071252356	0.139180698	1.034547539	0.931226861	1.149331763
GCST90199857	ebi-a-GCST011075	sCOVID-19	5alpha-pregnan-diol disulfate levels	Simple mode	22	0.079595173	0.121029925	0.517908327	-0.15762348	0.316813826	1.082848613	0.854171334	1.372746979
GCST90199857	ebi-a-GCST011075	sCOVID-19	5alpha-pregnan-diol disulfate levels	Weighted mode	22	0.053953099	0.101837229	0.60180942	-0.14564787	0.253554069	1.0554351	0.864462053	1.28859705
GCST90199858	ebi-a-GCST011075	sCOVID-19	5alpha-androstan-3alpha,17beta-diol monosulfate (1) levels	MR Egger	21	-0.031180552	0.054179092	0.571700893	-0.137371572	0.075010467	0.969300548	0.871646287	1.077895433
GCST90199858	ebi-a-GCST011075	sCOVID-19	5alpha-androstan-3alpha,17beta-diol monosulfate (1) levels	Weighted median	21	-0.019840828	0.049738551	0.68996512	-0.117328388	0.077646733	0.980354706	0.889293112	1.080740801
GCST90199858	ebi-a-GCST011075	sCOVID-19	5alpha-androstan-3alpha,17beta-diol monosulfate (1) levels	Inverse variance weighted	21	0.007527412	0.042105446	0.858114179	-0.074999262	0.090054085	1.007555814	0.927744171	1.094233464
GCST90199858	ebi-a-GCST011075	sCOVID-19	5alpha-androstan-3alpha,17beta-diol monosulfate (1) levels	Simple mode	21	0.122911852	0.142085128	0.397264858	-0.155575	0.401398703	1.13078474	0.85592288	1.493912778
GCST90199858	ebi-a-GCST011075	sCOVID-19	5alpha-androstan-3alpha,17beta-diol monosulfate (1) levels	Weighted mode	21	-0.015465446	0.047404132	0.747626828	-0.108377544	0.077446652	0.98465353	0.897288766	1.080524587
GCST90199859	ebi-a-GCST011075	sCOVID-19	5alpha-androstan-3alpha,17beta-diol disulfate levels	MR Egger	29	0.043547832	0.177414183	0.80795758	-0.304183967	0.391279631	1.044509954	0.737725137	1.478871994
GCST90199859	ebi-a-GCST011075	sCOVID-19	5alpha-androstan-3alpha,17beta-diol disulfate levels	Weighted median	29	0.037951664	0.104958533	0.717660517	-0.167767061	0.243670389	1.038681026	0.845550774	1.275923703
GCST90199859	ebi-a-GCST011075	sCOVID-19	5alpha-androstan-3alpha,17beta-diol disulfate levels	Inverse variance weighted	29	0.040022795	0.070559756	0.570565775	-0.098274327	0.178319918	1.0408345	0.90640022	1.195207628
GCST90199859	ebi-a-GCST011075	sCOVID-19	5alpha-androstan-3alpha,17beta-diol disulfate levels	Simple mode	29	0.030253338	0.205219155	0.883857213	-0.371976207	0.432482882	1.03071562	0.689370645	1.541079095
GCST90199859	ebi-a-GCST011075	sCOVID-19	5alpha-androstan-3alpha,17beta-diol disulfate levels	Weighted mode	29	0.041144117	0.16397727	0.803713157	-0.280251333	0.362539567	1.042002265	0.755593812	1.436974076
GCST90199860	ebi-a-GCST011075	sCOVID-19	Andro steroid monosulfate C19H28O6S (1) levels	MR Egger	36	0.122708592	0.082864481	0.147858998	-0.03970579	0.285122974	1.13055492	0.961072155	1.329925565
GCST90199860	ebi-a-GCST011075	sCOVID-19	Andro steroid monosulfate C19H28O6S (1) levels	Weighted median	36	0.038991294	0.076119529	0.608484648	-0.110202982	0.18818557	1.039761431	0.895652315	1.207057488
GCST90199860	ebi-a-GCST011075	sCOVID-19	Andro steroid monosulfate C19H28O6S (1) levels	Inverse variance weighted	36	0.051698093	0.052132973	0.321364263	-0.050482535	0.153878721	1.053057769	0.950770534	1.166349425
GCST90199860	ebi-a-GCST011075	sCOVID-19	Andro steroid monosulfate C19H28O6S (1) levels	Simple mode	36	0.197592108	0.150645529	0.198182032	-0.097673129	0.492857345	1.218465291	0.90694531	1.636986981
GCST90199860	ebi-a-GCST011075	sCOVID-19	Andro steroid monosulfate C19H28O6S (1) levels	Weighted mode	36	0.055147174	0.07677186	0.477324801	-0.095325671	0.205620018	1.056696121	0.909076826	1.228286389
GCST90199861	ebi-a-GCST011075	sCOVID-19	Pregnenediol sulfate (C21H34O5S) levels	MR Egger	31	0.038698527	0.17652358	0.82800983	-0.30728769	0.384684745	1.039457069	0.735438992	1.46915109
GCST90199861	ebi-a-GCST011075	sCOVID-19	Pregnenediol sulfate (C21H34O5S) levels	Weighted median	31	0.042066505	0.111567814	0.706137378	-0.176606411	0.26073942	1.042963838	0.838109591	1.297889417
GCST90199861	ebi-a-GCST011075	sCOVID-19	Pregnenediol sulfate (C21H34O5S) levels	Inverse variance weighted	31	-0.087602107	0.078393464	0.263794714	-0.241253298	0.066049083	0.916125324	0.7856426	1.06827915
GCST90199861	ebi-a-GCST011075	sCOVID-19	Pregnenediol sulfate (C21H34O5S) levels	Simple mode	31	0.00168796	0.210981902	0.993669562	-0.411836567	0.415212487	1.001689385	0.66243253	1.51469256
GCST90199861	ebi-a-GCST011075	sCOVID-19	Pregnenediol sulfate (C21H34O5S) levels	Weighted mode	31	0.058620863	0.126323079	0.645958182	-0.188972372	0.306214098	1.060373138	0.827809377	1.358273079
GCST90199862	ebi-a-GCST011075	sCOVID-19	4-hydroxycoumarin levels	MR Egger	21	0.042985895	0.183665454	0.817453794	-0.316998394	0.402970184	1.043923171	0.728331925	1.496262279
GCST90199862	ebi-a-GCST011075	sCOVID-19	4-hydroxycoumarin levels	Weighted median	21	-0.019381561	0.119960924	0.871647931	-0.254504972	0.215741849	0.980805054	0.775300198	1.240782029
GCST90199862	ebi-a-GCST011075	sCOVID-19	4-hydroxycoumarin levels	Inverse variance weighted	21	-0.064494084	0.085246557	0.449313874	-0.231577336	0.102589168	0.937541661	0.793281344	1.108036099
GCST90199862	ebi-a-GCST011075	sCOVID-19	4-hydroxycoumarin levels	Simple mode	21	0.100496161	0.244971303	0.685993805	-0.379647593	0.580639915	1.105719397	0.684102449	1.787181709
GCST90199862	ebi-a-GCST011075	sCOVID-19	4-hydroxycoumarin levels	Weighted mode	21	0.07684073	0.210524959	0.718945791	-0.335788189	0.489469649	1.079870072	0.714774487	1.631450749
GCST90199863	ebi-a-GCST011075	sCOVID-19	16a-hydroxy DHEA 3-sulfate levels	MR Egger	23	0.033716082	0.071397305	0.641631655	-0.106222637	0.1736548	1.034290911	0.899224425	1.18964483
GCST90199863	ebi-a-GCST011075	sCOVID-19	16a-hydroxy DHEA 3-sulfate levels	Weighted median	23	0.03330259	0.06285773	0.596244379	-0.089898561	0.15650374	1.033863328	0.914023899	1.169415136
GCST90199863	ebi-a-GCST011075	sCOVID-19	16a-hydroxy DHEA 3-sulfate levels	Inverse variance weighted	23	0.052371542	0.053481839	0.327461538	-0.052452863	0.157195947	1.053767189	0.948899049	1.170224893
GCST90199863	ebi-a-GCST011075	sCOVID-19	16a-hydroxy DHEA 3-sulfate levels	Simple mode	23	0.110930698	0.164463496	0.507019882	-0.211417754	0.433279149	1.117317471	0.809435851	1.542306694
GCST90199863	ebi-a-GCST011075	sCOVID-19	16a-hydroxy DHEA 3-sulfate levels	Weighted mode	23	0.040756708	0.0650827	0.53760836	-0.086805384	0.168318801	1.041598662	0.916855513	1.183313792
GCST90199864	ebi-a-GCST011075	sCOVID-19	Gamma-CEHC levels	MR Egger	34	-0.089115703	0.114800248	0.443291143	-0.314124189	0.135892783	0.914739729	0.730428311	1.145559064
GCST90199864	ebi-a-GCST011075	sCOVID-19	Gamma-CEHC levels	Weighted median	34	0.021136607	0.087693637	0.809533548	-0.150742921	0.193016135	1.021361567	0.860068776	1.212902364
GCST90199864	ebi-a-GCST011075	sCOVID-19	Gamma-CEHC levels	Inverse variance weighted	34	-0.00664068	0.056877153	0.907054367	-0.118119901	0.10483854	0.99338132	0.888589503	1.11053129
GCST90199864	ebi-a-GCST011075	sCOVID-19	Gamma-CEHC levels	Simple mode	34	-0.044752942	0.148696186	0.76532635	-0.336197466	0.246691582	0.956233698	0.714482006	1.279784343
GCST90199864	ebi-a-GCST011075	sCOVID-19	Gamma-CEHC levels	Weighted mode	34	0.004035003	0.085420039	0.962608904	-0.163388274	0.171458281	1.004043155	0.849261378	1.187034619
GCST90199865	ebi-a-GCST011075	sCOVID-19	2-hydroxyglutarate levels	MR Egger	27	-0.197777608	0.215204671	0.366867182	-0.619578763	0.224023546	0.820552317	0.538171088	1.251100478
GCST90199865	ebi-a-GCST011075	sCOVID-19	2-hydroxyglutarate levels	Weighted median	27	-0.042427216	0.107595048	0.693342491	-0.253313511	0.168459079	0.958460224	0.776224489	1.183479797
GCST90199865	ebi-a-GCST011075	sCOVID-19	2-hydroxyglutarate levels	Inverse variance weighted	27	-0.073190843	0.077042625	0.342109947	-0.224194389	0.077812702	0.929423439	0.799159772	1.080920185
GCST90199865	ebi-a-GCST011075	sCOVID-19	2-hydroxyglutarate levels	Simple mode	27	-0.043183525	0.203368033	0.833496368	-0.441784869	0.355417819	0.957735606	0.642887926	1.426776665
GCST90199865	ebi-a-GCST011075	sCOVID-19	2-hydroxyglutarate levels	Weighted mode	27	0.02392328	0.172635875	0.890852537	-0.314443035	0.362289596	1.024211738	0.730195454	1.436614919
GCST90199866	ebi-a-GCST011075	sCOVID-19	N-acetyl-beta-alanine levels	MR Egger	24	0.162622251	0.15451677	0.304013045	-0.140230619	0.465475121	1.176592149	0.869157768	1.592770768
GCST90199866	ebi-a-GCST011075	sCOVID-19	N-acetyl-beta-alanine levels	Weighted median	24	0.016637869	0.116722509	0.886651848	-0.212138249	0.245413987	1.016777049	0.808852866	1.278150341
GCST90199866	ebi-a-GCST011075	sCOVID-19	N-acetyl-beta-alanine levels	Inverse variance weighted	24	0.094325196	0.078849322	0.231590632	-0.060219476	0.248869868	1.098917051	0.941557862	1.282575118
GCST90199866	ebi-a-GCST011075	sCOVID-19	N-acetyl-beta-alanine levels	Simple mode	24	0.227742588	0.191131539	0.24558902	-0.146875229	0.602360405	1.255762036	0.863401699	1.826424818
GCST90199866	ebi-a-GCST011075	sCOVID-19	N-acetyl-beta-alanine levels	Weighted mode	24	0.075999396	0.137516807	0.585831046	-0.193533545	0.345532337	1.078961923	0.824042193	1.412741775
GCST90199867	ebi-a-GCST011075	sCOVID-19	Tridecenedioate (C13:1-DC) levels	MR Egger	6	0.559366405	0.480292211	0.308888907	-0.382006327	1.500739138	1.749563635	0.682490735	4.485002882
GCST90199867	ebi-a-GCST011075	sCOVID-19	Tridecenedioate (C13:1-DC) levels	Weighted median	6	0.465443818	0.193617004	0.016219399	0.085954491	0.844933146	1.592720911	1.089756734	2.327822184
GCST90199867	ebi-a-GCST011075	sCOVID-19	Tridecenedioate (C13:1-DC) levels	Inverse variance weighted	6	0.458089432	0.155069388	0.003135892	0.154153431	0.762025433	1.581050393	1.166669877	2.142611544
GCST90199867	ebi-a-GCST011075	sCOVID-19	Tridecenedioate (C13:1-DC) levels	Simple mode	6	0.421746151	0.269904593	0.178913151	-0.10726685	0.950759153	1.524621453	0.898285933	2.587673354
GCST90199867	ebi-a-GCST011075	sCOVID-19	Tridecenedioate (C13:1-DC) levels	Weighted mode	6	0.467714439	0.223218882	0.090288234	0.03020543	0.905223447	1.596341484	1.030666242	2.472484331
GCST90199868	ebi-a-GCST011075	sCOVID-19	N-acetyl-3-methylhistidine levels	MR Egger	24	0.123853709	0.105722949	0.253932472	-0.083363272	0.33107069	1.131850279	0.92001687	1.392458222
GCST90199868	ebi-a-GCST011075	sCOVID-19	N-acetyl-3-methylhistidine levels	Weighted median	24	0.04898001	0.072173465	0.497364145	-0.092479981	0.190440001	1.050199357	0.911667462	1.209781786
GCST90199868	ebi-a-GCST011075	sCOVID-19	N-acetyl-3-methylhistidine levels	Inverse variance weighted	24	0.01023124	0.055035226	0.852520455	-0.097637802	0.118100282	1.010283758	0.906977349	1.125356959
GCST90199868	ebi-a-GCST011075	sCOVID-19	N-acetyl-3-methylhistidine levels	Simple mode	24	0.074568687	0.15324328	0.631144208	-0.225788142	0.374925516	1.077419346	0.797887123	1.454883046
GCST90199868	ebi-a-GCST011075	sCOVID-19	N-acetyl-3-methylhistidine levels	Weighted mode	24	0.055095293	0.074670287	0.468068954	-0.091258469	0.201449056	1.056641301	0.912781755	1.223173922
GCST90199869	ebi-a-GCST011075	sCOVID-19	2-hydroxyhippurate levels	MR Egger	19	-0.254843178	0.212833088	0.247586537	-0.67199603	0.162309675	0.775038032	0.510688211	1.176224432
GCST90199869	ebi-a-GCST011075	sCOVID-19	2-hydroxyhippurate levels	Weighted median	19	-0.027314738	0.136177506	0.841025542	-0.29422265	0.239593175	0.973054936	0.745110574	1.270732079
GCST90199869	ebi-a-GCST011075	sCOVID-19	2-hydroxyhippurate levels	Inverse variance weighted	19	-0.050606074	0.09831152	0.606726174	-0.243296654	0.142084506	0.950653084	0.784038891	1.152674052
GCST90199869	ebi-a-GCST011075	sCOVID-19	2-hydroxyhippurate levels	Simple mode	19	0.015634323	0.247665492	0.950361288	-0.469790042	0.501058688	1.015757178	0.625133506	1.650467677
GCST90199869	ebi-a-GCST011075	sCOVID-19	2-hydroxyhippurate levels	Weighted mode	19	-0.001324103	0.24365308	0.995723791	-0.47888414	0.476235934	0.998676773	0.619474253	1.610002826
GCST90199870	ebi-a-GCST011075	sCOVID-19	4-cholesten-3-one levels	MR Egger	25	-0.081175359	0.172704801	0.642764213	-0.419676769	0.257326051	0.92203199	0.657259232	1.293466794
GCST90199870	ebi-a-GCST011075	sCOVID-19	4-cholesten-3-one levels	Weighted median	25	0.015800353	0.103070826	0.8781648	-0.186218466	0.217819171	1.015925838	0.830092228	1.243362212
GCST90199870	ebi-a-GCST011075	sCOVID-19	4-cholesten-3-one levels	Inverse variance weighted	25	0.047869463	0.075384384	0.52542513	-0.099883929	0.195622856	1.049033709	0.90494245	1.216068186
GCST90199870	ebi-a-GCST011075	sCOVID-19	4-cholesten-3-one levels	Simple mode	25	0.083849924	0.200743922	0.67988276	-0.309608163	0.477308012	1.087465679	0.733734404	1.611729799
GCST90199870	ebi-a-GCST011075	sCOVID-19	4-cholesten-3-one levels	Weighted mode	25	0.076553285	0.159386978	0.635364235	-0.235845191	0.388951761	1.079559713	0.789902948	1.475433376
GCST90199871	ebi-a-GCST011075	sCOVID-19	Androstenediol (3beta,17beta) monosulfate (2) levels	MR Egger	28	0.036382082	0.168920424	0.831151684	-0.294701949	0.367466112	1.037052009	0.744753529	1.444070861
GCST90199871	ebi-a-GCST011075	sCOVID-19	Androstenediol (3beta,17beta) monosulfate (2) levels	Weighted median	28	-0.077424464	0.106062685	0.465397658	-0.285307327	0.1304584	0.92549693	0.751783176	1.139350542
GCST90199871	ebi-a-GCST011075	sCOVID-19	Androstenediol (3beta,17beta) monosulfate (2) levels	Inverse variance weighted	28	0.039675818	0.072925927	0.586402656	-0.103258999	0.182610635	1.040473417	0.901893354	1.200346944
GCST90199871	ebi-a-GCST011075	sCOVID-19	Androstenediol (3beta,17beta) monosulfate (2) levels	Simple mode	28	-0.178135423	0.193044573	0.364301066	-0.556502787	0.200231941	0.83682909	0.573210201	1.221686084
GCST90199871	ebi-a-GCST011075	sCOVID-19	Androstenediol (3beta,17beta) monosulfate (2) levels	Weighted mode	28	-0.137970061	0.162675972	0.403823089	-0.456814967	0.180874844	0.871124772	0.63329751	1.1982652
GCST90199872	ebi-a-GCST011075	sCOVID-19	Androstenediol (3beta,17beta) monosulfate (1) levels	MR Egger	33	-0.050007586	0.14529478	0.733034633	-0.334785356	0.234770183	0.951222208	0.715491646	1.264618105
GCST90199872	ebi-a-GCST011075	sCOVID-19	Androstenediol (3beta,17beta) monosulfate (1) levels	Weighted median	33	-0.070593964	0.12032576	0.557411681	-0.306432454	0.165244526	0.931840176	0.736068235	1.179681546
GCST90199872	ebi-a-GCST011075	sCOVID-19	Androstenediol (3beta,17beta) monosulfate (1) levels	Inverse variance weighted	33	-0.056924881	0.075365248	0.45005699	-0.204640767	0.090791006	0.944665029	0.814940017	1.095040124
GCST90199872	ebi-a-GCST011075	sCOVID-19	Androstenediol (3beta,17beta) monosulfate (1) levels	Simple mode	33	-0.118443118	0.201351798	0.560500546	-0.513092643	0.276206407	0.888302343	0.598641329	1.318119905
GCST90199872	ebi-a-GCST011075	sCOVID-19	Androstenediol (3beta,17beta) monosulfate (1) levels	Weighted mode	33	-0.077560518	0.14344784	0.592466684	-0.358718284	0.203597249	0.925371021	0.698571122	1.22580436
GCST90199873	ebi-a-GCST011075	sCOVID-19	Pregnenolone sulfate levels	MR Egger	34	0.181282516	0.173815056	0.304781455	-0.159394994	0.521960027	1.198753799	0.852659497	1.685327702
GCST90199873	ebi-a-GCST011075	sCOVID-19	Pregnenolone sulfate levels	Weighted median	34	0.003381503	0.105575841	0.974448818	-0.203547145	0.21031015	1.003387226	0.815831741	1.234060745
GCST90199873	ebi-a-GCST011075	sCOVID-19	Pregnenolone sulfate levels	Inverse variance weighted	34	-0.074821743	0.072194567	0.300020132	-0.216323093	0.066679608	0.927908878	0.805475016	1.068952939
GCST90199873	ebi-a-GCST011075	sCOVID-19	Pregnenolone sulfate levels	Simple mode	34	0.052223316	0.184333508	0.778709855	-0.30907036	0.413516993	1.053611005	0.734129115	1.512126583
GCST90199873	ebi-a-GCST011075	sCOVID-19	Pregnenolone sulfate levels	Weighted mode	34	0.0398706	0.132780521	0.765851344	-0.220379222	0.300120421	1.040676102	0.802214523	1.350021369
GCST90199874	ebi-a-GCST011075	sCOVID-19	S-methylmethionine levels	MR Egger	20	-0.142900454	0.315053554	0.655555415	-0.760405419	0.474604511	0.866840355	0.467476864	1.607378371
GCST90199874	ebi-a-GCST011075	sCOVID-19	S-methylmethionine levels	Weighted median	20	-0.180079374	0.128262891	0.160322854	-0.43147464	0.071315892	0.835203915	0.649550535	1.073920415
GCST90199874	ebi-a-GCST011075	sCOVID-19	S-methylmethionine levels	Inverse variance weighted	20	-0.065426671	0.100611906	0.515506491	-0.262626006	0.131772665	0.936667729	0.769029456	1.140848934
GCST90199874	ebi-a-GCST011075	sCOVID-19	S-methylmethionine levels	Simple mode	20	-0.286332722	0.244552174	0.256136761	-0.765654983	0.19298954	0.751012696	0.465029245	1.212870107
GCST90199874	ebi-a-GCST011075	sCOVID-19	S-methylmethionine levels	Weighted mode	20	-0.3021218	0.244793204	0.232179663	-0.781916479	0.177672879	0.739248019	0.457528327	1.194434532
GCST90199875	ebi-a-GCST011075	sCOVID-19	13-HODE + 9-HODE levels	MR Egger	18	0.344513416	0.212030944	0.123732633	-0.071067235	0.760094066	1.411303035	0.931399267	2.13847737
GCST90199875	ebi-a-GCST011075	sCOVID-19	13-HODE + 9-HODE levels	Weighted median	18	0.139108352	0.139873198	0.319964005	-0.135043117	0.413259821	1.149248616	0.87367824	1.511737755
GCST90199875	ebi-a-GCST011075	sCOVID-19	13-HODE + 9-HODE levels	Inverse variance weighted	18	0.069865025	0.10309963	0.49799634	-0.13221025	0.271940299	1.072363429	0.876156764	1.312508641
GCST90199875	ebi-a-GCST011075	sCOVID-19	13-HODE + 9-HODE levels	Simple mode	18	0.235038509	0.245183998	0.351185953	-0.245522128	0.715599145	1.26495748	0.782295973	2.045411813
GCST90199875	ebi-a-GCST011075	sCOVID-19	13-HODE + 9-HODE levels	Weighted mode	18	0.244679315	0.232780704	0.307918706	-0.211570865	0.700929496	1.277211665	0.809311927	2.015625352
GCST90199876	ebi-a-GCST011075	sCOVID-19	Palmitoyl sphingomyelin (d18:1/16:0) levels	MR Egger	32	0.145713226	0.260605751	0.580221548	-0.365074047	0.656500498	1.156864381	0.69414525	1.928033358
GCST90199876	ebi-a-GCST011075	sCOVID-19	Palmitoyl sphingomyelin (d18:1/16:0) levels	Weighted median	32	0.079561396	0.112266777	0.4785221	-0.140481486	0.299604278	1.082812038	0.868939752	1.349324745
GCST90199876	ebi-a-GCST011075	sCOVID-19	Palmitoyl sphingomyelin (d18:1/16:0) levels	Inverse variance weighted	32	0.018819978	0.100272648	0.851121196	-0.177714412	0.215354368	1.01899819	0.837181478	1.240301343
GCST90199876	ebi-a-GCST011075	sCOVID-19	Palmitoyl sphingomyelin (d18:1/16:0) levels	Simple mode	32	0.092773296	0.195269784	0.638043861	-0.289955481	0.475502073	1.097212965	0.74829688	1.608821741
GCST90199876	ebi-a-GCST011075	sCOVID-19	Palmitoyl sphingomyelin (d18:1/16:0) levels	Weighted mode	32	0.131747738	0.167230735	0.436784736	-0.196024502	0.459519978	1.140820497	0.821992094	1.583313778
GCST90199877	ebi-a-GCST011075	sCOVID-19	Indole-3-carboxylate levels	MR Egger	15	-0.270454886	0.169052809	0.133648237	-0.601798391	0.060888618	0.763032322	0.547825545	1.062780533
GCST90199877	ebi-a-GCST011075	sCOVID-19	Indole-3-carboxylate levels	Weighted median	15	-0.089915122	0.115919116	0.437943139	-0.31711659	0.137286346	0.914008761	0.728245844	1.147156585
GCST90199877	ebi-a-GCST011075	sCOVID-19	Indole-3-carboxylate levels	Inverse variance weighted	15	-0.057276942	0.085746679	0.504147286	-0.225340433	0.110786549	0.944332508	0.798244424	1.117156423
GCST90199877	ebi-a-GCST011075	sCOVID-19	Indole-3-carboxylate levels	Simple mode	15	-0.131756422	0.191535264	0.502756876	-0.50716554	0.243652696	0.876554479	0.602200074	1.275901128
GCST90199877	ebi-a-GCST011075	sCOVID-19	Indole-3-carboxylate levels	Weighted mode	15	-0.113767869	0.177491273	0.531890538	-0.461650764	0.234115027	0.892465101	0.630242405	1.263789854
GCST90199878	ebi-a-GCST011075	sCOVID-19	Sphingomyelin (d18:1/18:1, d18:2/18:0) levels	MR Egger	4	0.223972025	1.23802198	0.873110497	-2.202551056	2.650495106	1.251036022	0.110520854	14.16104814
GCST90199878	ebi-a-GCST011075	sCOVID-19	Sphingomyelin (d18:1/18:1, d18:2/18:0) levels	Weighted median	4	0.178529354	0.185596444	0.336088649	-0.185239677	0.542298384	1.195457974	0.830905111	1.719955441
GCST90199878	ebi-a-GCST011075	sCOVID-19	Sphingomyelin (d18:1/18:1, d18:2/18:0) levels	Inverse variance weighted	4	0.079591849	0.245275384	0.745559564	-0.401147904	0.560331601	1.082845013	0.669551024	1.751253122
GCST90199878	ebi-a-GCST011075	sCOVID-19	Sphingomyelin (d18:1/18:1, d18:2/18:0) levels	Simple mode	4	0.167312133	0.381756152	0.690830613	-0.580929926	0.915554192	1.182123187	0.559377945	2.498159327
GCST90199878	ebi-a-GCST011075	sCOVID-19	Sphingomyelin (d18:1/18:1, d18:2/18:0) levels	Weighted mode	4	0.248373326	0.209558592	0.321261638	-0.162361515	0.659108167	1.281938424	0.850133813	1.933067592
GCST90199879	ebi-a-GCST011075	sCOVID-19	Ergothioneine levels	MR Egger	24	0.222887313	0.189456115	0.251984809	-0.148446672	0.594221297	1.249679743	0.862045977	1.811619682
GCST90199879	ebi-a-GCST011075	sCOVID-19	Ergothioneine levels	Weighted median	24	0.053649145	0.112541535	0.633571997	-0.166932264	0.274230554	1.055114345	0.846256931	1.315518065
GCST90199879	ebi-a-GCST011075	sCOVID-19	Ergothioneine levels	Inverse variance weighted	24	0.026700034	0.072474788	0.712571685	-0.11535055	0.168750617	1.027059673	0.89105373	1.183824877
GCST90199879	ebi-a-GCST011075	sCOVID-19	Ergothioneine levels	Simple mode	24	-0.124215793	0.175855896	0.487064969	-0.468893348	0.220461762	0.883189234	0.625694311	1.246652255
GCST90199879	ebi-a-GCST011075	sCOVID-19	Ergothioneine levels	Weighted mode	24	0.00420061	0.12114555	0.972638809	-0.233244669	0.241645888	1.004209444	0.791959782	1.273343206
GCST90199880	ebi-a-GCST011075	sCOVID-19	Cis-4-decenoylcarnitine (C10:1) levels	MR Egger	28	0.155341375	0.101670782	0.138616279	-0.043933359	0.354616108	1.168056638	0.957017732	1.42563326
GCST90199880	ebi-a-GCST011075	sCOVID-19	Cis-4-decenoylcarnitine (C10:1) levels	Weighted median	28	0.182029241	0.069057364	0.008391111	0.046676807	0.317381675	1.199649272	1.047783319	1.373526712
GCST90199880	ebi-a-GCST011075	sCOVID-19	Cis-4-decenoylcarnitine (C10:1) levels	Inverse variance weighted	28	0.116894143	0.05575227	0.036022748	0.007619694	0.226168592	1.12400044	1.007648798	1.253787026
GCST90199880	ebi-a-GCST011075	sCOVID-19	Cis-4-decenoylcarnitine (C10:1) levels	Simple mode	28	-0.178603131	0.205193137	0.391746975	-0.58078168	0.223575419	0.83643779	0.559460876	1.250539951
GCST90199880	ebi-a-GCST011075	sCOVID-19	Cis-4-decenoylcarnitine (C10:1) levels	Weighted mode	28	0.188915762	0.070769068	0.012700669	0.050208389	0.327623136	1.207939194	1.051490192	1.387665912
GCST90199881	ebi-a-GCST011075	sCOVID-19	5-(galactosylhydroxy)-L-lysine levels	MR Egger	13	0.053640857	0.267525594	0.844742807	-0.470709307	0.577991021	1.0551056	0.624559107	1.782453919
GCST90199881	ebi-a-GCST011075	sCOVID-19	5-(galactosylhydroxy)-L-lysine levels	Weighted median	13	0.045964308	0.143980226	0.749544207	-0.236236936	0.328165552	1.04703704	0.789593569	1.388418809
GCST90199881	ebi-a-GCST011075	sCOVID-19	5-(galactosylhydroxy)-L-lysine levels	Inverse variance weighted	13	0.036021501	0.113229723	0.750388144	-0.185908757	0.257951759	1.036678136	0.830349355	1.294276379
GCST90199881	ebi-a-GCST011075	sCOVID-19	5-(galactosylhydroxy)-L-lysine levels	Simple mode	13	-0.035640078	0.230125043	0.879496136	-0.486685162	0.415405006	0.964987551	0.614660521	1.514984195
GCST90199881	ebi-a-GCST011075	sCOVID-19	5-(galactosylhydroxy)-L-lysine levels	Weighted mode	13	0.016976921	0.204244367	0.935126089	-0.383342038	0.41729588	1.017121848	0.681579733	1.517851548
GCST90199882	ebi-a-GCST011075	sCOVID-19	2s,3R-dihydroxybutyrate levels	MR Egger	24	-0.37556547	0.191562879	0.062717211	-0.751028713	-0.000102227	0.686900747	0.471880873	0.999897779
GCST90199882	ebi-a-GCST011075	sCOVID-19	2s,3R-dihydroxybutyrate levels	Weighted median	24	-0.166788017	0.127192419	0.189754842	-0.416085159	0.082509125	0.84637901	0.659624095	1.086008583
GCST90199882	ebi-a-GCST011075	sCOVID-19	2s,3R-dihydroxybutyrate levels	Inverse variance weighted	24	-0.234036828	0.095172194	0.013929035	-0.420574327	-0.047499329	0.791332672	0.656669568	0.953611113
GCST90199882	ebi-a-GCST011075	sCOVID-19	2s,3R-dihydroxybutyrate levels	Simple mode	24	-0.103099069	0.268438918	0.704455111	-0.629239347	0.42304121	0.902037605	0.532997073	1.526597206
GCST90199882	ebi-a-GCST011075	sCOVID-19	2s,3R-dihydroxybutyrate levels	Weighted mode	24	-0.117721676	0.233936963	0.619595165	-0.576238124	0.340794772	0.888943432	0.562008601	1.406064647
GCST90199883	ebi-a-GCST011075	sCOVID-19	Cysteinylglycine disulfide levels	MR Egger	18	-0.057049743	0.178204423	0.753007538	-0.406330412	0.292230927	0.944547084	0.666090047	1.339412288
GCST90199883	ebi-a-GCST011075	sCOVID-19	Cysteinylglycine disulfide levels	Weighted median	18	-0.023230238	0.092891458	0.802525965	-0.205297494	0.158837019	0.977037507	0.814404999	1.172146894
GCST90199883	ebi-a-GCST011075	sCOVID-19	Cysteinylglycine disulfide levels	Inverse variance weighted	18	-0.006845932	0.08442962	0.935374766	-0.172327987	0.158636123	0.993177448	0.84170306	1.171911438
GCST90199883	ebi-a-GCST011075	sCOVID-19	Cysteinylglycine disulfide levels	Simple mode	18	-0.100936379	0.181978776	0.58635123	-0.457614781	0.255742023	0.903990544	0.632791193	1.291419529
GCST90199883	ebi-a-GCST011075	sCOVID-19	Cysteinylglycine disulfide levels	Weighted mode	18	-0.066714709	0.095582146	0.49462511	-0.254055716	0.120626298	0.935462042	0.775648585	1.128203222
GCST90199884	ebi-a-GCST011075	sCOVID-19	2,3-dihydroxyisovalerate levels	MR Egger	25	0.083233096	0.189224625	0.664141268	-0.287647168	0.454113361	1.086795107	0.750026179	1.574776505
GCST90199884	ebi-a-GCST011075	sCOVID-19	2,3-dihydroxyisovalerate levels	Weighted median	25	0.130017417	0.128675535	0.31229008	-0.122186632	0.382221466	1.138848218	0.884983187	1.465536615
GCST90199884	ebi-a-GCST011075	sCOVID-19	2,3-dihydroxyisovalerate levels	Inverse variance weighted	25	0.065348832	0.089158552	0.463588441	-0.10940193	0.240099593	1.067531348	0.896370067	1.271375764
GCST90199884	ebi-a-GCST011075	sCOVID-19	2,3-dihydroxyisovalerate levels	Simple mode	25	0.246762616	0.248978249	0.331524021	-0.241234752	0.734759985	1.279875255	0.78565717	2.084981505
GCST90199884	ebi-a-GCST011075	sCOVID-19	2,3-dihydroxyisovalerate levels	Weighted mode	25	0.231247132	0.218345227	0.300102349	-0.196709514	0.659203777	1.260170629	0.821429213	1.933252422
GCST90199885	ebi-a-GCST011075	sCOVID-19	Alpha-ketoglutaramate levels	MR Egger	20	-0.41821963	0.187116932	0.038326115	-0.784968816	-0.051470444	0.658217648	0.456133926	0.949831723
GCST90199885	ebi-a-GCST011075	sCOVID-19	Alpha-ketoglutaramate levels	Weighted median	20	-0.03631024	0.121083431	0.764270321	-0.273633766	0.201013285	0.964341069	0.760610586	1.222641014
GCST90199885	ebi-a-GCST011075	sCOVID-19	Alpha-ketoglutaramate levels	Inverse variance weighted	20	-0.074893469	0.085289516	0.379884709	-0.24206092	0.092273981	0.927842325	0.785008353	1.096665247
GCST90199885	ebi-a-GCST011075	sCOVID-19	Alpha-ketoglutaramate levels	Simple mode	20	0.069800507	0.237394664	0.771925032	-0.395493034	0.535094048	1.072294245	0.673347974	1.707608832
GCST90199885	ebi-a-GCST011075	sCOVID-19	Alpha-ketoglutaramate levels	Weighted mode	20	0.029984909	0.187519248	0.874645106	-0.337552817	0.397522636	1.030438984	0.713514288	1.488133478
GCST90199886	ebi-a-GCST011075	sCOVID-19	3-methylglutaconate levels	MR Egger	21	0.017059226	0.097109274	0.862411591	-0.173274951	0.207393404	1.017205566	0.840906375	1.230466547
GCST90199886	ebi-a-GCST011075	sCOVID-19	3-methylglutaconate levels	Weighted median	21	-0.026633329	0.062995458	0.672454515	-0.150104426	0.096837768	0.97371821	0.860618101	1.101681631
GCST90199886	ebi-a-GCST011075	sCOVID-19	3-methylglutaconate levels	Inverse variance weighted	21	-0.049381111	0.057977208	0.394362208	-0.16301644	0.064254217	0.951818312	0.849577221	1.066363452
GCST90199886	ebi-a-GCST011075	sCOVID-19	3-methylglutaconate levels	Simple mode	21	-0.045906622	0.165835652	0.784759069	-0.370944501	0.279131257	0.955131146	0.69008224	1.321980852
GCST90199886	ebi-a-GCST011075	sCOVID-19	3-methylglutaconate levels	Weighted mode	21	-0.025161995	0.06083719	0.68357155	-0.144402888	0.094078898	0.975151929	0.865538962	1.098646423
GCST90199887	ebi-a-GCST011075	sCOVID-19	(16 or 17)-methylstearate (a19:0 or i19:0) levels	MR Egger	19	0.147648419	0.211321958	0.494194478	-0.26654262	0.561839457	1.159105305	0.766023355	1.753895751
GCST90199887	ebi-a-GCST011075	sCOVID-19	(16 or 17)-methylstearate (a19:0 or i19:0) levels	Weighted median	19	0.000655828	0.136108446	0.996155471	-0.266116726	0.267428382	1.000656043	0.766349669	1.306600051
GCST90199887	ebi-a-GCST011075	sCOVID-19	(16 or 17)-methylstearate (a19:0 or i19:0) levels	Inverse variance weighted	19	-0.058462871	0.094880307	0.53777904	-0.244428273	0.12750253	0.94321326	0.78315216	1.135987743
GCST90199887	ebi-a-GCST011075	sCOVID-19	(16 or 17)-methylstearate (a19:0 or i19:0) levels	Simple mode	19	0.127848253	0.26234356	0.631905549	-0.386345125	0.642041631	1.136380547	0.67953596	1.900356749
GCST90199887	ebi-a-GCST011075	sCOVID-19	(16 or 17)-methylstearate (a19:0 or i19:0) levels	Weighted mode	19	0.122557252	0.230375002	0.601237974	-0.328977751	0.574092255	1.130383835	0.719659028	1.775518078
GCST90199888	ebi-a-GCST011075	sCOVID-19	Cinnamoylglycine levels	MR Egger	31	-0.083674376	0.141940019	0.560087518	-0.361876814	0.194528062	0.919730694	0.696368145	1.21473757
GCST90199888	ebi-a-GCST011075	sCOVID-19	Cinnamoylglycine levels	Weighted median	31	0.006295028	0.108115916	0.953569567	-0.205612169	0.218202224	1.006314883	0.814148767	1.243838576
GCST90199888	ebi-a-GCST011075	sCOVID-19	Cinnamoylglycine levels	Inverse variance weighted	31	-0.00594105	0.066668309	0.928991662	-0.136610936	0.124728836	0.994076563	0.872309544	1.132841225
GCST90199888	ebi-a-GCST011075	sCOVID-19	Cinnamoylglycine levels	Simple mode	31	-0.013205277	0.178177752	0.941412496	-0.362433671	0.336023117	0.98688153	0.695980476	1.399371373
GCST90199888	ebi-a-GCST011075	sCOVID-19	Cinnamoylglycine levels	Weighted mode	31	0.006971525	0.123986659	0.955532982	-0.236042327	0.249985376	1.006995882	0.789747246	1.284006639
GCST90199889	ebi-a-GCST011075	sCOVID-19	2R,3R-dihydroxybutyrate levels	MR Egger	32	-0.138555535	0.141003353	0.33364349	-0.414922108	0.137811037	0.8706149	0.660391718	1.147758646
GCST90199889	ebi-a-GCST011075	sCOVID-19	2R,3R-dihydroxybutyrate levels	Weighted median	32	-0.015057545	0.094023906	0.87276613	-0.1993444	0.169229311	0.985055253	0.819267689	1.184391701
GCST90199889	ebi-a-GCST011075	sCOVID-19	2R,3R-dihydroxybutyrate levels	Inverse variance weighted	32	-0.052886961	0.061220296	0.387654067	-0.172878742	0.067104819	0.948487222	0.841239616	1.069407567
GCST90199889	ebi-a-GCST011075	sCOVID-19	2R,3R-dihydroxybutyrate levels	Simple mode	32	0.101932601	0.183089131	0.581704085	-0.256922095	0.460787298	1.107308838	0.773428465	1.585321614
GCST90199889	ebi-a-GCST011075	sCOVID-19	2R,3R-dihydroxybutyrate levels	Weighted mode	32	-0.055859949	0.105313199	0.599601951	-0.26227382	0.150553922	0.945671569	0.769300345	1.162477986
GCST90199890	ebi-a-GCST011075	sCOVID-19	4-hydroxyglutamate levels	MR Egger	27	-0.171072444	0.159024049	0.292305254	-0.482759579	0.140614691	0.842760518	0.617078164	1.150981079
GCST90199890	ebi-a-GCST011075	sCOVID-19	4-hydroxyglutamate levels	Weighted median	27	-0.06966421	0.10810746	0.519317507	-0.281554831	0.142226411	0.932706961	0.754609538	1.152837635
GCST90199890	ebi-a-GCST011075	sCOVID-19	4-hydroxyglutamate levels	Inverse variance weighted	27	0.002277115	0.075816915	0.976039623	-0.146324039	0.150878269	1.00227971	0.863877728	1.162855095
GCST90199890	ebi-a-GCST011075	sCOVID-19	4-hydroxyglutamate levels	Simple mode	27	-0.144707992	0.196010602	0.466964809	-0.528888771	0.239472788	0.865274924	0.589259408	1.270579109
GCST90199890	ebi-a-GCST011075	sCOVID-19	4-hydroxyglutamate levels	Weighted mode	27	-0.139270911	0.180107579	0.446339254	-0.492281765	0.213739943	0.869992306	0.611230118	1.238300584
GCST90199891	ebi-a-GCST011075	sCOVID-19	S-methylcysteine levels	MR Egger	21	-0.01978271	0.146188135	0.893779366	-0.306311455	0.266746034	0.980411683	0.736157304	1.305708799
GCST90199891	ebi-a-GCST011075	sCOVID-19	S-methylcysteine levels	Weighted median	21	-0.037161759	0.096865467	0.701243061	-0.227018074	0.152694556	0.963520265	0.796906379	1.164969092
GCST90199891	ebi-a-GCST011075	sCOVID-19	S-methylcysteine levels	Inverse variance weighted	21	-0.002413013	0.073432036	0.973785841	-0.146339804	0.141513779	0.997589896	0.863864109	1.152016378
GCST90199891	ebi-a-GCST011075	sCOVID-19	S-methylcysteine levels	Simple mode	21	0.06113526	0.174992192	0.73047068	-0.281849435	0.404119956	1.063042692	0.75438726	1.497983628
GCST90199891	ebi-a-GCST011075	sCOVID-19	S-methylcysteine levels	Weighted mode	21	-0.016364248	0.105465706	0.878249035	-0.223077031	0.190348535	0.983768919	0.800053218	1.209671137
GCST90199892	ebi-a-GCST011075	sCOVID-19	Isoursodeoxycholate levels	MR Egger	18	-0.118761823	0.226701019	0.607550131	-0.56309582	0.325572173	0.888019281	0.569443438	1.384822778
GCST90199892	ebi-a-GCST011075	sCOVID-19	Isoursodeoxycholate levels	Weighted median	18	-0.014394978	0.125128726	0.908412341	-0.259647281	0.230857324	0.985708134	0.771323599	1.2596795
GCST90199892	ebi-a-GCST011075	sCOVID-19	Isoursodeoxycholate levels	Inverse variance weighted	18	-0.042625327	0.096246133	0.657853743	-0.231267748	0.146017095	0.958270361	0.793526972	1.15721597
GCST90199892	ebi-a-GCST011075	sCOVID-19	Isoursodeoxycholate levels	Simple mode	18	-0.022975938	0.231088834	0.921964112	-0.475910053	0.429958178	0.977285999	0.621319366	1.537193233
GCST90199892	ebi-a-GCST011075	sCOVID-19	Isoursodeoxycholate levels	Weighted mode	18	0.022712602	0.192975952	0.907687527	-0.355520264	0.400945468	1.022972497	0.700808743	1.493235837
GCST90199893	ebi-a-GCST011075	sCOVID-19	Cis-4-decenoate (10:1n6) levels	MR Egger	22	0.205272293	0.106523943	0.068306103	-0.003514636	0.414059221	1.227859357	0.996491533	1.512946723
GCST90199893	ebi-a-GCST011075	sCOVID-19	Cis-4-decenoate (10:1n6) levels	Weighted median	22	0.158409863	0.063756674	0.012969689	0.033446783	0.283372944	1.171646311	1.034012415	1.32760019
GCST90199893	ebi-a-GCST011075	sCOVID-19	Cis-4-decenoate (10:1n6) levels	Inverse variance weighted	22	0.110267561	0.067122685	0.10042921	-0.021292902	0.241828024	1.116576783	0.978932192	1.273575149
GCST90199893	ebi-a-GCST011075	sCOVID-19	Cis-4-decenoate (10:1n6) levels	Simple mode	22	0.061432518	0.191515914	0.751555114	-0.313938673	0.436803709	1.063358737	0.73056383	1.547752238
GCST90199893	ebi-a-GCST011075	sCOVID-19	Cis-4-decenoate (10:1n6) levels	Weighted mode	22	0.146812241	0.053143947	0.011667794	0.042650105	0.250974376	1.158136492	1.04357269	1.28527715
GCST90199894	ebi-a-GCST011075	sCOVID-19	4-oxo-retinoic acid levels	MR Egger	16	-0.016642767	0.193033721	0.932514941	-0.39498886	0.361703326	0.983494959	0.673687544	1.435772923
GCST90199894	ebi-a-GCST011075	sCOVID-19	4-oxo-retinoic acid levels	Weighted median	16	0.037380002	0.129709853	0.77320768	-0.216851309	0.291611313	1.038087421	0.805049664	1.338582627
GCST90199894	ebi-a-GCST011075	sCOVID-19	4-oxo-retinoic acid levels	Inverse variance weighted	16	0.086722638	0.093599716	0.354172317	-0.096732806	0.270178082	1.090594149	0.907798532	1.310197753
GCST90199894	ebi-a-GCST011075	sCOVID-19	4-oxo-retinoic acid levels	Simple mode	16	0.00475614	0.203091608	0.981624995	-0.393303412	0.402815692	1.004767468	0.674823967	1.496031135
GCST90199894	ebi-a-GCST011075	sCOVID-19	4-oxo-retinoic acid levels	Weighted mode	16	0.009161437	0.168528484	0.957364698	-0.321154392	0.339477267	1.009203532	0.72531126	1.404213369
GCST90199895	ebi-a-GCST011075	sCOVID-19	1-lignoceroyl-GPC (24:0) levels	MR Egger	16	-0.15646505	0.26311393	0.561554784	-0.672168352	0.359238253	0.855161405	0.510600216	1.432237996
GCST90199895	ebi-a-GCST011075	sCOVID-19	1-lignoceroyl-GPC (24:0) levels	Weighted median	16	-0.031793274	0.141956917	0.822785121	-0.310028832	0.246442283	0.968706818	0.73342581	1.279465334
GCST90199895	ebi-a-GCST011075	sCOVID-19	1-lignoceroyl-GPC (24:0) levels	Inverse variance weighted	16	-0.013700509	0.100176485	0.891217556	-0.21004642	0.182645402	0.986392915	0.810546619	1.200388677
GCST90199895	ebi-a-GCST011075	sCOVID-19	1-lignoceroyl-GPC (24:0) levels	Simple mode	16	0.101232094	0.24418431	0.684323027	-0.377369155	0.579833342	1.106533431	0.685662911	1.785740798
GCST90199895	ebi-a-GCST011075	sCOVID-19	1-lignoceroyl-GPC (24:0) levels	Weighted mode	16	-0.004130429	0.187884767	0.982750623	-0.372384572	0.364123715	0.99587809	0.689089187	1.43925226
GCST90199896	ebi-a-GCST011075	sCOVID-19	Sulfate levels	MR Egger	3	-1.118930934	0.954835621	0.449729587	-2.990408751	0.752546882	0.326628796	0.050266886	2.122398638
GCST90199896	ebi-a-GCST011075	sCOVID-19	Sulfate levels	Weighted median	3	0.066925279	0.294291599	0.820103818	-0.509886254	0.643736813	1.069215582	0.600563886	1.90358093
GCST90199896	ebi-a-GCST011075	sCOVID-19	Sulfate levels	Inverse variance weighted	3	-0.040994691	0.25300269	0.871280158	-0.536879963	0.45489058	0.959834225	0.584569288	1.576000928
GCST90199896	ebi-a-GCST011075	sCOVID-19	Sulfate levels	Simple mode	3	0.214528699	0.383341961	0.632045559	-0.536821545	0.965878943	1.239277686	0.584603438	2.62709571
GCST90199896	ebi-a-GCST011075	sCOVID-19	Sulfate levels	Weighted mode	3	0.159036954	0.347328324	0.69196851	-0.52172656	0.839800469	1.17238127	0.593494958	2.315904835
GCST90199897	ebi-a-GCST011075	sCOVID-19	4-hydroxy-2-oxoglutaric acid levels	MR Egger	26	0.02986124	0.200853239	0.883054659	-0.363811108	0.423533588	1.030311558	0.695022467	1.527349053
GCST90199897	ebi-a-GCST011075	sCOVID-19	4-hydroxy-2-oxoglutaric acid levels	Weighted median	26	-0.069925226	0.120337675	0.561189842	-0.305787069	0.165936617	0.932463541	0.736543435	1.180498276
GCST90199897	ebi-a-GCST011075	sCOVID-19	4-hydroxy-2-oxoglutaric acid levels	Inverse variance weighted	26	-0.088512368	0.091290879	0.332263763	-0.26744249	0.090417754	0.91529179	0.765334343	1.094631475
GCST90199897	ebi-a-GCST011075	sCOVID-19	4-hydroxy-2-oxoglutaric acid levels	Simple mode	26	-0.13743358	0.208941692	0.516703365	-0.546959295	0.272092136	0.87159224	0.578706814	1.312707944
GCST90199897	ebi-a-GCST011075	sCOVID-19	4-hydroxy-2-oxoglutaric acid levels	Weighted mode	26	-0.096414427	0.201937982	0.637192541	-0.492212871	0.299384018	0.908087602	0.61127223	1.349027575
GCST90199898	ebi-a-GCST011075	sCOVID-19	Glycoursodeoxycholate levels	MR Egger	22	-0.149206096	0.218599471	0.502718136	-0.577661059	0.279248867	0.861391567	0.561209469	1.322136339
GCST90199898	ebi-a-GCST011075	sCOVID-19	Glycoursodeoxycholate levels	Weighted median	22	-0.071281122	0.137068426	0.603035405	-0.339935237	0.197372994	0.931200075	0.711816421	1.218198336
GCST90199898	ebi-a-GCST011075	sCOVID-19	Glycoursodeoxycholate levels	Inverse variance weighted	22	-0.056782646	0.099862287	0.569621168	-0.252512729	0.138947436	0.944799403	0.776846324	1.149063699
GCST90199898	ebi-a-GCST011075	sCOVID-19	Glycoursodeoxycholate levels	Simple mode	22	-0.400313041	0.28922479	0.180865385	-0.967193629	0.166567548	0.670110242	0.38014838	1.181243324
GCST90199898	ebi-a-GCST011075	sCOVID-19	Glycoursodeoxycholate levels	Weighted mode	22	0.124193368	0.250075317	0.624613105	-0.365954254	0.61434099	1.132234788	0.693534527	1.848438058
GCST90199899	ebi-a-GCST011075	sCOVID-19	1-(1-enyl-palmitoyl)-GPC (p-16:0) levels	MR Egger	27	0.134413767	0.199847424	0.507382814	-0.257287184	0.526114718	1.143866016	0.773146147	1.692344284
GCST90199899	ebi-a-GCST011075	sCOVID-19	1-(1-enyl-palmitoyl)-GPC (p-16:0) levels	Weighted median	27	-0.050310793	0.112832285	0.655676673	-0.271462072	0.170840486	0.950933835	0.762264194	1.186301502
GCST90199899	ebi-a-GCST011075	sCOVID-19	1-(1-enyl-palmitoyl)-GPC (p-16:0) levels	Inverse variance weighted	27	-0.131255932	0.074586308	0.078444116	-0.277445095	0.014933231	0.876993295	0.757717166	1.015045289
GCST90199899	ebi-a-GCST011075	sCOVID-19	1-(1-enyl-palmitoyl)-GPC (p-16:0) levels	Simple mode	27	-0.044062282	0.175696776	0.803950914	-0.388427963	0.300303398	0.956894358	0.67812207	1.350268415
GCST90199899	ebi-a-GCST011075	sCOVID-19	1-(1-enyl-palmitoyl)-GPC (p-16:0) levels	Weighted mode	27	-0.039326222	0.144810903	0.78809778	-0.323155592	0.244503148	0.961437016	0.723861218	1.276986682
GCST90199900	ebi-a-GCST011075	sCOVID-19	Argininate levels	MR Egger	27	0.137949068	0.172656281	0.431827194	-0.200457243	0.47635538	1.147917084	0.81835648	1.610195145
GCST90199900	ebi-a-GCST011075	sCOVID-19	Argininate levels	Weighted median	27	-0.035910946	0.102294682	0.725547923	-0.236408523	0.164586632	0.964726203	0.789458096	1.178905696
GCST90199900	ebi-a-GCST011075	sCOVID-19	Argininate levels	Inverse variance weighted	27	-0.054794053	0.077185477	0.477765488	-0.206077588	0.096489483	0.946680094	0.813769935	1.101297998
GCST90199900	ebi-a-GCST011075	sCOVID-19	Argininate levels	Simple mode	27	0.163567694	0.193587346	0.405858381	-0.215863503	0.542998892	1.177705077	0.80584529	1.721160705
GCST90199900	ebi-a-GCST011075	sCOVID-19	Argininate levels	Weighted mode	27	0.044855255	0.132215574	0.737140058	-0.214287269	0.303997779	1.045876464	0.807116492	1.355266046
GCST90199901	ebi-a-GCST011075	sCOVID-19	1-methyl-5-imidazoleacetate levels	MR Egger	29	-0.262937085	0.195643375	0.190146292	-0.6463981	0.12052393	0.768790264	0.523929524	1.128087735
GCST90199901	ebi-a-GCST011075	sCOVID-19	1-methyl-5-imidazoleacetate levels	Weighted median	29	0.129300001	0.122342366	0.290570828	-0.110491036	0.369091038	1.138031484	0.895394357	1.446419277
GCST90199901	ebi-a-GCST011075	sCOVID-19	1-methyl-5-imidazoleacetate levels	Inverse variance weighted	29	0.005443748	0.083721035	0.948156109	-0.158649479	0.169536976	1.005458593	0.853295404	1.184756154
GCST90199901	ebi-a-GCST011075	sCOVID-19	1-methyl-5-imidazoleacetate levels	Simple mode	29	0.234811688	0.260392618	0.374876174	-0.275557843	0.745181219	1.264670594	0.75914852	2.106823197
GCST90199901	ebi-a-GCST011075	sCOVID-19	1-methyl-5-imidazoleacetate levels	Weighted mode	29	0.22366644	0.243720239	0.366604399	-0.254025228	0.701358108	1.250653782	0.775672233	2.01648946
GCST90199902	ebi-a-GCST011075	sCOVID-19	Hydantoin-5-propionate levels	MR Egger	17	-0.208525793	0.353319656	0.563849384	-0.901032318	0.483980732	0.811780096	0.406150167	1.622520383
GCST90199902	ebi-a-GCST011075	sCOVID-19	Hydantoin-5-propionate levels	Weighted median	17	-0.002598536	0.145315918	0.985733005	-0.287417736	0.282220663	0.997404837	0.750198279	1.326071302
GCST90199902	ebi-a-GCST011075	sCOVID-19	Hydantoin-5-propionate levels	Inverse variance weighted	17	-0.000795461	0.128095564	0.995045243	-0.251862768	0.250271845	0.999204855	0.777351408	1.28437452
GCST90199902	ebi-a-GCST011075	sCOVID-19	Hydantoin-5-propionate levels	Simple mode	17	-0.032021176	0.241775886	0.896286326	-0.505901913	0.441859561	0.968486073	0.602961511	1.555597259
GCST90199902	ebi-a-GCST011075	sCOVID-19	Hydantoin-5-propionate levels	Weighted mode	17	-0.023655338	0.187215924	0.901026502	-0.39059855	0.343287873	0.976622256	0.676651744	1.409574482
GCST90199903	ebi-a-GCST011075	sCOVID-19	2-oxoarginine levels	MR Egger	22	0.365763053	0.254668904	0.166395298	-0.133387999	0.864914105	1.441613616	0.875125479	2.374802093
GCST90199903	ebi-a-GCST011075	sCOVID-19	2-oxoarginine levels	Weighted median	22	0.064166559	0.120985266	0.595857694	-0.172964562	0.30129768	1.066269981	0.841167424	1.351611629
GCST90199903	ebi-a-GCST011075	sCOVID-19	2-oxoarginine levels	Inverse variance weighted	22	0.046765316	0.088624954	0.597723803	-0.126939593	0.220470225	1.04787606	0.880786877	1.246662805
GCST90199903	ebi-a-GCST011075	sCOVID-19	2-oxoarginine levels	Simple mode	22	0.102695944	0.236992172	0.669193173	-0.361808714	0.567200602	1.108154417	0.69641557	1.763323891
GCST90199903	ebi-a-GCST011075	sCOVID-19	2-oxoarginine levels	Weighted mode	22	-0.038715589	0.220106176	0.862061504	-0.470123693	0.392692516	0.962024281	0.624924964	1.480962947
GCST90199904	ebi-a-GCST011075	sCOVID-19	Pantoate levels	MR Egger	23	0.280214436	0.258423266	0.290513758	-0.226295165	0.786724037	1.323413569	0.797482678	2.196189992
GCST90199904	ebi-a-GCST011075	sCOVID-19	Pantoate levels	Weighted median	23	-0.070886785	0.129755458	0.584852435	-0.325207483	0.183433913	0.931567353	0.722377457	1.20133557
GCST90199904	ebi-a-GCST011075	sCOVID-19	Pantoate levels	Inverse variance weighted	23	-0.031299524	0.101935475	0.758803549	-0.231093055	0.168494007	0.969185235	0.793665608	1.183521134
GCST90199904	ebi-a-GCST011075	sCOVID-19	Pantoate levels	Simple mode	23	-0.111025149	0.241669054	0.650447181	-0.584696495	0.362646197	0.894916243	0.557274972	1.43712731
GCST90199904	ebi-a-GCST011075	sCOVID-19	Pantoate levels	Weighted mode	23	-0.097798193	0.213259665	0.651028658	-0.515787135	0.32019075	0.906831891	0.597030466	1.377390476
GCST90199905	ebi-a-GCST011075	sCOVID-19	Formiminoglutamate levels	MR Egger	23	0.047832395	0.221714839	0.831273359	-0.386728689	0.482393479	1.048994824	0.679275365	1.619947074
GCST90199905	ebi-a-GCST011075	sCOVID-19	Formiminoglutamate levels	Weighted median	23	0.082704508	0.135447475	0.541463053	-0.182772543	0.34818156	1.086220792	0.832957596	1.416489404
GCST90199905	ebi-a-GCST011075	sCOVID-19	Formiminoglutamate levels	Inverse variance weighted	23	0.03152475	0.093947875	0.737205896	-0.152613085	0.215662585	1.032026918	0.858461809	1.240683683
GCST90199905	ebi-a-GCST011075	sCOVID-19	Formiminoglutamate levels	Simple mode	23	0.108865272	0.233110477	0.645083805	-0.348031263	0.565761808	1.115012117	0.706076802	1.760788654
GCST90199905	ebi-a-GCST011075	sCOVID-19	Formiminoglutamate levels	Weighted mode	23	0.093667825	0.212110672	0.663089546	-0.322069092	0.509404741	1.098194892	0.724648121	1.66430021
GCST90199906	ebi-a-GCST011075	sCOVID-19	1-(1-enyl-palmitoyl)-GPE (p-16:0) levels	MR Egger	24	0.081694543	0.18347937	0.66048802	-0.277925022	0.441314107	1.0851243	0.757353604	1.554748984
GCST90199906	ebi-a-GCST011075	sCOVID-19	1-(1-enyl-palmitoyl)-GPE (p-16:0) levels	Weighted median	24	0.045029713	0.112558379	0.68911489	-0.17558471	0.265644137	1.046058941	0.838966325	1.304270834
GCST90199906	ebi-a-GCST011075	sCOVID-19	1-(1-enyl-palmitoyl)-GPE (p-16:0) levels	Inverse variance weighted	24	0.117648729	0.083191638	0.157306311	-0.045406881	0.280704338	1.124848915	0.955608584	1.324062071
GCST90199906	ebi-a-GCST011075	sCOVID-19	1-(1-enyl-palmitoyl)-GPE (p-16:0) levels	Simple mode	24	-0.05762839	0.191187209	0.765799679	-0.432355319	0.317098539	0.944000683	0.648978741	1.373137873
GCST90199906	ebi-a-GCST011075	sCOVID-19	1-(1-enyl-palmitoyl)-GPE (p-16:0) levels	Weighted mode	24	-0.053783651	0.17737852	0.764452466	-0.401445551	0.293878248	0.947637104	0.669351764	1.341620549
GCST90199907	ebi-a-GCST011075	sCOVID-19	S-methylcysteine sulfoxide levels	MR Egger	21	0.106640495	0.199006031	0.598269265	-0.283411326	0.496692315	1.11253422	0.753209909	1.643276829
GCST90199907	ebi-a-GCST011075	sCOVID-19	S-methylcysteine sulfoxide levels	Weighted median	21	0.163889503	0.124516477	0.188104457	-0.080162793	0.407941798	1.178084133	0.922966082	1.503719639
GCST90199907	ebi-a-GCST011075	sCOVID-19	S-methylcysteine sulfoxide levels	Inverse variance weighted	21	0.129982183	0.096925992	0.179905621	-0.059992761	0.319957126	1.138808093	0.941771351	1.377068723
GCST90199907	ebi-a-GCST011075	sCOVID-19	S-methylcysteine sulfoxide levels	Simple mode	21	0.253395446	0.220875074	0.264824128	-0.179519699	0.686310592	1.288392666	0.835671489	1.986373456
GCST90199907	ebi-a-GCST011075	sCOVID-19	S-methylcysteine sulfoxide levels	Weighted mode	21	0.249007485	0.193021629	0.211750837	-0.129314908	0.627329878	1.282751634	0.878697213	1.872603818
GCST90199908	ebi-a-GCST011075	sCOVID-19	2-o-methylascorbic acid levels	MR Egger	28	0.064667747	0.097914524	0.514773821	-0.127244721	0.256580215	1.066804517	0.880518165	1.29250244
GCST90199908	ebi-a-GCST011075	sCOVID-19	2-o-methylascorbic acid levels	Weighted median	28	0.035672662	0.056698801	0.529243799	-0.075456988	0.146802312	1.036316565	0.927319616	1.158124993
GCST90199908	ebi-a-GCST011075	sCOVID-19	2-o-methylascorbic acid levels	Inverse variance weighted	28	0.012606647	0.057538138	0.826571591	-0.100168102	0.125381397	1.012686446	0.904685325	1.133580715
GCST90199908	ebi-a-GCST011075	sCOVID-19	2-o-methylascorbic acid levels	Simple mode	28	-0.299639896	0.204462344	0.15433356	-0.70038609	0.101106298	0.74108504	0.496393614	1.106394243
GCST90199908	ebi-a-GCST011075	sCOVID-19	2-o-methylascorbic acid levels	Weighted mode	28	0.041408029	0.058622522	0.48602156	-0.073492114	0.156308172	1.042277298	0.929143473	1.169186458
GCST90199909	ebi-a-GCST011075	sCOVID-19	Eicosanedioate (C20-DC) levels	MR Egger	14	-0.203121861	0.309220669	0.523654487	-0.809194372	0.40295065	0.816178775	0.445216601	1.496233051
GCST90199909	ebi-a-GCST011075	sCOVID-19	Eicosanedioate (C20-DC) levels	Weighted median	14	-0.014398165	0.155396615	0.926178204	-0.31897553	0.290179201	0.985704993	0.726893336	1.336666999
GCST90199909	ebi-a-GCST011075	sCOVID-19	Eicosanedioate (C20-DC) levels	Inverse variance weighted	14	0.050945156	0.106842818	0.633487881	-0.158466767	0.260357078	1.052265181	0.853451326	1.297393275
GCST90199909	ebi-a-GCST011075	sCOVID-19	Eicosanedioate (C20-DC) levels	Simple mode	14	-0.15283047	0.291352174	0.60872103	-0.723880732	0.418219791	0.858275213	0.484866962	1.519254556
GCST90199909	ebi-a-GCST011075	sCOVID-19	Eicosanedioate (C20-DC) levels	Weighted mode	14	-0.072899703	0.200220576	0.721638998	-0.465332032	0.319532625	0.929694071	0.627926579	1.37648428
GCST90199910	ebi-a-GCST011075	sCOVID-19	1-(1-enyl-stearoyl)-GPE (p-18:0) levels	MR Egger	23	-0.086390685	0.272567135	0.754409516	-0.62062227	0.4478409	0.917235811	0.537609795	1.564929696
GCST90199910	ebi-a-GCST011075	sCOVID-19	1-(1-enyl-stearoyl)-GPE (p-18:0) levels	Weighted median	23	-0.02088851	0.120671993	0.862571603	-0.257405616	0.215628597	0.979328144	0.773054587	1.240641515
GCST90199910	ebi-a-GCST011075	sCOVID-19	1-(1-enyl-stearoyl)-GPE (p-18:0) levels	Inverse variance weighted	23	0.012194868	0.088856819	0.890839686	-0.161964497	0.186354234	1.012269529	0.850471398	1.204848983
GCST90199910	ebi-a-GCST011075	sCOVID-19	1-(1-enyl-stearoyl)-GPE (p-18:0) levels	Simple mode	23	-0.008516175	0.208174079	0.96773751	-0.416537369	0.39950502	0.991519985	0.659325874	1.491086456
GCST90199910	ebi-a-GCST011075	sCOVID-19	1-(1-enyl-stearoyl)-GPE (p-18:0) levels	Weighted mode	23	-0.023988762	0.169871533	0.888983575	-0.356936966	0.308959442	0.976296682	0.699816609	1.36200713
GCST90199911	ebi-a-GCST011075	sCOVID-19	Beta-citrylglutamate levels	MR Egger	25	0.067987229	0.103380579	0.517297599	-0.134638705	0.270613163	1.070351639	0.874031638	1.310767919
GCST90199911	ebi-a-GCST011075	sCOVID-19	Beta-citrylglutamate levels	Weighted median	25	0.026838063	0.079897036	0.736940153	-0.129760127	0.183436253	1.027201447	0.878306088	1.201338381
GCST90199911	ebi-a-GCST011075	sCOVID-19	Beta-citrylglutamate levels	Inverse variance weighted	25	0.011515488	0.058882958	0.844950096	-0.103895109	0.126926085	1.011582046	0.901319833	1.135333096
GCST90199911	ebi-a-GCST011075	sCOVID-19	Beta-citrylglutamate levels	Simple mode	25	-0.087097897	0.156928874	0.58402069	-0.394678491	0.220482697	0.91658736	0.673896669	1.246678354
GCST90199911	ebi-a-GCST011075	sCOVID-19	Beta-citrylglutamate levels	Weighted mode	25	0.018192282	0.077172068	0.815637112	-0.133064971	0.169449535	1.01835877	0.875408214	1.184652562
GCST90199912	ebi-a-GCST011075	sCOVID-19	N-oleoyltaurine levels	MR Egger	19	-0.4315238	0.2171127	0.063214972	-0.857064692	-0.005982908	0.649518604	0.424406018	0.994034954
GCST90199912	ebi-a-GCST011075	sCOVID-19	N-oleoyltaurine levels	Weighted median	19	-0.126719774	0.120398584	0.292569206	-0.362700999	0.109261451	0.880980512	0.695794446	1.115453949
GCST90199912	ebi-a-GCST011075	sCOVID-19	N-oleoyltaurine levels	Inverse variance weighted	19	-0.146813384	0.095931787	0.125919354	-0.334839685	0.041212918	0.863455097	0.715452775	1.042073958
GCST90199912	ebi-a-GCST011075	sCOVID-19	N-oleoyltaurine levels	Simple mode	19	-0.016104162	0.232326341	0.945501569	-0.471463789	0.439255466	0.984024817	0.624088066	1.551551606
GCST90199912	ebi-a-GCST011075	sCOVID-19	N-oleoyltaurine levels	Weighted mode	19	-0.111583733	0.139124065	0.432988923	-0.384266901	0.161099434	0.894416496	0.680949657	1.174801778
GCST90199913	ebi-a-GCST011075	sCOVID-19	Docosadioate (C22-DC) levels	MR Egger	23	-0.089117034	0.213387092	0.680456129	-0.507355735	0.329121666	0.914738512	0.60208555	1.389746931
GCST90199913	ebi-a-GCST011075	sCOVID-19	Docosadioate (C22-DC) levels	Weighted median	23	-0.108710765	0.134056046	0.417402891	-0.371460614	0.154039085	0.896989821	0.689726171	1.16653648
GCST90199913	ebi-a-GCST011075	sCOVID-19	Docosadioate (C22-DC) levels	Inverse variance weighted	23	-0.06539816	0.098284508	0.505796973	-0.258035795	0.127239476	0.936694435	0.772567577	1.135688955
GCST90199913	ebi-a-GCST011075	sCOVID-19	Docosadioate (C22-DC) levels	Simple mode	23	-0.252253085	0.261422068	0.34506948	-0.764640339	0.260134169	0.777048054	0.465501323	1.297104106
GCST90199913	ebi-a-GCST011075	sCOVID-19	Docosadioate (C22-DC) levels	Weighted mode	23	-0.265619556	0.2398469	0.280059332	-0.73571948	0.204480369	0.766730771	0.479160589	1.22688737
GCST90199914	ebi-a-GCST011075	sCOVID-19	Oleoyl-linoleoyl-glycerol (18:1/18:2) [2] levels	MR Egger	28	-0.002083894	0.150771398	0.989077865	-0.297595835	0.293428047	0.997918275	0.742601412	1.341016685
GCST90199914	ebi-a-GCST011075	sCOVID-19	Oleoyl-linoleoyl-glycerol (18:1/18:2) [2] levels	Weighted median	28	0.031748354	0.092896512	0.732531172	-0.15032881	0.213825519	1.032257709	0.860425014	1.238406557
GCST90199914	ebi-a-GCST011075	sCOVID-19	Oleoyl-linoleoyl-glycerol (18:1/18:2) [2] levels	Inverse variance weighted	28	0.018048407	0.064929854	0.781037093	-0.109214106	0.14531092	1.018212264	0.896538443	1.156399062
GCST90199914	ebi-a-GCST011075	sCOVID-19	Oleoyl-linoleoyl-glycerol (18:1/18:2) [2] levels	Simple mode	28	0.109540421	0.151030422	0.474515637	-0.186479207	0.405560048	1.11576517	0.829875817	1.500142417
GCST90199914	ebi-a-GCST011075	sCOVID-19	Oleoyl-linoleoyl-glycerol (18:1/18:2) [2] levels	Weighted mode	28	0.040887571	0.110954697	0.71536902	-0.176583636	0.258358777	1.041734977	0.838128679	1.294803281
GCST90199915	ebi-a-GCST011075	sCOVID-19	Imidazole propionate levels	MR Egger	23	-0.046331878	0.232176436	0.843748564	-0.501397693	0.408733937	0.954725058	0.605683508	1.504911266
GCST90199915	ebi-a-GCST011075	sCOVID-19	Imidazole propionate levels	Weighted median	23	-0.009869283	0.126017685	0.937576173	-0.256863947	0.237125381	0.990179259	0.77347344	1.26760004
GCST90199915	ebi-a-GCST011075	sCOVID-19	Imidazole propionate levels	Inverse variance weighted	23	-0.06496417	0.087561582	0.458132484	-0.236584871	0.106656532	0.93710104	0.789318889	1.112552063
GCST90199915	ebi-a-GCST011075	sCOVID-19	Imidazole propionate levels	Simple mode	23	0.004097557	0.224381871	0.985594825	-0.43569091	0.443886023	1.004105963	0.64681762	1.558752814
GCST90199915	ebi-a-GCST011075	sCOVID-19	Imidazole propionate levels	Weighted mode	23	0.008976489	0.176046094	0.959794082	-0.336073855	0.354026833	1.009016898	0.714570329	1.424793417
GCST90199916	ebi-a-GCST011075	sCOVID-19	Carnitine C18:2 levels	MR Egger	27	-0.039615032	0.140679639	0.78056998	-0.315347124	0.236117061	0.961159384	0.729535591	1.266322538
GCST90199916	ebi-a-GCST011075	sCOVID-19	Carnitine C18:2 levels	Weighted median	27	-0.040925769	0.090662275	0.651694781	-0.218623829	0.136772291	0.959900381	0.803623961	1.146567035
GCST90199916	ebi-a-GCST011075	sCOVID-19	Carnitine C18:2 levels	Inverse variance weighted	27	0.008899207	0.073914618	0.904167504	-0.135973445	0.153771859	1.008938923	0.872865811	1.166224793
GCST90199916	ebi-a-GCST011075	sCOVID-19	Carnitine C18:2 levels	Simple mode	27	-0.013497174	0.174297194	0.938868209	-0.355119675	0.328125327	0.986593504	0.701089535	1.38836296
GCST90199916	ebi-a-GCST011075	sCOVID-19	Carnitine C18:2 levels	Weighted mode	27	-0.042357192	0.085715286	0.625341487	-0.210359152	0.125644769	0.958527341	0.810293175	1.133879307
GCST90199917	ebi-a-GCST011075	sCOVID-19	Pregnanediol-3-glucuronide levels	MR Egger	36	-0.032648297	0.134064177	0.809060288	-0.295414085	0.230117491	0.967878906	0.744223352	1.258747892
GCST90199917	ebi-a-GCST011075	sCOVID-19	Pregnanediol-3-glucuronide levels	Weighted median	36	-0.002978387	0.083215401	0.97144877	-0.166080574	0.160123799	0.997026044	0.846977987	1.173656159
GCST90199917	ebi-a-GCST011075	sCOVID-19	Pregnanediol-3-glucuronide levels	Inverse variance weighted	36	0.039052872	0.060394712	0.517873155	-0.079320763	0.157426507	1.03982546	0.923743575	1.170494731
GCST90199917	ebi-a-GCST011075	sCOVID-19	Pregnanediol-3-glucuronide levels	Simple mode	36	-0.010058621	0.143604565	0.944557419	-0.291523568	0.271406326	0.989991798	0.747124405	1.311807984
GCST90199917	ebi-a-GCST011075	sCOVID-19	Pregnanediol-3-glucuronide levels	Weighted mode	36	-0.029458333	0.087066145	0.737125054	-0.200107977	0.14119131	0.970971334	0.818642354	1.151644948
GCST90199918	ebi-a-GCST011075	sCOVID-19	Carboxyethyl-gaba levels	MR Egger	22	-0.206529489	0.206350268	0.328846731	-0.610976013	0.197917036	0.813402275	0.54282081	1.218861268
GCST90199918	ebi-a-GCST011075	sCOVID-19	Carboxyethyl-gaba levels	Weighted median	22	0.028929528	0.118457041	0.807060769	-0.203246273	0.261105329	1.029352051	0.816077239	1.298364414
GCST90199918	ebi-a-GCST011075	sCOVID-19	Carboxyethyl-gaba levels	Inverse variance weighted	22	-0.032035939	0.082786748	0.698778854	-0.194297965	0.130226087	0.968471775	0.823412519	1.139085887
GCST90199918	ebi-a-GCST011075	sCOVID-19	Carboxyethyl-gaba levels	Simple mode	22	-0.288042163	0.24406102	0.251114987	-0.766401762	0.190317435	0.74972998	0.464682101	1.209633517
GCST90199918	ebi-a-GCST011075	sCOVID-19	Carboxyethyl-gaba levels	Weighted mode	22	0.132181334	0.175345435	0.459318544	-0.211495719	0.475858388	1.14131526	0.809372746	1.60939509
GCST90199919	ebi-a-GCST011075	sCOVID-19	Alliin levels	MR Egger	19	-0.077276354	0.099173917	0.44657387	-0.271657231	0.117104523	0.925634016	0.762115446	1.124236932
GCST90199919	ebi-a-GCST011075	sCOVID-19	Alliin levels	Weighted median	19	-0.054313325	0.072380177	0.453020151	-0.196178472	0.087551822	0.947135299	0.821865542	1.091498826
GCST90199919	ebi-a-GCST011075	sCOVID-19	Alliin levels	Inverse variance weighted	19	-0.049057547	0.058884334	0.404778679	-0.164470842	0.066355748	0.952126336	0.848342492	1.068606805
GCST90199919	ebi-a-GCST011075	sCOVID-19	Alliin levels	Simple mode	19	0.036527045	0.167411495	0.829737765	-0.291599485	0.364653576	1.037202355	0.747067688	1.440015066
GCST90199919	ebi-a-GCST011075	sCOVID-19	Alliin levels	Weighted mode	19	-0.05054619	0.075715647	0.512871124	-0.198948858	0.097856478	0.950710014	0.819591808	1.102804497
GCST90199921	ebi-a-GCST011075	sCOVID-19	Dihydroferulate levels	MR Egger	12	0.072730962	0.173547984	0.684015367	-0.267423087	0.412885012	1.075441164	0.765349194	1.511171249
GCST90199921	ebi-a-GCST011075	sCOVID-19	Dihydroferulate levels	Weighted median	12	-0.099664846	0.13404831	0.457179351	-0.362399534	0.163069842	0.905140729	0.696004235	1.1771189
GCST90199921	ebi-a-GCST011075	sCOVID-19	Dihydroferulate levels	Inverse variance weighted	12	0.005541426	0.103643519	0.957360456	-0.197599872	0.208682723	1.005556808	0.820698172	1.232054034
GCST90199921	ebi-a-GCST011075	sCOVID-19	Dihydroferulate levels	Simple mode	12	-0.109161494	0.202880126	0.601253245	-0.506806541	0.288483553	0.896585613	0.602416302	1.334402402
GCST90199921	ebi-a-GCST011075	sCOVID-19	Dihydroferulate levels	Weighted mode	12	-0.117209453	0.174873535	0.516521087	-0.459961582	0.225542676	0.889398887	0.631307899	1.253002507
GCST90199922	ebi-a-GCST011075	sCOVID-19	Prolylglycine levels	MR Egger	29	-0.078527179	0.162363219	0.632532845	-0.396759088	0.239704731	0.924476934	0.672496018	1.270873845
GCST90199922	ebi-a-GCST011075	sCOVID-19	Prolylglycine levels	Weighted median	29	-0.146738932	0.109255746	0.179246887	-0.360880194	0.06740233	0.863519385	0.697062506	1.069725774
GCST90199922	ebi-a-GCST011075	sCOVID-19	Prolylglycine levels	Inverse variance weighted	29	-0.115804543	0.07619489	0.128549538	-0.265146527	0.033537441	0.89064929	0.767093542	1.034106161
GCST90199922	ebi-a-GCST011075	sCOVID-19	Prolylglycine levels	Simple mode	29	-0.128010345	0.217147569	0.560247303	-0.55361958	0.297598891	0.879844277	0.574865269	1.346621537
GCST90199922	ebi-a-GCST011075	sCOVID-19	Prolylglycine levels	Weighted mode	29	-0.166879474	0.201927715	0.415546324	-0.562657796	0.228898849	0.846301607	0.569692922	1.257214864
GCST90199923	ebi-a-GCST011075	sCOVID-19	N-palmitoylglycine levels	MR Egger	21	-0.139768969	0.112943592	0.230973266	-0.36113841	0.081600472	0.869559107	0.696882536	1.085022227
GCST90199923	ebi-a-GCST011075	sCOVID-19	N-palmitoylglycine levels	Weighted median	21	-0.100132261	0.078926413	0.20455567	-0.25482803	0.054563507	0.904717751	0.775049772	1.056079543
GCST90199923	ebi-a-GCST011075	sCOVID-19	N-palmitoylglycine levels	Inverse variance weighted	21	-0.028828285	0.060064571	0.63125946	-0.146554845	0.088898274	0.971583285	0.863678363	1.092969467
GCST90199923	ebi-a-GCST011075	sCOVID-19	N-palmitoylglycine levels	Simple mode	21	-0.094769216	0.144330908	0.518915706	-0.377657796	0.188119365	0.909582828	0.68546503	1.206977577
GCST90199923	ebi-a-GCST011075	sCOVID-19	N-palmitoylglycine levels	Weighted mode	21	-0.058719056	0.073898456	0.436179475	-0.20356003	0.086121918	0.942971654	0.81582123	1.089939204
GCST90199924	ebi-a-GCST011075	sCOVID-19	N-methyltaurine levels	MR Egger	29	-0.132309076	0.147296199	0.37699213	-0.421009626	0.156391474	0.876070181	0.656383783	1.169283858
GCST90199924	ebi-a-GCST011075	sCOVID-19	N-methyltaurine levels	Weighted median	29	0.128428175	0.089624742	0.151870848	-0.04723632	0.30409267	1.137039751	0.953861955	1.355394655
GCST90199924	ebi-a-GCST011075	sCOVID-19	N-methyltaurine levels	Inverse variance weighted	29	0.124921403	0.063271179	0.048338457	0.000909891	0.248932914	1.133059394	1.000910306	1.282655982
GCST90199924	ebi-a-GCST011075	sCOVID-19	N-methyltaurine levels	Simple mode	29	0.293495268	0.186571958	0.126930023	-0.072185769	0.659176305	1.341106833	0.930358048	1.933199311
GCST90199924	ebi-a-GCST011075	sCOVID-19	N-methyltaurine levels	Weighted mode	29	0.297726835	0.184035377	0.116923984	-0.062982504	0.658436175	1.346793841	0.938959902	1.931769022
GCST90199926	ebi-a-GCST011075	sCOVID-19	N-acetylcarnosine levels	MR Egger	25	-0.182668848	0.160646188	0.267209739	-0.497535376	0.132197679	0.833043974	0.608027373	1.141333915
GCST90199926	ebi-a-GCST011075	sCOVID-19	N-acetylcarnosine levels	Weighted median	25	-0.172849122	0.104205511	0.097169603	-0.377091924	0.03139368	0.841264534	0.685853025	1.031891659
GCST90199926	ebi-a-GCST011075	sCOVID-19	N-acetylcarnosine levels	Inverse variance weighted	25	-0.076737125	0.072905205	0.292542555	-0.219631327	0.066157076	0.926133279	0.80281472	1.068394524
GCST90199926	ebi-a-GCST011075	sCOVID-19	N-acetylcarnosine levels	Simple mode	25	0.226689687	0.212985571	0.297765164	-0.190762033	0.644141406	1.254440538	0.826329204	1.904351263
GCST90199926	ebi-a-GCST011075	sCOVID-19	N-acetylcarnosine levels	Weighted mode	25	-0.159726998	0.110112786	0.159842956	-0.375548059	0.056094063	0.852376458	0.686912707	1.057697169
GCST90199927	ebi-a-GCST011075	sCOVID-19	Histidine betaine (hercynine) levels	MR Egger	16	-0.331495782	0.250473326	0.206883603	-0.8224235	0.159431937	0.717849184	0.439365561	1.172844432
GCST90199927	ebi-a-GCST011075	sCOVID-19	Histidine betaine (hercynine) levels	Weighted median	16	0.088313249	0.12465246	0.478649847	-0.156005572	0.33263207	1.09233024	0.855554423	1.394634076
GCST90199927	ebi-a-GCST011075	sCOVID-19	Histidine betaine (hercynine) levels	Inverse variance weighted	16	0.002854511	0.094162952	0.975816163	-0.181704876	0.187413898	1.002858589	0.833847393	1.206126395
GCST90199927	ebi-a-GCST011075	sCOVID-19	Histidine betaine (hercynine) levels	Simple mode	16	0.055092115	0.198473499	0.7851246	-0.333915943	0.444100173	1.056637942	0.716113974	1.559086656
GCST90199927	ebi-a-GCST011075	sCOVID-19	Histidine betaine (hercynine) levels	Weighted mode	16	0.107476415	0.186966956	0.573919818	-0.258978818	0.473931648	1.1134646	0.771839372	1.60629719
GCST90199928	ebi-a-GCST011075	sCOVID-19	2-stearoyl-GPE (18:0) levels	MR Egger	31	0.149661335	0.184099016	0.422876927	-0.211172737	0.510495407	1.161440837	0.809634201	1.666116397
GCST90199928	ebi-a-GCST011075	sCOVID-19	2-stearoyl-GPE (18:0) levels	Weighted median	31	-0.014687208	0.103461176	0.887112673	-0.217471113	0.188096697	0.985420123	0.804550846	1.206950218
GCST90199928	ebi-a-GCST011075	sCOVID-19	2-stearoyl-GPE (18:0) levels	Inverse variance weighted	31	0.013565164	0.071017658	0.848516865	-0.125629447	0.152759774	1.013657588	0.881941593	1.165045072
GCST90199928	ebi-a-GCST011075	sCOVID-19	2-stearoyl-GPE (18:0) levels	Simple mode	31	-0.046772948	0.202798793	0.819162283	-0.444258583	0.350712686	0.95430405	0.64129957	1.420079259
GCST90199928	ebi-a-GCST011075	sCOVID-19	2-stearoyl-GPE (18:0) levels	Weighted mode	31	-0.072629604	0.182022699	0.69270911	-0.429394093	0.284134885	0.929945214	0.650903362	1.328612129
GCST90199929	ebi-a-GCST011075	sCOVID-19	Margaroylcarnitine (C17) levels	MR Egger	24	0.082696603	0.20856973	0.695560501	-0.326100068	0.491493273	1.086212205	0.721732962	1.634755535
GCST90199929	ebi-a-GCST011075	sCOVID-19	Margaroylcarnitine (C17) levels	Weighted median	24	0.030081107	0.120923376	0.803545106	-0.206928711	0.267090924	1.030538114	0.813077611	1.306159203
GCST90199929	ebi-a-GCST011075	sCOVID-19	Margaroylcarnitine (C17) levels	Inverse variance weighted	24	0.037557989	0.084874629	0.6581192	-0.128796283	0.203912261	1.038272203	0.879153045	1.226190564
GCST90199929	ebi-a-GCST011075	sCOVID-19	Margaroylcarnitine (C17) levels	Simple mode	24	0.077133255	0.225241714	0.735124585	-0.364340504	0.518607014	1.080186007	0.694654622	1.67968624
GCST90199929	ebi-a-GCST011075	sCOVID-19	Margaroylcarnitine (C17) levels	Weighted mode	24	-0.020079098	0.182676862	0.913429482	-0.378125748	0.337967551	0.980121144	0.68514434	1.402095007
GCST90199930	ebi-a-GCST011075	sCOVID-19	(R)-3-hydroxybutyrylcarnitine levels	MR Egger	23	-0.219621048	0.19983297	0.284198641	-0.611293669	0.172051573	0.802822972	0.542648407	1.187739087
GCST90199930	ebi-a-GCST011075	sCOVID-19	(R)-3-hydroxybutyrylcarnitine levels	Weighted median	23	-0.140282852	0.118018565	0.234577141	-0.37159924	0.091033536	0.86911237	0.689630564	1.095305736
GCST90199930	ebi-a-GCST011075	sCOVID-19	(R)-3-hydroxybutyrylcarnitine levels	Inverse variance weighted	23	-0.072261604	0.085824412	0.399804588	-0.240477451	0.095954243	0.930287497	0.786252374	1.100708698
GCST90199930	ebi-a-GCST011075	sCOVID-19	(R)-3-hydroxybutyrylcarnitine levels	Simple mode	23	-0.207813201	0.22898512	0.37395538	-0.656624036	0.240997634	0.812358771	0.518599155	1.272518025
GCST90199930	ebi-a-GCST011075	sCOVID-19	(R)-3-hydroxybutyrylcarnitine levels	Weighted mode	23	-0.232307298	0.215762282	0.29328811	-0.655201371	0.190586775	0.79270249	0.519337473	1.209959363
GCST90199931	ebi-a-GCST011075	sCOVID-19	Lanthionine levels	MR Egger	26	0.260801109	0.212197386	0.230967969	-0.155105767	0.676707984	1.297969485	0.856324602	1.96739038
GCST90199931	ebi-a-GCST011075	sCOVID-19	Lanthionine levels	Weighted median	26	0.100590323	0.123328379	0.4147118	-0.141133301	0.342313946	1.105823518	0.868373549	1.408202328
GCST90199931	ebi-a-GCST011075	sCOVID-19	Lanthionine levels	Inverse variance weighted	26	0.077047043	0.084707806	0.36305329	-0.088980258	0.243074344	1.080092886	0.914863635	1.275163421
GCST90199931	ebi-a-GCST011075	sCOVID-19	Lanthionine levels	Simple mode	26	0.042068818	0.227828817	0.854992534	-0.404475663	0.488613299	1.042966251	0.667326623	1.630054254
GCST90199931	ebi-a-GCST011075	sCOVID-19	Lanthionine levels	Weighted mode	26	0.036178372	0.215923438	0.868283857	-0.387031567	0.459388311	1.036840773	0.679069659	1.58310532
GCST90199932	ebi-a-GCST011075	sCOVID-19	Mannonate levels	MR Egger	21	0.183408788	0.175523015	0.309169395	-0.160616322	0.527433899	1.201305387	0.851618756	1.694578265
GCST90199932	ebi-a-GCST011075	sCOVID-19	Mannonate levels	Weighted median	21	0.093053705	0.110851917	0.401221575	-0.124216052	0.310323462	1.097520676	0.883189006	1.363866202
GCST90199932	ebi-a-GCST011075	sCOVID-19	Mannonate levels	Inverse variance weighted	21	-0.035524825	0.087922565	0.686178356	-0.207853052	0.136803403	0.965098775	0.812326397	1.146602707
GCST90199932	ebi-a-GCST011075	sCOVID-19	Mannonate levels	Simple mode	21	0.057793786	0.209968652	0.785948064	-0.353744772	0.469332344	1.05949649	0.702054128	1.598926304
GCST90199932	ebi-a-GCST011075	sCOVID-19	Mannonate levels	Weighted mode	21	0.101539056	0.123649042	0.421220724	-0.140813067	0.343891179	1.106873147	0.868651676	1.410425143
GCST90199933	ebi-a-GCST011075	sCOVID-19	3b-hydroxy-5-cholenoic acid levels	MR Egger	28	-0.070122437	0.183639518	0.705677043	-0.430055892	0.289811017	0.932279667	0.650472738	1.33617495
GCST90199933	ebi-a-GCST011075	sCOVID-19	3b-hydroxy-5-cholenoic acid levels	Weighted median	28	-0.025904787	0.10255134	0.800574929	-0.226905414	0.17509584	0.974427863	0.796996164	1.191360391
GCST90199933	ebi-a-GCST011075	sCOVID-19	3b-hydroxy-5-cholenoic acid levels	Inverse variance weighted	28	-0.063638469	0.073944219	0.389442929	-0.208569137	0.081292199	0.938344179	0.811744911	1.084687795
GCST90199933	ebi-a-GCST011075	sCOVID-19	3b-hydroxy-5-cholenoic acid levels	Simple mode	28	-0.034417641	0.192696625	0.859577016	-0.412103026	0.343267745	0.966167909	0.662256043	1.40954611
GCST90199933	ebi-a-GCST011075	sCOVID-19	3b-hydroxy-5-cholenoic acid levels	Weighted mode	28	-0.034417641	0.174723954	0.845316208	-0.37687659	0.308041308	0.966167909	0.686000728	1.360757198
GCST90199934	ebi-a-GCST011075	sCOVID-19	2-hydroxydecanoate levels	MR Egger	20	0.206713732	0.214060007	0.346999903	-0.212843883	0.626271346	1.229630517	0.808282314	1.870622655
GCST90199934	ebi-a-GCST011075	sCOVID-19	2-hydroxydecanoate levels	Weighted median	20	-0.008940679	0.134269216	0.946909933	-0.272108343	0.254226984	0.99109917	0.761771724	1.289464459
GCST90199934	ebi-a-GCST011075	sCOVID-19	2-hydroxydecanoate levels	Inverse variance weighted	20	-0.004850124	0.094801315	0.959197283	-0.1906607	0.180960453	0.995161619	0.826412942	1.198367787
GCST90199934	ebi-a-GCST011075	sCOVID-19	2-hydroxydecanoate levels	Simple mode	20	0.041821442	0.250586992	0.869216903	-0.449329063	0.532971946	1.042708278	0.638056104	1.703988954
GCST90199934	ebi-a-GCST011075	sCOVID-19	2-hydroxydecanoate levels	Weighted mode	20	-0.060325284	0.244613669	0.807851424	-0.539768074	0.419117506	0.941458242	0.582883422	1.520619027
GCST90199935	ebi-a-GCST011075	sCOVID-19	Glycohyocholate levels	MR Egger	18	0.057528141	0.209901695	0.787536265	-0.35387918	0.468935462	1.059215078	0.701959773	1.598291845
GCST90199935	ebi-a-GCST011075	sCOVID-19	Glycohyocholate levels	Weighted median	18	0.085966447	0.120946971	0.477221812	-0.151089616	0.323022509	1.089769762	0.859770646	1.381296442
GCST90199935	ebi-a-GCST011075	sCOVID-19	Glycohyocholate levels	Inverse variance weighted	18	0.133461046	0.096280167	0.165693836	-0.055248081	0.322170173	1.14277675	0.946250372	1.380119615
GCST90199935	ebi-a-GCST011075	sCOVID-19	Glycohyocholate levels	Simple mode	18	0.105878764	0.179493315	0.563032905	-0.245928133	0.457685661	1.111687092	0.781978421	1.58041214
GCST90199935	ebi-a-GCST011075	sCOVID-19	Glycohyocholate levels	Weighted mode	18	0.116181757	0.173745429	0.512672152	-0.224359285	0.456722799	1.123200003	0.799028004	1.578891153
GCST90199936	ebi-a-GCST011075	sCOVID-19	3-methyl catechol sulfate (2) levels	MR Egger	24	0.242884715	0.190052737	0.214574803	-0.129618649	0.615388079	1.274921636	0.878430357	1.850374551
GCST90199936	ebi-a-GCST011075	sCOVID-19	3-methyl catechol sulfate (2) levels	Weighted median	24	0.038985469	0.117084031	0.739156934	-0.190499232	0.26847017	1.039755375	0.826546393	1.30796196
GCST90199936	ebi-a-GCST011075	sCOVID-19	3-methyl catechol sulfate (2) levels	Inverse variance weighted	24	0.071818899	0.088177485	0.415369369	-0.101008971	0.244646769	1.07446074	0.903924924	1.277170097
GCST90199936	ebi-a-GCST011075	sCOVID-19	3-methyl catechol sulfate (2) levels	Simple mode	24	-0.052089311	0.252835686	0.83858771	-0.547647256	0.443468634	0.949244085	0.578308824	1.558102344
GCST90199936	ebi-a-GCST011075	sCOVID-19	3-methyl catechol sulfate (2) levels	Weighted mode	24	-0.023139431	0.216375514	0.915763069	-0.447235439	0.400956577	0.977126233	0.639393353	1.493252426
GCST90199937	ebi-a-GCST011075	sCOVID-19	2-aminooctanoate levels	MR Egger	24	-0.007037955	0.086122234	0.935607881	-0.175837534	0.161761624	0.992986753	0.838754241	1.175579978
GCST90199937	ebi-a-GCST011075	sCOVID-19	2-aminooctanoate levels	Weighted median	24	-0.038787778	0.058968772	0.510687143	-0.154366572	0.076791015	0.961954835	0.856957827	1.079816387
GCST90199937	ebi-a-GCST011075	sCOVID-19	2-aminooctanoate levels	Inverse variance weighted	24	-0.034189226	0.053580211	0.523412311	-0.139206438	0.070827987	0.966388622	0.870048399	1.073396572
GCST90199937	ebi-a-GCST011075	sCOVID-19	2-aminooctanoate levels	Simple mode	24	-0.14989299	0.164901422	0.372784948	-0.473099777	0.173313796	0.860800086	0.6230679	1.189239225
GCST90199937	ebi-a-GCST011075	sCOVID-19	2-aminooctanoate levels	Weighted mode	24	-0.04194804	0.055432902	0.456890684	-0.150596528	0.066700447	0.958919604	0.860194693	1.068975216
GCST90199938	ebi-a-GCST011075	sCOVID-19	3-methyl catechol sulfate (1) levels	MR Egger	24	0.098452701	0.184835797	0.599615587	-0.263825461	0.460730864	1.103462211	0.768107593	1.585232151
GCST90199938	ebi-a-GCST011075	sCOVID-19	3-methyl catechol sulfate (1) levels	Weighted median	24	0.122952982	0.120524522	0.307657755	-0.11327508	0.359181045	1.13083125	0.892905006	1.432156062
GCST90199938	ebi-a-GCST011075	sCOVID-19	3-methyl catechol sulfate (1) levels	Inverse variance weighted	24	0.082750333	0.086898936	0.34096542	-0.087571582	0.253072248	1.086270569	0.916153289	1.287976328
GCST90199938	ebi-a-GCST011075	sCOVID-19	3-methyl catechol sulfate (1) levels	Simple mode	24	-0.109008052	0.237236253	0.650194822	-0.573991108	0.355975004	0.896723197	0.563272864	1.427571864
GCST90199938	ebi-a-GCST011075	sCOVID-19	3-methyl catechol sulfate (1) levels	Weighted mode	24	0.267570972	0.246226624	0.288433633	-0.215033211	0.750175155	1.306786372	0.806514654	2.117370853
GCST90199939	ebi-a-GCST011075	sCOVID-19	4-methylcatechol sulfate levels	MR Egger	22	-0.058395909	0.238466033	0.809043217	-0.525789333	0.408997515	0.943276422	0.591088615	1.50530798
GCST90199939	ebi-a-GCST011075	sCOVID-19	4-methylcatechol sulfate levels	Weighted median	22	-0.091985621	0.126948001	0.468701812	-0.340803702	0.156832461	0.912118265	0.711198501	1.16979961
GCST90199939	ebi-a-GCST011075	sCOVID-19	4-methylcatechol sulfate levels	Inverse variance weighted	22	-0.216307354	0.097591315	0.026659939	-0.407586332	-0.025028376	0.805487694	0.665254016	0.975282237
GCST90199939	ebi-a-GCST011075	sCOVID-19	4-methylcatechol sulfate levels	Simple mode	22	-0.019365045	0.237062993	0.935668915	-0.484008511	0.445278421	0.980821253	0.616307957	1.560924729
GCST90199939	ebi-a-GCST011075	sCOVID-19	4-methylcatechol sulfate levels	Weighted mode	22	0.006360659	0.212625531	0.976417454	-0.410385381	0.4231067	1.006380931	0.663394541	1.526697185
GCST90199940	ebi-a-GCST011075	sCOVID-19	Guaiacol sulfate levels	MR Egger	24	-0.192162903	0.204776086	0.358225411	-0.593524031	0.209198225	0.825172434	0.552377256	1.232689324
GCST90199940	ebi-a-GCST011075	sCOVID-19	Guaiacol sulfate levels	Weighted median	24	-0.04796458	0.118162511	0.684801047	-0.279563102	0.183633941	0.953167547	0.756114014	1.201575895
GCST90199940	ebi-a-GCST011075	sCOVID-19	Guaiacol sulfate levels	Inverse variance weighted	24	-0.045744735	0.088899486	0.606855685	-0.219987728	0.128498258	0.955285782	0.802528646	1.137119441
GCST90199940	ebi-a-GCST011075	sCOVID-19	Guaiacol sulfate levels	Simple mode	24	-0.16779258	0.220683578	0.454780946	-0.600332392	0.264747232	0.845529196	0.548629246	1.303101552
GCST90199940	ebi-a-GCST011075	sCOVID-19	Guaiacol sulfate levels	Weighted mode	24	-0.16779258	0.227013689	0.467305056	-0.61273941	0.27715425	0.845529196	0.541864445	1.319369868
GCST90199941	ebi-a-GCST011075	sCOVID-19	Gamma-CEHC glucuronide levels	MR Egger	30	-0.007672961	0.13087372	0.95366425	-0.264185452	0.248839529	0.992356401	0.767831131	1.282536207
GCST90199941	ebi-a-GCST011075	sCOVID-19	Gamma-CEHC glucuronide levels	Weighted median	30	-0.022581845	0.088937999	0.799568587	-0.196900323	0.151736634	0.977671217	0.821272491	1.163853676
GCST90199941	ebi-a-GCST011075	sCOVID-19	Gamma-CEHC glucuronide levels	Inverse variance weighted	30	-0.039487476	0.062513446	0.527606632	-0.16201383	0.083038877	0.961281993	0.850429443	1.086584051
GCST90199941	ebi-a-GCST011075	sCOVID-19	Gamma-CEHC glucuronide levels	Simple mode	30	-0.115776132	0.175716349	0.515170201	-0.460180176	0.228627912	0.890674594	0.631169913	1.256874284
GCST90199941	ebi-a-GCST011075	sCOVID-19	Gamma-CEHC glucuronide levels	Weighted mode	30	-0.026282757	0.113308191	0.818199598	-0.248366812	0.195801298	0.974059628	0.78007375	1.216285203
GCST90199942	ebi-a-GCST011075	sCOVID-19	Dimethyl sulfone levels	MR Egger	21	0.11551855	0.158112775	0.473931962	-0.194382488	0.425419589	1.122455336	0.823342925	1.530232353
GCST90199942	ebi-a-GCST011075	sCOVID-19	Dimethyl sulfone levels	Weighted median	21	-0.007979897	0.122049275	0.947869388	-0.247196476	0.231236681	0.992051857	0.780987233	1.26015746
GCST90199942	ebi-a-GCST011075	sCOVID-19	Dimethyl sulfone levels	Inverse variance weighted	21	0.07281391	0.085672321	0.395374168	-0.095103839	0.240731659	1.075530373	0.909278511	1.272179612
GCST90199942	ebi-a-GCST011075	sCOVID-19	Dimethyl sulfone levels	Simple mode	21	-0.110431244	0.218091614	0.61814557	-0.537890807	0.317028319	0.895447896	0.583978678	1.373041455
GCST90199942	ebi-a-GCST011075	sCOVID-19	Dimethyl sulfone levels	Weighted mode	21	-0.096041862	0.204074303	0.643002704	-0.496027495	0.303943771	0.908425986	0.608944898	1.355192853
GCST90199943	ebi-a-GCST011075	sCOVID-19	2-piperidinone levels	MR Egger	21	0.106562957	0.187871077	0.577210203	-0.261664354	0.474790267	1.112447961	0.769769351	1.60767698
GCST90199943	ebi-a-GCST011075	sCOVID-19	2-piperidinone levels	Weighted median	21	0.071649181	0.117223266	0.541054078	-0.158108421	0.301406783	1.074278401	0.853757212	1.351759103
GCST90199943	ebi-a-GCST011075	sCOVID-19	2-piperidinone levels	Inverse variance weighted	21	0.032005726	0.087076986	0.713203834	-0.138665166	0.202676619	1.032523418	0.870519459	1.224676367
GCST90199943	ebi-a-GCST011075	sCOVID-19	2-piperidinone levels	Simple mode	21	0.09480399	0.205334006	0.649274509	-0.307650661	0.497258641	1.099443332	0.735172097	1.644207723
GCST90199943	ebi-a-GCST011075	sCOVID-19	2-piperidinone levels	Weighted mode	21	0.090071423	0.189637055	0.639955804	-0.281617205	0.461760052	1.094252436	0.754562472	1.586864492
GCST90199944	ebi-a-GCST011075	sCOVID-19	Indolin-2-one levels	MR Egger	18	-0.042919043	0.27448887	0.877705261	-0.580917228	0.495079142	0.957988943	0.559385047	1.640628076
GCST90199944	ebi-a-GCST011075	sCOVID-19	Indolin-2-one levels	Weighted median	18	0.086530276	0.137377523	0.528778234	-0.182729669	0.35579022	1.09038438	0.83299331	1.427308097
GCST90199944	ebi-a-GCST011075	sCOVID-19	Indolin-2-one levels	Inverse variance weighted	18	0.068478615	0.115985945	0.554919545	-0.158853838	0.295811068	1.070877724	0.853121044	1.344216168
GCST90199944	ebi-a-GCST011075	sCOVID-19	Indolin-2-one levels	Simple mode	18	0.069021915	0.212251292	0.749005515	-0.346990618	0.485034447	1.07145969	0.70681196	1.624230958
GCST90199944	ebi-a-GCST011075	sCOVID-19	Indolin-2-one levels	Weighted mode	18	0.107168315	0.168747645	0.533831396	-0.22357707	0.4379137	1.113121594	0.79965326	1.549471182
GCST90199945	ebi-a-GCST011075	sCOVID-19	Sphingomyelin (d18:1/14:0, d16:1/16:0) levels	MR Egger	11	0.205722156	0.115480068	0.108527123	-0.020618776	0.432063089	1.22841185	0.979592337	1.540432297
GCST90199945	ebi-a-GCST011075	sCOVID-19	Sphingomyelin (d18:1/14:0, d16:1/16:0) levels	Weighted median	11	0.148983406	0.080129719	0.062987775	-0.008070844	0.306037656	1.160653729	0.991961638	1.358033443
GCST90199945	ebi-a-GCST011075	sCOVID-19	Sphingomyelin (d18:1/14:0, d16:1/16:0) levels	Inverse variance weighted	11	0.126877872	0.072253405	0.079086297	-0.014738801	0.268494546	1.13527836	0.985369284	1.307993843
GCST90199945	ebi-a-GCST011075	sCOVID-19	Sphingomyelin (d18:1/14:0, d16:1/16:0) levels	Simple mode	11	0.276662103	0.224837385	0.246669473	-0.164019173	0.717343378	1.318720704	0.84872575	2.048982602
GCST90199945	ebi-a-GCST011075	sCOVID-19	Sphingomyelin (d18:1/14:0, d16:1/16:0) levels	Weighted mode	11	0.158246613	0.082319855	0.083485631	-0.003100303	0.31959353	1.171455056	0.996904498	1.376568117
GCST90199946	ebi-a-GCST011075	sCOVID-19	3-acetylphenol sulfate levels	MR Egger	19	0.051420535	0.21801224	0.816358817	-0.375883456	0.478724525	1.052765525	0.686682357	1.614014454
GCST90199946	ebi-a-GCST011075	sCOVID-19	3-acetylphenol sulfate levels	Weighted median	19	0.001914854	0.134768349	0.988663654	-0.262231111	0.266060818	1.001916688	0.769333202	1.304814412
GCST90199946	ebi-a-GCST011075	sCOVID-19	3-acetylphenol sulfate levels	Inverse variance weighted	19	-0.061312137	0.103364123	0.553069719	-0.263905819	0.141281545	0.94052962	0.768045872	1.151748871
GCST90199946	ebi-a-GCST011075	sCOVID-19	3-acetylphenol sulfate levels	Simple mode	19	0.029152347	0.255099354	0.910282163	-0.470842386	0.529147081	1.029581437	0.624475997	1.697483875
GCST90199946	ebi-a-GCST011075	sCOVID-19	3-acetylphenol sulfate levels	Weighted mode	19	0.061700424	0.220358513	0.782669742	-0.370202261	0.493603109	1.063643655	0.690594636	1.638208242
GCST90199947	ebi-a-GCST011075	sCOVID-19	Sphingomyelin (d18:2/16:0, d18:1/16:1) levels	MR Egger	6	0.396379036	0.700954729	0.60195624	-0.977492233	1.770250305	1.486432622	0.376253473	5.87232305
GCST90199947	ebi-a-GCST011075	sCOVID-19	Sphingomyelin (d18:2/16:0, d18:1/16:1) levels	Weighted median	6	0.307415085	0.278358821	0.26942651	-0.238168205	0.852998375	1.359905328	0.788070123	2.346672518
GCST90199947	ebi-a-GCST011075	sCOVID-19	Sphingomyelin (d18:2/16:0, d18:1/16:1) levels	Inverse variance weighted	6	0.003772494	0.282216444	0.989334692	-0.549371735	0.556916724	1.003779619	0.577312401	1.745283007
GCST90199947	ebi-a-GCST011075	sCOVID-19	Sphingomyelin (d18:2/16:0, d18:1/16:1) levels	Simple mode	6	0.459727685	0.523596344	0.420116162	-0.56652115	1.485976519	1.583642676	0.567496243	4.419278816
GCST90199947	ebi-a-GCST011075	sCOVID-19	Sphingomyelin (d18:2/16:0, d18:1/16:1) levels	Weighted mode	6	0.475944592	0.392659986	0.279619451	-0.293668981	1.245558165	1.609533833	0.745523233	3.474873813
GCST90199948	ebi-a-GCST011075	sCOVID-19	S-allylcysteine levels	MR Egger	17	-0.28150774	0.259424956	0.295000211	-0.789980654	0.226965175	0.754645075	0.453853575	1.254786169
GCST90199948	ebi-a-GCST011075	sCOVID-19	S-allylcysteine levels	Weighted median	17	0.180255265	0.12451559	0.14771435	-0.063795291	0.42430582	1.197523009	0.938197037	1.528528977
GCST90199948	ebi-a-GCST011075	sCOVID-19	S-allylcysteine levels	Inverse variance weighted	17	0.086590991	0.090751113	0.340003169	-0.091281191	0.264463172	1.090450584	0.912761014	1.302731446
GCST90199948	ebi-a-GCST011075	sCOVID-19	S-allylcysteine levels	Simple mode	17	0.283620548	0.230901587	0.237090211	-0.168946562	0.736187659	1.32792895	0.844554034	2.087960305
GCST90199948	ebi-a-GCST011075	sCOVID-19	S-allylcysteine levels	Weighted mode	17	0.247535511	0.19781346	0.228791459	-0.14017887	0.635249892	1.280864846	0.869202747	1.887493752
GCST90199949	ebi-a-GCST011075	sCOVID-19	6-oxopiperidine-2-carboxylate levels	MR Egger	25	0.084853994	0.120311612	0.487714782	-0.150956766	0.320664753	1.088558119	0.859884874	1.378043519
GCST90199949	ebi-a-GCST011075	sCOVID-19	6-oxopiperidine-2-carboxylate levels	Weighted median	25	0.034913341	0.09948536	0.725633744	-0.160077963	0.229904646	1.035529967	0.852077356	1.258480004
GCST90199949	ebi-a-GCST011075	sCOVID-19	6-oxopiperidine-2-carboxylate levels	Inverse variance weighted	25	-0.03205555	0.074029978	0.665009176	-0.177154307	0.113043206	0.968452783	0.837650519	1.119680309
GCST90199949	ebi-a-GCST011075	sCOVID-19	6-oxopiperidine-2-carboxylate levels	Simple mode	25	-0.238276651	0.246026953	0.342455135	-0.72048948	0.243936177	0.787984664	0.486514059	1.276262873
GCST90199949	ebi-a-GCST011075	sCOVID-19	6-oxopiperidine-2-carboxylate levels	Weighted mode	25	0.125443871	0.1040975	0.239927992	-0.07858723	0.329474972	1.133651537	0.92442142	1.390238023
GCST90199950	ebi-a-GCST011075	sCOVID-19	2-aminophenol sulfate levels	MR Egger	32	0.214816694	0.158808517	0.186266667	-0.096447999	0.526081386	1.239634643	0.908057116	1.692287876
GCST90199950	ebi-a-GCST011075	sCOVID-19	2-aminophenol sulfate levels	Weighted median	32	-0.180363091	0.106573928	0.090574426	-0.389247991	0.028521809	0.834966987	0.677566219	1.02893245
GCST90199950	ebi-a-GCST011075	sCOVID-19	2-aminophenol sulfate levels	Inverse variance weighted	32	-0.154180914	0.075775294	0.041879842	-0.30270049	-0.005661337	0.857116943	0.738820347	0.994354658
GCST90199950	ebi-a-GCST011075	sCOVID-19	2-aminophenol sulfate levels	Simple mode	32	-0.252283252	0.216297881	0.252360058	-0.676227098	0.171660594	0.777024613	0.508532019	1.187274797
GCST90199950	ebi-a-GCST011075	sCOVID-19	2-aminophenol sulfate levels	Weighted mode	32	-0.241669162	0.204543318	0.246386611	-0.642574065	0.159235742	0.785315947	0.525936884	1.172614348
GCST90199951	ebi-a-GCST011075	sCOVID-19	N-acetylalliin levels	MR Egger	29	0.139435905	0.135534011	0.312707488	-0.126210758	0.405082567	1.149625118	0.881429059	1.499426298
GCST90199951	ebi-a-GCST011075	sCOVID-19	N-acetylalliin levels	Weighted median	29	0.067934672	0.086056747	0.429868235	-0.100736553	0.236605897	1.070295386	0.904171203	1.266941714
GCST90199951	ebi-a-GCST011075	sCOVID-19	N-acetylalliin levels	Inverse variance weighted	29	0.056277769	0.060503335	0.352288362	-0.062308768	0.174864306	1.057891492	0.939592726	1.191084582
GCST90199951	ebi-a-GCST011075	sCOVID-19	N-acetylalliin levels	Simple mode	29	0.118713526	0.153017136	0.444360067	-0.181200061	0.418627114	1.126047289	0.834268437	1.519873509
GCST90199951	ebi-a-GCST011075	sCOVID-19	N-acetylalliin levels	Weighted mode	29	0.094671948	0.127088691	0.46252242	-0.154421886	0.343765781	1.099298169	0.856910426	1.41024829
GCST90199952	ebi-a-GCST011075	sCOVID-19	2-aminoheptanoate levels	MR Egger	25	-0.054825687	0.242713214	0.823284791	-0.530543585	0.420892212	0.946650147	0.5882851	1.523320074
GCST90199952	ebi-a-GCST011075	sCOVID-19	2-aminoheptanoate levels	Weighted median	25	0.105586848	0.119086379	0.375272292	-0.127822454	0.33899615	1.11136262	0.880009608	1.403537942
GCST90199952	ebi-a-GCST011075	sCOVID-19	2-aminoheptanoate levels	Inverse variance weighted	25	-0.014167898	0.091338299	0.876731022	-0.193190963	0.164855168	0.985931994	0.824324543	1.179222317
GCST90199952	ebi-a-GCST011075	sCOVID-19	2-aminoheptanoate levels	Simple mode	25	0.196435902	0.206969354	0.352026651	-0.209224032	0.602095837	1.217057308	0.811213478	1.825941669
GCST90199952	ebi-a-GCST011075	sCOVID-19	2-aminoheptanoate levels	Weighted mode	25	0.179731268	0.198446108	0.374101492	-0.209223104	0.56868564	1.196895675	0.81121423	1.765944438
GCST90199953	ebi-a-GCST011075	sCOVID-19	3-methoxytyramine sulfate levels	MR Egger	17	-0.078284274	0.266718614	0.773155137	-0.601052757	0.44448421	0.924701521	0.548234175	1.559685517
GCST90199953	ebi-a-GCST011075	sCOVID-19	3-methoxytyramine sulfate levels	Weighted median	17	0.075412057	0.128940399	0.558641985	-0.177311125	0.328135238	1.078328392	0.837519171	1.388376721
GCST90199953	ebi-a-GCST011075	sCOVID-19	3-methoxytyramine sulfate levels	Inverse variance weighted	17	0.062920212	0.1058275	0.552141328	-0.144501688	0.270342112	1.064941866	0.865453452	1.310412682
GCST90199953	ebi-a-GCST011075	sCOVID-19	3-methoxytyramine sulfate levels	Simple mode	17	0.201250239	0.250342494	0.433237069	-0.28942105	0.691921528	1.222930758	0.7486969	1.997550196
GCST90199953	ebi-a-GCST011075	sCOVID-19	3-methoxytyramine sulfate levels	Weighted mode	17	0.191394045	0.241403171	0.439470121	-0.28175617	0.66454426	1.210936521	0.754457621	1.943604541
GCST90199954	ebi-a-GCST011075	sCOVID-19	N2,N5-diacetylornithine levels	MR Egger	26	0.010920514	0.150971706	0.942934894	-0.284984029	0.306825057	1.01098036	0.752026265	1.359103181
GCST90199954	ebi-a-GCST011075	sCOVID-19	N2,N5-diacetylornithine levels	Weighted median	26	0.036938396	0.087647599	0.673432218	-0.134850898	0.20872769	1.037629097	0.873846194	1.232109437
GCST90199954	ebi-a-GCST011075	sCOVID-19	N2,N5-diacetylornithine levels	Inverse variance weighted	26	0.006925631	0.08014245	0.93113532	-0.150153571	0.164004834	1.006949669	0.860575807	1.17822001
GCST90199954	ebi-a-GCST011075	sCOVID-19	N2,N5-diacetylornithine levels	Simple mode	26	-0.069870995	0.167277363	0.679735514	-0.397734627	0.257992637	0.932514111	0.671840292	1.294329289
GCST90199954	ebi-a-GCST011075	sCOVID-19	N2,N5-diacetylornithine levels	Weighted mode	26	0.023220658	0.087573469	0.793063183	-0.148423341	0.194864657	1.023492356	0.86206609	1.215146513
GCST90199955	ebi-a-GCST011075	sCOVID-19	Ferulic acid 4-sulfate levels	MR Egger	31	-0.146638005	0.111829501	0.200056537	-0.365823827	0.072547817	0.863606542	0.693624989	1.07524422
GCST90199955	ebi-a-GCST011075	sCOVID-19	Ferulic acid 4-sulfate levels	Weighted median	31	-0.081994204	0.081837746	0.31638619	-0.242396185	0.078407778	0.921277299	0.784745212	1.081563606
GCST90199955	ebi-a-GCST011075	sCOVID-19	Ferulic acid 4-sulfate levels	Inverse variance weighted	31	-0.091673252	0.05772402	0.112256928	-0.204812332	0.021465827	0.912403226	0.814800214	1.021697875
GCST90199955	ebi-a-GCST011075	sCOVID-19	Ferulic acid 4-sulfate levels	Simple mode	31	0.067823677	0.168621482	0.69037045	-0.262674427	0.398321782	1.070176595	0.76899222	1.48932319
GCST90199955	ebi-a-GCST011075	sCOVID-19	Ferulic acid 4-sulfate levels	Weighted mode	31	-0.071467318	0.088643786	0.426455163	-0.245209138	0.102274502	0.931026705	0.782540862	1.107687492
GCST90199956	ebi-a-GCST011075	sCOVID-19	1H-indole-7-acetic acid levels	MR Egger	29	-0.027046145	0.146153723	0.854570747	-0.313507443	0.259415152	0.973316327	0.730878939	1.296171802
GCST90199956	ebi-a-GCST011075	sCOVID-19	1H-indole-7-acetic acid levels	Weighted median	29	-0.018313113	0.101308888	0.856551948	-0.216878532	0.180252307	0.981853554	0.805027748	1.197519468
GCST90199956	ebi-a-GCST011075	sCOVID-19	1H-indole-7-acetic acid levels	Inverse variance weighted	29	-0.004070726	0.071952029	0.954883303	-0.145096704	0.136955251	0.995937548	0.864938646	1.14677683
GCST90199956	ebi-a-GCST011075	sCOVID-19	1H-indole-7-acetic acid levels	Simple mode	29	-0.065912761	0.182321218	0.720424623	-0.423262349	0.291436827	0.936212535	0.654906796	1.338349083
GCST90199956	ebi-a-GCST011075	sCOVID-19	1H-indole-7-acetic acid levels	Weighted mode	29	-0.065912761	0.191863624	0.733758829	-0.441965465	0.310139943	0.936212535	0.642771833	1.363615929
GCST90199957	ebi-a-GCST011075	sCOVID-19	3-(3-hydroxyphenyl)propionate sulfate levels	MR Egger	19	0.244182356	0.183111851	0.199956523	-0.114716871	0.603081583	1.2765771	0.891618551	1.827742471
GCST90199957	ebi-a-GCST011075	sCOVID-19	3-(3-hydroxyphenyl)propionate sulfate levels	Weighted median	19	0.128757871	0.110658145	0.244600608	-0.088132092	0.345647835	1.13741469	0.91563992	1.412904952
GCST90199957	ebi-a-GCST011075	sCOVID-19	3-(3-hydroxyphenyl)propionate sulfate levels	Inverse variance weighted	19	0.100809785	0.081752886	0.217537083	-0.059425872	0.261045442	1.106066231	0.942305383	1.29828666
GCST90199957	ebi-a-GCST011075	sCOVID-19	3-(3-hydroxyphenyl)propionate sulfate levels	Simple mode	19	0.184475696	0.210013779	0.391302682	-0.227151311	0.596102704	1.202587754	0.796800208	1.815031284
GCST90199957	ebi-a-GCST011075	sCOVID-19	3-(3-hydroxyphenyl)propionate sulfate levels	Weighted mode	19	0.151885594	0.19760362	0.452076173	-0.235417501	0.539188689	1.164027057	0.790240854	1.714615211
GCST90199958	ebi-a-GCST011075	sCOVID-19	1-linolenoyl-GPC (18:3) levels	MR Egger	30	-0.070708438	0.175313257	0.68977172	-0.414322423	0.272905546	0.931733511	0.660787864	1.313776148
GCST90199958	ebi-a-GCST011075	sCOVID-19	1-linolenoyl-GPC (18:3) levels	Weighted median	30	-0.143938286	0.101884025	0.157724539	-0.343630975	0.055754403	0.865941187	0.709190588	1.057337973
GCST90199958	ebi-a-GCST011075	sCOVID-19	1-linolenoyl-GPC (18:3) levels	Inverse variance weighted	30	-0.122240203	0.074324941	0.100037322	-0.267917088	0.023436682	0.884935778	0.764971204	1.023713479
GCST90199958	ebi-a-GCST011075	sCOVID-19	1-linolenoyl-GPC (18:3) levels	Simple mode	30	-0.171879099	0.210193173	0.42018531	-0.583857718	0.240099521	0.842080975	0.557742597	1.271375672
GCST90199958	ebi-a-GCST011075	sCOVID-19	1-linolenoyl-GPC (18:3) levels	Weighted mode	30	-0.192363661	0.185017495	0.307068109	-0.554997952	0.170270629	0.825006791	0.574073437	1.185625672
GCST90199959	ebi-a-GCST011075	sCOVID-19	O-sulfo-l-tyrosine levels	MR Egger	25	-0.08388318	0.188444048	0.660382924	-0.453233514	0.285467153	0.91953867	0.635569702	1.330383376
GCST90199959	ebi-a-GCST011075	sCOVID-19	O-sulfo-l-tyrosine levels	Weighted median	25	-0.20625443	0.115444645	0.074000722	-0.432525934	0.020017074	0.813626039	0.648868025	1.020218759
GCST90199959	ebi-a-GCST011075	sCOVID-19	O-sulfo-l-tyrosine levels	Inverse variance weighted	25	-0.238594122	0.087131892	0.006175585	-0.40937263	-0.067815614	0.787734542	0.664066735	0.934432754
GCST90199959	ebi-a-GCST011075	sCOVID-19	O-sulfo-l-tyrosine levels	Simple mode	25	-0.003074655	0.204056139	0.988102737	-0.403024688	0.396875378	0.996930067	0.668295601	1.487170584
GCST90199959	ebi-a-GCST011075	sCOVID-19	O-sulfo-l-tyrosine levels	Weighted mode	25	-0.275951131	0.148587012	0.075601441	-0.567181674	0.015279413	0.758850014	0.567121522	1.01539674
GCST90199960	ebi-a-GCST011075	sCOVID-19	N-formylanthranilic acid levels	MR Egger	25	-0.090311441	0.123795736	0.473048459	-0.332951085	0.152328202	0.913646594	0.716805256	1.164542379
GCST90199960	ebi-a-GCST011075	sCOVID-19	N-formylanthranilic acid levels	Weighted median	25	-0.045969573	0.075804232	0.544232642	-0.194545867	0.102606721	0.955071022	0.823208419	1.108055548
GCST90199960	ebi-a-GCST011075	sCOVID-19	N-formylanthranilic acid levels	Inverse variance weighted	25	0.028114656	0.081708665	0.73078301	-0.132034327	0.188263639	1.028513603	0.876310913	1.207151725
GCST90199960	ebi-a-GCST011075	sCOVID-19	N-formylanthranilic acid levels	Simple mode	25	0.161528722	0.19836518	0.423479758	-0.227267032	0.550324476	1.175306215	0.796708008	1.733815508
GCST90199960	ebi-a-GCST011075	sCOVID-19	N-formylanthranilic acid levels	Weighted mode	25	-0.014542441	0.079197356	0.855851913	-0.169769259	0.140684376	0.985562789	0.843859507	1.151061288
GCST90199961	ebi-a-GCST011075	sCOVID-19	Methionine sulfone levels	MR Egger	33	0.002359192	0.087786417	0.978732315	-0.169702186	0.174420569	1.002361977	0.843916109	1.190556171
GCST90199961	ebi-a-GCST011075	sCOVID-19	Methionine sulfone levels	Weighted median	33	-0.04777981	0.069485936	0.491693104	-0.183972244	0.088412625	0.953343681	0.831958895	1.092438796
GCST90199961	ebi-a-GCST011075	sCOVID-19	Methionine sulfone levels	Inverse variance weighted	33	-0.007944149	0.050098201	0.874006446	-0.106136623	0.090248324	0.992087322	0.899301774	1.094446028
GCST90199961	ebi-a-GCST011075	sCOVID-19	Methionine sulfone levels	Simple mode	33	0.02690464	0.139194067	0.847954516	-0.245915731	0.299725012	1.027269838	0.78198812	1.349487663
GCST90199961	ebi-a-GCST011075	sCOVID-19	Methionine sulfone levels	Weighted mode	33	-0.040132734	0.063095524	0.529258723	-0.163799961	0.083534493	0.960661918	0.848911821	1.087122712
GCST90199962	ebi-a-GCST011075	sCOVID-19	Acisoga levels	MR Egger	25	-0.106386927	0.12861993	0.416656124	-0.358481989	0.145708136	0.899076704	0.69873621	1.156858494
GCST90199962	ebi-a-GCST011075	sCOVID-19	Acisoga levels	Weighted median	25	-0.072526948	0.087573489	0.407566397	-0.244170987	0.099117091	0.930040683	0.78335368	1.104195583
GCST90199962	ebi-a-GCST011075	sCOVID-19	Acisoga levels	Inverse variance weighted	25	-0.034467297	0.060936983	0.571650783	-0.153903785	0.08496919	0.966119934	0.857354508	1.088683524
GCST90199962	ebi-a-GCST011075	sCOVID-19	Acisoga levels	Simple mode	25	0.046123938	0.15133459	0.763160149	-0.250491858	0.342739733	1.047204191	0.778417818	1.40880205
GCST90199962	ebi-a-GCST011075	sCOVID-19	Acisoga levels	Weighted mode	25	-0.132467311	0.109913016	0.239874957	-0.347896824	0.082962201	0.875931567	0.706171733	1.086500739
GCST90199963	ebi-a-GCST011075	sCOVID-19	17alpha-hydroxypregnanolone glucuronide levels	MR Egger	32	-0.093404639	0.08701589	0.291641211	-0.263955783	0.077146506	0.910824871	0.768007498	1.08020032
GCST90199963	ebi-a-GCST011075	sCOVID-19	17alpha-hydroxypregnanolone glucuronide levels	Weighted median	32	-0.105816737	0.073286315	0.148772376	-0.249457915	0.03782444	0.899589494	0.779223074	1.038548889
GCST90199963	ebi-a-GCST011075	sCOVID-19	17alpha-hydroxypregnanolone glucuronide levels	Inverse variance weighted	32	-0.133027027	0.055676255	0.016880717	-0.242152486	-0.023901568	0.875441431	0.784936477	0.976381812
GCST90199963	ebi-a-GCST011075	sCOVID-19	17alpha-hydroxypregnanolone glucuronide levels	Simple mode	32	-0.173459041	0.164202722	0.298961875	-0.495296376	0.148378294	0.840751587	0.609390272	1.159951616
GCST90199963	ebi-a-GCST011075	sCOVID-19	17alpha-hydroxypregnanolone glucuronide levels	Weighted mode	32	-0.114086722	0.075773017	0.142282629	-0.262601836	0.034428391	0.892180581	0.769048044	1.035027909
GCST90199964	ebi-a-GCST011075	sCOVID-19	Etiocholanolone glucuronide levels	MR Egger	23	-0.058847741	0.071976594	0.422768038	-0.199921865	0.082226383	0.942850316	0.818794727	1.085701566
GCST90199964	ebi-a-GCST011075	sCOVID-19	Etiocholanolone glucuronide levels	Weighted median	23	-0.061885731	0.06294721	0.325540015	-0.185262262	0.0614908	0.939990293	0.830886346	1.063420713
GCST90199964	ebi-a-GCST011075	sCOVID-19	Etiocholanolone glucuronide levels	Inverse variance weighted	23	-0.067192849	0.052358863	0.199382173	-0.16981622	0.035430522	0.935014867	0.843819879	1.036065662
GCST90199964	ebi-a-GCST011075	sCOVID-19	Etiocholanolone glucuronide levels	Simple mode	23	-0.107713135	0.162226134	0.513609122	-0.425676357	0.210250087	0.897885131	0.653327753	1.233986625
GCST90199964	ebi-a-GCST011075	sCOVID-19	Etiocholanolone glucuronide levels	Weighted mode	23	-0.070728152	0.061473251	0.262269519	-0.191215724	0.049759421	0.931715143	0.825954391	1.051018213
GCST90199965	ebi-a-GCST011075	sCOVID-19	Fructosyllysine levels	MR Egger	25	0.091034822	0.21990972	0.682735031	-0.339988229	0.522057873	1.095307146	0.711778701	1.685492614
GCST90199965	ebi-a-GCST011075	sCOVID-19	Fructosyllysine levels	Weighted median	25	0.083459293	0.124738207	0.503447242	-0.161027593	0.327946179	1.087040964	0.851268582	1.388114261
GCST90199965	ebi-a-GCST011075	sCOVID-19	Fructosyllysine levels	Inverse variance weighted	25	0.054673853	0.093751376	0.559772669	-0.129078844	0.238426549	1.056196083	0.878904667	1.269250475
GCST90199965	ebi-a-GCST011075	sCOVID-19	Fructosyllysine levels	Simple mode	25	0.218086373	0.247355992	0.386700318	-0.266731371	0.702904117	1.243694484	0.765878781	2.019609381
GCST90199965	ebi-a-GCST011075	sCOVID-19	Fructosyllysine levels	Weighted mode	25	0.211295104	0.238379478	0.38420805	-0.255928674	0.678518882	1.235276837	0.774197187	1.97095635
GCST90199966	ebi-a-GCST011075	sCOVID-19	1-(1-enyl-oleoyl)-GPE (p-18:1) levels	MR Egger	17	0.175091167	0.284347273	0.547279982	-0.382229488	0.732411821	1.191354823	0.682338447	2.080091372
GCST90199966	ebi-a-GCST011075	sCOVID-19	1-(1-enyl-oleoyl)-GPE (p-18:1) levels	Weighted median	17	0.000986078	0.142710604	0.994486956	-0.278726706	0.280698862	1.000986564	0.756746689	1.32405482
GCST90199966	ebi-a-GCST011075	sCOVID-19	1-(1-enyl-oleoyl)-GPE (p-18:1) levels	Inverse variance weighted	17	0.128827792	0.111593897	0.248322272	-0.089896247	0.347551831	1.137494222	0.914026014	1.415597681
GCST90199966	ebi-a-GCST011075	sCOVID-19	1-(1-enyl-oleoyl)-GPE (p-18:1) levels	Simple mode	17	0.023866566	0.234147203	0.920078932	-0.435061952	0.482795084	1.024153652	0.647224569	1.620597784
GCST90199966	ebi-a-GCST011075	sCOVID-19	1-(1-enyl-oleoyl)-GPE (p-18:1) levels	Weighted mode	17	0.017274957	0.23096343	0.941304832	-0.435413365	0.46996328	1.017425032	0.646997165	1.599935443
GCST90199967	ebi-a-GCST011075	sCOVID-19	N-acetyltaurine levels	MR Egger	19	0.001016552	0.153363203	0.994788506	-0.299575326	0.30160843	1.001017069	0.741132894	1.352031708
GCST90199967	ebi-a-GCST011075	sCOVID-19	N-acetyltaurine levels	Weighted median	19	0.038331951	0.122996747	0.755306442	-0.202741673	0.279405575	1.039076098	0.816489135	1.322343544
GCST90199967	ebi-a-GCST011075	sCOVID-19	N-acetyltaurine levels	Inverse variance weighted	19	0.120530848	0.086687852	0.164407238	-0.049377341	0.290439038	1.12809554	0.951821901	1.337014359
GCST90199967	ebi-a-GCST011075	sCOVID-19	N-acetyltaurine levels	Simple mode	19	0.130291785	0.194480585	0.511395101	-0.250890161	0.511473731	1.139160725	0.778107834	1.667747195
GCST90199967	ebi-a-GCST011075	sCOVID-19	N-acetyltaurine levels	Weighted mode	19	0.065363337	0.146245097	0.660246821	-0.221277054	0.352003728	1.067546833	0.801494592	1.421913824
GCST90199968	ebi-a-GCST011075	sCOVID-19	1-palmitoyl-GPG (16:0) levels	MR Egger	24	-0.151552305	0.188827485	0.430793437	-0.521654177	0.218549566	0.859372931	0.593537919	1.244270688
GCST90199968	ebi-a-GCST011075	sCOVID-19	1-palmitoyl-GPG (16:0) levels	Weighted median	24	0.058724381	0.11617417	0.613217741	-0.168976991	0.286425754	1.060482912	0.844528335	1.331659293
GCST90199968	ebi-a-GCST011075	sCOVID-19	1-palmitoyl-GPG (16:0) levels	Inverse variance weighted	24	0.008606513	0.084565178	0.918936282	-0.157141237	0.174354263	1.008643656	0.854583352	1.190477233
GCST90199968	ebi-a-GCST011075	sCOVID-19	1-palmitoyl-GPG (16:0) levels	Simple mode	24	0.059319145	0.194860577	0.763546489	-0.322607587	0.441245877	1.061113836	0.724258007	1.554642906
GCST90199968	ebi-a-GCST011075	sCOVID-19	1-palmitoyl-GPG (16:0) levels	Weighted mode	24	0.093540188	0.163100721	0.571864008	-0.226137226	0.413217602	1.098054731	0.797608642	1.511673933
GCST90199969	ebi-a-GCST011075	sCOVID-19	1-oleoyl-GPG (18:1) levels	MR Egger	25	0.018947821	0.110392078	0.865220893	-0.197420651	0.235316293	1.01912847	0.820845271	1.265308914
GCST90199969	ebi-a-GCST011075	sCOVID-19	1-oleoyl-GPG (18:1) levels	Weighted median	25	-0.000826724	0.078807345	0.991629986	-0.15528912	0.153635671	0.999173617	0.856167606	1.166065978
GCST90199969	ebi-a-GCST011075	sCOVID-19	1-oleoyl-GPG (18:1) levels	Inverse variance weighted	25	0.051374309	0.057926483	0.375139142	-0.062161598	0.164910217	1.052716861	0.939731016	1.179287234
GCST90199969	ebi-a-GCST011075	sCOVID-19	1-oleoyl-GPG (18:1) levels	Simple mode	25	0.213961846	0.150163583	0.167073344	-0.080358777	0.508282468	1.238575397	0.922785213	1.662433459
GCST90199969	ebi-a-GCST011075	sCOVID-19	1-oleoyl-GPG (18:1) levels	Weighted mode	25	0.015575424	0.078341191	0.84408191	-0.137973309	0.169124158	1.015697353	0.871121942	1.184267166
GCST90199970	ebi-a-GCST011075	sCOVID-19	Octadecenedioylcarnitine (C18:1-DC) levels	MR Egger	16	-0.049829723	0.088794371	0.583545538	-0.22386669	0.124207244	0.951391411	0.799421698	1.132250498
GCST90199970	ebi-a-GCST011075	sCOVID-19	Octadecenedioylcarnitine (C18:1-DC) levels	Weighted median	16	0.000304113	0.061045733	0.996025172	-0.119345524	0.11995375	1.00030416	0.887501095	1.127444707
GCST90199970	ebi-a-GCST011075	sCOVID-19	Octadecenedioylcarnitine (C18:1-DC) levels	Inverse variance weighted	16	0.001929529	0.057933393	0.973430573	-0.111619921	0.11547898	1.001931392	0.894384129	1.122410921
GCST90199970	ebi-a-GCST011075	sCOVID-19	Octadecenedioylcarnitine (C18:1-DC) levels	Simple mode	16	0.084165662	0.153772648	0.592197445	-0.217228728	0.385560052	1.087809087	0.80474588	1.470437612
GCST90199970	ebi-a-GCST011075	sCOVID-19	Octadecenedioylcarnitine (C18:1-DC) levels	Weighted mode	16	-7.22E-05	0.060509643	0.999063279	-0.118671133	0.118526669	0.999927771	0.88809982	1.125836899
GCST90199971	ebi-a-GCST011075	sCOVID-19	3-methylglutarylcarnitine (2) levels	MR Egger	30	-0.024076407	0.092224099	0.795953665	-0.204835641	0.156682827	0.976211118	0.814781222	1.169624582
GCST90199971	ebi-a-GCST011075	sCOVID-19	3-methylglutarylcarnitine (2) levels	Weighted median	30	-0.024863847	0.064893792	0.701610942	-0.152055679	0.102327985	0.975442713	0.858940455	1.107746736
GCST90199971	ebi-a-GCST011075	sCOVID-19	3-methylglutarylcarnitine (2) levels	Inverse variance weighted	30	-0.022174852	0.047427333	0.640103376	-0.115132425	0.070782721	0.978069203	0.891248113	1.073347985
GCST90199971	ebi-a-GCST011075	sCOVID-19	3-methylglutarylcarnitine (2) levels	Simple mode	30	-0.220723819	0.123943104	0.085416156	-0.463652302	0.022204665	0.80193813	0.628982212	1.022453023
GCST90199971	ebi-a-GCST011075	sCOVID-19	3-methylglutarylcarnitine (2) levels	Weighted mode	30	-0.030615357	0.060905064	0.618990075	-0.149989281	0.088758568	0.969848547	0.860717202	1.092816784
GCST90199972	ebi-a-GCST011075	sCOVID-19	Sphingomyelin (d18:1/24:1, d18:2/24:0) levels	Inverse variance weighted	2	-0.374600971	0.295027774	0.204186432	-0.952855409	0.203653466	0.687563582	0.385638295	1.225873274
GCST90199973	ebi-a-GCST011075	sCOVID-19	Methyl glucopyranoside (alpha + beta) levels	MR Egger	26	-0.094104439	0.094798904	0.330772203	-0.279910291	0.091701412	0.910187698	0.755851545	1.09603751
GCST90199973	ebi-a-GCST011075	sCOVID-19	Methyl glucopyranoside (alpha + beta) levels	Weighted median	26	-0.061194395	0.079720696	0.442718986	-0.217446959	0.09505817	0.940640367	0.804570279	1.099722824
GCST90199973	ebi-a-GCST011075	sCOVID-19	Methyl glucopyranoside (alpha + beta) levels	Inverse variance weighted	26	-0.015907113	0.059185153	0.788107735	-0.131910013	0.100095788	0.984218737	0.876419858	1.105276785
GCST90199973	ebi-a-GCST011075	sCOVID-19	Methyl glucopyranoside (alpha + beta) levels	Simple mode	26	0.095690266	0.180991808	0.601676757	-0.259053676	0.450434209	1.100418175	0.771781595	1.568993309
GCST90199973	ebi-a-GCST011075	sCOVID-19	Methyl glucopyranoside (alpha + beta) levels	Weighted mode	26	-0.058719367	0.083909907	0.490519052	-0.223182784	0.105744051	0.942971361	0.799968614	1.111537343
GCST90199974	ebi-a-GCST011075	sCOVID-19	9-hydroxystearate levels	MR Egger	25	-0.154054287	0.289506391	0.599740934	-0.721486813	0.41337824	0.857225484	0.486029084	1.511916785
GCST90199974	ebi-a-GCST011075	sCOVID-19	9-hydroxystearate levels	Weighted median	25	-0.084452153	0.1258403	0.502153146	-0.331099142	0.162194836	0.919015627	0.718133969	1.176089363
GCST90199974	ebi-a-GCST011075	sCOVID-19	9-hydroxystearate levels	Inverse variance weighted	25	-0.111278303	0.097015863	0.2513769	-0.301429393	0.078872788	0.89468972	0.739760057	1.082066662
GCST90199974	ebi-a-GCST011075	sCOVID-19	9-hydroxystearate levels	Simple mode	25	0.09069451	0.28580387	0.753736484	-0.469481076	0.650870096	1.094934462	0.625326681	1.917208259
GCST90199974	ebi-a-GCST011075	sCOVID-19	9-hydroxystearate levels	Weighted mode	25	0.045492849	0.263874702	0.864566146	-0.471701567	0.562687265	1.04654352	0.623939689	1.755383348
GCST90199975	ebi-a-GCST011075	sCOVID-19	Sphingomyelin (d18:2/14:0, d18:1/14:1) levels	MR Egger	6	-0.059120168	0.427615644	0.896719316	-0.897246829	0.779006494	0.942593493	0.407690558	2.179306035
GCST90199975	ebi-a-GCST011075	sCOVID-19	Sphingomyelin (d18:2/14:0, d18:1/14:1) levels	Weighted median	6	0.019874265	0.224719096	0.929526588	-0.420575163	0.460323693	1.020073073	0.656669019	1.584586822
GCST90199975	ebi-a-GCST011075	sCOVID-19	Sphingomyelin (d18:2/14:0, d18:1/14:1) levels	Inverse variance weighted	6	0.073854268	0.181183532	0.68355172	-0.281265454	0.42897399	1.076649892	0.754827937	1.535681091
GCST90199975	ebi-a-GCST011075	sCOVID-19	Sphingomyelin (d18:2/14:0, d18:1/14:1) levels	Simple mode	6	0.342049806	0.3771951	0.406079311	-0.39725259	1.081352202	1.407830414	0.672164222	2.948664045
GCST90199975	ebi-a-GCST011075	sCOVID-19	Sphingomyelin (d18:2/14:0, d18:1/14:1) levels	Weighted mode	6	-0.038517246	0.276305295	0.894574285	-0.580075625	0.503041133	0.96221511	0.559856026	1.653742883
GCST90199976	ebi-a-GCST011075	sCOVID-19	1-dihomo-linolenylglycerol (20:3) levels	MR Egger	22	0.03972658	0.230430712	0.864854618	-0.411917615	0.491370775	1.040526234	0.662378844	1.634555292
GCST90199976	ebi-a-GCST011075	sCOVID-19	1-dihomo-linolenylglycerol (20:3) levels	Weighted median	22	0.072762567	0.106781659	0.495609275	-0.136529485	0.282054619	1.075475153	0.872380597	1.325851135
GCST90199976	ebi-a-GCST011075	sCOVID-19	1-dihomo-linolenylglycerol (20:3) levels	Inverse variance weighted	22	0.129454795	0.078996355	0.101266605	-0.02537806	0.28428765	1.138207658	0.974941256	1.32881511
GCST90199976	ebi-a-GCST011075	sCOVID-19	1-dihomo-linolenylglycerol (20:3) levels	Simple mode	22	0.022940915	0.205960648	0.912368847	-0.380741956	0.426623786	1.023206082	0.683354202	1.532076165
GCST90199976	ebi-a-GCST011075	sCOVID-19	1-dihomo-linolenylglycerol (20:3) levels	Weighted mode	22	0.044726334	0.176868003	0.802820068	-0.301934952	0.391387621	1.045741637	0.739386159	1.479031706
GCST90199977	ebi-a-GCST011075	sCOVID-19	4-hydroxychlorothalonil levels	MR Egger	23	0.144331146	0.09917286	0.16035952	-0.050047659	0.338709951	1.155266607	0.951184091	1.403136308
GCST90199977	ebi-a-GCST011075	sCOVID-19	4-hydroxychlorothalonil levels	Weighted median	23	0.167155906	0.077058515	0.030066937	0.016121216	0.318190596	1.181938522	1.016251864	1.374638237
GCST90199977	ebi-a-GCST011075	sCOVID-19	4-hydroxychlorothalonil levels	Inverse variance weighted	23	0.137005395	0.061018159	0.02474749	0.017409803	0.256600988	1.146834336	1.017562237	1.292529289
GCST90199977	ebi-a-GCST011075	sCOVID-19	4-hydroxychlorothalonil levels	Simple mode	23	-0.090727795	0.187362653	0.63300391	-0.457958594	0.276503005	0.913266273	0.632573668	1.318510914
GCST90199977	ebi-a-GCST011075	sCOVID-19	4-hydroxychlorothalonil levels	Weighted mode	23	0.177011529	0.081846637	0.041701312	0.01659212	0.337430937	1.193644854	1.016730534	1.401342824
GCST90199978	ebi-a-GCST011075	sCOVID-19	Vanillactate levels	Inverse variance weighted	2	0.07606663	0.24683738	0.757956818	-0.407734635	0.559867895	1.079034468	0.665155364	1.750441243
GCST90199979	ebi-a-GCST011075	sCOVID-19	Carnitine C14:1 levels	MR Egger	32	0.040895341	0.189394402	0.8305062	-0.330317688	0.412108369	1.041743072	0.718695377	1.509998065
GCST90199979	ebi-a-GCST011075	sCOVID-19	Carnitine C14:1 levels	Weighted median	32	-0.116727207	0.114528242	0.308107933	-0.341202561	0.107748148	0.889827899	0.71091489	1.113767205
GCST90199979	ebi-a-GCST011075	sCOVID-19	Carnitine C14:1 levels	Inverse variance weighted	32	-0.063190119	0.079201666	0.424964357	-0.218425386	0.092045147	0.938764979	0.803783451	1.09641432
GCST90199979	ebi-a-GCST011075	sCOVID-19	Carnitine C14:1 levels	Simple mode	32	-0.331590681	0.218614146	0.139453334	-0.760074408	0.096893046	0.717781064	0.46763163	1.101742532
GCST90199979	ebi-a-GCST011075	sCOVID-19	Carnitine C14:1 levels	Weighted mode	32	-0.297568925	0.217218397	0.180557277	-0.723316983	0.128179133	0.742621396	0.485140382	1.136756615
GCST90199980	ebi-a-GCST011075	sCOVID-19	N-formylphenylalanine levels	MR Egger	33	-0.077582115	0.236936192	0.745537014	-0.541977052	0.386812821	0.925351036	0.581597267	1.472280886
GCST90199980	ebi-a-GCST011075	sCOVID-19	N-formylphenylalanine levels	Weighted median	33	-0.174179866	0.110378005	0.114558586	-0.390520755	0.042161023	0.84014577	0.676704385	1.043062422
GCST90199980	ebi-a-GCST011075	sCOVID-19	N-formylphenylalanine levels	Inverse variance weighted	33	-0.12866247	0.094827106	0.174841238	-0.314523597	0.057198657	0.879270696	0.730136631	1.058866141
GCST90199980	ebi-a-GCST011075	sCOVID-19	N-formylphenylalanine levels	Simple mode	33	-0.486840179	0.260045138	0.07035122	-0.99652865	0.022848292	0.614565246	0.369158699	1.023111313
GCST90199980	ebi-a-GCST011075	sCOVID-19	N-formylphenylalanine levels	Weighted mode	33	-0.403723185	0.242429206	0.105610239	-0.878884429	0.071438059	0.667828961	0.41524589	1.074051621
GCST90199981	ebi-a-GCST011075	sCOVID-19	2-acetamidophenol sulfate levels	MR Egger	24	-0.038547455	0.160087525	0.811947784	-0.352319005	0.275224095	0.962186043	0.703055808	1.316825735
GCST90199981	ebi-a-GCST011075	sCOVID-19	2-acetamidophenol sulfate levels	Weighted median	24	0.02878563	0.109649958	0.792918294	-0.186128287	0.243699548	1.029203941	0.830167088	1.275960908
GCST90199981	ebi-a-GCST011075	sCOVID-19	2-acetamidophenol sulfate levels	Inverse variance weighted	24	0.034705503	0.080036618	0.664564182	-0.122166268	0.191577274	1.035314767	0.885001209	1.211158421
GCST90199981	ebi-a-GCST011075	sCOVID-19	2-acetamidophenol sulfate levels	Simple mode	24	0.081677103	0.211830073	0.703352104	-0.333509841	0.496864046	1.085105376	0.716404849	1.643559055
GCST90199981	ebi-a-GCST011075	sCOVID-19	2-acetamidophenol sulfate levels	Weighted mode	24	0.064278439	0.191646001	0.740361989	-0.311347722	0.439904601	1.066389282	0.732459139	1.552559099
GCST90199982	ebi-a-GCST011075	sCOVID-19	4-vinylguaiacol sulfate levels	MR Egger	20	0.020001144	0.254237041	0.938162107	-0.478303456	0.518305745	1.020202507	0.619834076	1.679180278
GCST90199982	ebi-a-GCST011075	sCOVID-19	4-vinylguaiacol sulfate levels	Weighted median	20	-0.038391566	0.131242008	0.769885266	-0.295625902	0.218842771	0.962336049	0.74406573	1.244635568
GCST90199982	ebi-a-GCST011075	sCOVID-19	4-vinylguaiacol sulfate levels	Inverse variance weighted	20	-0.012803058	0.108693628	0.906233793	-0.225842569	0.200236452	0.987278552	0.797843697	1.221691596
GCST90199982	ebi-a-GCST011075	sCOVID-19	4-vinylguaiacol sulfate levels	Simple mode	20	-0.132231838	0.229208459	0.570775466	-0.581480419	0.317016742	0.876137849	0.559070096	1.373025559
GCST90199982	ebi-a-GCST011075	sCOVID-19	4-vinylguaiacol sulfate levels	Weighted mode	20	-0.079198727	0.225227413	0.728978713	-0.520644457	0.362247003	0.923856311	0.594137528	1.436553731
GCST90199983	ebi-a-GCST011075	sCOVID-19	5alpha-androstan-3alpha,17beta-diol monosulfate (2) levels	MR Egger	34	0.528805472	0.164046862	0.002911386	0.207273624	0.850337321	1.696904098	1.23031917	2.340436197
GCST90199983	ebi-a-GCST011075	sCOVID-19	5alpha-androstan-3alpha,17beta-diol monosulfate (2) levels	Weighted median	34	0.18649629	0.112675573	0.097891709	-0.034347834	0.407340413	1.205020151	0.966235357	1.502815597
GCST90199983	ebi-a-GCST011075	sCOVID-19	5alpha-androstan-3alpha,17beta-diol monosulfate (2) levels	Inverse variance weighted	34	0.181612405	0.080115791	0.023397924	0.024585454	0.338639356	1.19914932	1.024890168	1.403037258
GCST90199983	ebi-a-GCST011075	sCOVID-19	5alpha-androstan-3alpha,17beta-diol monosulfate (2) levels	Simple mode	34	0.165649317	0.212316104	0.44083288	-0.250490247	0.58178888	1.180159167	0.778419072	1.789236299
GCST90199983	ebi-a-GCST011075	sCOVID-19	5alpha-androstan-3alpha,17beta-diol monosulfate (2) levels	Weighted mode	34	0.241159504	0.149380717	0.115964468	-0.051626701	0.533945709	1.272724023	0.949683316	1.705649043
GCST90199985	ebi-a-GCST011075	sCOVID-19	Methyl-4-hydroxybenzoate sulfate levels	MR Egger	20	0.400395654	0.215908882	0.080130542	-0.022785755	0.823577063	1.49241506	0.977471879	2.278636101
GCST90199985	ebi-a-GCST011075	sCOVID-19	Methyl-4-hydroxybenzoate sulfate levels	Weighted median	20	0.129873414	0.134440945	0.334031298	-0.133630838	0.393377666	1.138684233	0.87491299	1.481977977
GCST90199985	ebi-a-GCST011075	sCOVID-19	Methyl-4-hydroxybenzoate sulfate levels	Inverse variance weighted	20	0.086511829	0.097607636	0.375443848	-0.104799137	0.277822796	1.090364266	0.900505383	1.320252222
GCST90199985	ebi-a-GCST011075	sCOVID-19	Methyl-4-hydroxybenzoate sulfate levels	Simple mode	20	0.266049552	0.246819442	0.294568809	-0.217716555	0.749815659	1.304799713	0.804353399	2.116609803
GCST90199985	ebi-a-GCST011075	sCOVID-19	Methyl-4-hydroxybenzoate sulfate levels	Weighted mode	20	0.277473667	0.268877798	0.315044459	-0.249526817	0.80447415	1.319791364	0.779169386	2.235520641
GCST90199986	ebi-a-GCST011075	sCOVID-19	Eugenol sulfate levels	MR Egger	21	0.138287823	0.214520723	0.526870237	-0.282172795	0.55874844	1.148306011	0.754143361	1.748482799
GCST90199986	ebi-a-GCST011075	sCOVID-19	Eugenol sulfate levels	Weighted median	21	-0.050430849	0.11117235	0.650096869	-0.268328656	0.167466958	0.950819677	0.764656431	1.182306224
GCST90199986	ebi-a-GCST011075	sCOVID-19	Eugenol sulfate levels	Inverse variance weighted	21	-0.01012249	0.085156509	0.905378951	-0.177029247	0.156784268	0.98992857	0.837755283	1.169743235
GCST90199986	ebi-a-GCST011075	sCOVID-19	Eugenol sulfate levels	Simple mode	21	-0.024252434	0.217733388	0.912420595	-0.451009874	0.402505006	0.976039293	0.636984553	1.495566413
GCST90199986	ebi-a-GCST011075	sCOVID-19	Eugenol sulfate levels	Weighted mode	21	-0.032574539	0.193212242	0.867808902	-0.411270534	0.346121455	0.967950297	0.662807596	1.413574291
GCST90199987	ebi-a-GCST011075	sCOVID-19	2-methoxyresorcinol sulfate levels	MR Egger	24	-0.243560129	0.17977503	0.189229994	-0.595919188	0.10879893	0.783832344	0.551055809	1.114938147
GCST90199987	ebi-a-GCST011075	sCOVID-19	2-methoxyresorcinol sulfate levels	Weighted median	24	-0.008262673	0.103275357	0.936232295	-0.210682372	0.194157026	0.991771369	0.810031315	1.214286943
GCST90199987	ebi-a-GCST011075	sCOVID-19	2-methoxyresorcinol sulfate levels	Inverse variance weighted	24	-0.090094346	0.074768393	0.228211394	-0.236640396	0.056451704	0.913844964	0.789275064	1.058075512
GCST90199987	ebi-a-GCST011075	sCOVID-19	2-methoxyresorcinol sulfate levels	Simple mode	24	-0.023380495	0.20422931	0.909849579	-0.423669943	0.376908953	0.976890711	0.654639915	1.457771578
GCST90199987	ebi-a-GCST011075	sCOVID-19	2-methoxyresorcinol sulfate levels	Weighted mode	24	0.023454687	0.185720738	0.900599826	-0.340557959	0.387467333	1.023731911	0.711373295	1.473244826
GCST90199989	ebi-a-GCST011075	sCOVID-19	4-methylguaiacol sulfate levels	MR Egger	14	-0.230937036	0.282991329	0.430369127	-0.78560004	0.323725968	0.793789445	0.455846094	1.38226847
GCST90199989	ebi-a-GCST011075	sCOVID-19	4-methylguaiacol sulfate levels	Weighted median	14	-0.208187828	0.142769352	0.144782415	-0.488015757	0.071640102	0.812054496	0.613843201	1.074268647
GCST90199989	ebi-a-GCST011075	sCOVID-19	4-methylguaiacol sulfate levels	Inverse variance weighted	14	-0.202511068	0.10207154	0.047254603	-0.402571286	-0.00245085	0.816677444	0.668598676	0.997552151
GCST90199989	ebi-a-GCST011075	sCOVID-19	4-methylguaiacol sulfate levels	Simple mode	14	-0.223331929	0.225878201	0.34084301	-0.666053202	0.219389345	0.799849312	0.513732179	1.24531604
GCST90199989	ebi-a-GCST011075	sCOVID-19	4-methylguaiacol sulfate levels	Weighted mode	14	-0.214449959	0.249890679	0.406340456	-0.70423569	0.275335772	0.806985193	0.494486371	1.316972803
GCST90199990	ebi-a-GCST011075	sCOVID-19	3-hydroxypyridine sulfate levels	MR Egger	22	0.012524154	0.219510524	0.955067628	-0.417716472	0.44276478	1.01260291	0.658548919	1.557006052
GCST90199990	ebi-a-GCST011075	sCOVID-19	3-hydroxypyridine sulfate levels	Weighted median	22	0.109181473	0.124461438	0.380360999	-0.134762944	0.353125891	1.115364741	0.873923055	1.423510339
GCST90199990	ebi-a-GCST011075	sCOVID-19	3-hydroxypyridine sulfate levels	Inverse variance weighted	22	0.141589638	0.092106332	0.124234283	-0.038938773	0.32211805	1.152103772	0.961809596	1.38004768
GCST90199990	ebi-a-GCST011075	sCOVID-19	3-hydroxypyridine sulfate levels	Simple mode	22	0.124919261	0.201621387	0.54220318	-0.270258658	0.52009718	1.133056968	0.763182066	1.682191118
GCST90199990	ebi-a-GCST011075	sCOVID-19	3-hydroxypyridine sulfate levels	Weighted mode	22	0.085866088	0.1947932	0.663857712	-0.295928584	0.46766076	1.0896604	0.743840548	1.596255797
GCST90199991	ebi-a-GCST011075	sCOVID-19	Arabonate/xylonate levels	MR Egger	25	0.131562239	0.241881315	0.591735831	-0.342525138	0.605649616	1.140608896	0.709975272	1.832442206
GCST90199991	ebi-a-GCST011075	sCOVID-19	Arabonate/xylonate levels	Weighted median	25	-0.071666158	0.136777206	0.600304463	-0.339749481	0.196417165	0.930841598	0.711948657	1.217034503
GCST90199991	ebi-a-GCST011075	sCOVID-19	Arabonate/xylonate levels	Inverse variance weighted	25	0.030444745	0.098545362	0.757366078	-0.162704164	0.223593654	1.030912926	0.849842566	1.250562755
GCST90199991	ebi-a-GCST011075	sCOVID-19	Arabonate/xylonate levels	Simple mode	25	0.276074286	0.290338035	0.351147746	-0.292988263	0.845136835	1.317945765	0.746030897	2.328296386
GCST90199991	ebi-a-GCST011075	sCOVID-19	Arabonate/xylonate levels	Weighted mode	25	-0.09226102	0.214998653	0.671660791	-0.513658379	0.329136339	0.911867103	0.598302752	1.389767323
GCST90199992	ebi-a-GCST011075	sCOVID-19	Octadecanedioylcarnitine (C18-DC) levels	MR Egger	25	0.027856212	0.086947441	0.751572919	-0.142560772	0.198273197	1.028247825	0.867134855	1.219295456
GCST90199992	ebi-a-GCST011075	sCOVID-19	Octadecanedioylcarnitine (C18-DC) levels	Weighted median	25	0.001295932	0.064314127	0.983923682	-0.124759756	0.127351621	1.001296772	0.882708943	1.135816324
GCST90199992	ebi-a-GCST011075	sCOVID-19	Octadecanedioylcarnitine (C18-DC) levels	Inverse variance weighted	25	0.002995949	0.051615081	0.953713525	-0.098169609	0.104161508	1.003000442	0.906495141	1.109779678
GCST90199992	ebi-a-GCST011075	sCOVID-19	Octadecanedioylcarnitine (C18-DC) levels	Simple mode	25	0.036482333	0.125974577	0.774608858	-0.210427838	0.283392504	1.03715598	0.810237521	1.327626158
GCST90199992	ebi-a-GCST011075	sCOVID-19	Octadecanedioylcarnitine (C18-DC) levels	Weighted mode	25	0.009370023	0.061156165	0.879509911	-0.11049606	0.129236107	1.009414059	0.895389858	1.137958772
GCST90199993	ebi-a-GCST011075	sCOVID-19	Phenylacetylcarnitine levels	Inverse variance weighted	2	-0.212973139	0.130150945	0.101765328	-0.468068991	0.042122713	0.808177846	0.62621032	1.043022463
GCST90199994	ebi-a-GCST011075	sCOVID-19	Ethylparaben sulfate levels	MR Egger	17	0.123414588	0.221108645	0.584968923	-0.309958357	0.556787533	1.13135337	0.7334775	1.745057547
GCST90199994	ebi-a-GCST011075	sCOVID-19	Ethylparaben sulfate levels	Weighted median	17	0.031386372	0.137580848	0.819544878	-0.23827209	0.301044834	1.031884118	0.787988258	1.351269922
GCST90199994	ebi-a-GCST011075	sCOVID-19	Ethylparaben sulfate levels	Inverse variance weighted	17	0.110155348	0.098230494	0.262119057	-0.08237642	0.302687115	1.116451495	0.920925239	1.353490911
GCST90199994	ebi-a-GCST011075	sCOVID-19	Ethylparaben sulfate levels	Simple mode	17	0.008362965	0.207457301	0.968343331	-0.398253344	0.414979274	1.008398032	0.671491888	1.514339355
GCST90199994	ebi-a-GCST011075	sCOVID-19	Ethylparaben sulfate levels	Weighted mode	17	0.025343514	0.175458719	0.886955626	-0.318555575	0.369242602	1.025667391	0.727198663	1.446638519
GCST90199995	ebi-a-GCST011075	sCOVID-19	Sphingomyelin (d18:1/20:2, d18:2/20:1, d16:1/22:2) levels	MR Egger	3	0.698323813	0.493734363	0.391793039	-0.269395539	1.666043165	2.010380109	0.763841067	5.291189955
GCST90199995	ebi-a-GCST011075	sCOVID-19	Sphingomyelin (d18:1/20:2, d18:2/20:1, d16:1/22:2) levels	Weighted median	3	0.292302926	0.177456022	0.099519993	-0.055510877	0.640116729	1.339508728	0.946001734	1.896702266
GCST90199995	ebi-a-GCST011075	sCOVID-19	Sphingomyelin (d18:1/20:2, d18:2/20:1, d16:1/22:2) levels	Inverse variance weighted	3	0.262549829	0.156599334	0.093626493	-0.044384866	0.569484524	1.300241256	0.956585729	1.767355787
GCST90199995	ebi-a-GCST011075	sCOVID-19	Sphingomyelin (d18:1/20:2, d18:2/20:1, d16:1/22:2) levels	Simple mode	3	0.266283549	0.247258648	0.394153541	-0.2183434	0.750910498	1.305105067	0.803849352	2.118928418
GCST90199995	ebi-a-GCST011075	sCOVID-19	Sphingomyelin (d18:1/20:2, d18:2/20:1, d16:1/22:2) levels	Weighted mode	3	0.334909451	0.207715601	0.248211956	-0.072213128	0.742032029	1.397813808	0.930332594	2.100198847
GCST90199996	ebi-a-GCST011075	sCOVID-19	Sphingomyelin (d18:1/20:1, d18:2/20:0) levels	MR Egger	4	0.145050597	0.770303418	0.868014381	-1.364744103	1.654845296	1.156098064	0.255446036	5.232270408
GCST90199996	ebi-a-GCST011075	sCOVID-19	Sphingomyelin (d18:1/20:1, d18:2/20:0) levels	Weighted median	4	0.142211881	0.155169435	0.35940777	-0.161920212	0.446343975	1.152820884	0.850509062	1.562588865
GCST90199996	ebi-a-GCST011075	sCOVID-19	Sphingomyelin (d18:1/20:1, d18:2/20:0) levels	Inverse variance weighted	4	0.07176273	0.203065795	0.723791249	-0.326246227	0.469771688	1.074400391	0.721627481	1.599628937
GCST90199996	ebi-a-GCST011075	sCOVID-19	Sphingomyelin (d18:1/20:1, d18:2/20:0) levels	Simple mode	4	0.133775711	0.337674988	0.718477116	-0.528067267	0.795618688	1.143136397	0.589743686	2.215811468
GCST90199996	ebi-a-GCST011075	sCOVID-19	Sphingomyelin (d18:1/20:1, d18:2/20:0) levels	Weighted mode	4	0.17410423	0.149770839	0.329115032	-0.119446616	0.467655075	1.190179611	0.88741138	1.596246722
GCST90199997	ebi-a-GCST011075	sCOVID-19	Behenoyl sphingomyelin (d18:1/22:0) levels	MR Egger	19	0.492262833	0.242253985	0.058082436	0.017445022	0.967080644	1.636014061	1.017598075	2.630254591
GCST90199997	ebi-a-GCST011075	sCOVID-19	Behenoyl sphingomyelin (d18:1/22:0) levels	Weighted median	19	0.023813544	0.141922304	0.866746267	-0.254354171	0.301981259	1.024099351	0.775417123	1.352535879
GCST90199997	ebi-a-GCST011075	sCOVID-19	Behenoyl sphingomyelin (d18:1/22:0) levels	Inverse variance weighted	19	0.019260374	0.105839329	0.855600405	-0.188184712	0.226705459	1.019447051	0.828461667	1.254460324
GCST90199997	ebi-a-GCST011075	sCOVID-19	Behenoyl sphingomyelin (d18:1/22:0) levels	Simple mode	19	0.237296696	0.229280364	0.314391525	-0.212092817	0.68668621	1.267817219	0.808889615	1.987119713
GCST90199997	ebi-a-GCST011075	sCOVID-19	Behenoyl sphingomyelin (d18:1/22:0) levels	Weighted mode	19	0.142862907	0.229192989	0.54088621	-0.306355351	0.592081165	1.153571644	0.73612499	1.807746723
GCST90199998	ebi-a-GCST011075	sCOVID-19	Propyl 4-hydroxybenzoate sulfate levels	MR Egger	27	-0.283165116	0.236192988	0.241818627	-0.746103373	0.179773141	0.75339538	0.47421078	1.196945795
GCST90199998	ebi-a-GCST011075	sCOVID-19	Propyl 4-hydroxybenzoate sulfate levels	Weighted median	27	0.203789126	0.125740374	0.105079089	-0.042662006	0.450240259	1.226039586	0.958235213	1.568689031
GCST90199998	ebi-a-GCST011075	sCOVID-19	Propyl 4-hydroxybenzoate sulfate levels	Inverse variance weighted	27	0.109694779	0.099183902	0.26873794	-0.084705669	0.304095227	1.115937411	0.91878267	1.35539812
GCST90199998	ebi-a-GCST011075	sCOVID-19	Propyl 4-hydroxybenzoate sulfate levels	Simple mode	27	0.329008284	0.234267323	0.172029729	-0.130155668	0.788172237	1.389589367	0.87795875	2.199372817
GCST90199998	ebi-a-GCST011075	sCOVID-19	Propyl 4-hydroxybenzoate sulfate levels	Weighted mode	27	0.310134096	0.208601562	0.149113524	-0.098724965	0.718993157	1.363607956	0.905991853	2.052365759
GCST90199999	ebi-a-GCST011075	sCOVID-19	4-methoxyphenol sulfate levels	MR Egger	19	0.340756041	0.30138133	0.273903184	-0.249951367	0.931463448	1.40601019	0.77883866	2.538221016
GCST90199999	ebi-a-GCST011075	sCOVID-19	4-methoxyphenol sulfate levels	Weighted median	19	-0.110046294	0.154298171	0.475718641	-0.412470709	0.19237812	0.895792664	0.662012587	1.212128761
GCST90199999	ebi-a-GCST011075	sCOVID-19	4-methoxyphenol sulfate levels	Inverse variance weighted	19	-0.092946674	0.123233133	0.450708456	-0.334483615	0.148590267	0.911242092	0.715707572	1.16019752
GCST90199999	ebi-a-GCST011075	sCOVID-19	4-methoxyphenol sulfate levels	Simple mode	19	-0.184484065	0.284024774	0.524195471	-0.741172621	0.372204491	0.831533191	0.47655477	1.450929654
GCST90199999	ebi-a-GCST011075	sCOVID-19	4-methoxyphenol sulfate levels	Weighted mode	19	-0.177461499	0.276973714	0.529780502	-0.720329977	0.36540698	0.83739324	0.486591665	1.441100388
GCST90200001	ebi-a-GCST011075	sCOVID-19	Sphingomyelin (d18:1/20:0, d16:1/22:0) levels	MR Egger	7	0.557981855	0.390286603	0.212200036	-0.206979888	1.322943597	1.747142951	0.813036002	3.754456736
GCST90200001	ebi-a-GCST011075	sCOVID-19	Sphingomyelin (d18:1/20:0, d16:1/22:0) levels	Weighted median	7	0.206578729	0.090643707	0.022665937	0.028917063	0.384240395	1.229464525	1.02933922	1.468498419
GCST90200001	ebi-a-GCST011075	sCOVID-19	Sphingomyelin (d18:1/20:0, d16:1/22:0) levels	Inverse variance weighted	7	0.133863885	0.085694581	0.118263386	-0.034097493	0.301825263	1.143237198	0.966477276	1.352324905
GCST90200001	ebi-a-GCST011075	sCOVID-19	Sphingomyelin (d18:1/20:0, d16:1/22:0) levels	Simple mode	7	0.219151049	0.130639554	0.144450762	-0.036902476	0.475204574	1.245019322	0.963770122	1.608343189
GCST90200001	ebi-a-GCST011075	sCOVID-19	Sphingomyelin (d18:1/20:0, d16:1/22:0) levels	Weighted mode	7	0.210493728	0.098878845	0.077336968	0.016691193	0.404296263	1.234287312	1.016831269	1.498247757
GCST90200002	ebi-a-GCST011075	sCOVID-19	6-hydroxyindole sulfate levels	MR Egger	17	0.38422356	0.227251111	0.111552744	-0.061188617	0.829635738	1.468473697	0.940645801	2.292483523
GCST90200002	ebi-a-GCST011075	sCOVID-19	6-hydroxyindole sulfate levels	Weighted median	17	0.150989884	0.143893854	0.294033469	-0.131042069	0.433021837	1.162984893	0.877180871	1.54190989
GCST90200002	ebi-a-GCST011075	sCOVID-19	6-hydroxyindole sulfate levels	Inverse variance weighted	17	0.149054013	0.102914075	0.147523502	-0.052657574	0.350765599	1.160735682	0.948704818	1.420154401
GCST90200002	ebi-a-GCST011075	sCOVID-19	6-hydroxyindole sulfate levels	Simple mode	17	0.187619602	0.253434958	0.469838863	-0.309112916	0.68435212	1.206374526	0.734097874	1.982487005
GCST90200002	ebi-a-GCST011075	sCOVID-19	6-hydroxyindole sulfate levels	Weighted mode	17	0.198145487	0.237382742	0.416171365	-0.267124687	0.663415661	1.219139749	0.765577608	1.941412227
GCST90200003	ebi-a-GCST011075	sCOVID-19	P-cresol glucuronide levels	MR Egger	23	-0.124396841	0.263661579	0.641931346	-0.641173535	0.392379853	0.883029349	0.526673991	1.480499978
GCST90200003	ebi-a-GCST011075	sCOVID-19	P-cresol glucuronide levels	Weighted median	23	0.001264229	0.137134779	0.9926445	-0.267519937	0.270048395	1.001265029	0.765275073	1.310027849
GCST90200003	ebi-a-GCST011075	sCOVID-19	P-cresol glucuronide levels	Inverse variance weighted	23	0.116057802	0.10861121	0.285267118	-0.096820169	0.328935774	1.123060786	0.907719227	1.389488611
GCST90200003	ebi-a-GCST011075	sCOVID-19	P-cresol glucuronide levels	Simple mode	23	-0.09669582	0.319748095	0.765178282	-0.723402086	0.530010445	0.907832108	0.485099097	1.698950055
GCST90200003	ebi-a-GCST011075	sCOVID-19	P-cresol glucuronide levels	Weighted mode	23	-0.141504051	0.233602007	0.550880758	-0.599363985	0.316355883	0.868051659	0.549160799	1.372118483
GCST90200004	ebi-a-GCST011075	sCOVID-19	N-carbamoylalanine levels	MR Egger	21	-0.366338394	0.232240419	0.131205623	-0.821529615	0.088852827	0.693268163	0.439758478	1.092919796
GCST90200004	ebi-a-GCST011075	sCOVID-19	N-carbamoylalanine levels	Weighted median	21	-0.106672817	0.130241078	0.412762872	-0.361945329	0.148599695	0.898819704	0.696320436	1.160208459
GCST90200004	ebi-a-GCST011075	sCOVID-19	N-carbamoylalanine levels	Inverse variance weighted	21	-0.12966891	0.09108008	0.154539054	-0.308185867	0.048848046	0.878386207	0.734778735	1.050060777
GCST90200004	ebi-a-GCST011075	sCOVID-19	N-carbamoylalanine levels	Simple mode	21	-0.072855371	0.243553162	0.767923009	-0.550219568	0.404508827	0.929735287	0.576823144	1.498566264
GCST90200004	ebi-a-GCST011075	sCOVID-19	N-carbamoylalanine levels	Weighted mode	21	-0.087881251	0.2414338	0.719679764	-0.561091498	0.385328997	0.915869629	0.57058593	1.470097899
GCST90200005	ebi-a-GCST011075	sCOVID-19	Citraconate/glutaconate levels	MR Egger	24	0.062409923	0.175862383	0.726059429	-0.282280347	0.407100194	1.064398577	0.754062256	1.502454635
GCST90200005	ebi-a-GCST011075	sCOVID-19	Citraconate/glutaconate levels	Weighted median	24	-0.012236011	0.124478043	0.921695228	-0.256212976	0.231740953	0.987838544	0.773977113	1.260793082
GCST90200005	ebi-a-GCST011075	sCOVID-19	Citraconate/glutaconate levels	Inverse variance weighted	24	0.009841943	0.086523768	0.909437216	-0.159744642	0.179428528	1.009890534	0.852361419	1.196533383
GCST90200005	ebi-a-GCST011075	sCOVID-19	Citraconate/glutaconate levels	Simple mode	24	-0.00868609	0.233113801	0.970598299	-0.465589141	0.44821696	0.991351525	0.627765154	1.565518314
GCST90200005	ebi-a-GCST011075	sCOVID-19	Citraconate/glutaconate levels	Weighted mode	24	-0.070160121	0.237422144	0.770257271	-0.535507522	0.39518728	0.932244536	0.585372125	1.484662213
GCST90200006	ebi-a-GCST011075	sCOVID-19	1,2,3-benzenetriol sulfate (2) levels	MR Egger	20	0.311903182	0.270579282	0.264102953	-0.21843221	0.842238574	1.366022431	0.803777965	2.321558145
GCST90200006	ebi-a-GCST011075	sCOVID-19	1,2,3-benzenetriol sulfate (2) levels	Weighted median	20	0.067122992	0.138636143	0.628267629	-0.204603848	0.338849832	1.069427001	0.814970104	1.403332594
GCST90200006	ebi-a-GCST011075	sCOVID-19	1,2,3-benzenetriol sulfate (2) levels	Inverse variance weighted	20	-0.037882071	0.105471741	0.719469435	-0.244606684	0.168842541	0.962826479	0.783012449	1.183933704
GCST90200006	ebi-a-GCST011075	sCOVID-19	1,2,3-benzenetriol sulfate (2) levels	Simple mode	20	0.121654138	0.244945257	0.625127373	-0.358438566	0.601746843	1.129363431	0.698766552	1.825304538
GCST90200006	ebi-a-GCST011075	sCOVID-19	1,2,3-benzenetriol sulfate (2) levels	Weighted mode	20	0.128017455	0.248534341	0.612431238	-0.359109853	0.615144762	1.136572841	0.698297637	1.84992438
GCST90200007	ebi-a-GCST011075	sCOVID-19	3-methoxycatechol sulfate (2) levels	MR Egger	22	-0.127483935	0.178578427	0.483548758	-0.477497651	0.222529781	0.880307558	0.620333743	1.249233023
GCST90200007	ebi-a-GCST011075	sCOVID-19	3-methoxycatechol sulfate (2) levels	Weighted median	22	-0.116455219	0.119523047	0.32989135	-0.350720391	0.117809954	0.890069954	0.704180621	1.125030283
GCST90200007	ebi-a-GCST011075	sCOVID-19	3-methoxycatechol sulfate (2) levels	Inverse variance weighted	22	-0.061625696	0.086644055	0.476928535	-0.231448044	0.108196653	0.940234755	0.793383915	1.114266848
GCST90200007	ebi-a-GCST011075	sCOVID-19	3-methoxycatechol sulfate (2) levels	Simple mode	22	-0.078291684	0.206230338	0.708030405	-0.482503147	0.325919779	0.924694669	0.617236423	1.385304234
GCST90200007	ebi-a-GCST011075	sCOVID-19	3-methoxycatechol sulfate (2) levels	Weighted mode	22	-0.120750499	0.188044393	0.527731804	-0.48931751	0.247816512	0.886255054	0.613044648	1.281224821
GCST90200008	ebi-a-GCST011075	sCOVID-19	C-glycosyltryptophan levels	MR Egger	32	0.356943955	0.223752609	0.121135985	-0.081611159	0.795499068	1.428955781	0.921630257	2.215546429
GCST90200008	ebi-a-GCST011075	sCOVID-19	C-glycosyltryptophan levels	Weighted median	32	-0.059812828	0.118642616	0.614160987	-0.292352354	0.172726698	0.941940822	0.746505455	1.18854123
GCST90200008	ebi-a-GCST011075	sCOVID-19	C-glycosyltryptophan levels	Inverse variance weighted	32	-0.04696816	0.090328175	0.603082797	-0.224011382	0.130075063	0.954117776	0.799306036	1.13891387
GCST90200008	ebi-a-GCST011075	sCOVID-19	C-glycosyltryptophan levels	Simple mode	32	-0.073553048	0.242678532	0.763847187	-0.549202969	0.402096874	0.929086859	0.57740984	1.494956148
GCST90200008	ebi-a-GCST011075	sCOVID-19	C-glycosyltryptophan levels	Weighted mode	32	-0.087951048	0.217232238	0.688352602	-0.513726235	0.337824138	0.915805706	0.598262155	1.401893942
GCST90200009	ebi-a-GCST011075	sCOVID-19	3-methoxycatechol sulfate (1) levels	MR Egger	21	0.167885714	0.1965388	0.40362986	-0.217330333	0.553101762	1.182801426	0.804664118	1.738637502
GCST90200009	ebi-a-GCST011075	sCOVID-19	3-methoxycatechol sulfate (1) levels	Weighted median	21	-0.007351753	0.121238055	0.951646723	-0.24497834	0.230274835	0.992675205	0.782721491	1.258945964
GCST90200009	ebi-a-GCST011075	sCOVID-19	3-methoxycatechol sulfate (1) levels	Inverse variance weighted	21	-0.087739077	0.08881731	0.323221167	-0.261821004	0.08634285	0.915999851	0.769648775	1.090180033
GCST90200009	ebi-a-GCST011075	sCOVID-19	3-methoxycatechol sulfate (1) levels	Simple mode	21	0.069656037	0.223936352	0.758979244	-0.369259212	0.508571287	1.072139342	0.691246208	1.662913671
GCST90200009	ebi-a-GCST011075	sCOVID-19	3-methoxycatechol sulfate (1) levels	Weighted mode	21	0.100995749	0.230133877	0.665469888	-0.350066651	0.552058149	1.106271939	0.704641123	1.736823984
GCST90200010	ebi-a-GCST011075	sCOVID-19	Sphingomyelin (d18:1/22:1, d18:2/22:0, d16:1/24:1) levels	MR Egger	9	0.336008975	0.292620642	0.28857712	-0.237527483	0.909545433	1.399351584	0.788575219	2.483193499
GCST90200010	ebi-a-GCST011075	sCOVID-19	Sphingomyelin (d18:1/22:1, d18:2/22:0, d16:1/24:1) levels	Weighted median	9	0.268638333	0.153676382	0.080450487	-0.032567375	0.569844041	1.308181929	0.967957231	1.767991295
GCST90200010	ebi-a-GCST011075	sCOVID-19	Sphingomyelin (d18:1/22:1, d18:2/22:0, d16:1/24:1) levels	Inverse variance weighted	9	0.055902026	0.109350752	0.609198716	-0.158425447	0.270229499	1.057494071	0.853486591	1.31026512
GCST90200010	ebi-a-GCST011075	sCOVID-19	Sphingomyelin (d18:1/22:1, d18:2/22:0, d16:1/24:1) levels	Simple mode	9	0.22008872	0.261929808	0.425161964	-0.293293704	0.733471143	1.246187287	0.745803063	2.082296024
GCST90200010	ebi-a-GCST011075	sCOVID-19	Sphingomyelin (d18:1/22:1, d18:2/22:0, d16:1/24:1) levels	Weighted mode	9	0.258099212	0.165494301	0.15748219	-0.066269617	0.582468041	1.294467239	0.935878501	1.790451891
GCST90200011	ebi-a-GCST011075	sCOVID-19	Arabitol/xylitol levels	MR Egger	24	-0.099372029	0.232131375	0.672750721	-0.554349524	0.355605465	0.905405808	0.574445803	1.427044418
GCST90200011	ebi-a-GCST011075	sCOVID-19	Arabitol/xylitol levels	Weighted median	24	0.118445284	0.133493691	0.374932196	-0.143202351	0.380092918	1.125745276	0.866578698	1.462420469
GCST90200011	ebi-a-GCST011075	sCOVID-19	Arabitol/xylitol levels	Inverse variance weighted	24	0.078411209	0.1001646	0.433730729	-0.117911407	0.274733824	1.081567317	0.888774789	1.316180293
GCST90200011	ebi-a-GCST011075	sCOVID-19	Arabitol/xylitol levels	Simple mode	24	0.265412195	0.262562467	0.322603365	-0.249210241	0.78003463	1.303968354	0.779416091	2.181547812
GCST90200011	ebi-a-GCST011075	sCOVID-19	Arabitol/xylitol levels	Weighted mode	24	0.151304713	0.245901847	0.544393906	-0.330662906	0.633272332	1.163351092	0.718447312	1.883764809
GCST90200012	ebi-a-GCST011075	sCOVID-19	3-hydroxyhexanoate levels	MR Egger	16	-0.130900288	0.277673782	0.644604799	-0.675140901	0.413340325	0.877305248	0.509084685	1.511859462
GCST90200012	ebi-a-GCST011075	sCOVID-19	3-hydroxyhexanoate levels	Weighted median	16	-0.144798327	0.135041796	0.283608552	-0.409480247	0.119883593	0.865196762	0.663995274	1.127365611
GCST90200012	ebi-a-GCST011075	sCOVID-19	3-hydroxyhexanoate levels	Inverse variance weighted	16	-0.105214323	0.106512573	0.323245074	-0.313978965	0.10355032	0.900131583	0.730534394	1.109101602
GCST90200012	ebi-a-GCST011075	sCOVID-19	3-hydroxyhexanoate levels	Simple mode	16	-0.19349302	0.226916995	0.407233322	-0.63825033	0.25126429	0.824075588	0.528215819	1.285649824
GCST90200012	ebi-a-GCST011075	sCOVID-19	3-hydroxyhexanoate levels	Weighted mode	16	-0.213227261	0.209762018	0.325498558	-0.624360817	0.197906294	0.807972495	0.535603668	1.218848176
GCST90200013	ebi-a-GCST011075	sCOVID-19	Sphingomyelin (d18:1/22:2, d18:2/22:1, d16:1/24:2) levels	MR Egger	3	-0.026023787	0.908583365	0.981770821	-1.806847182	1.754799608	0.974311914	0.164170923	5.782288904
GCST90200013	ebi-a-GCST011075	sCOVID-19	Sphingomyelin (d18:1/22:2, d18:2/22:1, d16:1/24:2) levels	Weighted median	3	0.286045344	0.147908051	0.053120466	-0.003854436	0.575945125	1.331152814	0.996152983	1.778810931
GCST90200013	ebi-a-GCST011075	sCOVID-19	Sphingomyelin (d18:1/22:2, d18:2/22:1, d16:1/24:2) levels	Inverse variance weighted	3	0.210968933	0.19090933	0.269127535	-0.163213355	0.585151221	1.234873991	0.849409944	1.795262446
GCST90200013	ebi-a-GCST011075	sCOVID-19	Sphingomyelin (d18:1/22:2, d18:2/22:1, d16:1/24:2) levels	Simple mode	3	0.337090657	0.219464754	0.264337232	-0.093060261	0.767241576	1.400866057	0.911138592	2.153816911
GCST90200013	ebi-a-GCST011075	sCOVID-19	Sphingomyelin (d18:1/22:2, d18:2/22:1, d16:1/24:2) levels	Weighted mode	3	0.293252845	0.154690774	0.198462591	-0.009941071	0.596446762	1.340781758	0.990108178	1.815655868
GCST90200014	ebi-a-GCST011075	sCOVID-19	3beta-hydroxy-5-cholestenoate levels	MR Egger	26	0.037460189	0.117271044	0.752162436	-0.192391058	0.267311436	1.038170666	0.824984189	1.306447258
GCST90200014	ebi-a-GCST011075	sCOVID-19	3beta-hydroxy-5-cholestenoate levels	Weighted median	26	-0.050479121	0.094997243	0.595159228	-0.236673716	0.135715475	0.95077378	0.789248765	1.145355965
GCST90200014	ebi-a-GCST011075	sCOVID-19	3beta-hydroxy-5-cholestenoate levels	Inverse variance weighted	26	-0.025872231	0.067353125	0.700883475	-0.157884357	0.106139895	0.974459588	0.85394853	1.111977426
GCST90200014	ebi-a-GCST011075	sCOVID-19	3beta-hydroxy-5-cholestenoate levels	Simple mode	26	0.026364384	0.177530356	0.883134567	-0.321595113	0.374323881	1.026714999	0.724991671	1.454008
GCST90200014	ebi-a-GCST011075	sCOVID-19	3beta-hydroxy-5-cholestenoate levels	Weighted mode	26	-0.047628531	0.101747342	0.643764319	-0.247053322	0.15179626	0.953487913	0.781099043	1.163923075
GCST90200015	ebi-a-GCST011075	sCOVID-19	N-acetylkynurenine (2) levels	MR Egger	18	0.067865108	0.070274834	0.348560198	-0.069873566	0.205603782	1.070220935	0.932511714	1.228266446
GCST90200015	ebi-a-GCST011075	sCOVID-19	N-acetylkynurenine (2) levels	Weighted median	18	0.033712732	0.05234132	0.519514455	-0.068876254	0.136301718	1.034287446	0.933442182	1.146027619
GCST90200015	ebi-a-GCST011075	sCOVID-19	N-acetylkynurenine (2) levels	Inverse variance weighted	18	0.011837624	0.044576182	0.790578555	-0.075531692	0.09920694	1.011907966	0.927250344	1.104294799
GCST90200015	ebi-a-GCST011075	sCOVID-19	N-acetylkynurenine (2) levels	Simple mode	18	0.068372924	0.119755763	0.575513149	-0.166348371	0.303094219	1.070764548	0.846751199	1.354042035
GCST90200015	ebi-a-GCST011075	sCOVID-19	N-acetylkynurenine (2) levels	Weighted mode	18	0.035757004	0.046492814	0.45239555	-0.05536891	0.126882919	1.036403974	0.946136044	1.135284089
GCST90200016	ebi-a-GCST011075	sCOVID-19	Dopamine 4-sulfate levels	MR Egger	23	-0.008631976	0.183727314	0.962971085	-0.368737511	0.351473559	0.991405173	0.691606926	1.421160169
GCST90200016	ebi-a-GCST011075	sCOVID-19	Dopamine 4-sulfate levels	Weighted median	23	-0.093187013	0.123042283	0.448835624	-0.334349887	0.14797586	0.911023111	0.715803288	1.159484907
GCST90200016	ebi-a-GCST011075	sCOVID-19	Dopamine 4-sulfate levels	Inverse variance weighted	23	-0.130555262	0.093390478	0.162127945	-0.3136006	0.052490076	0.877607993	0.730810856	1.053892103
GCST90200016	ebi-a-GCST011075	sCOVID-19	Dopamine 4-sulfate levels	Simple mode	23	-0.058784062	0.224427896	0.795813386	-0.498662738	0.381094615	0.942910358	0.607342293	1.463886104
GCST90200016	ebi-a-GCST011075	sCOVID-19	Dopamine 4-sulfate levels	Weighted mode	23	-0.045817962	0.200519275	0.821370798	-0.438835741	0.347199816	0.955215832	0.644786683	1.415099457
GCST90200017	ebi-a-GCST011075	sCOVID-19	Sphingomyelin (d17:1/16:0, d18:1/15:0, d16:1/17:0) levels	MR Egger	29	0.376481508	0.1429939	0.013835638	0.096213464	0.656749552	1.457148594	1.100994062	1.928513603
GCST90200017	ebi-a-GCST011075	sCOVID-19	Sphingomyelin (d17:1/16:0, d18:1/15:0, d16:1/17:0) levels	Weighted median	29	0.189838625	0.098493881	0.053927879	-0.003209382	0.382886632	1.209054471	0.996795763	1.466511765
GCST90200017	ebi-a-GCST011075	sCOVID-19	Sphingomyelin (d17:1/16:0, d18:1/15:0, d16:1/17:0) levels	Inverse variance weighted	29	0.10805791	0.07920807	0.172495647	-0.047189907	0.263305727	1.114112262	0.953906227	1.301224477
GCST90200017	ebi-a-GCST011075	sCOVID-19	Sphingomyelin (d17:1/16:0, d18:1/15:0, d16:1/17:0) levels	Simple mode	29	0.253315033	0.192956921	0.199907066	-0.124880532	0.631510599	1.288289067	0.882602339	1.880449038
GCST90200017	ebi-a-GCST011075	sCOVID-19	Sphingomyelin (d17:1/16:0, d18:1/15:0, d16:1/17:0) levels	Weighted mode	29	0.201848957	0.094563026	0.041691396	0.016505425	0.387192488	1.223663168	1.016642393	1.472839968
GCST90200018	ebi-a-GCST011075	sCOVID-19	Adipoylcarnitine (C6-DC) levels	MR Egger	23	0.070426205	0.162207857	0.668591301	-0.247501195	0.388353606	1.072965387	0.780749288	1.474551102
GCST90200018	ebi-a-GCST011075	sCOVID-19	Adipoylcarnitine (C6-DC) levels	Weighted median	23	-0.127438403	0.098059838	0.193738666	-0.319635685	0.064758879	0.880347641	0.726413633	1.066901741
GCST90200018	ebi-a-GCST011075	sCOVID-19	Adipoylcarnitine (C6-DC) levels	Inverse variance weighted	23	-0.09956442	0.067533526	0.140401863	-0.231930131	0.032801291	0.905231633	0.793001528	1.033345184
GCST90200018	ebi-a-GCST011075	sCOVID-19	Adipoylcarnitine (C6-DC) levels	Simple mode	23	-0.029497623	0.197690545	0.882746431	-0.416971092	0.357975846	0.970933185	0.659039971	1.430431069
GCST90200018	ebi-a-GCST011075	sCOVID-19	Adipoylcarnitine (C6-DC) levels	Weighted mode	23	-0.183500391	0.115192038	0.125428574	-0.409276785	0.042276003	0.832351551	0.664130386	1.043182361
GCST90200019	ebi-a-GCST011075	sCOVID-19	Dopamine 3-o-sulfate levels	MR Egger	22	0.237135293	0.268025365	0.386805056	-0.288194422	0.762465008	1.267612605	0.749615836	2.143553589
GCST90200019	ebi-a-GCST011075	sCOVID-19	Dopamine 3-o-sulfate levels	Weighted median	22	0.194281376	0.136607786	0.154972911	-0.073469885	0.462032637	1.214437948	0.929164127	1.587297106
GCST90200019	ebi-a-GCST011075	sCOVID-19	Dopamine 3-o-sulfate levels	Inverse variance weighted	22	0.058032619	0.1171194	0.620247484	-0.171521405	0.287586644	1.059749564	0.842382236	1.333206102
GCST90200019	ebi-a-GCST011075	sCOVID-19	Dopamine 3-o-sulfate levels	Simple mode	22	0.278652949	0.271009132	0.315551553	-0.25252495	0.809830848	1.321348689	0.77683683	2.247527781
GCST90200019	ebi-a-GCST011075	sCOVID-19	Dopamine 3-o-sulfate levels	Weighted mode	22	0.271182741	0.227344029	0.246239739	-0.174411556	0.716777037	1.311514716	0.83995114	2.047822508
GCST90200020	ebi-a-GCST011075	sCOVID-19	Lignoceroyl sphingomyelin (d18:1/24:0) levels	MR Egger	25	-0.097138691	0.255816439	0.707636672	-0.598538911	0.404261529	0.907430145	0.549614085	1.498195718
GCST90200020	ebi-a-GCST011075	sCOVID-19	Lignoceroyl sphingomyelin (d18:1/24:0) levels	Weighted median	25	-0.012765835	0.127537895	0.920269347	-0.262740109	0.23720844	0.987315303	0.768941712	1.267705331
GCST90200020	ebi-a-GCST011075	sCOVID-19	Lignoceroyl sphingomyelin (d18:1/24:0) levels	Inverse variance weighted	25	0.022812857	0.110136259	0.835905966	-0.19305421	0.238679924	1.02307506	0.82443728	1.269572112
GCST90200020	ebi-a-GCST011075	sCOVID-19	Lignoceroyl sphingomyelin (d18:1/24:0) levels	Simple mode	25	-0.010966416	0.221870594	0.960987994	-0.44583278	0.423899947	0.989093496	0.640290833	1.527908715
GCST90200020	ebi-a-GCST011075	sCOVID-19	Lignoceroyl sphingomyelin (d18:1/24:0) levels	Weighted mode	25	-0.028440531	0.187727662	0.880848473	-0.396386748	0.339505686	0.971960094	0.672746462	1.404253277
GCST90200021	ebi-a-GCST011075	sCOVID-19	N-acetylglucosamine/n-acetylgalactosamine levels	MR Egger	18	-0.06174667	0.166429759	0.715498558	-0.387948999	0.264455658	0.940121017	0.678446944	1.302721657
GCST90200021	ebi-a-GCST011075	sCOVID-19	N-acetylglucosamine/n-acetylgalactosamine levels	Weighted median	18	0.009559231	0.104661456	0.927226581	-0.195577222	0.214695685	1.009605067	0.822359837	1.239484645
GCST90200021	ebi-a-GCST011075	sCOVID-19	N-acetylglucosamine/n-acetylgalactosamine levels	Inverse variance weighted	18	-0.07423755	0.083024319	0.371232906	-0.236965216	0.088490115	0.928451114	0.789018733	1.092523453
GCST90200021	ebi-a-GCST011075	sCOVID-19	N-acetylglucosamine/n-acetylgalactosamine levels	Simple mode	18	0.170766238	0.202872575	0.411617879	-0.226864009	0.568396486	1.186213426	0.797029164	1.765433882
GCST90200021	ebi-a-GCST011075	sCOVID-19	N-acetylglucosamine/n-acetylgalactosamine levels	Weighted mode	18	0.016764924	0.097723928	0.865813758	-0.174773974	0.208303823	1.016906244	0.839646781	1.231587297
GCST90200022	ebi-a-GCST011075	sCOVID-19	Glycochenodeoxycholate 3-sulfate levels	MR Egger	26	-0.185867751	0.1502093	0.227911976	-0.48027798	0.108542478	0.830383405	0.618611406	1.114652256
GCST90200022	ebi-a-GCST011075	sCOVID-19	Glycochenodeoxycholate 3-sulfate levels	Weighted median	26	-0.041836812	0.097867298	0.669026033	-0.233656715	0.149983092	0.959026269	0.791633525	1.161814598
GCST90200022	ebi-a-GCST011075	sCOVID-19	Glycochenodeoxycholate 3-sulfate levels	Inverse variance weighted	26	-0.00615791	0.075207451	0.934742948	-0.153564513	0.141248694	0.993861012	0.857645433	1.151711036
GCST90200022	ebi-a-GCST011075	sCOVID-19	Glycochenodeoxycholate 3-sulfate levels	Simple mode	26	-0.024128408	0.181728302	0.895436709	-0.380315879	0.332059064	0.976160355	0.683645426	1.393835171
GCST90200022	ebi-a-GCST011075	sCOVID-19	Glycochenodeoxycholate 3-sulfate levels	Weighted mode	26	-0.162348437	0.12270965	0.197799981	-0.402859351	0.078162477	0.850144931	0.668406103	1.08129833
GCST90200023	ebi-a-GCST011075	sCOVID-19	Trans 3,4-methyleneheptanoate levels	Wald ratio	1	0.346540347	0.411362524	0.399552454	-0.4597302	1.152810893	1.414166549	0.631453989	3.167082739
GCST90200024	ebi-a-GCST011075	sCOVID-19	Taurodeoxycholic acid 3-sulfate levels	MR Egger	6	0.147383748	0.131420741	0.324862781	-0.110200904	0.404968399	1.158798564	0.895654177	1.499255121
GCST90200024	ebi-a-GCST011075	sCOVID-19	Taurodeoxycholic acid 3-sulfate levels	Weighted median	6	0.083945595	0.080116585	0.294734005	-0.073082913	0.240974102	1.087569722	0.929523757	1.27248808
GCST90200024	ebi-a-GCST011075	sCOVID-19	Taurodeoxycholic acid 3-sulfate levels	Inverse variance weighted	6	0.091208162	0.072235164	0.206712839	-0.050372759	0.232789082	1.095497022	0.950874911	1.262115249
GCST90200024	ebi-a-GCST011075	sCOVID-19	Taurodeoxycholic acid 3-sulfate levels	Simple mode	6	0.064980991	0.117807465	0.604975466	-0.16592164	0.295883621	1.067138739	0.847112611	1.344313698
GCST90200024	ebi-a-GCST011075	sCOVID-19	Taurodeoxycholic acid 3-sulfate levels	Weighted mode	6	0.082774591	0.091653252	0.407859941	-0.096865783	0.262414966	1.08629692	0.907677823	1.300065913
GCST90200025	ebi-a-GCST011075	sCOVID-19	Phenol glucuronide levels	MR Egger	22	0.187163464	0.186803375	0.328347432	-0.17897115	0.553298079	1.205824378	0.836130021	1.73897886
GCST90200025	ebi-a-GCST011075	sCOVID-19	Phenol glucuronide levels	Weighted median	22	-0.196048193	0.106928694	0.066735986	-0.405628434	0.013532048	0.821972621	0.666557792	1.013624021
GCST90200025	ebi-a-GCST011075	sCOVID-19	Phenol glucuronide levels	Inverse variance weighted	22	-0.100103176	0.079169814	0.20608258	-0.255276011	0.055069659	0.904744065	0.774702642	1.056614215
GCST90200025	ebi-a-GCST011075	sCOVID-19	Phenol glucuronide levels	Simple mode	22	-0.287239519	0.201171786	0.168043492	-0.68153622	0.107057181	0.750331988	0.505839315	1.112997895
GCST90200025	ebi-a-GCST011075	sCOVID-19	Phenol glucuronide levels	Weighted mode	22	-0.292024805	0.194976408	0.149081021	-0.674178564	0.090128953	0.746750012	0.509574832	1.09431539
GCST90200026	ebi-a-GCST011075	sCOVID-19	Glycodeoxycholate 3-sulfate levels	MR Egger	26	0.039440519	0.083305099	0.640172769	-0.123837475	0.202718513	1.040228623	0.883523424	1.224727675
GCST90200026	ebi-a-GCST011075	sCOVID-19	Glycodeoxycholate 3-sulfate levels	Weighted median	26	-0.002120797	0.067351998	0.974880154	-0.134130714	0.129889119	0.99788145	0.874475751	1.138702116
GCST90200026	ebi-a-GCST011075	sCOVID-19	Glycodeoxycholate 3-sulfate levels	Inverse variance weighted	26	-0.038678195	0.048630935	0.426414949	-0.133994828	0.056638438	0.962060255	0.874594588	1.05827311
GCST90200026	ebi-a-GCST011075	sCOVID-19	Glycodeoxycholate 3-sulfate levels	Simple mode	26	0.006905958	0.132513046	0.958851009	-0.252819611	0.266631528	1.00692986	0.77660796	1.305559296
GCST90200026	ebi-a-GCST011075	sCOVID-19	Glycodeoxycholate 3-sulfate levels	Weighted mode	26	0.001590231	0.065591075	0.98084997	-0.126968277	0.130148739	1.001591496	0.880761613	1.138997784
GCST90200027	ebi-a-GCST011075	sCOVID-19	4-hydroxyphenylacetoylcarnitine levels	MR Egger	27	0.06748634	0.189217902	0.724339545	-0.303380749	0.438353429	1.069815646	0.738317929	1.550152679
GCST90200027	ebi-a-GCST011075	sCOVID-19	4-hydroxyphenylacetoylcarnitine levels	Weighted median	27	-0.105162941	0.098284911	0.284628075	-0.297801366	0.087475485	0.900177835	0.7424488	1.091415508
GCST90200027	ebi-a-GCST011075	sCOVID-19	4-hydroxyphenylacetoylcarnitine levels	Inverse variance weighted	27	0.050376436	0.080000213	0.528888414	-0.106423982	0.207176853	1.051666907	0.899043389	1.230200117
GCST90200027	ebi-a-GCST011075	sCOVID-19	4-hydroxyphenylacetoylcarnitine levels	Simple mode	27	-0.068562877	0.230181937	0.768174321	-0.519719473	0.382593719	0.933734748	0.59468735	1.466082267
GCST90200027	ebi-a-GCST011075	sCOVID-19	4-hydroxyphenylacetoylcarnitine levels	Weighted mode	27	-0.163583234	0.114205664	0.163955875	-0.387426335	0.060259868	0.849095823	0.678801637	1.062112519
GCST90200028	ebi-a-GCST011075	sCOVID-19	1-stearoyl-2-oleoyl-gpc (18:0/18:1) levels	MR Egger	32	0.305161428	0.230015499	0.194618946	-0.145668951	0.755991807	1.356844018	0.864443829	2.12972275
GCST90200028	ebi-a-GCST011075	sCOVID-19	1-stearoyl-2-oleoyl-gpc (18:0/18:1) levels	Weighted median	32	-0.08451244	0.10514461	0.42152786	-0.290595875	0.121570996	0.918960224	0.747817829	1.129269536
GCST90200028	ebi-a-GCST011075	sCOVID-19	1-stearoyl-2-oleoyl-gpc (18:0/18:1) levels	Inverse variance weighted	32	-0.076072874	0.073728049	0.30216408	-0.220579849	0.068434101	0.926748668	0.802053593	1.070830056
GCST90200028	ebi-a-GCST011075	sCOVID-19	1-stearoyl-2-oleoyl-gpc (18:0/18:1) levels	Simple mode	32	-0.118994994	0.215387983	0.584589485	-0.541155439	0.303165452	0.887812245	0.582075311	1.354138491
GCST90200028	ebi-a-GCST011075	sCOVID-19	1-stearoyl-2-oleoyl-gpc (18:0/18:1) levels	Weighted mode	32	-0.12889269	0.185399129	0.492097899	-0.492274983	0.234489603	0.879068293	0.611234264	1.264263328
GCST90200029	ebi-a-GCST011075	sCOVID-19	Linoleoyl ethanolamide levels	MR Egger	23	-0.154030648	0.166051172	0.364149684	-0.479490944	0.171429649	0.857245748	0.619098467	1.187000633
GCST90200029	ebi-a-GCST011075	sCOVID-19	Linoleoyl ethanolamide levels	Weighted median	23	-0.069761919	0.107612556	0.516810772	-0.280682528	0.141158691	0.932615832	0.755268074	1.151607383
GCST90200029	ebi-a-GCST011075	sCOVID-19	Linoleoyl ethanolamide levels	Inverse variance weighted	23	-0.000346322	0.074923258	0.996311906	-0.147195907	0.146503263	0.999653738	0.863124869	1.157778709
GCST90200029	ebi-a-GCST011075	sCOVID-19	Linoleoyl ethanolamide levels	Simple mode	23	0.005286679	0.218967733	0.980955687	-0.423890078	0.434463436	1.005300678	0.654495821	1.54413431
GCST90200029	ebi-a-GCST011075	sCOVID-19	Linoleoyl ethanolamide levels	Weighted mode	23	-0.100815449	0.133732805	0.458927995	-0.362931746	0.161300848	0.90409987	0.695633911	1.175038424
GCST90200030	ebi-a-GCST011075	sCOVID-19	1,2-dilinoleoyl-GPC (18:2/18:2) levels	MR Egger	16	0.11665264	0.128727779	0.38016425	-0.135653807	0.368959087	1.123729024	0.873144857	1.446228433
GCST90200030	ebi-a-GCST011075	sCOVID-19	1,2-dilinoleoyl-GPC (18:2/18:2) levels	Weighted median	16	0.129760201	0.093718208	0.166181439	-0.053927487	0.313447888	1.138555326	0.94750081	1.368134165
GCST90200030	ebi-a-GCST011075	sCOVID-19	1,2-dilinoleoyl-GPC (18:2/18:2) levels	Inverse variance weighted	16	0.155588463	0.073969244	0.035428981	0.010608746	0.300568181	1.168345287	1.010665218	1.35062599
GCST90200030	ebi-a-GCST011075	sCOVID-19	1,2-dilinoleoyl-GPC (18:2/18:2) levels	Simple mode	16	0.298676306	0.205443716	0.166601133	-0.103993376	0.701345988	1.34807319	0.901231267	2.01646502
GCST90200030	ebi-a-GCST011075	sCOVID-19	1,2-dilinoleoyl-GPC (18:2/18:2) levels	Weighted mode	16	0.144466344	0.09640417	0.154739325	-0.044485829	0.333418517	1.155422808	0.956489155	1.395731314
GCST90200031	ebi-a-GCST011075	sCOVID-19	Nonanoylcarnitine (C9) levels	MR Egger	22	0.240904322	0.111967059	0.043830833	0.021448885	0.460359758	1.272399288	1.021680566	1.58464397
GCST90200031	ebi-a-GCST011075	sCOVID-19	Nonanoylcarnitine (C9) levels	Weighted median	22	0.198786075	0.072123929	0.005848193	0.057423175	0.340148975	1.219920967	1.059103902	1.405156908
GCST90200031	ebi-a-GCST011075	sCOVID-19	Nonanoylcarnitine (C9) levels	Inverse variance weighted	22	0.132947106	0.063451619	0.036148635	0.008581932	0.25731228	1.142189581	1.008618862	1.293448981
GCST90200031	ebi-a-GCST011075	sCOVID-19	Nonanoylcarnitine (C9) levels	Simple mode	22	0.219269441	0.162686969	0.19208406	-0.099597018	0.5381359	1.245166731	0.905202125	1.712811034
GCST90200031	ebi-a-GCST011075	sCOVID-19	Nonanoylcarnitine (C9) levels	Weighted mode	22	0.207976401	0.06491367	0.004264822	0.080745607	0.335207194	1.231184114	1.084095076	1.398230059
GCST90200032	ebi-a-GCST011075	sCOVID-19	2-hydroxybutyrate/2-hydroxyisobutyrate levels	MR Egger	17	-0.033886235	0.218605831	0.878879515	-0.462353663	0.394581194	0.966681473	0.629799564	1.483762652
GCST90200032	ebi-a-GCST011075	sCOVID-19	2-hydroxybutyrate/2-hydroxyisobutyrate levels	Weighted median	17	-0.133689208	0.141209488	0.343769344	-0.410459804	0.143081389	0.874861923	0.663345171	1.153823706
GCST90200032	ebi-a-GCST011075	sCOVID-19	2-hydroxybutyrate/2-hydroxyisobutyrate levels	Inverse variance weighted	17	-0.017110904	0.103136405	0.868231262	-0.219258258	0.185036449	0.983034656	0.803114281	1.203262297
GCST90200032	ebi-a-GCST011075	sCOVID-19	2-hydroxybutyrate/2-hydroxyisobutyrate levels	Simple mode	17	-0.201268764	0.226080795	0.386521643	-0.644387122	0.241849594	0.817692636	0.524984195	1.273602621
GCST90200032	ebi-a-GCST011075	sCOVID-19	2-hydroxybutyrate/2-hydroxyisobutyrate levels	Weighted mode	17	-0.191951335	0.222593088	0.401240124	-0.628233787	0.244331117	0.825347033	0.533533303	1.27676702
GCST90200033	ebi-a-GCST011075	sCOVID-19	Sphingomyelin (d18:2/23:0, d18:1/23:1, d17:1/24:1) levels	MR Egger	5	-0.091031314	0.728698301	0.908485301	-1.519279985	1.337217357	0.912989121	0.21886942	3.808431242
GCST90200033	ebi-a-GCST011075	sCOVID-19	Sphingomyelin (d18:2/23:0, d18:1/23:1, d17:1/24:1) levels	Weighted median	5	0.293675073	0.236172911	0.213692907	-0.169223833	0.756573979	1.341347993	0.844319896	2.130962975
GCST90200033	ebi-a-GCST011075	sCOVID-19	Sphingomyelin (d18:2/23:0, d18:1/23:1, d17:1/24:1) levels	Inverse variance weighted	5	0.188659514	0.208991494	0.36667779	-0.220963814	0.598282842	1.207629701	0.801745691	1.81899262
GCST90200033	ebi-a-GCST011075	sCOVID-19	Sphingomyelin (d18:2/23:0, d18:1/23:1, d17:1/24:1) levels	Simple mode	5	0.380504763	0.414271079	0.410334515	-0.431466551	1.192476077	1.463022883	0.649555789	3.295230358
GCST90200033	ebi-a-GCST011075	sCOVID-19	Sphingomyelin (d18:2/23:0, d18:1/23:1, d17:1/24:1) levels	Weighted mode	5	0.424333139	0.266428508	0.186452013	-0.097866737	0.946533016	1.528570736	0.906769734	2.576760566
GCST90200034	ebi-a-GCST011075	sCOVID-19	Tricosanoyl sphingomyelin (d18:1/23:0) levels	MR Egger	6	0.86028529	0.865867293	0.376677633	-0.836814605	2.557385185	2.363834976	0.433087885	12.90203673
[truncated: 4,275 more rows]
