# Supplementary material for: Identifying the plasma metabolome responsible for mediating immune cell action in severe COVID-19: a Mendelian randomization investigation
Source: Front Cell Infect Microbiol. 2024 Aug 19;14:1393432. doi: 10.3389/fcimb.2024.1393432 (PMC11366714; doi:10.3389/fcimb.2024.1393432)
Supplement: Supplementary File 6 — MR analysis results of the effect of immune cells on plasma metabolites. [file DataSheet6.csv]

id.exposure	id.outcome	outcome	exposure	method	nsnp	b	se	pval	lo_ci	up_ci	or	or_lci95	or_uci95
ebi-a-GCST90001803	T5NYAH	GCST90199867	CD27 on IgD- CD38br	MR Egger	15	-0.114675613	0.145006548	0.443231897	-0.398888447	0.169537222	0.891655339	0.671065556	1.184756445
ebi-a-GCST90001803	T5NYAH	GCST90199867	CD27 on IgD- CD38br	Weighted median	15	-0.121836798	0.046889805	0.009366904	-0.213740816	-0.029932781	0.885292838	0.807557664	0.970510768
ebi-a-GCST90001803	T5NYAH	GCST90199867	CD27 on IgD- CD38br	Inverse variance weighted	15	-0.088942741	0.034391744	0.009705033	-0.15635056	-0.021534922	0.914897958	0.855259318	0.978695299
ebi-a-GCST90001803	T5NYAH	GCST90199867	CD27 on IgD- CD38br	Simple mode	15	-0.146192035	0.067907662	0.049258823	-0.279291052	-0.013093017	0.863991771	0.756319743	0.986992324
ebi-a-GCST90001803	T5NYAH	GCST90199867	CD27 on IgD- CD38br	Weighted mode	15	-0.136407658	0.060419465	0.040463612	-0.25482981	-0.017985507	0.872486883	0.775048392	0.982175267
ebi-a-GCST90002034	2nSBsL	GCST90200743	CD39 on monocyte	MR Egger	22	0.017113308	0.010908883	0.132392687	-0.004268103	0.038494718	1.017260579	0.995740993	1.039245239
ebi-a-GCST90002034	2nSBsL	GCST90200743	CD39 on monocyte	Weighted median	22	0.016055128	0.012396962	0.195290666	-0.008242917	0.040353173	1.016184704	0.991790963	1.041178425
ebi-a-GCST90002034	2nSBsL	GCST90200743	CD39 on monocyte	Inverse variance weighted	22	0.018903129	0.009177707	0.039429262	0.000914822	0.036891435	1.019082924	1.000915241	1.03758037
ebi-a-GCST90002034	2nSBsL	GCST90200743	CD39 on monocyte	Simple mode	22	0.011116113	0.019060132	0.565961354	-0.026241746	0.048473973	1.011178127	0.974099576	1.049668052
ebi-a-GCST90002034	2nSBsL	GCST90200743	CD39 on monocyte	Weighted mode	22	0.015864665	0.011203922	0.171439744	-0.006095023	0.037824353	1.015991177	0.993923514	1.038548799
