# Supplementary material for: Identifying the plasma metabolome responsible for mediating immune cell action in severe COVID-19: a Mendelian randomization investigation
Source: Front Cell Infect Microbiol. 2024 Aug 19;14:1393432. doi: 10.3389/fcimb.2024.1393432 (PMC11366714; doi:10.3389/fcimb.2024.1393432)
Supplement: Supplementary File 7 — Characteristics of significant SNPs with genome-wide associations for immune cells on plasma metabolites. [file DataSheet7.csv]

SNP	effect_allele.exposure	other_allele.exposure	effect_allele.outcome	other_allele.outcome	beta.exposure	beta.outcome	eaf.exposure	eaf.outcome	remove	palindromic	ambiguous	id.outcome	se.outcome	pval.outcome	outcome	mr_keep.outcome	pval_origin.outcome	data_source.outcome	pval.exposure	chr.exposure	pos.exposure	samplesize.exposure	se.exposure	id.exposure	exposure	mr_keep.exposure	pval_origin.exposure	data_source.exposure	action	SNP_index	mr_keep	samplesize.outcome
rs10789188	G	A	G	A	0.1343	-0.0233543	0.7554	0.672403	FALSE	FALSE	FALSE	T5NYAH	0.0163983	0.154391	GCST90199867	TRUE	reported	textfile	4.53E-06	1	66053791	3642	0.02926	ebi-a-GCST90001803	CD27 on IgD- CD38br	TRUE	reported	textfile	2	1	TRUE	NA
rs11171232	T	C	T	C	-0.2878	0.0924961	0.047	0.0202975	FALSE	FALSE	FALSE	T5NYAH	0.0535682	0.0842217	GCST90199867	TRUE	reported	textfile	1.85E-06	12	55446669	3642	0.06024	ebi-a-GCST90001803	CD27 on IgD- CD38br	TRUE	reported	textfile	2	1	TRUE	NA
rs112824549	T	C	T	C	0.24	-0.0378352	0.0599	0.0249233	FALSE	FALSE	FALSE	T5NYAH	0.0488592	0.438711	GCST90199867	TRUE	reported	textfile	5.06E-06	17	73082360	3642	0.05253	ebi-a-GCST90001803	CD27 on IgD- CD38br	TRUE	reported	textfile	2	1	TRUE	NA
rs12552851	C	T	C	T	0.1946	-0.0209826	0.1019	0.269564	FALSE	FALSE	FALSE	T5NYAH	0.0168549	0.213171	GCST90199867	TRUE	reported	textfile	2.43E-06	9	24488925	3642	0.04123	ebi-a-GCST90001803	CD27 on IgD- CD38br	TRUE	reported	textfile	2	1	TRUE	NA
rs13111916	C	T	C	T	0.1445	-0.0228357	0.1954	0.257351	FALSE	FALSE	FALSE	T5NYAH	0.0175955	0.19435	GCST90199867	TRUE	reported	textfile	4.31E-06	4	13780721	3642	0.0314	ebi-a-GCST90001803	CD27 on IgD- CD38br	TRUE	reported	textfile	2	1	TRUE	NA
rs140193270	C	A	C	A	0.3424	0.0608696	0.0375	0.00404709	FALSE	FALSE	FALSE	T5NYAH	0.11983	0.611477	GCST90199867	TRUE	reported	textfile	4.66E-07	10	4243950	3642	0.06783	ebi-a-GCST90001803	CD27 on IgD- CD38br	TRUE	reported	textfile	2	1	TRUE	NA
rs1563304	T	C	T	C	0.173	-0.0265128	0.131	0.173723	FALSE	FALSE	FALSE	T5NYAH	0.0198985	0.182727	GCST90199867	TRUE	reported	textfile	4.09E-06	17	44874453	3642	0.0375	ebi-a-GCST90001803	CD27 on IgD- CD38br	TRUE	reported	textfile	2	1	TRUE	NA
rs1883832	C	T	C	T	-0.1431	0.0143428	0.6323	0.747408	FALSE	FALSE	FALSE	T5NYAH	0.0174661	0.411545	GCST90199867	TRUE	reported	textfile	3.69E-08	20	44746982	3642	0.02594	ebi-a-GCST90001803	CD27 on IgD- CD38br	TRUE	reported	textfile	2	1	TRUE	NA
rs2250246	G	A	G	A	-0.1679	0.023438	0.534	0.594264	FALSE	FALSE	FALSE	T5NYAH	0.0155912	0.132766	GCST90199867	TRUE	reported	textfile	1.07E-11	12	6553016	3642	0.02462	ebi-a-GCST90001803	CD27 on IgD- CD38br	TRUE	reported	textfile	2	1	TRUE	NA
rs2587637	A	G	A	G	-0.1118	-0.00796155	0.6056	0.653866	FALSE	FALSE	FALSE	T5NYAH	0.0162916	0.625061	GCST90199867	TRUE	reported	textfile	9.82E-06	18	39020074	3642	0.02526	ebi-a-GCST90001803	CD27 on IgD- CD38br	TRUE	reported	textfile	2	1	TRUE	NA
rs2669400	C	G	C	G	0.2104	0.0419231	0.9071	0.957385	FALSE	TRUE	FALSE	T5NYAH	0.0370713	0.258107	GCST90199867	TRUE	reported	textfile	1.63E-06	12	54880954	3642	0.04382	ebi-a-GCST90001803	CD27 on IgD- CD38br	TRUE	reported	textfile	2	1	TRUE	NA
rs4537081	G	A	G	A	-0.1315	-0.00156579	0.726	0.794238	FALSE	FALSE	FALSE	T5NYAH	0.0187764	0.93354	GCST90199867	TRUE	reported	textfile	2.66E-06	5	165579358	3642	0.02795	ebi-a-GCST90001803	CD27 on IgD- CD38br	TRUE	reported	textfile	2	1	TRUE	NA
rs72770527	G	A	G	A	0.3458	0.0296561	0.0284	0.021173	FALSE	FALSE	FALSE	T5NYAH	0.0527942	0.5743	GCST90199867	TRUE	reported	textfile	3.33E-06	2	16073977	3642	0.07425	ebi-a-GCST90001803	CD27 on IgD- CD38br	TRUE	reported	textfile	2	1	TRUE	NA
rs73202627	C	T	C	T	0.1481	-0.0323832	0.1746	0.124401	FALSE	FALSE	FALSE	T5NYAH	0.0230354	0.159784	GCST90199867	TRUE	reported	textfile	5.57E-06	8	12580949	3642	0.03255	ebi-a-GCST90001803	CD27 on IgD- CD38br	TRUE	reported	textfile	2	1	TRUE	NA
rs9386093	A	G	A	G	0.1252	0.00728511	0.2786	0.20809	FALSE	FALSE	FALSE	T5NYAH	0.0186205	0.695618	GCST90199867	TRUE	reported	textfile	6.30E-06	6	145274168	3642	0.02769	ebi-a-GCST90001803	CD27 on IgD- CD38br	TRUE	reported	textfile	2	1	TRUE	NA
rs115014362	T	C	T	C	-1.114	-0.0336301	0.0033	0.0232132	FALSE	FALSE	FALSE	2nSBsL	0.0508667	0.508522	GCST90200743	TRUE	reported	textfile	6.03E-06	3	20181904	2909	0.2457	ebi-a-GCST90002034	CD39 on monocyte	TRUE	reported	textfile	2	1	TRUE	NA
rs115897087	T	C	T	C	1.832	0.0312382	0.001	0.0349883	FALSE	FALSE	FALSE	2nSBsL	0.0421156	0.458253	GCST90200743	TRUE	reported	textfile	9.95E-06	1	43450801	2909	0.414	ebi-a-GCST90002034	CD39 on monocyte	TRUE	reported	textfile	2	1	TRUE	NA
rs11592078	A	G	A	G	0.2483	-0.0305208	0.0736	0.108325	FALSE	FALSE	FALSE	2nSBsL	0.0251825	0.225519	GCST90200743	TRUE	reported	textfile	3.98E-06	10	30653567	2909	0.05373	ebi-a-GCST90002034	CD39 on monocyte	TRUE	reported	textfile	2	1	TRUE	NA
rs117286316	G	T	G	T	2.95	0.0389373	5.00E-04	0.0148466	FALSE	FALSE	FALSE	2nSBsL	0.0636124	0.540471	GCST90200743	TRUE	reported	textfile	7.10E-06	7	110522802	2909	0.6556	ebi-a-GCST90002034	CD39 on monocyte	TRUE	reported	textfile	2	1	TRUE	NA
rs11896747	G	A	G	A	0.1391	-0.0200871	0.477	0.590954	FALSE	FALSE	FALSE	2nSBsL	0.0156739	0.199995	GCST90200743	TRUE	reported	textfile	1.60E-06	2	43764398	2909	0.02893	ebi-a-GCST90002034	CD39 on monocyte	TRUE	reported	textfile	2	1	TRUE	NA
rs138028805	G	C	G	C	-0.6087	-0.0046952	0.0144	0.0306825	FALSE	TRUE	FALSE	2nSBsL	0.0453518	0.917544	GCST90200743	TRUE	reported	textfile	1.83E-07	1	38546640	2909	0.1164	ebi-a-GCST90002034	CD39 on monocyte	TRUE	reported	textfile	2	1	TRUE	NA
rs181076711	G	A	G	A	0.3983	-0.138442	0.0244	0.00645995	FALSE	FALSE	FALSE	2nSBsL	0.0961457	0.14989	GCST90200743	TRUE	reported	textfile	6.47E-06	1	105207158	2909	0.08814	ebi-a-GCST90002034	CD39 on monocyte	TRUE	reported	textfile	2	1	TRUE	NA
rs2337147	A	G	A	G	-0.165	-0.00768995	0.3544	0.204188	FALSE	FALSE	FALSE	2nSBsL	0.0190596	0.686604	GCST90200743	TRUE	reported	textfile	1.86E-08	18	46483810	2909	0.02926	ebi-a-GCST90002034	CD39 on monocyte	TRUE	reported	textfile	2	1	TRUE	NA
rs247062	C	A	C	A	-0.1499	-0.0476053	0.6299	0.61576	FALSE	FALSE	FALSE	2nSBsL	0.0163026	0.00349909	GCST90200743	TRUE	reported	textfile	3.31E-07	16	57888792	2909	0.0293	ebi-a-GCST90002034	CD39 on monocyte	TRUE	reported	textfile	2	1	TRUE	NA
rs28810746	G	A	G	A	-0.2738	0.0104354	0.0564	0.0648479	FALSE	FALSE	FALSE	2nSBsL	0.0308269	0.734974	GCST90200743	TRUE	reported	textfile	3.98E-06	7	73054573	2909	0.05924	ebi-a-GCST90002034	CD39 on monocyte	TRUE	reported	textfile	2	1	TRUE	NA
rs3213851	G	A	G	A	1.46	-0.0263487	0.0019	0.0212348	FALSE	FALSE	FALSE	2nSBsL	0.053144	0.620036	GCST90200743	TRUE	reported	textfile	8.49E-06	2	38812656	2909	0.3273	ebi-a-GCST90002034	CD39 on monocyte	TRUE	reported	textfile	2	1	TRUE	NA
rs34992898	G	A	G	A	0.1779	0.0472229	0.1514	0.087048	FALSE	FALSE	FALSE	2nSBsL	0.027217	0.082731	GCST90200743	TRUE	reported	textfile	4.23E-06	4	77697071	2909	0.0386	ebi-a-GCST90002034	CD39 on monocyte	TRUE	reported	textfile	2	1	TRUE	NA
rs35764061	T	C	T	C	0.8911	0.0103296	0.0048	0.0148569	FALSE	FALSE	FALSE	2nSBsL	0.0634845	0.870746	GCST90200743	TRUE	reported	textfile	7.55E-06	7	73285441	2909	0.1986	ebi-a-GCST90002034	CD39 on monocyte	TRUE	reported	textfile	2	1	TRUE	NA
rs4050551	G	T	G	T	1.249	-0.021737	0.0028	0.00936353	FALSE	FALSE	FALSE	2nSBsL	0.0798938	0.785565	GCST90200743	TRUE	reported	textfile	8.74E-06	22	22991747	2909	0.2804	ebi-a-GCST90002034	CD39 on monocyte	TRUE	reported	textfile	2	1	TRUE	NA
rs6031492	G	T	G	T	0.1799	-0.00102408	0.1659	0.197773	FALSE	FALSE	FALSE	2nSBsL	0.0192001	0.957463	GCST90200743	TRUE	reported	textfile	1.38E-06	20	42897549	2909	0.03718	ebi-a-GCST90002034	CD39 on monocyte	TRUE	reported	textfile	2	1	TRUE	NA
rs67652251	T	C	T	C	0.1964	0.00879585	0.1255	0.182736	FALSE	FALSE	FALSE	2nSBsL	0.020457	0.667219	GCST90200743	TRUE	reported	textfile	2.28E-06	13	114957688	2909	0.04147	ebi-a-GCST90002034	CD39 on monocyte	TRUE	reported	textfile	2	1	TRUE	NA
rs72867988	A	G	A	G	-1.121	-0.07978	0.0029	0.0564238	FALSE	FALSE	FALSE	2nSBsL	0.0333018	0.0165902	GCST90200743	TRUE	reported	textfile	9.85E-06	2	153968014	2909	0.2531	ebi-a-GCST90002034	CD39 on monocyte	TRUE	reported	textfile	2	1	TRUE	NA
rs73113464	G	T	G	T	0.3885	0.00155362	0.0282	0.0355659	FALSE	FALSE	FALSE	2nSBsL	0.0411988	0.969919	GCST90200743	TRUE	reported	textfile	2.21E-06	7	53205505	2909	0.0819	ebi-a-GCST90002034	CD39 on monocyte	TRUE	reported	textfile	2	1	TRUE	NA
rs75935102	C	T	C	T	5.577	0.0904678	3.00E-04	0.0099743	FALSE	FALSE	FALSE	2nSBsL	0.0774464	0.242753	GCST90200743	TRUE	reported	textfile	1.31E-06	1	44477960	2909	1.15	ebi-a-GCST90002034	CD39 on monocyte	TRUE	reported	textfile	2	1	TRUE	NA
rs77346511	T	C	T	C	-0.2936	-0.0192885	0.0756	0.0332679	FALSE	FALSE	FALSE	2nSBsL	0.0430142	0.653849	GCST90200743	TRUE	reported	textfile	4.79E-08	11	5268498	2909	0.05364	ebi-a-GCST90002034	CD39 on monocyte	TRUE	reported	textfile	2	1	TRUE	NA
rs77687616	C	T	C	T	-0.6136	-0.0746387	0.0093	0.0153439	FALSE	FALSE	FALSE	2nSBsL	0.0627473	0.234238	GCST90200743	TRUE	reported	textfile	8.62E-06	20	54392972	2909	0.1377	ebi-a-GCST90002034	CD39 on monocyte	TRUE	reported	textfile	2	1	TRUE	NA
rs8050653	G	A	G	A	0.1269	-0.00960651	0.4606	0.439531	FALSE	FALSE	FALSE	2nSBsL	0.0158405	0.544214	GCST90200743	TRUE	reported	textfile	4.90E-06	16	82300059	2909	0.02773	ebi-a-GCST90002034	CD39 on monocyte	TRUE	reported	textfile	2	1	TRUE	NA
