# Supplementary material for: Identifying the plasma metabolome responsible for mediating immune cell action in severe COVID-19: a Mendelian randomization investigation
Source: Front Cell Infect Microbiol. 2024 Aug 19;14:1393432. doi: 10.3389/fcimb.2024.1393432 (PMC11366714; doi:10.3389/fcimb.2024.1393432)
Supplement: Supplementary File 8 — Heterogeneity and pleiotropy in MR analyses. [file DataSheet8.xlsx]

## Sheet: Sheet1
Outcome	Exposure	Method	Heterogeneity test			Pleiotropy test
			Q	Q_df	Q_pval	Egger_intercept	SE	P value
sCOVID-19	CD4+ AC	MR Egger	12.2188	20	0.908338	0.00857056	0.015332	0.58237
		Inverse variance weighted	12.5313	21	0.924152
sCOVID-19	CD39+ CD8br AC	MR Egger	17.1796	21	0.700163	-0.00735387	0.0183718	0.692993
		Inverse variance weighted	17.3398	22	0.744334
sCOVID-19	CD19 on IgD+ CD38-	MR Egger	24.4009	27	0.607998	0.0109937	0.0143231	0.449416
		Inverse variance weighted	24.99	28	0.628379
sCOVID-19	CD19 on IgD- CD24-	MR Egger	30.3935	21	0.0843621	-0.0131878	0.0210705	0.538129
		Inverse variance weighted	30.9604	22	0.0969283
sCOVID-19	CD27 on IgD- CD38br	MR Egger	9.1391	11	0.609055	-0.0325415	0.0465636	0.499148
		Inverse variance weighted	9.6275	12	0.648603
sCOVID-19	CD39 on monocyte	MR Egger	19.4396	19	0.428981	-0.0166039	0.0150214	0.282809
		Inverse variance weighted	20.6896	20	0.415598
sCOVID-19	Malonylcarnitine levels	MR Egger	19.1756	18	0.381088	-0.0191332	0.028832	0.51535
		Inverse variance weighted	19.6447	19	0.416235
sCOVID-19	Tridecenedioate (C13:1-DC) levels	MR Egger	1.49601	4	0.827349	-0.0134407	0.0603271	0.834608
		Inverse variance weighted	1.54564	5	0.907743
sCOVID-19	O-sulfo-l-tyrosine levels	MR Egger	28.7948	23	0.187208	-0.0221357	0.0238877	0.363726
		Inverse variance weighted	29.8699	24	0.189102
sCOVID-19	Perfluorooctanesulfonate (PFOS) levels	MR Egger	17.2894	21	0.693419	-0.00160377	0.0347684	0.963645
		Inverse variance weighted	17.2916	22	0.747069
sCOVID-19	3,5-dichloro-2,6-dihydroxybenzoic acid levels	MR Egger	19.8417	20	0.467871	0.00348148	0.0187799	0.854796
		Inverse variance weighted	19.8761	21	0.529124
sCOVID-19	2-methoxyhydroquinone sulfate (1) levels	MR Egger	13.0335	16	0.670304	0.00300162	0.029143	0.919246
		Inverse variance weighted	13.0441	17	0.733225
sCOVID-19	Arginine to citrulline ratio	MR Egger	25.5692	28	0.596713	0.0302764	0.0182288	0.107891
		Inverse variance weighted	28.3278	29	0.500444
Tridecenedioate (C13:1-DC) levels	CD27 on IgD- CD38br	MR Egger	11.059	13	0.605876	0.00419666	0.0229737	0.857873
		Inverse variance weighted	11.0924	14	0.678765
Arginine to citrulline ratio	CD39 on monocyte	MR Egger	23.1706	20	0.280498	0.00237649	0.00739472	0.751259
		Inverse variance weighted	23.2902	21	0.328702
